# Supplementary material for: Global small RNA analysis in fast-growing Arabidopsis thaliana with elevated concentrations of ATP and sugars
Source: BMC Genomics. 2014 Feb 10;15:116. doi: 10.1186/1471-2164-15-116 (PMC3925372; doi:10.1186/1471-2164-15-116)
Supplement: Additional file 4 — Full list of all known miRNAs in Arabidopsis . [file 1471-2164-15-116-S4.xlsx]

## Sheet: Additional_file_4
Additional file 4: Full list of all known miRNAs in Arabidopsis.
miRNA	RootOE21	RootOE7	Rootpap2	RootWT	LeafOE21	LeafOE7	Leafpap2	LeafWT	Target family
ath-miR156a	40989.4	22288.9	23037.4	48409.3	479568	507750	786990	602160	Encodes a microRNA that targets several SPL family members, including SPL3,4, and 5. By regulating the expression of SPL3 (and probably also SPL4 and SPL5), this microRNA regulates vegetative phase change. MicroRNAs are regulatory RNAs with a mature length of ~21-nucleotides that are processed from hairpin precursors by Dicer-like enzymes. MicroRNAs can negatively regulate gene expression by atte…
ath-miR156b	41016.5	22297.8	23050	48446.5	479667	507811	787198	602301	Encodes a microRNA that targets several SPL family members, including SPL3,4, and 5. By regulating the expression of SPL3 (and probably also SPL4 and SPL5), this microRNA regulates vegetative phase change. MicroRNAs are regulatory RNAs with a mature length of ~21-nucleotides that are processed from hairpin precursors by Dicer-like enzymes. MicroRNAs can negatively regulate gene expression by atte…
ath-miR156c	40989.4	22288.9	23037.4	48409.3	479568	507750	786990	602160	Encodes a microRNA that targets several SPL family members, including SPL3,4, and 5. By regulating the expression of SPL3 (and probably also SPL4 and SPL5), this microRNA regulates vegetative phase change. MicroRNAs are regulatory RNAs with a mature length of ~21-nucleotides that are processed from hairpin precursors by Dicer-like enzymes. MicroRNAs can negatively regulate gene expression by atte…
ath-miR156d	42186.4	23107.7	23714.3	49464	543675	563981	870023	658735	Encodes a microRNA that targets several SPL family members, including SPL3,4, and 5. By regulating the expression of SPL3 (and probably also SPL4 and SPL5), this microRNA regulates vegetative phase change. MicroRNAs are regulatory RNAs with a mature length of ~21-nucleotides that are processed from hairpin precursors by Dicer-like enzymes. MicroRNAs can negatively regulate gene expression by atte…
ath-miR156e	40960.6	22279.1	23001.8	48343.3	479307	507493	786317	601703	Encodes a microRNA that targets several SPL family members, including SPL3,4, and 5. By regulating the expression of SPL3 (and probably also SPL4 and SPL5), this microRNA regulates vegetative phase change. MicroRNAs are regulatory RNAs with a mature length of ~21-nucleotides that are processed from hairpin precursors by Dicer-like enzymes. MicroRNAs can negatively regulate gene expression by atte…
ath-miR156f	40960.6	22279.1	23001.8	48346.9	479308	507493	786319	601703	Encodes a microRNA that targets several SPL family members, including SPL3,4, and 5. By regulating the expression of SPL3 (and probably also SPL4 and SPL5), this microRNA regulates vegetative phase change. MicroRNAs are regulatory RNAs with a mature length of ~21-nucleotides that are processed from hairpin precursors by Dicer-like enzymes. MicroRNAs can negatively regulate gene expression by atte…
ath-miR156g	524.547	290.891	51.9924	188.386	492.583	466.503	584.214	534.494	Encodes a microRNA that targets several SPL family members, including SPL3,4, and 5. By regulating the expression of SPL3 (and probably also SPL4 and SPL5), this microRNA regulates vegetative phase change. MicroRNAs are regulatory RNAs with a mature length of ~21-nucleotides that are processed from hairpin precursors by Dicer-like enzymes. MicroRNAs can negatively regulate gene expression by atte…
ath-miR156h	151.416	78.3546	43.327	142.79	3616.91	1816.68	1581.63	1769.49	Encodes a microRNA that targets several SPL family members, including SPL3,4, and 5. By regulating the expression of SPL3 (and probably also SPL4 and SPL5), this microRNA regulates vegetative phase change. MicroRNAs are regulatory RNAs with a mature length of ~21-nucleotides that are processed from hairpin precursors by Dicer-like enzymes. MicroRNAs can negatively regulate gene expression by atte…
ath-miR157a	19425.4	17888.3	21573.9	43655.3	921868	989833	1.38063e+06	901856	Encodes a microRNA that targets several SPL family members, including SPL3,4, and 5. By regulating the expression of SPL3 (and probably also SPL4 and SPL5), this microRNA regulates vegetative phase change. MicroRNAs are regulatory RNAs with a mature length of ~21-nucleotides that are processed from hairpin precursors by Dicer-like enzymes. MicroRNAs can negatively regulate gene expression by atte…
ath-miR157b	19425.4	17888.3	21575.9	43658.9	921869	989835	1.38063e+06	901857	Encodes a microRNA that targets several SPL family members, including SPL3,4, and 5. By regulating the expression of SPL3 (and probably also SPL4 and SPL5), this microRNA regulates vegetative phase change. MicroRNAs are regulatory RNAs with a mature length of ~21-nucleotides that are processed from hairpin precursors by Dicer-like enzymes. MicroRNAs can negatively regulate gene expression by atte…
ath-miR157c	19563.2	18015.7	21654.8	43814.8	935537	1.0045e+06	1.40866e+06	921290	Encodes a microRNA that targets several SPL family members, including SPL3,4, and 5. By regulating the expression of SPL3 (and probably also SPL4 and SPL5), this microRNA regulates vegetative phase change. MicroRNAs are regulatory RNAs with a mature length of ~21-nucleotides that are processed from hairpin precursors by Dicer-like enzymes. MicroRNAs can negatively regulate gene expression by atte…
ath-miR157d	175.75	124.388	207.007	331.176	42606.1	41373.4	60531	38568	Encodes a microRNA that targets several SPL family members, including SPL3,4, and 5. By regulating the expression of SPL3 (and probably also SPL4 and SPL5), this microRNA regulates vegetative phase change. MicroRNAs are regulatory RNAs with a mature length of ~21-nucleotides that are processed from hairpin precursors by Dicer-like enzymes. MicroRNAs can negatively regulate gene expression by atte…
ath-miR158a	7160.69	5466.21	5341.73	8159.41	204311	138285	282916	155538	Encodes a microRNA of unknown function. MicroRNAs are regulatory RNAs with a mature length of ~21-nucleotides that are processed from hairpin precursors by Dicer-like enzymes. MicroRNAs can negatively regulate gene expression by attenuating translation or by directing mRNA cleavage.
ath-miR158b	4864.22	3393.73	305.214	409.171	3101.14	2381.85	858.264	494.191	Encodes a microRNA of unknown function. MicroRNAs are regulatory RNAs with a mature length of ~21-nucleotides that are processed from hairpin precursors by Dicer-like enzymes. MicroRNAs can negatively regulate gene expression by attenuating translation or by directing mRNA cleavage.
ath-miR159a	2668.7	2391.77	2145.17	2539.02	6674.46	8729.41	6749.27	6682.62	Encodes a microRNA that targets several MYB family members. MicroRNAs are regulatory RNAs with a mature length of ~21-nucleotides that are processed from hairpin precursors by Dicer-like enzymes. MicroRNAs can negatively regulate gene expression by attenuating translation or by directing mRNA cleavage.
ath-miR159b	1601.58	1461.31	1201.6	1471.09	3334.91	5315.88	3766.59	4279.79	Encodes a microRNA that targets several MYB family members. MicroRNAs are regulatory RNAs with a mature length of ~21-nucleotides that are processed from hairpin precursors by Dicer-like enzymes. MicroRNAs can negatively regulate gene expression by attenuating translation or by directing mRNA cleavage.
ath-miR159c	1288.83	1148.87	911.792	1198.71	2119.68	3783.95	2024.57	2910.45	Encodes a microRNA that targets several MYB family members. MicroRNAs are regulatory RNAs with a mature length of ~21-nucleotides that are processed from hairpin precursors by Dicer-like enzymes. MicroRNAs can negatively regulate gene expression by attenuating translation or by directing mRNA cleavage.
ath-miR160a	4262.17	3241.92	5404.32	2341.03	1332.11	2557.54	3754.91	1148.63	Encodes a microRNA that targets several ARF family members (ARF10, ARF16, ARF17). MicroRNAs are regulatory RNAs with a mature length of ~21-nucleotides that are processed from hairpin precursors by Dicer-like enzymes. MicroRNAs can negatively regulate gene expression by attenuating translation or by directing mRNA cleavage.
ath-miR160b	1681.79	627.816	1672.42	589.158	756.964	1886.78	3293.91	415.505	Encodes a microRNA that targets several ARF family members (ARF10, ARF16, ARF17). MicroRNAs are regulatory RNAs with a mature length of ~21-nucleotides that are processed from hairpin precursors by Dicer-like enzymes. MicroRNAs can negatively regulate gene expression by attenuating translation or by directing mRNA cleavage.
ath-miR160c	4299.12	3267.39	5459.2	2369.83	1335.82	2567.06	3761.28	1160.15	Encodes a microRNA that targets several ARF family members (ARF10, ARF16, ARF17). MicroRNAs are regulatory RNAs with a mature length of ~21-nucleotides that are processed from hairpin precursors by Dicer-like enzymes. MicroRNAs can negatively regulate gene expression by attenuating translation or by directing mRNA cleavage.
ath-miR161.1	18792.7	9391.78	14167.9	15466.9	147723	117968	131792	115586	MIR161 Encoding a microRNA that target mRNAs coding for PPR repeat proteins
ath-miR161.2	81.1155	48.9716	44.2898	80.3942	4022.3	1774.27	3354.45	1119.85	MIR161 Encoding a microRNA that target mRNAs coding for PPR repeat proteins
ath-miR162a	1242.87	763.957	1073.55	1820.27	9933.3	8826.34	9921.02	13525.5	Encodes a microRNA that targets DCL1. MicroRNAs are regulatory RNAs with a mature length of ~21-nucleotides that are processed from hairpin precursors by Dicer-like enzymes. MicroRNAs can negatively regulate gene expression by attenuating translation or by directing mRNA cleavage.
ath-miR162b	1243.77	762.978	1073.55	1820.27	9936.08	8825.48	9931.64	13528.4	Encodes a microRNA that targets DCL1. MicroRNAs are regulatory RNAs with a mature length of ~21-nucleotides that are processed from hairpin precursors by Dicer-like enzymes. MicroRNAs can negatively regulate gene expression by attenuating translation or by directing mRNA cleavage.
ath-miR163	3.60513	0	3.85129	10.7992	78.8504	82.2222	179.513	59.4949	Encodes a microRNA that targets several SAMT family members. miR163, is highly expressed in A. thaliana diploids but down-regulated in A. thaliana autotetraploids and repressed in A. arenosa and A. suecica. MicroRNAs are regulatory RNAs with a mature length of ~21-nucleotides that are processed from hairpin precursors by Dicer-like enzymes. MicroRNAs can negatively regulate gene expression by att…
ath-miR164a	62384.1	39137.1	53802.5	65228.5	50947.6	89640.4	36626	70399.7	Encodes a microRNA that targets several genes containing NAC domains including NAC1. Overexpression leads to decreased NAC1 mRNA and reduced lateral roots. Loss of function mutants have increased NAC1 and increased number of lateral roots. MicroRNAs are regulatory RNAs with a mature length of ~21-nucleotides that are processed from hairpin precursors by Dicer-like enzymes. MicroRNAs can negativel…
ath-miR164b	62913.2	39442.7	54144.3	65611.3	51506	90606.3	36880.9	70911.2	Encodes a microRNA that targets several genes containing NAC domains including NAC1. Overexpression leads to decreased NAC1 mRNA and reduced lateral roots. Loss of function mutants have increased NAC1 and increased number of lateral roots. MicroRNAs are regulatory RNAs with a mature length of ~21-nucleotides that are processed from hairpin precursors by Dicer-like enzymes. MicroRNAs can negativel…
ath-miR164c	1558.32	1053.87	788.551	721.148	4493.55	9117.15	3523.34	7061.66	Encodes a microRNA that targets several genes containing NAC domains including NAC1. Overexpression leads to decreased NAC1 mRNA and reduced lateral roots. Loss of function mutants have increased NAC1 and increased number of lateral roots. MicroRNAs are regulatory RNAs with a mature length of ~21-nucleotides that are processed from hairpin precursors by Dicer-like enzymes. MicroRNAs can negativel…
ath-miR165a	86880.1	43349.7	139937	78415.6	121580	139687	101806	160395	Encodes a microRNA that targets several HD-ZIPIII family members including PHV, PHB, REV, ATHB-8, and ATHB-15. MicroRNAs are regulatory RNAs with a mature length of ~21-nucleotides that are processed from hairpin precursors by Dicer-like enzymes. MicroRNAs can negatively regulate gene expression by attenuating translation or by directing mRNA cleavage.
ath-miR165b	84367.3	41555.3	136641	76034.9	119717	137756	100234	157947	Encodes a microRNA that targets several HD-ZIPIII family members including PHV, PHB, REV, ATHB-8, and ATHB-15. MicroRNAs are regulatory RNAs with a mature length of ~21-nucleotides that are processed from hairpin precursors by Dicer-like enzymes. MicroRNAs can negatively regulate gene expression by attenuating translation or by directing mRNA cleavage.
ath-miR166a	315164	143035	403171	266628	786877	872697	691789	779149	Encodes a microRNA that targets several HD-ZIPIII family members including PHV, PHB, REV, ATHB-8, and ATHB-15. This particular miRNA is involved in the regulation of vascular development in inflorescence stems, primarily through the regulation of mRNA cleavage of the class III homeodomain-leucine zipper transcription factor ATHB15. MicroRNAs are regulatory RNAs with a mature length of ~21-nucleot…
ath-miR166b	296195	135505	384226	252969	753853	834245	664087	750934	Encodes a microRNA that targets several HD-ZIPIII family members including PHV, PHB, REV, ATHB-8, and ATHB-15. MicroRNAs are regulatory RNAs with a mature length of ~21-nucleotides that are processed from hairpin precursors by Dicer-like enzymes. MicroRNAs can negatively regulate gene expression by attenuating translation or by directing mRNA cleavage.
ath-miR166c	296258	135548	384328	253026	754030	834478	664240	751106	Encodes a microRNA that targets several HD-ZIPIII family members including PHV, PHB, REV, ATHB-8, and ATHB-15. MicroRNAs are regulatory RNAs with a mature length of ~21-nucleotides that are processed from hairpin precursors by Dicer-like enzymes. MicroRNAs can negatively regulate gene expression by attenuating translation or by directing mRNA cleavage.
ath-miR166d	296268	135550	384334	253034	754038	834482	664242	751117	Encodes a microRNA that targets several HD-ZIPIII family members including PHV, PHB, REV, ATHB-8, and ATHB-15. MicroRNAs are regulatory RNAs with a mature length of ~21-nucleotides that are processed from hairpin precursors by Dicer-like enzymes. MicroRNAs can negatively regulate gene expression by attenuating translation or by directing mRNA cleavage.
ath-miR166e	296068	135457	384164	252954	754282	834591	664484	751366	Encodes a microRNA that targets several HD-ZIPIII family members including PHV, PHB, REV, ATHB-8, and ATHB-15. MicroRNAs are regulatory RNAs with a mature length of ~21-nucleotides that are processed from hairpin precursors by Dicer-like enzymes. MicroRNAs can negatively regulate gene expression by attenuating translation or by directing mRNA cleavage.
ath-miR166f	296048	135441	384151	252937	754259	834553	664465	751348	Encodes a microRNA that targets several HD-ZIPIII family members including PHV, PHB, REV, ATHB-8, and ATHB-15. MicroRNAs are regulatory RNAs with a mature length of ~21-nucleotides that are processed from hairpin precursors by Dicer-like enzymes. MicroRNAs can negatively regulate gene expression by attenuating translation or by directing mRNA cleavage.
ath-miR166g	296126	135489	384259	253004	754451	834795	664617	751535	Encodes a microRNA that targets several HD-ZIPIII family members including PHV, PHB, REV, ATHB-8, and ATHB-15. Dominant gain of function alleles have enlarged meristems, fasciated stems and radialized leaves. During early embryo development expression is reciprocal to target mRNAs but then changes to overlapping expression with targets. MicroRNAs are regulatory RNAs with a mature length of ~21-nu…
ath-miR167a	81902.3	52287	98839.4	135363	1.14203e+06	1.54672e+06	1.91094e+06	1.95891e+06	Encodes a microRNA that targets ARF family members ARF6 and ARF8. Essential for fertility of both ovules and anthers. MicroRNAs are regulatory RNAs with a mature length of ~21-nucleotides that are processed from hairpin precursors by Dicer-like enzymes. MicroRNAs can negatively regulate gene expression by attenuating translation or by directing mRNA cleavage.
ath-miR167b	81991.5	52322.2	99062.8	135625	1.14295e+06	1.54826e+06	1.91391e+06	1.9619e+06	Encodes a microRNA that targets ARF family members ARF6 and ARF8. MicroRNAs are regulatory RNAs with a mature length of ~21-nucleotides that are processed from hairpin precursors by Dicer-like enzymes. MicroRNAs can negatively regulate gene expression by attenuating translation or by directing mRNA cleavage.
ath-miR167c	3369.9	2261.51	2589.99	4478.08	42.672	100.398	77.5412	93.0807	Encodes a microRNA that targets ARF family members ARF6 and ARF8. MicroRNAs are regulatory RNAs with a mature length of ~21-nucleotides that are processed from hairpin precursors by Dicer-like enzymes. MicroRNAs can negatively regulate gene expression by attenuating translation or by directing mRNA cleavage.
ath-miR167d	800.339	715.965	1103.39	1478.29	11940.7	16578.6	18374.1	18998.1	Encodes a microRNA that targets ARF family members ARF6 and ARF8. MicroRNAs are regulatory RNAs with a mature length of ~21-nucleotides that are processed from hairpin precursors by Dicer-like enzymes. MicroRNAs can negatively regulate gene expression by attenuating translation or by directing mRNA cleavage.
ath-miR168a	161250	102950	199739	126590	332179	447203	373091	513913	Encodes a microRNA that targets AGO1. MicroRNAs are regulatory RNAs with a mature length of ~21-nucleotides that are processed from hairpin precursors by Dicer-like enzymes. MicroRNAs can negatively regulate gene expression by attenuating translation or by directing mRNA cleavage.
ath-miR168b	161121	102861	199651	126477	331650	446461	372543	513441	Encodes a microRNA that targets AGO1. MicroRNAs are regulatory RNAs with a mature length of ~21-nucleotides that are processed from hairpin precursors by Dicer-like enzymes. MicroRNAs can negatively regulate gene expression by attenuating translation or by directing mRNA cleavage.
ath-miR169a	111.759	94.0255	154.051	139.19	1145.65	761.638	457.812	407.828	Encodes a microRNA that targets several HAP2 family members. MicroRNAs are regulatory RNAs with a mature length of ~21-nucleotides that are processed from hairpin precursors by Dicer-like enzymes. MicroRNAs can negatively regulate gene expression by attenuating translation or by directing mRNA cleavage.
ath-miR169b	160.428	109.696	97.245	121.191	128.016	70.9708	36.1151	37.4242	Encodes a microRNA that targets several HAP2 family members. MicroRNAs are regulatory RNAs with a mature length of ~21-nucleotides that are processed from hairpin precursors by Dicer-like enzymes. MicroRNAs can negatively regulate gene expression by attenuating translation or by directing mRNA cleavage.
ath-miR169c	158.626	117.532	89.5424	118.791	84.4163	47.6024	22.3064	19.1919	Encodes a microRNA that targets several HAP2 family members. MicroRNAs are regulatory RNAs with a mature length of ~21-nucleotides that are processed from hairpin precursors by Dicer-like enzymes. MicroRNAs can negatively regulate gene expression by attenuating translation or by directing mRNA cleavage.
ath-miR169d	329.87	188.051	483.336	572.359	892.401	594.597	384.519	880.908	Encodes a microRNA that targets several HAP2 family members. MicroRNAs are regulatory RNAs with a mature length of ~21-nucleotides that are processed from hairpin precursors by Dicer-like enzymes. MicroRNAs can negatively regulate gene expression by attenuating translation or by directing mRNA cleavage.
ath-miR169e	329.87	188.051	482.374	572.359	892.401	594.597	384.519	880.908	Encodes a microRNA that targets several HAP2 family members. MicroRNAs are regulatory RNAs with a mature length of ~21-nucleotides that are processed from hairpin precursors by Dicer-like enzymes. MicroRNAs can negatively regulate gene expression by attenuating translation or by directing mRNA cleavage.
ath-miR169f	329.87	189.03	478.522	569.959	886.835	590.269	381.333	875.15	Encodes a microRNA that targets several HAP2 family members. MicroRNAs are regulatory RNAs with a mature length of ~21-nucleotides that are processed from hairpin precursors by Dicer-like enzymes. MicroRNAs can negatively regulate gene expression by attenuating translation or by directing mRNA cleavage.
ath-miR169g	328.968	189.03	477.56	568.759	886.835	590.269	380.27	875.15	Encodes a microRNA that targets several HAP2 family members. MicroRNAs are regulatory RNAs with a mature length of ~21-nucleotides that are processed from hairpin precursors by Dicer-like enzymes. MicroRNAs can negatively regulate gene expression by attenuating translation or by directing mRNA cleavage.
ath-miR169g*	13.5192	6.85603	15.4051	13.199	12.0595	4.32749	7.43546	2.87878	No comment
ath-miR169h	50.4718	30.3624	107.836	119.991	125.233	65.7778	91.3499	124.747	Encodes a microRNA that targets several HAP2 family members. MicroRNAs are regulatory RNAs with a mature length of ~21-nucleotides that are processed from hairpin precursors by Dicer-like enzymes. MicroRNAs can negatively regulate gene expression by attenuating translation or by directing mRNA cleavage.
ath-miR169i	279.398	140.059	569.99	610.756	344.159	180.023	304.854	490.353	Encodes a microRNA that targets several HAP2 family members. MicroRNAs are regulatory RNAs with a mature length of ~21-nucleotides that are processed from hairpin precursors by Dicer-like enzymes. MicroRNAs can negatively regulate gene expression by attenuating translation or by directing mRNA cleavage.
ath-miR169j	279.398	140.059	572.879	610.756	341.376	180.023	302.729	491.313	Encodes a microRNA that targets several HAP2 family members. MicroRNAs are regulatory RNAs with a mature length of ~21-nucleotides that are processed from hairpin precursors by Dicer-like enzymes. MicroRNAs can negatively regulate gene expression by attenuating translation or by directing mRNA cleavage.
ath-miR169k	51.3731	30.3624	108.799	119.991	126.161	65.7778	91.3499	125.707	Encodes a microRNA that targets several HAP2 family members. MicroRNAs are regulatory RNAs with a mature length of ~21-nucleotides that are processed from hairpin precursors by Dicer-like enzymes. MicroRNAs can negatively regulate gene expression by attenuating translation or by directing mRNA cleavage.
ath-miR169l	279.398	140.059	562.288	607.156	342.304	180.023	300.605	490.353	Encodes a microRNA that targets several HAP2 family members. MicroRNAs are regulatory RNAs with a mature length of ~21-nucleotides that are processed from hairpin precursors by Dicer-like enzymes. MicroRNAs can negatively regulate gene expression by attenuating translation or by directing mRNA cleavage.
ath-miR169m	56.7808	32.3213	112.65	119.991	132.654	68.3743	96.6609	135.303	Encodes a microRNA that targets several HAP2 family members. MicroRNAs are regulatory RNAs with a mature length of ~21-nucleotides that are processed from hairpin precursors by Dicer-like enzymes. MicroRNAs can negatively regulate gene expression by attenuating translation or by directing mRNA cleavage.
ath-miR169n	279.398	140.059	572.879	610.756	341.376	180.023	302.729	491.313	Encodes a microRNA that targets several HAP2 family members. MicroRNAs are regulatory RNAs with a mature length of ~21-nucleotides that are processed from hairpin precursors by Dicer-like enzymes. MicroRNAs can negatively regulate gene expression by attenuating translation or by directing mRNA cleavage.
ath-miR170	2.70385	1.95886	2.88847	3.59974	45.4549	62.3158	45.6749	46.0605	Encodes a microRNA that targets several SCL family members. MicroRNAs are regulatory RNAs with a mature length of ~21-nucleotides that are processed from hairpin precursors by Dicer-like enzymes. MicroRNAs can negatively regulate gene expression by attenuating translation or by directing mRNA cleavage.
ath-miR171a	20.7295	1.95886	4.81411	13.199	1564.95	1925.73	1281.02	1744.54	Encodes a microRNA that targets several SCL family members. MicroRNAs are regulatory RNAs with a mature length of ~21-nucleotides that are processed from hairpin precursors by Dicer-like enzymes. MicroRNAs can negatively regulate gene expression by attenuating translation or by directing mRNA cleavage.
ath-miR171b	83.8193	68.5603	91.4681	94.7932	95.5481	84.8187	70.1057	107.475	Encodes a microRNA that targets several SCL family members. MicroRNAs are regulatory RNAs with a mature length of ~21-nucleotides that are processed from hairpin precursors by Dicer-like enzymes. MicroRNAs can negatively regulate gene expression by attenuating translation or by directing mRNA cleavage.
ath-miR171c	85.6219	70.5191	91.4681	94.7932	99.2588	90.8772	72.2301	110.353	Encodes a microRNA that targets several SCL family members. MicroRNAs are regulatory RNAs with a mature length of ~21-nucleotides that are processed from hairpin precursors by Dicer-like enzymes. MicroRNAs can negatively regulate gene expression by attenuating translation or by directing mRNA cleavage.
ath-miR172a	1493.43	1203.72	648.942	1018.73	70457.9	54543.6	38556	21624.5	Encodes a microRNA that targets several genes containing AP2 domains including AP2. MicroRNAs are regulatory RNAs with a mature length of ~21-nucleotides that are processed from hairpin precursors by Dicer-like enzymes. MicroRNAs can negatively regulate gene expression by attenuating translation or by directing mRNA cleavage.
ath-miR172b	1493.43	1203.72	648.942	1018.73	70457.9	54542.8	38556	21624.5	Encodes a microRNA that targets several genes containing AP2 domains including AP2. MicroRNAs are regulatory RNAs with a mature length of ~21-nucleotides that are processed from hairpin precursors by Dicer-like enzymes. MicroRNAs can negatively regulate gene expression by attenuating translation or by directing mRNA cleavage.
ath-miR172b*	3.60513	2.9383	3.85129	1.19991	77.9228	45.8714	32.9284	34.5454	No comment
ath-miR172c	38.7552	46.0333	27.9218	53.9961	1123.39	690.667	266.614	178.485	Encodes a microRNA that targets several genes containing AP2 domains including AP2. MicroRNAs are regulatory RNAs with a mature length of ~21-nucleotides that are processed from hairpin precursors by Dicer-like enzymes. MicroRNAs can negatively regulate gene expression by attenuating translation or by directing mRNA cleavage.
ath-miR172d	38.7552	45.0539	27.9218	53.9961	1123.39	690.667	267.676	178.485	Encodes a microRNA that targets several genes containing AP2 domains including AP2. MicroRNAs are regulatory RNAs with a mature length of ~21-nucleotides that are processed from hairpin precursors by Dicer-like enzymes. MicroRNAs can negatively regulate gene expression by attenuating translation or by directing mRNA cleavage.
ath-miR172e	180.257	110.676	97.245	148.789	503.715	785.006	485.429	479.797	Encodes a microRNA that targets several genes containing AP2 domains including AP2. MicroRNAs are regulatory RNAs with a mature length of ~21-nucleotides that are processed from hairpin precursors by Dicer-like enzymes. MicroRNAs can negatively regulate gene expression by attenuating translation or by directing mRNA cleavage.
ath-miR173	4900.28	2619	2405.13	4613.67	43177.6	32463.1	19270.6	13141.6	Encodes a microRNA that targets the TAS1 and TAS2 families of tasiRNA-generating transcripts. Cleavage of TAS1 and TAS2 transcripts by miR173 initiates processing of these transcripts in a 21-nucleotide register. MicroRNAs are regulatory RNAs with a mature length of ~21-nucleotides that are processed from hairpin precursors by Dicer-like enzymes. MicroRNAs can negatively regulate gene expression …
ath-miR1886.1	0	0.979432	0.962822	4.79965	1.8553	0.865497	23.3686	15.3535	No comment
ath-miR1886.2	0	0	0	2.39983	0	0	55.2348	25.9091	No comment
ath-miR1886.3	0	0	0	0	0	0	2.12442	0	No comment
ath-miR1887	0	0	0	0	0	0	0	0	No comment
ath-miR1888	0	1.95886	2.88847	1.19991	1.8553	3.46199	53.1104	37.4242	No comment
ath-miR2111a	3.60513	5.87659	18.2936	8.3994	13.9148	12.117	44.6127	24.9495	No comment
ath-miR2111a*	0	0	11.5539	0	3.71061	0	22.3064	1.91919	No comment
ath-miR2111b	3.60513	5.87659	18.2936	8.3994	13.9148	12.117	44.6127	24.9495	No comment
ath-miR2111b*	6.30898	2.9383	1.92564	0	17.6254	19.0409	19.1197	12.4747	No comment
ath-miR2112-3p	0	0	0	0	2.78296	0	2.12442	1.91919	No comment
ath-miR2112-5p	0	0	0	0	0.927652	1.73099	0	0	No comment
ath-miR2933a	7.21026	0.979432	2.88847	2.39983	21.336	23.3684	11.6843	16.3131	No comment
ath-miR2933b	7.21026	0.979432	2.88847	2.39983	21.336	23.3684	11.6843	16.3131	No comment
ath-miR2934	0	0.979432	0	0	1.8553	2.59649	0	0	No comment
ath-miR2935	0	0	0.962822	0	595.553	401.591	157.207	380.959	No comment
ath-miR2936	5.4077	2.9383	5.77693	5.99957	0.927652	1.73099	0	1.91919	No comment
ath-miR2937	0.901283	0	0	0	0	1.73099	0	1.91919	No comment
ath-miR2938	0	0	0	0	0	0	0	0	No comment
ath-miR2939	0	0	0	0	0.927652	0	0	0	No comment
ath-miR319a	5.4077	8.81489	8.6654	0	231.913	251.86	57.3592	61.4141	Encodes a microRNA that targets several TCP family members. MicroRNAs are regulatory RNAs with a mature length of ~21-nucleotides that are processed from hairpin precursors by Dicer-like enzymes. MicroRNAs can negatively regulate gene expression by attenuating translation or by directing mRNA cleavage.
ath-miR319b	9.91411	16.6503	6.73975	1.19991	225.419	226.76	48.8616	54.6969	Encodes a microRNA that targets several TCP family members. MicroRNAs are regulatory RNAs with a mature length of ~21-nucleotides that are processed from hairpin precursors by Dicer-like enzymes. MicroRNAs can negatively regulate gene expression by attenuating translation or by directing mRNA cleavage.
ath-miR319c	0.901283	1.95886	3.85129	2.39983	22.2636	54.5263	13.8087	15.3535	Encodes a microRNA that targets several TCP family members. MicroRNAs are regulatory RNAs with a mature length of ~21-nucleotides that are processed from hairpin precursors by Dicer-like enzymes. MicroRNAs can negatively regulate gene expression by attenuating translation or by directing mRNA cleavage.
ath-miR3434	2.70385	0.979432	1.92564	1.19991	17.6254	11.2515	13.8087	11.5151	No comment
ath-miR3434*	0	0	0	0	1.8553	0	0	0	No comment
ath-miR3440b-3p	103.648	57.7865	242.631	385.172	206.866	210.316	503.487	753.282	TAS3 family
ath-miR3440b-5p	0	0	0	0	0	0	4.24883	1.91919	No comment
ath-miR390a	5745.68	2414.3	5031.71	4416.88	15403.7	18594.3	16450.4	21895.1	Encodes a microRNA that targets the TAS3 family of tasiRNA-generating transcripts. Cleavage of TAS3 transcripts by miR390 initiates processing of these transcripts in a 21-nucleotide register. MicroRNAs are regulatory RNAs with a mature length of ~21-nucleotides that are processed from hairpin precursors by Dicer-like enzymes. MicroRNAs can negatively regulate gene expression by attenuating trans…
ath-miR390b	5713.23	2401.57	5017.26	4392.88	15323	18532	16420.7	21875.9	Encodes a microRNA that targets the TAS3 family of tasiRNA-generating transcripts. Cleavage of TAS3 transcripts by miR390 initiates processing of these transcripts in a 21-nucleotide register. MicroRNAs are regulatory RNAs with a mature length of ~21-nucleotides that are processed from hairpin precursors by Dicer-like enzymes. MicroRNAs can negatively regulate gene expression by attenuating trans…
ath-miR391	222.617	135.162	608.503	373.173	17772	23755.3	80936	50072.6	Encodes a microRNA of the miR390 family with unknown function. MicroRNAs are regulatory RNAs with a mature length of ~21-nucleotides that are processed from hairpin precursors by Dicer-like enzymes. MicroRNAs can negatively regulate gene expression by attenuating translation or by directing mRNA cleavage.
ath-miR3932a	0	0	0	0	0	0	4.24883	0.959595	No comment
ath-miR3932b	0	0	0	0	9.27652	6.05848	54.1726	14.3939	No comment
ath-miR3933	0	0	0.962822	0	25.0466	13.848	6.37325	4.79797	No comment
ath-miR393a	0.901283	0	0.962822	1.19991	12.9871	26.8304	21.2442	12.4747	Encodes a microRNA that targets several TIR1/AFB family members and one bHLH family member. MicroRNAs are regulatory RNAs with a mature length of ~21-nucleotides that are processed from hairpin precursors by Dicer-like enzymes. MicroRNAs can negatively regulate gene expression by attenuating translation or by directing mRNA cleavage.
ath-miR393b	0.901283	0	0.962822	1.19991	12.9871	26.8304	21.2442	12.4747	Encodes a microRNA that targets several TIR1/AFB family members and one bHLH family member. MicroRNAs are regulatory RNAs with a mature length of ~21-nucleotides that are processed from hairpin precursors by Dicer-like enzymes. MicroRNAs can negatively regulate gene expression by attenuating translation or by directing mRNA cleavage.
ath-miR394a	17.1244	8.81489	9.62822	3.59974	195.735	636.141	1270.4	109.394	Encodes a microRNA that targets one member of the F-box family. MicroRNAs are regulatory RNAs with a mature length of ~21-nucleotides that are processed from hairpin precursors by Dicer-like enzymes. MicroRNAs can negatively regulate gene expression by attenuating translation or by directing mRNA cleavage.
ath-miR394b	18.0257	8.81489	9.62822	3.59974	195.735	636.141	1270.4	109.394	Encodes a microRNA that targets one member of the F-box family. MicroRNAs are regulatory RNAs with a mature length of ~21-nucleotides that are processed from hairpin precursors by Dicer-like enzymes. MicroRNAs can negatively regulate gene expression by attenuating translation or by directing mRNA cleavage.
ath-miR395a	27.0385	10.7738	12.5167	27.598	49.1656	30.2924	10.6221	17.2727	Encodes a microRNA that targets both APS and AST family members. MicroRNAs are regulatory RNAs with a mature length of ~21-nucleotides that are processed from hairpin precursors by Dicer-like enzymes. MicroRNAs can negatively regulate gene expression by attenuating translation or by directing mRNA cleavage.
ath-miR395b	202.789	76.3957	224.337	220.784	58.4421	32.0234	9.55987	46.0605	Encodes a microRNA that targets both APS and AST family members. MicroRNAs are regulatory RNAs with a mature length of ~21-nucleotides that are processed from hairpin precursors by Dicer-like enzymes. MicroRNAs can negatively regulate gene expression by attenuating translation or by directing mRNA cleavage.
ath-miR395c	202.789	76.3957	224.337	220.784	58.4421	32.0234	9.55987	46.0605	Encodes a microRNA that targets both APS and AST family members. MicroRNAs are regulatory RNAs with a mature length of ~21-nucleotides that are processed from hairpin precursors by Dicer-like enzymes. MicroRNAs can negatively regulate gene expression by attenuating translation or by directing mRNA cleavage.
ath-miR395d	27.0385	10.7738	12.5167	27.598	49.1656	30.2924	10.6221	17.2727	Encodes a microRNA that targets both APS and AST family members. MicroRNAs are regulatory RNAs with a mature length of ~21-nucleotides that are processed from hairpin precursors by Dicer-like enzymes. MicroRNAs can negatively regulate gene expression by attenuating translation or by directing mRNA cleavage.
ath-miR395e	27.0385	10.7738	12.5167	27.598	50.0932	30.2924	10.6221	17.2727	Encodes a microRNA that targets both APS and AST family members. MicroRNAs are regulatory RNAs with a mature length of ~21-nucleotides that are processed from hairpin precursors by Dicer-like enzymes. MicroRNAs can negatively regulate gene expression by attenuating translation or by directing mRNA cleavage.
ath-miR395f	202.789	76.3957	224.337	220.784	58.4421	32.0234	9.55987	46.0605	Encodes a microRNA that targets both APS and AST family members. MicroRNAs are regulatory RNAs with a mature length of ~21-nucleotides that are processed from hairpin precursors by Dicer-like enzymes. MicroRNAs can negatively regulate gene expression by attenuating translation or by directing mRNA cleavage.
ath-miR396a	1123.9	613.125	1443.27	2512.62	4901.71	9370.74	8278.85	11424.9	Encodes a microRNA that targets several GRF family members. MicroRNAs are regulatory RNAs with a mature length of ~21-nucleotides that are processed from hairpin precursors by Dicer-like enzymes. MicroRNAs can negatively regulate gene expression by attenuating translation or by directing mRNA cleavage.
ath-miR396b	1091.45	510.284	1121.69	2093.85	9173.55	12062.4	11498.4	15725.8	Encodes a microRNA that targets several GRF family members. MicroRNAs are regulatory RNAs with a mature length of ~21-nucleotides that are processed from hairpin precursors by Dicer-like enzymes. MicroRNAs can negatively regulate gene expression by attenuating translation or by directing mRNA cleavage.
ath-miR397a	38.7552	71.4985	6.73975	14.399	448.984	590.269	98.7853	114.192	Encodes a microRNA that targets several Laccase family members. MicroRNAs are regulatory RNAs with a mature length of ~21-nucleotides that are processed from hairpin precursors by Dicer-like enzymes. MicroRNAs can negatively regulate gene expression by attenuating translation or by directing mRNA cleavage.
ath-miR397b	0	0	34.6616	62.3955	1.8553	0.865497	381.333	296.515	Encodes a microRNA that targets several Laccase family members. MicroRNAs are regulatory RNAs with a mature length of ~21-nucleotides that are processed from hairpin precursors by Dicer-like enzymes. MicroRNAs can negatively regulate gene expression by attenuating translation or by directing mRNA cleavage.
ath-miR398a	0	0	0.962822	1.19991	12.0595	32.8889	5.31104	11.5151	Encodes a microRNA that targets both CSD and CytC oxidase family members. MicroRNAs are regulatory RNAs with a mature length of ~21-nucleotides that are processed from hairpin precursors by Dicer-like enzymes. MicroRNAs can negatively regulate gene expression by attenuating translation or by directing mRNA cleavage.
ath-miR398b	4.50641	3.91773	14.4423	5.99957	80.7057	77.8948	19.1197	55.6565	Encodes a microRNA that targets both CSD and CytC oxidase family members. MicroRNAs are regulatory RNAs with a mature length of ~21-nucleotides that are processed from hairpin precursors by Dicer-like enzymes. MicroRNAs can negatively regulate gene expression by attenuating translation or by directing mRNA cleavage.
ath-miR398c	4.50641	3.91773	14.4423	5.99957	80.7057	77.8948	19.1197	55.6565	Encodes a microRNA that targets both CSD and CytC oxidase family members. MicroRNAs are regulatory RNAs with a mature length of ~21-nucleotides that are processed from hairpin precursors by Dicer-like enzymes. MicroRNAs can negatively regulate gene expression by attenuating translation or by directing mRNA cleavage.
ath-miR399a	4.50641	2.9383	2.88847	13.199	1.8553	3.46199	12.7465	12.4747	Encodes a phosphate starvation-responsive microRNA that targets PHO2, an E2-UBC that negatively affects shoot phosphate content. miR399 can be negatively regulated by members of the non-coding gene families IPS1 and At4. MicroRNAs are regulatory RNAs with a mature length of ~21-nucleotides that are processed from hairpin precursors by Dicer-like enzymes. MicroRNAs can negatively regulate gene exp…
ath-miR399b	21.6308	12.7326	21.1821	32.3977	101.114	64.9123	148.709	153.535	Encodes a phosphate starvation-responsive microRNA that targets PHO2, an E2-UBC that negatively affects shoot phosphate content. miR399 can be negatively regulated by members of the non-coding gene families IPS1 and At4. MicroRNAs are regulatory RNAs with a mature length of ~21-nucleotides that are processed from hairpin precursors by Dicer-like enzymes. MicroRNAs can negatively regulate gene exp…
ath-miR399c	23.4334	13.7121	21.1821	34.7975	108.535	66.6433	146.585	157.374	Encodes a phosphate starvation-responsive microRNA that targets PHO2, an E2-UBC that negatively affects shoot phosphate content. miR399 can be negatively regulated by members of the non-coding gene families IPS1 and At4. MicroRNAs are regulatory RNAs with a mature length of ~21-nucleotides that are processed from hairpin precursors by Dicer-like enzymes. MicroRNAs can negatively regulate gene exp…
ath-miR399d	8.11155	0.979432	15.4051	23.9983	0	0.865497	11.6843	9.59595	Encodes a phosphate starvation-responsive microRNA that targets PHO2, an E2-UBC that negatively affects shoot phosphate content. miR399 can be negatively regulated by members of the non-coding gene families IPS1 and At4. MicroRNAs are regulatory RNAs with a mature length of ~21-nucleotides that are processed from hairpin precursors by Dicer-like enzymes. MicroRNAs can negatively regulate gene exp…
ath-miR399e	1.80257	0.979432	1.92564	4.79965	0	0.865497	3.18662	3.83838	Encodes a phosphate starvation-responsive microRNA that targets PHO2, an E2-UBC that negatively affects shoot phosphate content. miR399 can be negatively regulated by members of the non-coding gene families IPS1 and At4. MicroRNAs are regulatory RNAs with a mature length of ~21-nucleotides that are processed from hairpin precursors by Dicer-like enzymes. MicroRNAs can negatively regulate gene exp…
ath-miR399f	19.8282	10.7738	15.4051	35.9974	17.6254	6.92398	70.1057	42.2222	Encodes a phosphate starvation-responsive microRNA that targets PHO2, an E2-UBC that negatively affects shoot phosphate content. miR399 can be negatively regulated by members of the non-coding gene families IPS1 and At4. MicroRNAs are regulatory RNAs with a mature length of ~21-nucleotides that are processed from hairpin precursors by Dicer-like enzymes. MicroRNAs can negatively regulate gene exp…
ath-miR400	0	1.95886	0	1.19991	20.4083	8.65497	49.9238	14.3939	Encodes a microRNA of unknown function that is predicted to target PPR family members. MicroRNAs are regulatory RNAs with a mature length of ~21-nucleotides that are processed from hairpin precursors by Dicer-like enzymes. MicroRNAs can negatively regulate gene expression by attenuating translation or by directing mRNA cleavage.
ath-miR401	0	0	0	0	0.927652	0	1.06221	0	No comment
ath-miR402	3.60513	3.91773	2.88847	4.79965	16.6977	25.9649	18.0575	17.2727	Encodes a microRNA that targets DML3. MicroRNAs are regulatory RNAs with a mature length of ~21-nucleotides that are processed from hairpin precursors by Dicer-like enzymes. MicroRNAs can negatively regulate gene expression by attenuating translation or by directing mRNA cleavage.
ath-miR403	197.381	107.738	152.126	293.979	2595.57	2902.88	3623.19	2424.9	Encodes a microRNA that targets AGO2 and AGO3. MicroRNAs are regulatory RNAs with a mature length of ~21-nucleotides that are processed from hairpin precursors by Dicer-like enzymes. MicroRNAs can negatively regulate gene expression by attenuating translation or by directing mRNA cleavage.
ath-miR404	0	0	0	0	0	0	0	0	No comment
ath-miR405a	0	0	0	0	0	0	0	1.91919	No comment
ath-miR405b	0	0	0	0	0	0	0	0	No comment
ath-miR405d	0	0	0	0	0	0	0	1.91919	No comment
ath-miR406	0	1.95886	5.77693	0	0	6.05848	7.43546	9.59595	No comment
ath-miR407	0	0	0	0	0	0	0	0	MIR407a and MIR407b published by Sunkar and Zhu [1] map to the same locus on NC_003071.3
ath-miR408	3871.01	4859.94	5514.08	3437.75	2979.62	5249.24	2399.53	4312.42	Encodes a microRNA that targets both a Laccase and Plantacyanin-like family member. MicroRNAs are regulatory RNAs with a mature length of ~21-nucleotides that are processed from hairpin precursors by Dicer-like enzymes. MicroRNAs can negatively regulate gene expression by attenuating translation or by directing mRNA cleavage.
ath-miR413	0	0	0	0	0	0	0	0	The status of this sequence as a miRNA has been questioned on the basis of lack of conservation in genomes other than Arabidopsis and rice, moderately poor precursor hairpin structure, lack of identified targets, and low Northern blot signal [2]. This sequence may therefore be removed in subsequent data releases
ath-miR414	0	0	0	0	0	0	1.06221	0	The status of this sequence as a miRNA has been questioned on the basis of lack of conservation in genomes other than Arabidopsis and rice, moderately poor precursor hairpin structure, lack of identified targets, and low Northern blot signal [2]. This sequence may therefore be removed in subsequent data releases.
ath-miR415	0	0	0	0	0	0	0	0	The status of this sequence as a miRNA has been questioned on the basis of lack of conservation in genomes other than Arabidopsis and rice, moderately poor precursor hairpin structure, lack of identified targets, and low Northern blot signal [2]. This sequence may therefore be removed in subsequent data releases
ath-miR416	0	0	0	0	1.8553	0.865497	0	0	The status of this sequence as a miRNA has been questioned on the basis of lack of conservation in genomes other than Arabidopsis and rice, moderately poor precursor hairpin structure, lack of identified targets, and low Northern blot signal [2]. This sequence may therefore be removed in subsequent data releases
ath-miR417	0	0	0	0	0	0	0	0	The status of this sequence as a miRNA has been questioned on the basis of lack of conservation in genomes other than Arabidopsis and rice, moderately poor precursor hairpin structure, lack of identified targets, and low Northern blot signal [2]. This sequence may therefore be removed in subsequent data releases
ath-miR418	0	0	0	0	0	0	0	0	The status of this sequence as a miRNA has been questioned on the basis of lack of conservation in genomes other than Arabidopsis and rice, moderately poor precursor hairpin structure, lack of identified targets, and low Northern blot signal [2]. This sequence may therefore be removed in subsequent data releases
ath-miR419	0	0	0	0	0	0	0	0	The status of this sequence as a miRNA has been questioned on the basis of lack of conservation in genomes other than Arabidopsis and rice, moderately poor precursor hairpin structure, lack of identified targets, and low Northern blot signal [2]. This sequence may therefore be removed in subsequent data releases
ath-miR420	0	0	0	0	0	0	0	0	The status of this sequence as a miRNA has been questioned on the basis of lack of conservation in genomes other than Arabidopsis and rice, moderately poor precursor hairpin structure, lack of identified targets, and low Northern blot signal [2]. This sequence may therefore be removed in subsequent data releases
ath-miR4221	0.901283	0	0	1.19991	2.78296	0.865497	0	1.91919	No comment
ath-miR4227	0	0	0	0	0	0	0	0	No comment
ath-miR4228	1.80257	4.89716	6.73975	5.99957	0.927652	0.865497	1.06221	0.959595	No comment
ath-miR4239	0	0	0	0	0	0	0	0	No comment
ath-miR4240	0	0	0	0	0	0	0	0	No comment
ath-miR4243	0	0	0	0	0	0	0	0	No comment
ath-miR426	0	0	0	0	0	0	0	0	MIR426 was predicted and validated using procedures described in [1], but the sequence itself was not reported (Takashi Soyano, pers. comm.). The status of this sequence as a miRNA has been questioned on the basis of lack of conservation in genomes other than Arabidopsis and rice, moderately poor precursor hairpin structure, lack of identified targets, and low Northern blot signal [2]. This seque…
ath-miR447a	209.098	107.738	129.981	142.79	1346.02	1188.33	775.412	906.817	Encodes a microRNA that targets several 2-phosphoglycerate kinase-related family members. MicroRNAs are regulatory RNAs with a mature length of ~21-nucleotides that are processed from hairpin precursors by Dicer-like enzymes. MicroRNAs can negatively regulate gene expression by attenuating translation or by directing mRNA cleavage.
ath-miR447b	209.098	107.738	129.981	142.79	1346.02	1188.33	775.412	906.817	Encodes a microRNA that targets several 2-phosphoglycerate kinase-related family members. MicroRNAs are regulatory RNAs with a mature length of ~21-nucleotides that are processed from hairpin precursors by Dicer-like enzymes. MicroRNAs can negatively regulate gene expression by attenuating translation or by directing mRNA cleavage.
ath-miR447c	0	0	0	0	0	0	0	0	Encodes a microRNA that targets several 2-phosphoglycerate kinase-related family members. MicroRNAs are regulatory RNAs with a mature length of ~21-nucleotides that are processed from hairpin precursors by Dicer-like enzymes. MicroRNAs can negatively regulate gene expression by attenuating translation or by directing mRNA cleavage.
ath-miR472	121.673	91.0872	155.977	124.791	80.7057	92.6082	95.5987	104.596	Encodes a microRNA that targets several CC-NBS-LRR family members. MicroRNAs are regulatory RNAs with a mature length of ~21-nucleotides that are processed from hairpin precursors by Dicer-like enzymes. MicroRNAs can negatively regulate gene expression by attenuating translation or by directing mRNA cleavage.
ath-miR771	6.30898	7.83546	7.70257	2.39983	7.42122	23.3684	8.49766	12.4747	Encodes a microRNA of unknown function. MicroRNAs are regulatory RNAs with a mature length of ~21-nucleotides that are processed from hairpin precursors by Dicer-like enzymes. MicroRNAs can negatively regulate gene expression by attenuating translation or by directing mRNA cleavage.
ath-miR773	17.1244	9.79432	176.196	335.976	25.9743	15.579	251.743	474.04	Encodes a microRNA that targets MET2. MicroRNAs are regulatory RNAs with a mature length of ~21-nucleotides that are processed from hairpin precursors by Dicer-like enzymes. MicroRNAs can negatively regulate gene expression by attenuating translation or by directing mRNA cleavage.
ath-miR773b	0	0	0	1.19991	0	0	0	0	No comment
ath-miR773b*	0	0	0	0	0	0.865497	0	0	No comment
ath-miR774	0.901283	0	0	0	0	0	0	0	Encodes a microRNA that targets several F-box family members. MicroRNAs are regulatory RNAs with a mature length of ~21-nucleotides that are processed from hairpin precursors by Dicer-like enzymes. MicroRNAs can negatively regulate gene expression by attenuating translation or by directing mRNA cleavage.
ath-miR774b	0	0	0	0	0	0	0	0	No comment
ath-miR774b*	0	0	0	0	0	0	0	0	No comment
ath-miR775	0	0	355.281	520.763	4.63826	0	2876.46	2418.18	Encodes a microRNA that targets a Galactosyltransferase Avr9 elicitor. MicroRNAs are regulatory RNAs with a mature length of ~21-nucleotides that are processed from hairpin precursors by Dicer-like enzymes. MicroRNAs can negatively regulate gene expression by attenuating translation or by directing mRNA cleavage.
ath-miR776	0	0	0	0	0	0	0	0	Encodes a microRNA of unknown function. MicroRNAs are regulatory RNAs with a mature length of ~21-nucleotides that are processed from hairpin precursors by Dicer-like enzymes. MicroRNAs can negatively regulate gene expression by attenuating translation or by directing mRNA cleavage.
ath-miR777	26.1372	10.7738	64.5091	69.595	26.9019	18.1754	54.1726	60.4545	Encodes a microRNA of unknown function. MicroRNAs are regulatory RNAs with a mature length of ~21-nucleotides that are processed from hairpin precursors by Dicer-like enzymes. MicroRNAs can negatively regulate gene expression by attenuating translation or by directing mRNA cleavage.
ath-miR778	0	0	0	0	0	0.865497	0	0	Encodes a microRNA that targets several SET domain-containing genes including SUVH6. MicroRNAs are regulatory RNAs with a mature length of ~21-nucleotides that are processed from hairpin precursors by Dicer-like enzymes. MicroRNAs can negatively regulate gene expression by attenuating translation or by directing mRNA cleavage.
ath-miR779.1	0	0	0	0	1.8553	0.865497	1.06221	0	Encodes a microRNA of unknown function. MicroRNAs are regulatory RNAs with a mature length of ~21-nucleotides that are processed from hairpin precursors by Dicer-like enzymes. MicroRNAs can negatively regulate gene expression by attenuating translation or by directing mRNA cleavage.
ath-miR779.2	0.901283	0	0	2.39983	24.119	15.579	20.182	2.87878	Encodes a microRNA of unknown function. MicroRNAs are regulatory RNAs with a mature length of ~21-nucleotides that are processed from hairpin precursors by Dicer-like enzymes. MicroRNAs can negatively regulate gene expression by attenuating translation or by directing mRNA cleavage.
ath-miR780.1	0	0	4.81411	7.19948	597.408	376.491	0	67.1716	Encodes a microRNA that targets CHX18. MicroRNAs are regulatory RNAs with a mature length of ~21-nucleotides that are processed from hairpin precursors by Dicer-like enzymes. MicroRNAs can negatively regulate gene expression by attenuating translation or by directing mRNA cleavage.
ath-miR780.2	0	0	0	3.59974	515.774	218.105	1.06221	56.6161	Encodes a microRNA that targets CHX18. MicroRNAs are regulatory RNAs with a mature length of ~21-nucleotides that are processed from hairpin precursors by Dicer-like enzymes. MicroRNAs can negatively regulate gene expression by attenuating translation or by directing mRNA cleavage.
ath-miR781	0	0	0	0	11.1318	3.46199	3.18662	2.87878	Encodes a microRNA of unknown function. MicroRNAs are regulatory RNAs with a mature length of ~21-nucleotides that are processed from hairpin precursors by Dicer-like enzymes. MicroRNAs can negatively regulate gene expression by attenuating translation or by directing mRNA cleavage.
ath-miR782	0	0	0	0	0	0	0	0	No comment
ath-miR783	0	0.979432	10.591	14.399	0.927652	0	81.79	78.6868	No comment
ath-miR822	1025.66	1436.83	2301.14	3881.72	7423.07	6892.82	6903.29	4528.33	Encodes a microRNA of unknown function. MicroRNAs are regulatory RNAs with a mature length of ~21-nucleotides that are processed from hairpin precursors by Dicer-like enzymes. MicroRNAs can negatively regulate gene expression by attenuating translation or by directing mRNA cleavage.
ath-miR823	255.063	139.079	205.081	227.984	507.426	547.86	527.917	539.292	Encodes a microRNA that targets CMT3. MicroRNAs are regulatory RNAs with a mature length of ~21-nucleotides that are processed from hairpin precursors by Dicer-like enzymes. MicroRNAs can negatively regulate gene expression by attenuating translation or by directing mRNA cleavage.
ath-miR824	34.2488	31.3418	23.1077	28.7979	259.743	163.579	188.011	124.747	Encodes a microRNA that targets AGL16. MicroRNAs are regulatory RNAs with a mature length of ~21-nucleotides that are processed from hairpin precursors by Dicer-like enzymes. MicroRNAs can negatively regulate gene expression by attenuating translation or by directing mRNA cleavage.
ath-miR825	0.901283	0	0	1.19991	857.15	726.152	755.23	662.12	Encodes a microRNA of unknown function. MicroRNAs are regulatory RNAs with a mature length of ~21-nucleotides that are processed from hairpin precursors by Dicer-like enzymes. MicroRNAs can negatively regulate gene expression by attenuating translation or by directing mRNA cleavage.
ath-miR826	0	0	0	0	0.927652	0	1.06221	0	Encodes a microRNA of unknown function. MicroRNAs are regulatory RNAs with a mature length of ~21-nucleotides that are processed from hairpin precursors by Dicer-like enzymes. MicroRNAs can negatively regulate gene expression by attenuating translation or by directing mRNA cleavage.
ath-miR827	67.5962	102.84	84.7283	44.3968	198.518	328.889	146.585	147.778	Encodes a microRNA that targets several SPX C3HC4 RING zinc finger family members. MicroRNAs are regulatory RNAs with a mature length of ~21-nucleotides that are processed from hairpin precursors by Dicer-like enzymes. MicroRNAs can negatively regulate gene expression by attenuating translation or by directing mRNA cleavage.
ath-miR828	0	0	0	0	0	0	0	0	Encodes a microRNA that targets several MYB family members and the tasiRNA-generating transcript TAS4. Cleavage of the TAS4 transcript by miR828 initiates processing of TAS4 transcripts in a 21-nucleotide register. MicroRNAs are regulatory RNAs with a mature length of ~21-nucleotides that are processed from hairpin precursors by Dicer-like enzymes. MicroRNAs can negatively regulate gene expressio…
ath-miR829.1	5226.54	3655.24	1272.85	2457.42	431.358	420.632	931.556	396.313	Encodes a microRNA of unknown function. MicroRNAs are regulatory RNAs with a mature length of ~21-nucleotides that are processed from hairpin precursors by Dicer-like enzymes. MicroRNAs can negatively regulate gene expression by attenuating translation or by directing mRNA cleavage.
ath-miR829.2	0	0	0	0	0	0	1.06221	0	Encodes a microRNA of unknown function. MicroRNAs are regulatory RNAs with a mature length of ~21-nucleotides that are processed from hairpin precursors by Dicer-like enzymes. MicroRNAs can negatively regulate gene expression by attenuating translation or by directing mRNA cleavage.
ath-miR830	0.901283	0	0	0	4.63826	2.59649	1.06221	0.959595	Encodes a microRNA of unknown function. MicroRNAs are regulatory RNAs with a mature length of ~21-nucleotides that are processed from hairpin precursors by Dicer-like enzymes. MicroRNAs can negatively regulate gene expression by attenuating translation or by directing mRNA cleavage.
ath-miR830*	0	0	0	1.19991	4.63826	6.92398	3.18662	0.959595	Encodes a microRNA of unknown function. MicroRNAs are regulatory RNAs with a mature length of ~21-nucleotides that are processed from hairpin precursors by Dicer-like enzymes. MicroRNAs can negatively regulate gene expression by attenuating translation or by directing mRNA cleavage.
ath-miR831	1.80257	0	2.88847	2.39983	2.78296	0.865497	1.06221	1.91919	Encodes a microRNA of unknown function. MicroRNAs are regulatory RNAs with a mature length of ~21-nucleotides that are processed from hairpin precursors by Dicer-like enzymes. MicroRNAs can negatively regulate gene expression by attenuating translation or by directing mRNA cleavage.
ath-miR832-3p	0	0	0	0	0	0	0	0	Encodes a microRNA of unknown function. MicroRNAs are regulatory RNAs with a mature length of ~21-nucleotides that are processed from hairpin precursors by Dicer-like enzymes. MicroRNAs can negatively regulate gene expression by attenuating translation or by directing mRNA cleavage.
ath-miR832-5p	2.70385	0	0	0	0	0	1.06221	0	Encodes a microRNA of unknown function. MicroRNAs are regulatory RNAs with a mature length of ~21-nucleotides that are processed from hairpin precursors by Dicer-like enzymes. MicroRNAs can negatively regulate gene expression by attenuating translation or by directing mRNA cleavage.
ath-miR833-3p	0	0	0	0	4.63826	3.46199	6.37325	3.83838	Encodes a microRNA of unknown function. MicroRNAs are regulatory RNAs with a mature length of ~21-nucleotides that are processed from hairpin precursors by Dicer-like enzymes. MicroRNAs can negatively regulate gene expression by attenuating translation or by directing mRNA cleavage.
ath-miR833-5p	0	0	21.1821	13.199	0	0	171.015	118.99	Encodes a microRNA of unknown function. MicroRNAs are regulatory RNAs with a mature length of ~21-nucleotides that are processed from hairpin precursors by Dicer-like enzymes. MicroRNAs can negatively regulate gene expression by attenuating translation or by directing mRNA cleavage.
ath-miR834	5.4077	1.95886	6.73975	8.3994	5.56591	12.117	11.6843	14.3939	Encodes a microRNA of unknown function. MicroRNAs are regulatory RNAs with a mature length of ~21-nucleotides that are processed from hairpin precursors by Dicer-like enzymes. MicroRNAs can negatively regulate gene expression by attenuating translation or by directing mRNA cleavage.
ath-miR835-3p	5.4077	0	0	1.19991	102.969	77.0293	15.9331	16.3131	Encodes a microRNA of unknown function. MicroRNAs are regulatory RNAs with a mature length of ~21-nucleotides that are processed from hairpin precursors by Dicer-like enzymes. MicroRNAs can negatively regulate gene expression by attenuating translation or by directing mRNA cleavage.
ath-miR835-5p	0	0	0	1.19991	3.71061	0.865497	0	1.91919	Encodes a microRNA of unknown function. MicroRNAs are regulatory RNAs with a mature length of ~21-nucleotides that are processed from hairpin precursors by Dicer-like enzymes. MicroRNAs can negatively regulate gene expression by attenuating translation or by directing mRNA cleavage.
ath-miR836	0	0	0	0	1.8553	0.865497	0	0	Encodes a microRNA of unknown function. MicroRNAs are regulatory RNAs with a mature length of ~21-nucleotides that are processed from hairpin precursors by Dicer-like enzymes. MicroRNAs can negatively regulate gene expression by attenuating translation or by directing mRNA cleavage.
ath-miR837-3p	411.886	141.038	128.055	221.984	257.887	262.246	244.308	189.04	Encodes a microRNA of unknown function. MicroRNAs are regulatory RNAs with a mature length of ~21-nucleotides that are processed from hairpin precursors by Dicer-like enzymes. MicroRNAs can negatively regulate gene expression by attenuating translation or by directing mRNA cleavage.
ath-miR837-5p	113.562	33.3007	40.4385	69.595	7.42122	12.9825	9.55987	15.3535	Encodes a microRNA of unknown function. MicroRNAs are regulatory RNAs with a mature length of ~21-nucleotides that are processed from hairpin precursors by Dicer-like enzymes. MicroRNAs can negatively regulate gene expression by attenuating translation or by directing mRNA cleavage.
ath-miR838	0.901283	0	0	0	11.1318	5.19298	2.12442	0.959595	Encodes a microRNA of unknown function. MicroRNAs are regulatory RNAs with a mature length of ~21-nucleotides that are processed from hairpin precursors by Dicer-like enzymes. MicroRNAs can negatively regulate gene expression by attenuating translation or by directing mRNA cleavage.
ath-miR839	410.084	271.303	7.70257	20.3985	363.64	392.07	31.8662	40.303	Encodes a microRNA of unknown function. MicroRNAs are regulatory RNAs with a mature length of ~21-nucleotides that are processed from hairpin precursors by Dicer-like enzymes. MicroRNAs can negatively regulate gene expression by attenuating translation or by directing mRNA cleavage.
ath-miR840	0.901283	1.95886	0	1.19991	26.9019	10.386	13.8087	16.3131	Encodes a microRNA of unknown function. MicroRNAs are regulatory RNAs with a mature length of ~21-nucleotides that are processed from hairpin precursors by Dicer-like enzymes. MicroRNAs can negatively regulate gene expression by attenuating translation or by directing mRNA cleavage.
ath-miR841	12.618	12.7326	0	1.19991	2161.43	1873.8	1175.86	632.373	Encodes a microRNA of unknown function. MicroRNAs are regulatory RNAs with a mature length of ~21-nucleotides that are processed from hairpin precursors by Dicer-like enzymes. MicroRNAs can negatively regulate gene expression by attenuating translation or by directing mRNA cleavage.
ath-miR841b	15.3218	3.91773	9.62822	16.7988	410.95	520.164	439.754	531.615	Encodes a microRNA of unknown function. MicroRNAs are regulatory RNAs with a mature length of ~21-nucleotides that are processed from hairpin precursors by Dicer-like enzymes. MicroRNAs can negatively regulate gene expression by attenuating translation or by directing mRNA cleavage.
ath-miR841b*	39.6565	35.2596	14.4423	19.1986	4333.99	3674.04	1369.19	996.059	Encodes a microRNA of unknown function. MicroRNAs are regulatory RNAs with a mature length of ~21-nucleotides that are processed from hairpin precursors by Dicer-like enzymes. MicroRNAs can negatively regulate gene expression by attenuating translation or by directing mRNA cleavage.
ath-miR842	1163.56	661.117	1293.07	1287.51	114.101	247.532	39.3017	54.6969	Encodes a microRNA that targets several Jacalin lectin family members. MicroRNAs are regulatory RNAs with a mature length of ~21-nucleotides that are processed from hairpin precursors by Dicer-like enzymes. MicroRNAs can negatively regulate gene expression by attenuating translation or by directing mRNA cleavage.
ath-miR843	0.901283	0.979432	0	1.19991	149.352	119.439	803.029	1136.16	Encodes a microRNA of unknown function. MicroRNAs are regulatory RNAs with a mature length of ~21-nucleotides that are processed from hairpin precursors by Dicer-like enzymes. MicroRNAs can negatively regulate gene expression by attenuating translation or by directing mRNA cleavage.
ath-miR844	0	0	0	0	13.9148	10.386	7.43546	8.63635	Encodes a microRNA that targets a ubiquitin ligase complex-associated protein kinase family member. MicroRNAs are regulatory RNAs with a mature length of ~21-nucleotides that are processed from hairpin precursors by Dicer-like enzymes. MicroRNAs can negatively regulate gene expression by attenuating translation or by directing mRNA cleavage.
ath-miR844*	0	0	0	1.19991	11.1318	8.65497	2.12442	4.79797	Encodes a microRNA that targets a ubiquitin ligase complex-associated protein kinase family member. MicroRNAs are regulatory RNAs with a mature length of ~21-nucleotides that are processed from hairpin precursors by Dicer-like enzymes. MicroRNAs can negatively regulate gene expression by attenuating translation or by directing mRNA cleavage.
ath-miR845a	7.21026	3.91773	1.92564	2.39983	18.553	53.6608	13.8087	8.63635	Encodes a microRNA of unknown function. MicroRNAs are regulatory RNAs with a mature length of ~21-nucleotides that are processed from hairpin precursors by Dicer-like enzymes. MicroRNAs can negatively regulate gene expression by attenuating translation or by directing mRNA cleavage.
ath-miR845b	0	0	0	0	0	0.865497	0	0	Encodes a microRNA of unknown function. MicroRNAs are regulatory RNAs with a mature length of ~21-nucleotides that are processed from hairpin precursors by Dicer-like enzymes. MicroRNAs can negatively regulate gene expression by attenuating translation or by directing mRNA cleavage.
ath-miR846	235.235	189.03	128.055	255.582	512.064	545.263	231.561	106.515	Encodes a microRNA that targets several Jacalin lectin family members. MicroRNAs are regulatory RNAs with a mature length of ~21-nucleotides that are processed from hairpin precursors by Dicer-like enzymes. MicroRNAs can negatively regulate gene expression by attenuating translation or by directing mRNA cleavage.
ath-miR847	0	0	0	0	16.6977	19.9064	14.8709	8.63635	Encodes a microRNA of unknown function. MicroRNAs are regulatory RNAs with a mature length of ~21-nucleotides that are processed from hairpin precursors by Dicer-like enzymes. MicroRNAs can negatively regulate gene expression by attenuating translation or by directing mRNA cleavage.
ath-miR848	9.91411	6.85603	567.102	518.363	12.0595	14.7135	731.861	617.019	Encodes a microRNA of unknown function. MicroRNAs are regulatory RNAs with a mature length of ~21-nucleotides that are processed from hairpin precursors by Dicer-like enzymes. MicroRNAs can negatively regulate gene expression by attenuating translation or by directing mRNA cleavage.
ath-miR849	0	0	0.962822	0	0	0	14.8709	8.63635	Encodes a microRNA of unknown function. MicroRNAs are regulatory RNAs with a mature length of ~21-nucleotides that are processed from hairpin precursors by Dicer-like enzymes. MicroRNAs can negatively regulate gene expression by attenuating translation or by directing mRNA cleavage.
ath-miR850	166.737	89.1283	287.884	219.584	5149.4	6459.21	5050.8	3522.67	Encodes a microRNA of unknown function. MicroRNAs are regulatory RNAs with a mature length of ~21-nucleotides that are processed from hairpin precursors by Dicer-like enzymes. MicroRNAs can negatively regulate gene expression by attenuating translation or by directing mRNA cleavage.
ath-miR851-3p	51.3731	13.7121	3.85129	5.99957	227.275	199.93	30.804	50.8585	Encodes a microRNA of unknown function. MicroRNAs are regulatory RNAs with a mature length of ~21-nucleotides that are processed from hairpin precursors by Dicer-like enzymes. MicroRNAs can negatively regulate gene expression by attenuating translation or by directing mRNA cleavage.
ath-miR851-5p	0	0	0.962822	3.59974	0	0	4.24883	7.67676	Encodes a microRNA of unknown function. MicroRNAs are regulatory RNAs with a mature length of ~21-nucleotides that are processed from hairpin precursors by Dicer-like enzymes. MicroRNAs can negatively regulate gene expression by attenuating translation or by directing mRNA cleavage.
ath-miR852	142.403	71.4985	112.65	124.791	661.416	755.579	314.414	546.969	Encodes a microRNA of unknown function. MicroRNAs are regulatory RNAs with a mature length of ~21-nucleotides that are processed from hairpin precursors by Dicer-like enzymes. MicroRNAs can negatively regulate gene expression by attenuating translation or by directing mRNA cleavage.
ath-miR853	59.4847	60.7248	34.6616	59.9957	14.8424	12.117	6.37325	11.5151	Encodes a microRNA of unknown function. MicroRNAs are regulatory RNAs with a mature length of ~21-nucleotides that are processed from hairpin precursors by Dicer-like enzymes. MicroRNAs can negatively regulate gene expression by attenuating translation or by directing mRNA cleavage.
ath-miR854a	2.70385	0.979432	0.962822	2.39983	7.42122	2.59649	6.37325	7.67676	No comment
ath-miR854b	2.70385	0.979432	0.962822	2.39983	7.42122	2.59649	6.37325	7.67676	No comment
ath-miR854c	2.70385	0.979432	0.962822	2.39983	7.42122	2.59649	6.37325	7.67676	No comment
ath-miR854d	2.70385	0.979432	0.962822	2.39983	7.42122	2.59649	6.37325	7.67676	No comment
ath-miR854e	2.70385	0.979432	0.962822	2.39983	7.42122	2.59649	6.37325	7.67676	No comment
ath-miR855	0	0	0	0	0	0	0	0	No comment
ath-miR856	0	0	0	0	1.8553	0.865497	0	0	Encodes a microRNA that targets CHX18 and potentially ZAT1. MicroRNAs are regulatory RNAs with a mature length of ~21-nucleotides that are processed from hairpin precursors by Dicer-like enzymes. MicroRNAs can negatively regulate gene expression by attenuating translation or by directing mRNA cleavage.
ath-miR857	0	0	5.77693	4.79965	8.34887	6.92398	262.365	194.798	Encodes a microRNA that targets a Laccase family member. MicroRNAs are regulatory RNAs with a mature length of ~21-nucleotides that are processed from hairpin precursors by Dicer-like enzymes. MicroRNAs can negatively regulate gene expression by attenuating translation or by directing mRNA cleavage.
ath-miR858	5.4077	5.87659	0.962822	5.99957	13.9148	4.32749	18.0575	21.1111	Encodes a microRNA that targets several MYB family members. MicroRNAs are regulatory RNAs with a mature length of ~21-nucleotides that are processed from hairpin precursors by Dicer-like enzymes. MicroRNAs can negatively regulate gene expression by attenuating translation or by directing mRNA cleavage.
ath-miR859	0.901283	0	0	1.19991	0.927652	0	0	0	Encodes a microRNA that targets several F-box family members. MicroRNAs are regulatory RNAs with a mature length of ~21-nucleotides that are processed from hairpin precursors by Dicer-like enzymes. MicroRNAs can negatively regulate gene expression by attenuating translation or by directing mRNA cleavage.
ath-miR860	0.901283	2.9383	0.962822	0	35.2508	24.2339	23.3686	10.5555	Encodes a microRNA of unknown function. MicroRNAs are regulatory RNAs with a mature length of ~21-nucleotides that are processed from hairpin precursors by Dicer-like enzymes. MicroRNAs can negatively regulate gene expression by attenuating translation or by directing mRNA cleavage.
ath-miR861-3p	0	0	0	0	0	0.865497	2.12442	0	Encodes a microRNA of unknown function. MicroRNAs are regulatory RNAs with a mature length of ~21-nucleotides that are processed from hairpin precursors by Dicer-like enzymes. MicroRNAs can negatively regulate gene expression by attenuating translation or by directing mRNA cleavage.
ath-miR861-5p	11.7167	7.83546	1.92564	8.3994	84.4163	128.959	59.4836	54.6969	Encodes a microRNA of unknown function. MicroRNAs are regulatory RNAs with a mature length of ~21-nucleotides that are processed from hairpin precursors by Dicer-like enzymes. MicroRNAs can negatively regulate gene expression by attenuating translation or by directing mRNA cleavage.
ath-miR862-3p	0.901283	3.91773	0	0	31.5402	23.3684	16.9953	18.2323	Encodes a microRNA of unknown function. MicroRNAs are regulatory RNAs with a mature length of ~21-nucleotides that are processed from hairpin precursors by Dicer-like enzymes. MicroRNAs can negatively regulate gene expression by attenuating translation or by directing mRNA cleavage.
ath-miR862-5p	12.618	5.87659	4.81411	7.19948	37.1061	38.0819	10.6221	16.3131	Encodes a microRNA of unknown function. MicroRNAs are regulatory RNAs with a mature length of ~21-nucleotides that are processed from hairpin precursors by Dicer-like enzymes. MicroRNAs can negatively regulate gene expression by attenuating translation or by directing mRNA cleavage.
ath-miR863-3p	2.70385	2.9383	2.88847	3.59974	1774.6	892.328	2853.09	885.706	Encodes a microRNA of unknown function. MicroRNAs are regulatory RNAs with a mature length of ~21-nucleotides that are processed from hairpin precursors by Dicer-like enzymes. MicroRNAs can negatively regulate gene expression by attenuating translation or by directing mRNA cleavage.
ath-miR863-5p	0	0	0	0	11.1318	4.32749	5.31104	2.87878	Encodes a microRNA of unknown function. MicroRNAs are regulatory RNAs with a mature length of ~21-nucleotides that are processed from hairpin precursors by Dicer-like enzymes. MicroRNAs can negatively regulate gene expression by attenuating translation or by directing mRNA cleavage.
ath-miR864-3p	0	0	0	0	0	0	0	0	Encodes a microRNA of unknown function. MicroRNAs are regulatory RNAs with a mature length of ~21-nucleotides that are processed from hairpin precursors by Dicer-like enzymes. MicroRNAs can negatively regulate gene expression by attenuating translation or by directing mRNA cleavage.
ath-miR864-5p	0	0	0.962822	2.39983	0	0.865497	28.6796	20.1515	Encodes a microRNA of unknown function. MicroRNAs are regulatory RNAs with a mature length of ~21-nucleotides that are processed from hairpin precursors by Dicer-like enzymes. MicroRNAs can negatively regulate gene expression by attenuating translation or by directing mRNA cleavage.
ath-miR865-3p	0	0	0	0	0.927652	0	0	0	Encodes a microRNA of unknown function. MicroRNAs are regulatory RNAs with a mature length of ~21-nucleotides that are processed from hairpin precursors by Dicer-like enzymes. MicroRNAs can negatively regulate gene expression by attenuating translation or by directing mRNA cleavage.
ath-miR865-5p	9.01283	1.95886	0.962822	8.3994	28.7572	22.5029	23.3686	15.3535	Encodes a microRNA of unknown function. MicroRNAs are regulatory RNAs with a mature length of ~21-nucleotides that are processed from hairpin precursors by Dicer-like enzymes. MicroRNAs can negatively regulate gene expression by attenuating translation or by directing mRNA cleavage.
ath-miR866-3p	0	0	0	1.19991	0	1.73099	0	0	Encodes a microRNA of unknown function. MicroRNAs are regulatory RNAs with a mature length of ~21-nucleotides that are processed from hairpin precursors by Dicer-like enzymes. MicroRNAs can negatively regulate gene expression by attenuating translation or by directing mRNA cleavage.
ath-miR866-5p	22.5321	14.6915	1.92564	8.3994	115.956	76.1638	98.7853	19.1919	Encodes a microRNA of unknown function. MicroRNAs are regulatory RNAs with a mature length of ~21-nucleotides that are processed from hairpin precursors by Dicer-like enzymes. MicroRNAs can negatively regulate gene expression by attenuating translation or by directing mRNA cleavage.
ath-miR867	0	0	0	0	0	0	0	0	Encodes a microRNA of unknown function. MicroRNAs are regulatory RNAs with a mature length of ~21-nucleotides that are processed from hairpin precursors by Dicer-like enzymes. MicroRNAs can negatively regulate gene expression by attenuating translation or by directing mRNA cleavage.
ath-miR868	0	0	0	0	0.927652	0	0	0	Encodes a microRNA of unknown function. MicroRNAs are regulatory RNAs with a mature length of ~21-nucleotides that are processed from hairpin precursors by Dicer-like enzymes. MicroRNAs can negatively regulate gene expression by attenuating translation or by directing mRNA cleavage.
ath-miR869.1	5.4077	2.9383	1.92564	2.39983	1.8553	1.73099	0	0.959595	Encodes a microRNA of unknown function. MicroRNAs are regulatory RNAs with a mature length of ~21-nucleotides that are processed from hairpin precursors by Dicer-like enzymes. MicroRNAs can negatively regulate gene expression by attenuating translation or by directing mRNA cleavage.
ath-miR869.2	9191.28	5059.75	4772.71	6285.15	255.104	658.643	336.72	449.09	Encodes a microRNA of unknown function. MicroRNAs are regulatory RNAs with a mature length of ~21-nucleotides that are processed from hairpin precursors by Dicer-like enzymes. MicroRNAs can negatively regulate gene expression by attenuating translation or by directing mRNA cleavage.
ath-miR870	0	0	1.92564	0	1.8553	0.865497	0	2.87878	Encodes a microRNA of unknown function. MicroRNAs are regulatory RNAs with a mature length of ~21-nucleotides that are processed from hairpin precursors by Dicer-like enzymes. MicroRNAs can negatively regulate gene expression by attenuating translation or by directing mRNA cleavage.
*Based on MiRBase 15.0 & Carrington MIRNA data
