# Supplementary material for: Global small RNA analysis in fast-growing Arabidopsis thaliana with elevated concentrations of ATP and sugars
Source: BMC Genomics. 2014 Feb 10;15:116. doi: 10.1186/1471-2164-15-116 (PMC3925372; doi:10.1186/1471-2164-15-116)
Supplement: Additional file 7 — List of novel MIR genes discovered in this study. [file 1471-2164-15-116-S7.xlsx]

## Sheet: Additional file 7
Additional file 7. List of novel MIR genes discovered in this study.
Novel miRNA name	Location	mfe	Sequence	Structure	Seq(5p)	Seq(3p)
Leaf_miRNA0001	CHR3v01212004:5497012:5497105:-	-41.72	ATTTTGTAAATTGGTAGTGGATAAGGGGGCAAATTTGATTTTTCAAATTTGTTAGCAGAATTTGCCTCCTTATCTTTTGCCGATTCACAAAGTT	(((((((.(((((((((.((((((((((((((((((.......((....))......)))))))))))))))))).))))))))).))))))).	TTGGTAGTGGATAAGGGGGCA	-
Leaf_miRNA0002	CHR3v01212004:16170845:16171036:-	-126.1	CCAGAATATTACTTCACTTCTCTCCGCGACGAACCTAGTGTTTGAACCTAACGAGCAGTACTTTGTTCCTAACCCTTCTGAGACCGTGTTAGATTAGTAGACAAGTGACAGTCTAACACTAGGTAACAAGGTACTGCTCGTTAGGTTTGAACACTAGGTTCGTCGCGGAGAGGAGTGAATAATATGCTGGTT	((((.((((((.((((((((((((((((((((((((((((((..(((((((((((((((((((((((((((...((....))...((((((((((.((.........)))))))))))))))).)))))))))))))))))))))))..)))))))))))))))))))))))))))))))))))).))))..	TCTCCGCGACGAACCTAGTGTT	ACACTAGGTTCGTCGCGGAGAG
Leaf_miRNA0003	CHR4v01212004:7882768:7882881:-	-67.7	TAATTTTTCGAGCACATGACATCCAGATAGAAGCTTTGTTAAACGTCATCAAAGTCAAGATTTGGTATAAACGTTTAACAAACTTCTATTTGGATGTCATGTGCTCGAAGAGTT	.((((((((((((((((((((((((((((((((.((((((((((((.((((((.......))))))....))))))))))))))))))))))))))))))))))))))))))))	ACATGACATCCAGATAGAAGC	TTCTATTTGGATGTCATGTGC
Leaf_miRNA0004	CHR5v01212004:24310368:24310474:-	-52.1	ATGCATATATAAGGATTGCTACGTAGGAGAGATACCGTCACCACTAGTTAACTTCTTAGAAGAGGTGATGGCGCTATCTCTCCTGCGAAGCAAATCTTTATTTGCAG	.((((...((((((((((((.(((((((((((((((((((((.((..((((....)))).)).))))))))...))))))))))))).))).))))))))).)))).	AAGGATTGCTACGTAGGAGAG	CTCCTGCGAAGCAAATCTTTAT
Leaf_miRNA0005	CHR1v01212004:18690505:18690650:-	-63.7	AACTGCTATGTGGCAATTATAGCTAAGGATTTGCATTCTCATGATTGAATTCTAGTATATAGTAACATTATAGAAGAAAGTCTATAAACACTAAACTCAATCATGAGAATGCAAATCCTTAGCTATATGACCAATTTTATAGCTAG	....(((((((((((..(((((((((((((((((((((((((((((((...(((.....))).....(((((((......))))))).........))))))))))))))))))))))))))))))))).)))....))))))...	AGCTAAGGATTTGCATTCTCA	AGAATGCAAATCCTTAGCTAT
Leaf_miRNA0006	CHR1v01212004:1727295:1727380:+	-43.8	AAAGGTTTCGAAAACTCAACCTCTTCTTCAGTCTCTCTCTTTCCAAAAGGGAAAGACTGAAGTAGAGATTGGGTTTCCGATACCTT	.(((((.(((.((((((((.((((.(((((((((.((((((.....)))))).))))))))).)))).)))))))).))).)))))	-	ACTGAAGTAGAGATTGGGTTT
Leaf_miRNA0007	CHR4v01212004:7882772:7882875:-	-63.5	TTCGAGCACATGACATCCAGATAGAAGCTTTGTTAAACGTCATCAAAGTCAAGATTTGGTATAAACGTTTAACAAACTTCTATTTGGATGTCATGTGCTCGAAG	(((((((((((((((((((((((((((.((((((((((((.((((((.......))))))....))))))))))))))))))))))))))))))))))))))).	TGACATCCAGATAGAAGCTTT	ACTTCTATTTGGATGTCATG
Root_miRNA0001	CHR3v01212004:5497012:5497105:-	-41.72	ATTTTGTAAATTGGTAGTGGATAAGGGGGCAAATTTGATTTTTCAAATTTGTTAGCAGAATTTGCCTCCTTATCTTTTGCCGATTCACAAAGTT	(((((((.(((((((((.((((((((((((((((((.......((....))......)))))))))))))))))).))))))))).))))))).	TTGGTAGTGGATAAGGGGGCA	CCTCCTTATCTTTTGCCGATT
Root_miRNA0002	CHR3v01212004:16170845:16171036:-	-126.1	CCAGAATATTACTTCACTTCTCTCCGCGACGAACCTAGTGTTTGAACCTAACGAGCAGTACTTTGTTCCTAACCCTTCTGAGACCGTGTTAGATTAGTAGACAAGTGACAGTCTAACACTAGGTAACAAGGTACTGCTCGTTAGGTTTGAACACTAGGTTCGTCGCGGAGAGGAGTGAATAATATGCTGGTT	((((.((((((.((((((((((((((((((((((((((((((..(((((((((((((((((((((((((((...((....))...((((((((((.((.........)))))))))))))))).)))))))))))))))))))))))..)))))))))))))))))))))))))))))))))))).))))..	TCTCCGCGACGAACCTAGTGTT	ACACTAGGTTCGTCGCGGAGAG
Reads >100
