# Supplementary material for: Global small RNA analysis in fast-growing Arabidopsis thaliana with elevated concentrations of ATP and sugars
Source: BMC Genomics. 2014 Feb 10;15:116. doi: 10.1186/1471-2164-15-116 (PMC3925372; doi:10.1186/1471-2164-15-116)
Supplement: Additional file 8 — List of tasiRNAs that are significantly altered in both OE lines. [file 1471-2164-15-116-S8.xlsx]

## Sheet: TAS1A
Additional file 8. List of tasiRNAs that are significantly altered in both OE lines (TAS1A).
Leaf		OE21	OE7	pap2	WT	OE21/WT		OE7/WT
Location	Sequence	Count	Count	Count	Count	FC	P value	FC	P value	Up/Down
379	TACAAGCGAATGAGTCATTCA	106	114	91	43	2.4651	9.71951e-08	2.6512	2.13633e-09	UP
400	TCCTAAGTCCAACATAGCGTT	97	98	90	41	2.3659	7.39037e-07	2.3902	4.45297e-07	UP
419	ATTTTCTAAGATCTTATCGAA	-60	-58	-69	-18	3.3333	6.7416e-07	3.2222	1.43444e-06	UP
465	ATTGGATCTTAGGAAATTATT	160	123	134	60	2.6667	3.08553e-12	2.05	1.28221e-06	UP
485	TCTAAGTCCAACATAGCGTAG	47	68	46	23	2.0435	0.00287015	2.9565	5.27293e-07	UP
504	AGAGAAATGGAAGATATCGTG	142	130	87	57	2.4912	2.82979e-10	2.2807	1.62504e-08	UP
548	AACTAGAAAAAGCATTGGATA	29	25	22	11	2.6364	0.00275515	2.2727	0.0114933	UP
569	TATTCTAGGATATGCAAAAGT	725	420	450	173	4.1908	4.17444e-14	2.4277	0	UP
609	AAGTAGAAAATAACATTTAAT	-20	-7	-5	-1	20	4.31604e-06	7	0.0323521	UP
610	TAAGTAGAAAATAACATTTAA	-65	-40	-40	-8	8.125	2.81331e-13	5	5.72676e-07	UP
656	TTCTTTAAAATTGTTTCCGTG	25	29	17	6	4.1667	0.000284072	4.8333	2.1029e-05	UP
672	AAATATGTTTTGGTTACACGG	-11	-7	-3	-1	11	0.0022441	7	0.0323521	UP
Root
Location	Sequence	Count	Count	Count	Count	FC	P value	FC	P value	Up/Down
484	TTCTAAGTCCAACATAGCGTA	80	48	99	202	0.396	4.37968e-13	0.2376	1.88694e-22	Down
TasiRNA sequences (21 nucleotides) with normalized count <10 in all eight samples were not included.
Only tasiRNA sequences with fold-change (FC) > or < 2 and a P-value <0.05 in both OE samples (vs WT) are shown.

## Sheet: TAS1B
Additional file 8. List of tasiRNAs that are significantly altered in both OE lines (TAS1B).
Leaf		OE21	OE7	pap2	WT	OE21/WT		OE7/WT
Location	Sequence	Count	Count	Count	Count	FC	P value	FC	P value	Up/Down
283	ACAGAGAGCACGGGACTGGTC	-7	-10	-29	-26	0.2692	0.000836879	0.3846	0.00651589	Down
284	TACAGAGAGCACGGGACTGGT	-8	-10	-41	-27	0.2963	0.00116103	0.3704	0.00429716	Down
307	TGGTTTTATCGGAATACGGAG	2	0	28	22	0.0909	7.18281e-06	0.0045	3.34636e-08	Down
410	ACTACTCTGATAATATGGTGA	0	0	-113	-57	-0.0018	6.22893e-19	-0.0018	7.24247e-20	Down
433	TGATTGATAGGATGGTAGAAG	40	33	211	166	0.241	7.34316e-21	0.1988	3.58815e-25	Down
458	TTCTAAGTCCAACATAGCATA	0	0	618	277	0.0004	7.1184e-90	0.0004	2.16523e-94	Down
464	TTAGAATATGCTATGTTGGAC	0	0	-23	-19	-0.0053	6.66368e-07	-0.0053	3.13783e-07	Down
500	AAAAATTGGGAGATATCCGGA	1	0	815	508	0.002	1.81159e-161	0.0002	3.72332e-172	Down
501	AAAATTGGGAGATATCCGGAA	0	0	19	11	0.0091	0.000397838	0.0091	0.000258703	Down
504	TCATTCCGGATATCTCCCAAT	0	0	-7	-12	-0.0083	9.61213e-05	-0.0083	5.81786e-05	Down
505	ATCATTCCGGATATCTCCCAA	0	0	-31	-30	-0.0033	2.69671e-10	-0.0033	8.55894e-11	Down
507	ATATCATTCCGGATATCTCCC	-1	-2	-18	-16	0.0625	5.69653e-05	0.125	0.000169876	Down
509	TAATATCATTCCGGATATCTC	-2	-4	-55	-55	0.0364	1.21904e-15	0.0727	9.83438e-14	Down
515	TACGTATAATATCATTCCGGA	0	0	-279	-382	-0.0003	1.70619e-123	-0.0003	1.04094e-129	Down
534	TAAAAAAAAATGGGAGATGTC	0	0	42	23	0.0043	3.88991e-08	0.0043	1.58691e-08	Down
538	AAAAAATGGGAGATGTCCGGA	319	319	753	669	0.4768	4.89755e-31	0.4768	4.05926e-32	Down
539	AAAAATGGGAGATGTCCGGAA	28	21	120	104	0.2692	2.50571e-12	0.2019	3.9472e-16	Down
540	ATTCCGGACATCTCCCATTTT	-10	-4	-93	-89	0.1124	3.33825e-18	0.0449	2.10185e-24	Down
542	AATGGGAGATGTCCGGAATGA	219	237	3767	2981	0.0735	0	0.0795	0	Down
644	ATTTGTAATGGGAGTTGTGTA	0	1	19	21	0.0048	1.61e-07	0.0476	9.23906e-07	Down
647	TGTAATGGGAGTTGTGTAGTC	0	0	10	12	0.0083	9.61213e-05	0.0083	5.81786e-05	Down
673	ATGATGTGTCATGAAGTCTAC	0	0	17	10	0.01	0.000809376	0.01	0.000545532	Down
676	ATGTGTCATGAAGTCTACCGC	0	0	21	16	0.0063	5.61106e-06	0.0063	2.9423e-06	Down
321	TCCTGAAAATAGATCTCCGTA	-33	-20	-17	-9	3.6667	6.53596e-05	2.2222	0.029553	Up
374	AACAAGCGAATGAGTCATTCA	57	73	55	18	3.1667	3.67977e-06	4.0556	1.02357e-09	Up
416	TATTATCAGAGTAGTTATGAT	91	60	82	28	3.25	1.25036e-09	2.1429	0.000359259	Up
421	TCAGAGTAGTTATGATTGATA	34	20	28	6	5.6667	1.62019e-06	3.3333	0.00358718	Up
425	AGTAGTTATGATTGATAGGAT	3689	3173	106	38	97.0789	7.77156e-15	83.5	0	Up
428	AGTTATGATTGATAGGATGGT	158	163	79	47	3.3617	1.35447e-14	3.4681	0	Up
430	TTATGATTGATAGGATGGTAG	16	17	13	4	4	0.00553092	4.25	0.00216305	Up
435	ATTGATAGGATGGTAGAAGAA	58	52	28	16	3.625	3.16067e-07	3.25	5.14034e-06	Up
435	TTCTTCTACCATCCTATCAAT	-391	-371	-226	-158	2.4747	3.75255e-14	2.3481	0	Up
480	TTACGCTATGTTGGACTTAGA	-14	-10	-3	-1	14	0.000353864	10	0.00336263	Up
482	TTTTACGCTATGTTGGACTTA	-798	-679	-441	-233	3.4249	5.28466e-14	2.9142	0	Up
483	TTTTTACGCTATGTTGGACTT	-88	-59	-13	-5	17.6	1.55431e-15	11.8	4.32987e-14	Up
485	ATTTTTTACGCTATGTTGGAC	-31	-21	-17	-4	7.75	1.00209e-06	5.25	0.000300239	Up
486	AATTTTTTACGCTATGTTGGA	-22	-15	-3	-3	7.3333	3.9825e-05	5	0.00319763	Up
489	AACATAGCGTAAAAAATTGGG	8	12	0	0	80	0.00231005	120	0.000129741	Up
492	ATAGCGTAAAAAATTGGGAGA	15	11	12	1	15	0.000189903	11	0.00188502	Up
541	AAATGGGAGATGTCCGGAATG	379	409	35	24	15.7917	6.21725e-15	17.0417	0	Up
544	TATCATTCCGGACATCTCCCA	-35	-37	-13	-9	3.8889	2.53518e-05	4.1111	7.10345e-06	Up
545	ATATCATTCCGGACATCTCCC	-577	-597	-74	-75	7.6933	1.88738e-14	7.96	0	Up
546	AATATCATTCCGGACATCTCC	-145	-183	-33	-26	5.5769	6.21725e-15	7.0385	0	Up
549	ACAAATATCATTCCGGACATC	-465	-575	-238	-211	2.2038	5.26246e-14	2.7251	0	Up
551	TTACAAATATCATTCCGGACA	-49517	-52793	-941	-776	63.8106	1.87406e-13	68.0322	0	Up
552	ATTACAAATATCATTCCGGAC	-515	-540	-4	-2	257.5	1.11022e-15	270	0	Up
553	TCCGGAATGATATTTGTAATA	63	55	1	0	630	4.44089e-16	550	0	Up
617	TAGATGTTGGTATTCTTGTTT	34	22	1	1	34	2.70937e-10	22	1.46802e-06	Up
692	ATGATGTATGTAATTGGCGGT	-26	-27	-7	-5	5.2	5.79635e-05	5.4	2.89958e-05	Up
701	ACAAAGTGAATGATGTATGTA	-25	-16	-17	-5	5	9.7865e-05	3.2	0.0135986	Up
Root
Location	Sequence	Count	Count	Count	Count	FC	P value	FC	P value	Up/Down
282	CAGAGAGCACGGGACTGGTCG	-5	-2	-11	-14	0.3571	0.0444605	0.1429	0.002181	Down
283	ACAGAGAGCACGGGACTGGTC	-4	-1	-26	-19	0.2105	0.000852005	0.0526	2.57874e-05	Down
284	TACAGAGAGCACGGGACTGGT	-5	-3	-46	-25	0.2	0.000263013	0.12	1.95144e-05	Down
433	TGATTGATAGGATGGTAGAAG	8	2	38	52	0.1538	4.48875e-09	0.0385	3.38755e-13	Down
458	TTCTAAGTCCAACATAGCATA	0	0	21	36	0.0028	8.04005e-12	0.0028	3.41291e-11	Down
479	TTCTAAGTCCAACATAGCGTA	80	48	99	202	0.396	4.37968e-13	0.2376	1.88694e-22	Down
500	AAAAATTGGGAGATATCCGGA	0	0	173	319	0.0003	1.41369e-98	0.0003	3.61499e-93	Down
538	AAAAAATGGGAGATGTCCGGA	75	40	134	217	0.3456	4.43228e-17	0.1843	3.9485e-29	Down
539	AAAAATGGGAGATGTCCGGAA	4	3	13	26	0.1538	1.48911e-05	0.1154	9.86911e-06	Down
540	ATTCCGGACATCTCCCATTTT	-4	-2	-60	-43	0.093	5.8451e-10	0.0465	6.5936e-11	Down
542	AATGGGAGATGTCCGGAATGA	90	47	877	1484	0.0606	0	0.0317	0	Down
547	AAATATCATTCCGGACATCTC	-45	-21	-77	-131	0.3435	7.31683e-11	0.1603	5.50042e-20	Down
688	TGTATGTAATTGGCGGTAGAC	-15	-4	-16	-34	0.4412	0.0093517	0.1176	7.10321e-07	Down
425	AGTAGTTATGATTGATAGGAT	121	137	0	7	17.2857	0	19.5714	3.33067e-15	Up
541	AAATGGGAGATGTCCGGAATG	59	40	3	1	59	4.88498e-15	40	5.17546e-10	Up
545	ATATCATTCCGGACATCTCCC	-136	-80	-26	-24	5.6667	6.66134e-16	3.3333	1.00349e-07	Up
551	TTACAAATATCATTCCGGACA	-1238	-754	-21	-31	39.9355	8.88178e-16	24.3226	1.33227e-14	Up
TasiRNA sequences (21 nucleotides) with normalized count <10 in all eight samples were not shown.
Only tasiRNA sequences with fold-change (FC) > or < 2 and a P-value <0.05 in both OE samples (vs WT) are shown.

## Sheet: TAS1C
Additional file 8. List of tasiRNAs that are significantly altered in both OE lines (TAS1C).
Leaf		OE21	OE7	pap2	WT	OE21/WT		OE7/WT
Location	Sequence	Count	Count	Count	Count	FC	P value	FC	P value	Up/Down
130	TGACTCGATCTAACGGCGGAA	-2	-3	-11	-10	0.2	0.0191469	0.3	0.0363316	Down
291	AAGAGGACGGGAAGGAACGAA	-13	-10	-29	-41	0.3171	5.91754e-05	0.2439	3.59868e-06	Down
295	AAAGAAGAGGACGGGAAGGAA	-4	-6	-21	-22	0.1818	0.000127063	0.2727	0.00128543	Down
421	ATACGCTATGTTGGACTTAGA	-3	-3	-97	-57	0.0526	3.41112e-15	0.0526	4.37119e-16	Down
422	AATACGCTATGTTGGACTTAG	0	0	-72	-46	-0.0022	1.53919e-15	-0.0022	2.65519e-16	Down
423	GAATACGCTATGTTGGACTTA	0	0	-18	-12	-0.0083	9.61213e-05	-0.0083	5.81786e-05	Down
425	TAGAATACGCTATGTTGGACT	0	0	-27	-25	-0.004	9.39837e-09	-0.004	3.56874e-09	Down
426	TTAGAATACGCTATGTTGGAC	0	0	-55	-39	-0.0026	2.22023e-13	-0.0026	4.923e-14	Down
457	ATGTCTTTTCTAGTTCGTCGA	0	0	-304	-227	-0.0004	7.78844e-74	-0.0004	1.52931e-77	Down
457	TCGACGAACTAGAAAAGACAT	0	0	88	27	0.0037	2.27073e-09	0.0037	8.0256e-10	Down
458	AATGTCTTTTCTAGTTCGTCG	0	0	-78	-47	-0.0021	7.5657e-16	-0.0021	1.25915e-16	Down
459	CAATGTCTTTTCTAGTTCGTC	0	0	-58	-43	-0.0023	1.29606e-14	-0.0023	2.48974e-15	Down
460	ACGAACTAGAAAAGACATTGG	0	0	58	23	0.0043	3.88991e-08	0.0043	1.58691e-08	Down
461	CGAACTAGAAAAGACATTGGA	0	0	76	20	0.005	3.27545e-07	0.005	1.48803e-07	Down
461	TCCAATGTCTTTTCTAGTTCG	0	0	-54	-32	-0.0031	6.51549e-11	-0.0031	1.92478e-11	Down
463	AACTAGAAAAGACATTGGACA	3	4	808	239	0.0126	5.4951e-72	0.0167	6.99058e-73	Down
464	ACTAGAAAAGACATTGGACAT	0	0	36	11	0.0091	0.000397838	0.0091	0.000258703	Down
465	CTAGAAAAGACATTGGACATA	0	0	20	11	0.0091	0.000397838	0.0091	0.000258703	Down
466	TAGAAAAGACATTGGACATAT	0	0	104	29	0.0034	5.48628e-10	0.0034	1.80484e-10	Down
672	AGTAGTTTCTCTCCGAGGTGT	0	0	17	30	0.0033	2.69671e-10	0.0033	8.55894e-11	Down
677	TTTCTCTCCGAGGTGTAGCGA	2	0	19	31	0.0645	2.1582e-08	0.0032	4.05883e-11	Down
681	TCTCCGAGGTGTAGCGAAGAA	1	3	27	35	0.0286	1.5331e-10	0.0857	3.16758e-09	Down
683	TCCGAGGTGTAGCGAAGAAGC	2	1	7	15	0.1333	0.00056163	0.0667	6.16617e-05	Down
685	CGAGGTGTAGCGAAGAAGCAT	6	3	136	121	0.0496	1.6685e-31	0.0248	7.51316e-37	Down
761	ATATCGGCCATGGTACATTAA	0	0	-20	-23	-0.0043	3.88991e-08	-0.0043	1.58691e-08	Down
378	TACAAGCGAATAGACCATTTA	7203	4599	4992	2152	3.3471	4.95159e-13	2.1371	0	Up
397	ATTTTCTAAGATCCACCGATA	-2348	-1794	-1300	-772	3.0415	1.86962e-13	2.3238	0	Up
441	TTCTAAGTTCAACATATCGAC	24	20	22	8	3	0.00260885	2.5	0.0159996	Up
451	AACATATCGACGAACTAGAAA	130	59	58	27	4.8148	6.66134e-15	2.1852	0.00029676	Up
482	TTTTGCATATCCTGGAATATG	-12	-11	-1	0	-120	0.000154404	-110	0.000246759	Up
483	ATATTCCAGGATATGCAAAAG	78	36	52	18	4.3333	1.15066e-10	2	0.0107812	Up
484	TATTCCAGGATATGCAAAAGA	995	642	596	233	4.2704	5.28466e-14	2.7554	0	Up
485	ATTCCAGGATATGCAAAAGAA	54	49	40	10	5.4	3.14453e-09	4.9	2.6233e-08	Up
526	ATGTGTTCAAGTAAATGAGAT	563	293	289	107	5.2617	2.4869e-14	2.7383	0	Up
545	TTCTTTAGACGACTTGAAAAT	-48309	-27518	-15267	-6054	7.9797	1.42397e-12	4.5454	0	Up
546	TTTTCAAGTCGTCTAAAGAAC	336	228	171	85	3.9529	2.28706e-14	2.6824	0	Up
547	TTTCAAGTCGTCTAAAGAACA	513	354	152	90	5.7	2.26485e-14	3.9333	0	Up
548	TTCAAGTCGTCTAAAGAACAG	69	48	22	11	6.2727	2.16671e-12	4.3636	2.05165e-07	Up
551	CAACTGTTCTTTAGACGACTT	-62	-35	-44	-14	4.4286	7.81697e-09	2.5	0.00256983	Up
Root
Location	Sequence	Count	Count	Count	Count	FC	P value	FC	P value	Up/Down
420	TTCTAAGTCCAACATAGCGTA	80	48	99	202	0.396	4.37968e-13	0.2376	1.88694e-22	Down
422	AATACGCTATGTTGGACTTAG	0	0	-9	-14	-0.0071	3.32781e-05	-0.0071	6.10179e-05	Down
425	TAGAATACGCTATGTTGGACT	0	0	-9	-20	-0.005	4.83204e-07	-0.005	1.11866e-06	Down
426	TTAGAATACGCTATGTTGGAC	0	0	-16	-29	-0.0034	1.2909e-09	-0.0034	4.14224e-09	Down
454	TCTTTTCTAGTTCGTCGATAT	-17	-14	-17	-44	0.3864	0.000502894	0.3182	7.33223e-05	Down
456	TGTCTTTTCTAGTTCGTCGAT	0	0	-58	-113	-0.0009	2.39059e-35	-0.0009	2.0073e-33	Down
457	ATGTCTTTTCTAGTTCGTCGA	0	0	-18	-24	-0.0042	3.81341e-08	-0.0042	1.01541e-07	Down
672	AGTAGTTTCTCTCCGAGGTGT	0	0	6	10	0.01	0.000983061	0.01	0.00149577	Down
677	TTTCTCTCCGAGGTGTAGCGA	1	0	7	24	0.0417	4.9545e-07	0.0042	1.01541e-07	Down
681	TCTCCGAGGTGTAGCGAAGAA	2	1	14	11	0.1818	0.0103929	0.0909	0.00437337	Down
685	CGAGGTGTAGCGAAGAAGCAT	1	5	54	92	0.0109	1.93294e-27	0.0543	2.49687e-21	Down
TasiRNA sequences (21 nucleotides) with normalized count <10 in all eight samples were not shown.
Only tasiRNA sequences with fold-change (FC) > or < 2 and a P-value <0.05 in both OE samples (vs WT) are shown.

## Sheet: TAS2
Additional file 8. List of tasiRNAs that are significantly altered in both OE lines (TAS2).
Leaf		OE21	OE7	pap2	WT	OE21/WT		OE7/WT
Location	Sequence	Count	Count	Count	Count	FC	P value	FC	P value	Up/Down
575	AGTTGTAACTCTTGTTGATCG	1	0	142	98	0.0102	1.81405e-30	0.001	8.4541e-34	Down
576	GTTGTAACTCTTGTTGATCGG	0	0	54	24	0.0042	1.91204e-08	0.0042	7.52549e-09	Down
577	TCCGATCAACAAGAGTTACAA	0	0	-25	-22	-0.0045	7.91377e-08	-0.0045	3.34636e-08	Down
577	TTGTAACTCTTGTTGATCGGA	0	0	318	151	0.0007	3.68926e-49	0.0007	1.2765e-51	Down
578	TGTAACTCTTGTTGATCGGAT	0	0	216	135	0.0007	3.17715e-44	0.0007	1.9513e-46	Down
580	TAACTCTTGTTGATCGGATGG	0	0	327	124	0.0008	1.5972e-40	0.0008	1.50853e-42	Down
581	AACTCTTGTTGATCGGATGGT	0	0	154	80	0.0013	2.46471e-26	0.0013	1.2118e-27	Down
582	ACTCTTGTTGATCGGATGGTA	1	0	494	309	0.0032	7.79545e-98	0.0003	4.39415e-105	Down
585	TTCTACCATCCGATCAACAAG	0	0	-214	-132	-0.0008	2.67527e-43	-0.0008	1.82971e-45	Down
586	TTGTTGATCGGATGGTAGAAA	0	0	594	325	0.0003	2.69279e-105	0.0003	1.36317e-110	Down
586	TTTCTACCATCCGATCAACAA	0	0	-44	-39	-0.0026	2.22023e-13	-0.0026	4.923e-14	Down
587	TGTTGATCGGATGGTAGAAAC	2	0	119	81	0.0247	1.19837e-23	0.0012	5.74659e-28	Down
593	TCGGATGGTAGAAACATAGGT	1	0	59	33	0.0303	6.01968e-10	0.003	9.12774e-12	Down
418	TCCAAGCGAATGATGATACTT	3296	2314	2397	1083	3.0434	2.57128e-13	2.1367	0	Up
437	ATAATCAAGTGAATAGTTTAA	-67	-49	-41	-10	6.7	1.67621e-12	4.9	2.6233e-08	Up
460	TTTGAACTTGTGTATTTTGAA	6513	3695	3616	1477	4.4096	3.50608e-13	2.5017	0	Up
462	TGAACTTGTGTATTTTGAAAC	83	64	84	31	2.6774	3.86829e-07	2.0645	0.000336612	Up
479	AATCTATTGAACATCGTGTTT	-89	-48	-31	-19	4.6842	9.39027e-13	2.5263	0.000267246	Up
489	TTCAATAGATTTAGATGGTAG	61	70	44	19	3.2105	9.54914e-07	3.6842	9.50516e-09	Up
490	TCAATAGATTTAGATGGTAGT	91	81	32	25	3.64	1.08072e-10	3.24	6.20501e-09	Up
492	AATAGATTTAGATGGTAGTTC	276	258	157	82	3.3659	1.70974e-14	3.1463	0	Up
497	ATTTAGATGGTAGTTCAAGTA	67	35	62	17	3.9412	1.26775e-08	2.0588	0.0123407	Up
499	AATACTTGAACTACCATCTAA	-56	-60	-42	-26	2.1538	0.000672525	2.3077	0.00012709	Up
499	TTAGATGGTAGTTCAAGTATT	30	16	24	2	15	6.18874e-08	8	0.000522897	Up
500	GAATACTTGAACTACCATCTA	-14	-11	-8	-3	4.6667	0.00553399	3.6667	0.0224486	Up
513	AAGTATTCCAGATGGTAGAAA	434	306	155	139	3.1223	3.15303e-14	2.2014	0	Up
518	TTCCAGATGGTAGAAATGGGA	70	29	44	12	5.8333	1.5731e-11	2.4167	0.00643463	Up
524	ATGGTAGAAATGGGATATACA	1283	975	824	361	3.554	8.19345e-14	2.7008	0	Up
533	ATGGGATATACATATATGTTT	26	19	16	1	26	9.24585e-08	19	9.02208e-06	Up
540	AAGACTGAAACATATATGTAT	-16	-21	-10	-1	16	0.000101632	21	2.69276e-06	Up
541	TAAGACTGAAACATATATGTA	-39	-25	-21	-6	6.5	1.06945e-07	4.1667	0.000234414	Up
545	TATATGTTTCAGTCTTATCCC	1051	1047	629	439	2.3941	1.00808e-13	2.385	0	Up
551	TTTACGGGGATAAGACTGAAA	-90	-50	-69	-18	5	1.9984e-13	2.7778	4.77618e-05	Up
552	TTTTACGGGGATAAGACTGAA	-362	-243	-218	-114	3.1754	2.75335e-14	2.1316	6.02851e-13	Up
553	TTTTTACGGGGATAAGACTGA	-249	-152	-126	-57	4.3684	1.35447e-14	2.6667	2.3439e-12	Up
562	TTACAACTTTTTTTACGGGGA	-14	-12	-6	-2	7	0.00166555	6	0.00455385	Up
564	AGTTACAACTTTTTTTACGGG	-158	-108	-62	-42	3.7619	1.04361e-14	2.5714	1.35563e-08	Up
597	ATGGTAGAAACATAGGTCTTT	123	94	63	41	3	2.04754e-11	2.2927	1.63485e-06	Up
606	ACATAGGTCTTTAATCCCATA	10	10	7	0	100	0.000597228	100	0.000469321	Up
627	TAGGTATTCGAGTATATGCAA	28	20	14	9	3.1111	0.00099229	2.2222	0.029553	Up
629	TTTTGCATATACTCGAATACC	-3965	-2466	-1779	-1105	3.5882	2.63123e-13	2.2317	0	Up
641	TATGCAAAAGAGTAAGATGGA	34	22	14	9	3.7778	4.07982e-05	2.4444	0.0143961	Up
649	AGAGTAAGATGGATCTTGATA	56	51	34	22	2.5455	7.80831e-05	2.3182	0.000383683	Up
650	TTATCAAGATCCATCTTACTC	-100	-55	-58	-25	4	1.12288e-12	2.2	0.000376032	Up
Root
Location	Sequence	Count	Count	Count	Count	FC	P value	FC	P value	Up/Down
577	TTGTAACTCTTGTTGATCGGA	0	0	8	13	0.0077	7.75825e-05	0.0077	0.000135772	Down
578	TGTAACTCTTGTTGATCGGAT	0	0	8	14	0.0071	3.32781e-05	0.0071	6.10179e-05	Down
580	TAACTCTTGTTGATCGGATGG	0	0	10	22	0.0045	2.07265e-07	0.0045	5.02743e-07	Down
581	AACTCTTGTTGATCGGATGGT	0	0	13	12	0.0083	0.000180871	0.0083	0.000302107	Down
582	ACTCTTGTTGATCGGATGGTA	0	0	23	52	0.0019	1.33779e-16	0.0019	1.04124e-15	Down
585	TTCTACCATCCGATCAACAAG	0	0	-37	-56	-0.0018	4.52861e-18	-0.0018	4.24761e-17	Down
586	TTGTTGATCGGATGGTAGAAA	0	0	33	96	0.001	3.34952e-30	0.001	1.46398e-28	Down
587	TGTTGATCGGATGGTAGAAAC	0	0	9	13	0.0077	7.75825e-05	0.0077	0.000135772	Down
513	AAGTATTCCAGATGGTAGAAA	20	10	3	0	200	5.06694e-06	100	0.00281898	Up
552	TTTTACGGGGATAAGACTGAA	-21	-17	-7	-6	3.5	0.00663436	2.8333	0.0377914	Up
TasiRNA sequences (21 nucleotides) with normalized count <10 in all eight samples were not shown.
Only tasiRNA sequences with fold-change (FC) > or < 2 and a P-value <0.05 in both OE samples (vs WT) are shown.

## Sheet: TAS3A
Additional file 8. List of tasiRNAs that are significantly altered in both OE lines (TAS3A).
Leaf		OE21	OE7	pap2	WT	OE21/WT		OE7/WT
Location	Sequence	Count	Count	Count	Count	FC	P value	FC	P value	Up/Down
185	TTTCTTCGGCATTCCAGTTTC	32	27	28	12	2.6667	0.00306087	2.25	0.0176291	Up
190	TCATTGAAACTGGAATGCCGA	-11	-12	-6	-2	5.5	0.00892068	6	0.00455385	Up
233	AGCTTTTAGTCGGATTTTTTC	11	11	1	2	5.5	0.00892068	5.5	0.00771174	Up
288	CAAGAAAAAGAGAATAATGAA	-46	-32	-67	-11	4.1818	5.46165e-07	2.9091	0.000556996	Up
295	ACAAGGTCAAGAAAAAGAGAA	-133	-98	-57	-42	3.1667	7.24087e-13	2.3333	7.70302e-07	Up
297	TTACAAGGTCAAGAAAAAGAG	-38	-35	-13	-11	3.4545	3.81082e-05	3.1818	0.000163172	Up
340	ACGTTTAGAAAGAGATGGGGT	-57	-54	-19	-25	2.28	0.00029174	2.16	0.0007059	Up
373	AGAATAGAATCTGTAAAACGA	-46	-20	-29	-3	15.3333	6.54055e-12	6.6667	0.000142274	Up
TasiRNA sequences (21 nucleotides) with normalized count <10 in all eight samples were not shown.
Only tasiRNA sequences with fold-change (FC) > or < 2 and a P-value <0.05 in both OE samples (vs WT) are shown.
Not found in root

## Sheet: TAS4
Additional file 8. List of tasiRNAs that are significantly altered in both OE lines (TAS4).
Leaf		OE21	OE7	pap2	WT	OE21/WT		OE7/WT
Location	Sequence	Count	Count	Count	Count	FC	P value	FC	P value	Up/Down
909	AATTGCCGTGGTGAAGGACGA	117	46	157	288	0.4063	6.22445e-19	0.1597	5.41585e-49	Down
910	ATTGCCGTGGTGAAGGACGAG	7	5	13	27	0.2593	0.000519327	0.1852	3.32956e-05	Down
949	TGAAGGATCGAGGTCGAGGCA	-3698	-1728	-5887	-13783	0.2683	0	0.1254	0	Down
956	AAATAGGTGAAGGATCGAGGT	-2	-2	-4	-12	0.1667	0.00338968	0.1667	0.00217515	Down
TasiRNA sequences (21 nucleotides) with normalized count <10 in all eight samples were not shown.
Only tasiRNA sequences with fold-change (FC) > or < 2 and a P-value <0.05 in both OE samples (vs WT) are shown.
Not found in root
