# Supplementary material for: Global small RNA analysis in fast-growing Arabidopsis thaliana with elevated concentrations of ATP and sugars
Source: BMC Genomics. 2014 Feb 10;15:116. doi: 10.1186/1471-2164-15-116 (PMC3925372; doi:10.1186/1471-2164-15-116)
Supplement: Additional file 10 — PPR / TPR genes in miR173-tasiRNAs- PPR/TPR network. [file 1471-2164-15-116-S10.xlsx]

## Sheet: Additional_file_10
Additional file 10: PPR/TPR genes in miR173-tasiRNAs-PPR/TPR network.
sRNA	Up/Down	Small RNA Sequences	PPR/TPR	Potential Targets
TAS1a	Up	AACTAGAAAAAGCATTGGATA	AT1G12775	Pentatricopeptiderepeat (PPR) superfamily protein
TAS1a	Up	AACTAGAAAAAGCATTGGATA	AT3G22470	Pentatricopeptiderepeat (PPR) superfamily protein
TAS1a	Up	TATTCTAGGATATGCAAAAGT	AT5G50390	Pentatricopeptiderepeat (PPR-like) superfamily protein
TAS1a	Up	TATTCTAGGATATGCAAAAGT	AT1G62720	Pentatricopeptiderepeat (PPR-like) superfamily protein
TAS1a	Up	AAATATGTTTTGGTTACACGG	AT5G08510	Pentatricopeptiderepeat (PPR) superfamily protein
TAS1b	Up	AGTTATGATTGATAGGATGGT	AT3G22470	Pentatricopeptiderepeat (PPR) superfamily protein
TAS1b	Up	TTATGATTGATAGGATGGTAG	AT3G22470	Pentatricopeptiderepeat (PPR) superfamily protein
TAS1b	Up	ATTGATAGGATGGTAGAAGAA	AT1G62860	Pseudogene of Pentatricopeptide (PPR) repeat-containing protein
TAS1b	Up	ATTGATAGGATGGTAGAAGAA	AT1G63230	Tetratricopeptiderepeat (TPR)-like superfamily protein
TAS1b	Up	ATTGATAGGATGGTAGAAGAA	AT3G23020	Tetratricopeptiderepeat (TPR)-like superfamily protein
TAS1b	Up	ATTGATAGGATGGTAGAAGAA	AT5G61990	Pentatricopeptiderepeat (PPR) superfamily protein
TAS1b	Up	TTCTTCTACCATCCTATCAAT	AT1G62860	Pseudogene of Pentatricopeptide (PPR) repeat-containing protein
TAS1b	Up	TTCTTCTACCATCCTATCAAT	AT3G22470	Pentatricopeptiderepeat (PPR) superfamily protein
TAS1c	Up	ATATTCCAGGATATGCAAAAG	AT1G62720	Pentatricopeptiderepeat (PPR-like) superfamily protein
TAS1c	Up	ATATTCCAGGATATGCAAAAG	AT5G41170	Pentatricopeptiderepeat (PPR-like) superfamily protein
TAS1c	Up	ATATTCCAGGATATGCAAAAG	AT5G41170	Pentatricopeptiderepeat (PPR-like) superfamily protein
TAS1c	Up	ATATTCCAGGATATGCAAAAG	AT1G62680	Pentatricopeptiderepeat (PPR) superfamily protein
TAS1c	Up	TATTCCAGGATATGCAAAAGA	AT1G62720	Pentatricopeptiderepeat (PPR-like) superfamily protein
TAS1c	Up	TATTCCAGGATATGCAAAAGA	AT5G41170	Pentatricopeptiderepeat (PPR-like) superfamily protein
TAS1c	Up	TATTCCAGGATATGCAAAAGA	AT5G41170	Pentatricopeptiderepeat (PPR-like) superfamily protein
TAS1c	Up	TATTCCAGGATATGCAAAAGA	AT4G26800	Pentatricopeptiderepeat (PPR) superfamily protein
TAS1c	Up	TATTCCAGGATATGCAAAAGA	AT1G62680	Pentatricopeptiderepeat (PPR) superfamily protein
TAS1c	Up	ATTCCAGGATATGCAAAAGAA	AT1G62720	Pentatricopeptiderepeat (PPR-like) superfamily protein
TAS1c	Up	TTCTTTAGACGACTTGAAAAT	AT3G20730	Tetratricopeptiderepeat (TPR)-like superfamily protein
TAS2	Down	TGTAACTCTTGTTGATCGGAT	AT1G62860	Pseudogene of Pentatricopeptide (PPR) repeat-containing protein
TAS2	Down	TAACTCTTGTTGATCGGATGG	AT1G62860	Pseudogene of Pentatricopeptide (PPR) repeat-containing protein
TAS2	Down	TAACTCTTGTTGATCGGATGG	AT1G63230	Tetratricopeptiderepeat (TPR)-like superfamily protein
TAS2	Down	AACTCTTGTTGATCGGATGGT	AT1G62860	Pseudogene of Pentatricopeptide (PPR) repeat-containing protein
TAS2	Down	AACTCTTGTTGATCGGATGGT	AT1G63230	Tetratricopeptiderepeat (TPR)-like superfamily protein
TAS2	Down	ACTCTTGTTGATCGGATGGTA	AT1G62860	Pseudogene of Pentatricopeptide (PPR) repeat-containing protein
TAS2	Down	ACTCTTGTTGATCGGATGGTA	AT1G63230	Tetratricopeptiderepeat (TPR)-like superfamily protein
TAS2	Down	TTCTACCATCCGATCAACAAG	AT1G62860	Pseudogene of Pentatricopeptide (PPR) repeat-containing protein
TAS2	Down	TTCTACCATCCGATCAACAAG	AT1G63230	Tetratricopeptiderepeat (TPR)-like superfamily protein
TAS2	Down	TTCTACCATCCGATCAACAAG	AT3G22470	Pentatricopeptiderepeat (PPR) superfamily protein
TAS2	Down	TTCTACCATCCGATCAACAAG	AT1G12775	Pentatricopeptiderepeat (PPR) superfamily protein
TAS2	Down	TTGTTGATCGGATGGTAGAAA	AT1G62860	Pseudogene of Pentatricopeptide (PPR) repeat-containing protein
TAS2	Down	TTGTTGATCGGATGGTAGAAA	AT3G22470	Pentatricopeptiderepeat (PPR) superfamily protein
TAS2	Down	TTGTTGATCGGATGGTAGAAA	AT1G63070	Pentatricopeptide(PPR)repeat-containingprotein
TAS2	Down	TTGTTGATCGGATGGTAGAAA	AT1G63080	Pentatricopeptiderepeat (PPR) superfamily protein
TAS2	Down	TTTCTACCATCCGATCAACAA	AT1G62860	Pseudogene of Pentatricopeptide (PPR) repeat-containing protein
TAS2	Down	TTTCTACCATCCGATCAACAA	AT3G22470	Pentatricopeptiderepeat (PPR) superfamily protein
TAS2	Down	TGTTGATCGGATGGTAGAAAC	AT1G12775	Pentatricopeptiderepeat (PPR) superfamily protein
TAS2	Down	TGTTGATCGGATGGTAGAAAC	AT3G22470	Pentatricopeptiderepeat (PPR) superfamily protein
TAS2	Down	TGTTGATCGGATGGTAGAAAC	AT1G62860	Pseudogene of Pentatricopeptide (PPR) repeat-containing protein
TAS2	Down	TGTTGATCGGATGGTAGAAAC	AT1G12300	Tetratricopeptiderepeat (TPR)-like superfamily protein
TAS2	Down	TGTTGATCGGATGGTAGAAAC	AT1G12620	Pentatricopeptiderepeat (PPR) superfamily protein
TAS2	Up	TGAACTTGTGTATTTTGAAAC	AT3G60960	Tetratricopeptiderepeat (TPR)-like superfamily protein
TAS2	Up	AATCTATTGAACATCGTGTTT	AT5G21990	TPR7
TAS2	Up	ATGGTAGAAATGGGATATACA	AT1G62914	Pentatricopeptide(PPR)repeat-containingprotein
TAS2	Up	ATGGTAGAAATGGGATATACA	AT1G62910	Pentatricopeptiderepeat (PPR) superfamily protein
TAS2	Up	ATGGTAGAAATGGGATATACA	AT1G63150	Tetratricopeptiderepeat (TPR)-like superfamily protein
TAS2	Up	TAGGTATTCGAGTATATGCAA	AT1G62930	Tetratricopeptiderepeat (TPR)-like superfamily protein
TAS2	Up	TTTTGCATATACTCGAATACC	AT1G62930	Tetratricopeptiderepeat (TPR)-like superfamily protein
TAS2	Up	TTTTGCATATACTCGAATACC	AT1G62914	Pentatricopeptide(PPR)repeat-containingprotein
TAS2	Up	TTTTGCATATACTCGAATACC	AT1G63080	Pentatricopeptiderepeat (PPR) superfamily protein
TAS2	Up	TTTTGCATATACTCGAATACC	AT1G62910	Pentatricopeptiderepeat (PPR) superfamily protein
TAS2	Up	TTTTGCATATACTCGAATACC	AT1G63400	Pentatricopeptiderepeat (PPR) superfamily protein
TAS2	Up	TATGCAAAAGAGTAAGATGGA	AT1G63080	Pentatricopeptiderepeat (PPR) superfamily protein
TAS2	Up	TATGCAAAAGAGTAAGATGGA	AT1G62930	Tetratricopeptiderepeat (TPR)-like superfamily protein
TAS2	Up	TATGCAAAAGAGTAAGATGGA	AT1G63400	Pentatricopeptiderepeat (PPR) superfamily protein
TAS2	Up	TATGCAAAAGAGTAAGATGGA	AT1G12300	Tetratricopeptiderepeat (TPR)-like superfamily protein
TAS2	Up	TATGCAAAAGAGTAAGATGGA	AT1G63130	Tetratricopeptiderepeat (TPR)-like superfamily protein
TAS2	Up	TATGCAAAAGAGTAAGATGGA	AT1G12775	Pentatricopeptiderepeat (PPR) superfamily protein
TAS2	Up	TATGCAAAAGAGTAAGATGGA	AT1G12620	Pentatricopeptiderepeat (PPR) superfamily protein
TAS2	Up	AGAGTAAGATGGATCTTGATA	AT1G62860	Pseudogene of Pentatricopeptide (PPR) repeat-containing protein
TAS2	Up	AGAGTAAGATGGATCTTGATA	AT1G12775	Pentatricopeptiderepeat (PPR) superfamily protein
TAS2	Up	AGAGTAAGATGGATCTTGATA	AT1G12300	Tetratricopeptiderepeat (TPR)-like superfamily protein
TAS2	Up	AGAGTAAGATGGATCTTGATA	AT1G12620	Pentatricopeptiderepeat (PPR) superfamily protein
TAS2	Up	AGAGTAAGATGGATCTTGATA	AT1G64580	Pentatricopeptiderepeat (PPR) superfamily protein
TAS2	Up	AGAGTAAGATGGATCTTGATA	AT1G62680	Pentatricopeptiderepeat (PPR) superfamily protein
TAS2	Up	TTATCAAGATCCATCTTACTC	AT1G12620	Pentatricopeptiderepeat (PPR) superfamily protein
TAS2	Up	TTATCAAGATCCATCTTACTC	AT1G12775	Pentatricopeptiderepeat (PPR) superfamily protein
TAS2	Up	TTATCAAGATCCATCTTACTC	AT1G12300	Tetratricopeptiderepeat (TPR)-like superfamily protein
TAS2	Up	TTATCAAGATCCATCTTACTC	AT1G62860	Pseudogene of Pentatricopeptide (PPR) repeat-containing protein
