# Supplementary material for: Global small RNA analysis in fast-growing Arabidopsis thaliana with elevated concentrations of ATP and sugars
Source: BMC Genomics. 2014 Feb 10;15:116. doi: 10.1186/1471-2164-15-116 (PMC3925372; doi:10.1186/1471-2164-15-116)
Supplement: Additional file 11 — Full list of expression of cis-nat-siRNAs that mapped to the cis-nat-siRNA pairs from TAIR version10. [file 1471-2164-15-116-S11.xlsx]

## Sheet: Full list
Additional file 11: Full list of expression of cis-nat-siRNAs that mapped to the cis-nat-siRNA pairs from TAIR version10.
Chr	OL_Start	OL_End	WL_Start	WL_End	Gene1_ID	Gene2_ID	ROE7_OL_Count	ROE7_WL_Count	Normalized_ROE7_OL_Count	Normalized_ROE7_WL_Count	OL_P-value(ROE7/RWT)	WL_P-value(ROE7/RWT)	ROE21_OL_Count	ROE21_WL_Count	Normalized_ROE21_OL_Count	Normalized_ROE21_WL_Count	OL_P-Value(ROE21/RWT)	WL_P-Value(ROE21/RWT)	Rpap2_OL_Count	Rpap2_WL_Count	Normalized_Rpap2_OL_Count	Normalized_Rpap2_WL_Count	OL_P-Value(Rpap2/WT)	WL_P-Value(Rpap2/WT)	RWT_OL_Count	RWT_WL_Count	Normalized_RWT_OL_Count	Normalized_RWT_WL_Count	SOE7_OL_Count	SOE7_WL_Count	Normalized_SOE7_OL_Count	Normalized_SOE7_WL_Count	OL_P-Value(SOE7/SWT)	WL_P-Value(SOE7/SWT)	SOE21_OL_Count	SOE21_WL_Count	Normalized_SOE21_OL_Count	Normalized_SOE21_WL_Count	OL_P-Value(SOE21/SWT)	WL_P-Value(SOE21/SWT)	Spap2_OL_Count	Spap2_WL_Count	Normalized_Spap2_OL_Count	Normalized_Spap2_WL_Count	OL_P-Value(Spap2/SWT)	WL_P-Value(Spap2/SWT)	SWT_OL_Count	SWT_WL_Count	Normalized_SWT_OL_Count
1	304133	304358	303537	306287	AT1G01840	AT1G01860	0	0	0	0	0.898831	0.403949	0	1	0	0.901283	0.857876	0.788249	0	1	0	0.962822	0.890374	0.83622	0	1	0	1.19991	0	3	0	2.59649	0.449771	0.166761	0	4	0	3.71061	0.483218	0.355802	0	6	0	6.37325	0.552041	0.942352	1	7	0.959595
1	1916430	1917585	1914943	1917661	AT1G06260	AT1G06265	0	0	0	0	0.898831	0.898831	0	0	0	0	0.857876	0.857876	0	0	0	0	0.890374	0.890374	0	0	0	0	0	1	0	0.865497	0.948442	0.552887	0	0	0	0	0.983074	0.983074	0	0	0	0	0.949247	0.949247	0	0	0
1	2127704	2128060	2126749	2128611	AT1G06923	AT1G06925	0	0	0	0	0.898831	0.403949	0	0	0	0	0.857876	0.367976	0	2	0	1.92564	0.890374	0.797739	0	1	0	1.19991	0	0	0	0	0.948442	0.213291	0	0	0	0	0.983074	0.237519	0	0	0	0	0.949247	0.29003	0	2	0
1	2184759	2186539	2184347	2186580	AT1G07119	AT1G07120	0	0	0	0	0.403949	0.403949	0	0	0	0	0.367976	0.367976	4	4	3.85129	3.85129	0.339171	0.339171	1	1	1.19991	1.19991	0	0	0	0	0.948442	0.948442	0	0	0	0	0.983074	0.983074	1	2	1.06221	2.12442	0.450535	0.213834	0	0	0
1	5501505	5501959	5501396	5501959	AT1G16022	AT1G16025	0	0	0	0	0.898831	0.898831	2	2	1.80257	1.80257	0.37246	0.37246	0	0	0	0	0.890374	0.890374	0	0	0	0	0	0	0	0	0.948442	0.213291	0	1	0	0.927652	0.983074	0.599829	0	0	0	0	0.949247	0.29003	0	2	0
1	6461232	6461752	6460598	6462224	AT1G18730	AT1G18735	0	0	0	0	0.898831	0.898831	0	0	0	0	0.857876	0.857876	1	1	0.962822	0.962822	0.615635	0.615635	0	0	0	0	4	13	3.46199	11.2515	0.438795	0.786719	3	20	2.78296	18.553	0.316686	0.270181	3	14	3.18662	14.8709	0.433334	0.645826	6	13	5.75757
1	7106922	7107617	7106165	7107977	AT1G20515	AT1G20520	0	0	0	0	0.181541	0.181541	0	0	0	0	0.157839	0.157839	1	1	0.962822	0.962822	0.470179	0.470179	2	2	2.39983	2.39983	0	0	0	0	0.948442	0.948442	1	1	0.927652	0.927652	0.517069	0.517069	0	1	0	1.06221	0.949247	0.450535	0	0	0
1	8398115	8398144	8395557	8399749	AT1G23730	AT1G23740	0	0	0	0	0.898831	0.898831	0	0	0	0	0.857876	0.857876	0	0	0	0	0.890374	0.890374	0	0	0	0	0	10	0	8.65497	0.948442	0.01071	0	21	0	19.4807	0.983074	0.680492	0	25	0	26.5552	0.949247	0.520492	0	23	0
1	8720651	8720721	8720309	8722746	AT1G24600	AT1G24610	0	0	0	0	0.898831	0.403949	0	3	0	2.70385	0.857876	0.577635	0	4	0	3.85129	0.890374	0.339171	0	1	0	1.19991	0	6	0	5.19298	0.948442	0.849602	0	5	0	4.63826	0.983074	0.729005	0	3	0	3.18662	0.949247	0.433334	0	6	0
1	8812811	8814450	8811905	8814788	AT1G25097	AT1G25098	0	0	0	0	1.39225e-12	1.78982e-92	2	2	1.80257	1.80257	6.1629e-11	8.94847e-94	19	345	18.2936	332.173	0.0042363	0.565662	34	264	40.7971	316.777	3	4	2.59649	3.46199	3.16758e-09	2.04219e-207	0	1	0	0.927652	7.73778e-12	2.56211e-203	28	722	29.7418	766.914	0.560612	0.000620331	36	665	34.5454
1	9067039	9068207	9066636	9069238	AT1G26208	AT1G26210	0	0	0	0	0.898831	0.898831	0	0	0	0	0.857876	0.857876	0	0	0	0	0.890374	0.890374	0	0	0	0	18	21	15.579	18.1754	0.20963	0.00321491	18	25	16.6977	23.1913	0.304829	0.0357175	16	20	16.9953	21.2442	0.35503	0.0218575	24	41	23.0303
1	9159851	9159897	9158380	9161044	AT1G26500	AT1G26510	0	0	0	0	0.898831	0.898831	0	0	0	0	0.857876	0.857876	0	0	0	0	0.890374	0.890374	0	0	0	0	0	2	0	1.73099	0.948442	0.704259	0	0	0	0	0.983074	0.483218	0	1	0	1.06221	0.949247	0.923935	0	1	0
1	10515874	10516347	10513194	10516385	AT1G30010	AT1G30020	0	0	0	0	0.898831	0.403949	0	0	0	0	0.857876	0.367976	0	2	0	1.92564	0.890374	0.797739	0	1	0	1.19991	0	0	0	0	0.948442	0.213291	0	0	0	0	0.983074	0.237519	0	2	0	2.12442	0.949247	0.905001	0	2	0
1	12751268	12752376	12751190	12752617	AT1G34842	AT1G34844	0	0	0	0	0.0815874	0.000302107	0	0	0	0	0.067703	0.000180871	2	6	1.92564	5.77693	0.494724	0.153161	3	10	3.59974	11.9991	0	0	0	0	0.0227466	7.52549e-09	0	0	0	0	0.0282077	1.91204e-08	8	36	8.49766	38.2395	0.32096	0.0719356	5	25	4.79797
1	17180615	17180806	17179302	17182957	AT1G45474	AT1G45545	0	0	0	0	0.898831	0.898831	0	2	0	1.80257	0.857876	0.37246	0	2	0	1.92564	0.890374	0.341562	0	0	0	0	0	8	0	6.92398	0.948442	0.266762	0	10	0	9.27652	0.983074	0.618688	0	17	0	18.0575	0.949247	0.233113	0	12	0
1	18623698	18624250	18622026	18626395	AT1G50270	AT1G50280	0	0	0	0	0.898831	0.0815874	0	3	0	2.70385	0.857876	0.695308	0	3	0	2.88847	0.890374	0.763054	0	3	0	3.59974	1	16	0.865497	13.848	0.922732	0.199008	0	22	0	20.4083	0.483218	0.909094	1	9	1.06221	9.55987	0.923935	0.0413259	1	22	0.959595
1	20392508	20393503	20391560	20393630	AT1G54590	AT1G54600	0	0	0	0	0.898831	0.403949	0	0	0	0	0.857876	0.367976	0	0	0	0	0.890374	0.396383	0	1	0	1.19991	0	1	0	0.865497	0.101147	0.174064	0	0	0	0	0.11675	0.0573868	1	1	1.06221	1.06221	0.441657	0.270032	3	4	2.87878
1	20601014	20601436	20600883	20601794	AT1G55220	AT1G55221	0	0	0	0	0.898831	0.898831	0	0	0	0	0.857876	0.857876	0	0	0	0	0.890374	0.890374	0	0	0	0	0	0	0	0	0.948442	0.948442	0	0	0	0	0.983074	0.983074	0	0	0	0	0.949247	0.949247	0	0	0
1	22028509	22029379	22026507	22030207	AT1G59840	AT1G59850	0	0	0	0	0.181541	0.181541	0	2	0	1.80257	0.157839	0.737084	3	5	2.88847	4.81411	0.90254	0.456926	2	2	2.39983	2.39983	0	2	0	1.73099	0.948442	0.704259	0	2	0	1.8553	0.983074	0.650601	0	2	0	2.12442	0.949247	0.550865	0	1	0
1	24158650	24158675	24156770	24159585	AT1G65030	AT1G65032	0	0	0	0	0.898831	0.0815874	0	0	0	0	0.857876	0.067703	0	2	0	1.92564	0.890374	0.494724	0	3	0	3.59974	0	2	0	1.73099	0.948442	0.0775398	0	3	0	2.78296	0.983074	0.205476	0	6	0	6.37325	0.949247	0.942352	0	7	0
1	25239117	25239235	25238410	25243837	AT1G67365	AT1G67370	0	0	0	0	0.898831	0.181541	0	0	0	0	0.857876	0.157839	0	0	0	0	0.890374	0.176465	0	2	0	2.39983	0	1	0	0.865497	0.948442	0.922732	0	4	0	3.71061	0.983074	0.235024	0	1	0	1.06221	0.949247	0.923935	0	1	0
1	25442404	25442876	25442256	25443019	AT1G67855	AT1G67856	0	0	0	0	0.898831	0.898831	0	0	0	0	0.857876	0.857876	0	0	0	0	0.890374	0.890374	0	0	0	0	1	1	0.865497	0.865497	0.552887	0.552887	0	0	0	0	0.983074	0.983074	0	0	0	0	0.949247	0.949247	0	0	0
1	25757404	25757563	25756600	25758232	AT1G68585	AT1G68590	0	0	0	0	0.898831	0.403949	0	0	0	0	0.857876	0.367976	0	1	0	0.962822	0.890374	0.83622	0	1	0	1.19991	0	20	0	17.3099	0.948442	0.101004	0	33	0	30.6125	0.983074	0.712418	0	33	0	35.0529	0.949247	0.363816	0	29	0
1	26178042	26178925	26175654	26179351	AT1G69587	AT1G69588	0	0	0	0	0.898831	0.403949	0	1	0	0.901283	0.857876	0.788249	0	0	0	0	0.890374	0.396383	0	1	0	1.19991	0	2	0	1.73099	0.948442	0.290696	1	2	0.927652	1.8553	0.517069	0.26291	0	0	0	0	0.949247	0.949247	0	0	0
1	26927984	26928056	26927038	26930316	AT1G71450	AT1G71460	0	0	0	0	0.898831	0.898831	0	0	0	0	0.857876	0.857876	0	0	0	0	0.890374	0.890374	0	0	0	0	0	0	0	0	0.948442	0.0227466	0	0	0	0	0.983074	0.0282077	0	3	0	3.18662	0.949247	0.612613	0	5	0
1	28014585	28015049	28013309	28015482	AT1G74540	AT1G74545	0	0	0	0	0.898831	0.898831	0	1	0	0.901283	0.857876	0.652224	0	0	0	0	0.890374	0.890374	0	0	0	0	0	0	0	0	0.948442	0.948442	0	0	0	0	0.983074	0.983074	0	0	0	0	0.949247	0.949247	0	0	0
1	28493304	28494161	28493031	28495047	AT1G75890	AT1G75891	0	0	0	0	0.898831	0.898831	0	0	0	0	0.857876	0.857876	0	0	0	0	0.890374	0.890374	0	0	0	0	0	1	0	0.865497	0.948442	0.922732	0	1	0	0.927652	0.983074	0.974614	0	0	0	0	0.949247	0.552041	0	1	0
1	28887242	28887982	28887218	28888104	AT1G76910	AT1G76911	0	0	0	0	0.181541	0.181541	0	0	0	0	0.157839	0.157839	1	1	0.962822	0.962822	0.470179	0.470179	2	2	2.39983	2.39983	1	1	0.865497	0.865497	0.313871	0.174064	0	0	0	0	0.11675	0.0573868	0	0	0	0	0.152375	0.0800542	3	4	2.87878
2	1034998	1035969	1033598	1036009	AT2G03410	AT2G03420	0	0	0	0	0.403949	0.181541	0	0	0	0	0.367976	0.157839	1	1	0.962822	0.962822	0.83622	0.470179	1	2	1.19991	2.39983	8	9	6.92398	7.78948	0.266762	0.278966	5	7	4.63826	6.49356	0.0826993	0.164284	6	6	6.37325	6.37325	0.246241	0.177838	12	13	11.5151
2	1334512	1334566	1333262	1336489	AT2G04039	AT2G04040	0	0	0	0	0.898831	0.898831	0	1	0	0.901283	0.857876	0.652224	0	0	0	0	0.890374	0.890374	0	0	0	0	0	5	0	4.32749	0.948442	0.883591	0	9	0	8.34887	0.983074	0.201134	0	4	0	4.24883	0.949247	0.875527	0	4	0
2	2996776	2997889	2996582	2998054	AT2G07213	AT2G07215	0	0	0	0	0.0366666	0.00332825	0	0	0	0	0.0290404	0.00229185	4	10	3.85129	9.62822	0.734494	0.815039	4	7	4.79965	8.3994	3	4	2.59649	3.46199	2.9898e-05	2.48429e-09	0	2	0	1.8553	1.61e-07	2.14422e-10	36	52	38.2395	55.2348	0.026487	0.0651409	22	39	21.1111
2	7971017	7971114	7969320	7972081	AT2G18340	AT2G18350	0	0	0	0	0.898831	0.898831	0	2	0	1.80257	0.857876	0.37246	0	3	0	2.88847	0.890374	0.189503	0	0	0	0	0	4	0	3.46199	0.948442	0.080361	0	3	0	2.78296	0.983074	0.13368	0	0	0	0	0.949247	0.949247	0	0	0
2	8229116	8229574	8229047	8229755	AT2G18969	AT2G18970	0	0	0	0	0.898831	0.898831	0	0	0	0	0.857876	0.857876	1	1	0.962822	0.962822	0.615635	0.615635	0	0	0	0	2	2	1.73099	1.73099	0.290696	0.290696	0	0	0	0	0.983074	0.983074	0	1	0	1.06221	0.949247	0.450535	0	0	0
2	9770894	9771553	9770700	9772932	AT2G22955	AT2G22960	0	0	0	0	0.181541	0.181541	0	0	0	0	0.157839	0.157839	0	0	0	0	0.176465	0.176465	2	2	2.39983	2.39983	1	1	0.865497	0.865497	0.552887	0.552887	0	0	0	0	0.983074	0.983074	0	0	0	0	0.949247	0.949247	0	0	0
2	10063245	10063863	10063155	10064004	AT2G23670	AT2G23672	0	0	0	0	0.403949	0.403949	3	3	2.70385	2.70385	0.577635	0.577635	0	0	0	0	0.396383	0.396383	1	1	1.19991	1.19991	140	140	121.17	121.17	0.000543112	0.000543112	149	149	138.22	138.22	7.25488e-06	7.25488e-06	87	87	92.4121	92.4121	0.175844	0.175844	78	78	74.8484
2	10463076	10463224	10462910	10463549	AT2G24617	AT2G24620	0	0	0	0	0.898831	0.898831	0	0	0	0	0.857876	0.857876	0	0	0	0	0.890374	0.890374	0	0	0	0	0	0	0	0	0.948442	0.948442	0	0	0	0	0.983074	0.983074	0	0	0	0	0.949247	0.949247	0	0	0
2	10634415	10634616	10634280	10636130	AT2G25011	AT2G25015	0	0	0	0	0.898831	0.00740573	1	6	0.901283	5.4077	0.652224	0.599542	0	5	0	4.81411	0.890374	0.499298	0	6	0	7.19948	54	158	46.7369	136.749	1.03264e-08	1.15582e-13	37	135	34.3231	125.233	1.5391e-05	3.70595e-11	2	40	2.12442	42.4883	0.0939791	0.946828	8	45	7.67676
2	11460219	11461021	11459906	11461099	AT2G26880	AT2G26882	0	0	0	0	0.898831	0.898831	0	0	0	0	0.857876	0.857876	0	0	0	0	0.890374	0.890374	0	0	0	0	1	1	0.865497	0.865497	0.552887	0.922732	0	0	0	0	0.983074	0.483218	1	1	1.06221	1.06221	0.450535	0.923935	0	1	0
2	14299709	14300252	14296994	14300506	AT2G33793	AT2G33796	0	0	0	0	0.898831	0.898831	0	0	0	0	0.857876	0.857876	0	0	0	0	0.890374	0.890374	0	0	0	0	0	0	0	0	0.948442	0.449771	0	2	0	1.8553	0.983074	0.650601	0	1	0	1.06221	0.949247	0.923935	0	1	0
2	14305008	14306053	14305001	14306072	AT2G33810	AT2G33815	0	0	0	0	0.898831	0.898831	4	4	3.60513	3.60513	0.121464	0.121464	4	4	3.85129	3.85129	0.105139	0.105139	0	0	0	0	17	17	14.7135	14.7135	0.292805	0.292805	10	10	9.27652	9.27652	0.937433	0.937433	14	14	14.8709	14.8709	0.291425	0.291425	10	10	9.59595
2	14435854	14435949	14434339	14436174	AT2G34185	AT2G34186	0	0	0	0	0.898831	0.898831	0	0	0	0	0.857876	0.857876	0	0	0	0	0.890374	0.890374	0	0	0	0	0	1	0	0.865497	0.948442	0.552887	0	2	0	1.8553	0.983074	0.26291	0	1	0	1.06221	0.949247	0.450535	0	0	0
2	14899715	14899750	14898324	14900692	AT2G35410	AT2G35420	0	0	0	0	0.898831	0.0815874	0	2	0	1.80257	0.857876	0.443141	0	1	0	0.962822	0.890374	0.252904	0	3	0	3.59974	0	9	0	7.78948	0.948442	0.14397	0	10	0	9.27652	0.983074	0.285882	0	11	0	11.6843	0.949247	0.614964	0	15	0
2	15868580	15869097	15868399	15870071	AT2G37910	AT2G37920	0	0	0	0	0.898831	0.898831	0	1	0	0.901283	0.857876	0.652224	1	5	0.962822	4.81411	0.615635	0.0583324	0	0	0	0	0	5	0	4.32749	0.948442	0.614349	0	3	0	2.78296	0.983074	0.962986	1	9	1.06221	9.55987	0.450535	0.0618812	0	3	0
2	16663017	16663048	16660596	16664539	AT2G39910	AT2G39920	0	0	0	0	0.898831	0.0366666	0	1	0	0.901283	0.857876	0.11196	0	3	0	2.88847	0.890374	0.502526	0	4	0	4.79965	0	3	0	2.59649	0.948442	0.411701	0	2	0	1.8553	0.983074	0.267409	0	4	0	4.24883	0.949247	0.881532	0	5	0
2	16708379	16709436	16708056	16710448	AT2G40008	AT2G40010	0	0	0	0	0.898831	0.898831	0	1	0	0.901283	0.857876	0.652224	0	0	0	0	0.890374	0.890374	0	0	0	0	0	1	0	0.865497	0.213291	0.549723	0	1	0	0.927652	0.237519	0.599829	1	1	1.06221	1.06221	0.702994	0.702994	2	2	1.91919
2	17165191	17165449	17164795	17166025	AT2G41178	AT2G41180	0	0	0	0	0.898831	0.181541	0	3	0	2.70385	0.857876	0.968973	1	2	0.962822	1.92564	0.615635	0.796092	0	2	0	2.39983	0	6	0	5.19298	0.101147	0.161187	4	6	3.71061	5.56591	0.76389	0.210324	0	11	0	11.6843	0.152375	0.80551	3	11	2.87878
2	17643334	17645533	17641784	17645835	AT2G42365	AT2G42370	0	0	0	0	0.898831	0.898831	0	0	0	0	0.857876	0.857876	0	0	0	0	0.890374	0.890374	0	0	0	0	0	0	0	0	0.449771	0.449771	2	3	1.8553	2.78296	0.650601	0.396515	0	0	0	0	0.552041	0.552041	1	1	0.959595
2	17823265	17824013	17820255	17824842	AT2G42830	AT2G42835	0	0	0	0	0.898831	0.403949	1	1	0.901283	0.901283	0.652224	0.788249	0	0	0	0	0.890374	0.396383	0	1	0	1.19991	0	0	0	0	0.213291	0.101147	0	0	0	0	0.237519	0.11675	0	0	0	0	0.29003	0.152375	2	3	1.91919
2	18871479	18871561	18869261	18873972	AT2G45840	AT2G45850	0	0	0	0	0.898831	0.403949	0	2	0	1.80257	0.857876	0.851747	0	2	0	1.92564	0.890374	0.797739	0	1	0	1.19991	0	11	0	9.52047	0.948442	0.509698	0	13	0	12.0595	0.983074	0.929263	0	6	0	6.37325	0.949247	0.177838	0	13	0
3	296582	298648	296054	299263	AT3G01830	AT3G01840	0	0	0	0	0.898831	0.181541	1	2	0.901283	1.80257	0.652224	0.737084	2	3	1.92564	2.88847	0.341562	0.90254	0	2	0	2.39983	14	14	12.117	12.117	0.000129741	0.000129741	20	20	18.553	18.553	1.35667e-06	1.35667e-06	0	1	0	1.06221	0.949247	0.450535	0	0	0
3	1770337	1771409	1770279	1771716	AT3G05930	AT3G05932	0	0	0	0	0.403949	0.403949	0	0	0	0	0.367976	0.367976	1	1	0.962822	0.962822	0.83622	0.83622	1	1	1.19991	1.19991	0	1	0	0.865497	0.948442	0.552887	0	1	0	0.927652	0.983074	0.517069	0	1	0	1.06221	0.949247	0.450535	0	0	0
3	5249599	5249754	5249112	5252506	AT3G15518	AT3G15520	0	0	0	0	0.898831	0.403949	0	1	0	0.901283	0.857876	0.788249	0	2	0	1.92564	0.890374	0.797739	0	1	0	1.19991	0	8	0	6.92398	0.948442	0.493439	0	9	0	8.34887	0.983074	0.764713	0	6	0	6.37325	0.949247	0.448364	0	10	0
3	5287380	5287544	5287323	5290971	AT3G15604	AT3G15605	0	0	0	0	0.898831	0.898831	0	0	0	0	0.857876	0.857876	0	1	0	0.962822	0.890374	0.615635	0	0	0	0	0	1	0	0.865497	0.948442	0.552887	0	0	0	0	0.983074	0.983074	0	0	0	0	0.949247	0.949247	0	0	0
3	6541535	6541807	6541298	6542228	AT3G18955	AT3G18957	0	0	0	0	0.898831	0.898831	0	0	0	0	0.857876	0.857876	0	0	0	0	0.890374	0.890374	0	0	0	0	0	0	0	0	0.948442	0.948442	0	0	0	0	0.983074	0.983074	0	0	0	0	0.949247	0.949247	0	0	0
3	7353907	7355332	7350577	7355339	AT3G20975	AT3G20978	0	0	0	0	0.403949	0.181541	0	0	0	0	0.367976	0.157839	1	2	0.962822	1.92564	0.83622	0.796092	1	2	1.19991	2.39983	0	2	0	1.73099	0.948442	0.704259	0	0	0	0	0.983074	0.483218	0	0	0	0	0.949247	0.552041	0	1	0
3	7499053	7499152	7497290	7501841	AT3G21310	AT3G21320	0	0	0	0	0.898831	0.898831	0	1	0	0.901283	0.857876	0.652224	0	1	0	0.962822	0.890374	0.615635	0	0	0	0	1	1	0.865497	0.865497	0.552887	0.552887	0	0	0	0	0.983074	0.983074	0	0	0	0	0.949247	0.949247	0	0	0
3	7573634	7573669	7573065	7576623	AT3G21490	AT3G21500	0	0	0	0	0.898831	0.898831	0	0	0	0	0.857876	0.857876	0	1	0	0.962822	0.890374	0.615635	0	0	0	0	0	3	0	2.59649	0.948442	0.786485	0	1	0	0.927652	0.983074	0.599829	0	0	0	0	0.949247	0.29003	0	2	0
3	7676054	7676384	7675004	7676494	AT3G21780	AT3G21781	0	0	0	0	0.403949	0.403949	1	2	0.901283	1.80257	0.788249	0.851747	0	0	0	0	0.396383	0.396383	1	1	1.19991	1.19991	1	2	0.865497	1.73099	0.552887	0.290696	0	1	0	0.927652	0.983074	0.517069	0	0	0	0	0.949247	0.949247	0	0	0
3	8830336	8831838	8830336	8831838	AT3G24330	AT3G24332	0	0	0	0	0.898831	0.898831	0	0	0	0	0.857876	0.857876	0	0	0	0	0.890374	0.890374	0	0	0	0	0	0	0	0	0.948442	0.948442	0	0	0	0	0.983074	0.983074	0	0	0	0	0.949247	0.949247	0	0	0
3	10307421	10308403	10307417	10310308	AT3G27809	AT3G27810	0	0	0	0	0.898831	0.898831	0	0	0	0	0.857876	0.857876	0	0	0	0	0.890374	0.890374	0	0	0	0	0	0	0	0	0.449771	0.449771	1	2	0.927652	1.8553	0.974614	0.650601	0	0	0	0	0.552041	0.552041	1	1	0.959595
3	17189264	17191167	17188870	17191167	AT3G46658	AT3G46660	0	0	0	0	0.181541	0.181541	0	0	0	0	0.157839	0.157839	0	0	0	0	0.176465	0.176465	2	2	2.39983	2.39983	0	0	0	0	1.80484e-10	1.80484e-10	0	0	0	0	5.48628e-10	5.48628e-10	25	25	26.5552	26.5552	0.774708	0.774708	30	30	28.7878
3	17483068	17483158	17482025	17486347	AT3G47440	AT3G47450	0	0	0	0	0.898831	0.898831	0	1	0	0.901283	0.857876	0.652224	0	1	0	0.962822	0.890374	0.615635	0	0	0	0	0	4	0	3.46199	0.948442	0.270906	0	4	0	3.71061	0.983074	0.235024	0	8	0	8.49766	0.949247	0.0140025	0	1	0
3	17885542	17885667	17885524	17887118	AT3G48298	AT3G48300	0	0	0	0	0.898831	0.898831	0	0	0	0	0.857876	0.857876	0	1	0	0.962822	0.890374	0.615635	0	0	0	0	0	1	0	0.865497	0.948442	0.552887	0	0	0	0	0.983074	0.983074	0	1	0	1.06221	0.949247	0.450535	0	0	0
3	18500575	18500722	18499170	18502725	AT3G49890	AT3G49900	0	0	0	0	0.898831	0.403949	0	2	0	1.80257	0.857876	0.851747	0	0	0	0	0.890374	0.396383	0	1	0	1.19991	0	6	0	5.19298	0.948442	0.235845	0	9	0	8.34887	0.983074	0.0443619	0	2	0	2.12442	0.949247	0.905001	0	2	0
3	18969068	18972285	18968743	18972291	AT3G51070	AT3G51075	0	0	0	0	0.898831	0.898831	4	4	3.60513	3.60513	0.121464	0.121464	0	0	0	0	0.890374	0.890374	0	0	0	0	1	2	0.865497	1.73099	0.922732	0.704259	1	1	0.927652	0.927652	0.974614	0.974614	0	0	0	0	0.552041	0.552041	1	1	0.959595
3	19398656	19398754	19398628	19402953	AT3G52302	AT3G52310	0	0	0	0	0.898831	0.898831	0	0	0	0	0.857876	0.857876	0	0	0	0	0.890374	0.890374	0	0	0	0	0	0	0	0	0.948442	0.948442	0	3	0	2.78296	0.983074	0.13368	0	1	0	1.06221	0.949247	0.450535	0	0	0
3	19548972	19549011	19547358	19549589	AT3G52742	AT3G52748	0	0	0	0	0.898831	0.898831	0	0	0	0	0.857876	0.857876	0	1	0	0.962822	0.890374	0.615635	0	0	0	0	0	0	0	0	0.948442	0.948442	0	2	0	1.8553	0.983074	0.26291	0	32	0	33.9907	0.949247	4.17398e-11	0	0	0
3	20175370	20175462	20173619	20179027	AT3G54490	AT3G54500	0	0	0	0	0.898831	0.403949	0	2	0	1.80257	0.857876	0.851747	0	4	0	3.85129	0.890374	0.339171	0	1	0	1.19991	0	0	0	0	0.948442	0.449771	0	2	0	1.8553	0.983074	0.650601	0	1	0	1.06221	0.949247	0.923935	0	1	0
3	22609040	22609099	22607130	22609822	AT3G61080	AT3G61090	0	0	0	0	0.898831	0.403949	0	0	0	0	0.857876	0.367976	0	0	0	0	0.890374	0.396383	0	1	0	1.19991	0	5	0	4.32749	0.948442	0.162473	0	5	0	4.63826	0.983074	0.136489	0	4	0	4.24883	0.949247	0.174706	0	1	0
3	22664425	22664493	22662953	22665597	AT3G61220	AT3G61230	0	0	0	0	0.898831	0.403949	0	4	0	3.60513	0.857876	0.381966	0	1	0	0.962822	0.890374	0.83622	0	1	0	1.19991	0	7	0	6.05848	0.948442	0.300034	0	7	0	6.49356	0.983074	0.249125	0	5	0	5.31104	0.949247	0.413115	0	3	0
4	447941	448511	447052	450642	AT4G01026	AT4G01030	0	0	0	0	0.898831	0.898831	0	1	0	0.901283	0.857876	0.652224	0	0	0	0	0.890374	0.890374	0	0	0	0	4	10	3.46199	8.65497	0.541986	0.289569	1	15	0.927652	13.9148	0.599829	0.929412	2	10	2.12442	10.6221	0.905001	0.587053	2	14	1.91919
4	1340479	1340656	1340115	1341289	AT4G03038	AT4G03039	0	0	0	0	0.898831	0.898831	0	0	0	0	0.857876	0.857876	0	1	0	0.962822	0.890374	0.615635	0	0	0	0	0	0	0	0	0.948442	0.948442	1	1	0.927652	0.927652	0.517069	0.517069	2	4	2.12442	4.24883	0.213834	0.0481699	0	0	0
4	7533439	7533587	7531141	7536263	AT4G12830	AT4G12840	0	0	0	0	0.898831	0.898831	0	1	0	0.901283	0.857876	0.652224	0	1	0	0.962822	0.890374	0.615635	0	0	0	0	0	8	0	6.92398	0.948442	0.648009	0	5	0	4.63826	0.983074	0.271782	0	5	0	5.31104	0.949247	0.404255	0	9	0
4	8043803	8046559	8043587	8047176	AT4G13918	AT4G13920	0	0	0	0	0.181541	0.181541	0	0	0	0	0.157839	0.157839	1	1	0.962822	0.962822	0.470179	0.470179	2	2	2.39983	2.39983	6	6	5.19298	5.19298	0.0183482	0.0183482	9	9	8.34887	8.34887	0.1434	0.1434	12	12	12.7465	12.7465	0.640896	0.640896	16	16	15.3535
4	8504145	8504314	8504141	8504509	AT4G14810	AT4G14811	0	0	0	0	0.000672221	0.000672221	0	0	0	0	0.000421672	0.000421672	5	5	4.81411	4.81411	0.143135	0.143135	9	9	10.7992	10.7992	661	694	572.094	600.655	4.05166e-16	1.60722e-15	1144	1203	1061.23	1115.97	4.59485e-16	1.6752e-15	1	1	1.06221	1.06221	3.31598e-32	5.74785e-35	119	129	114.192
4	9261866	9262601	9260564	9262670	AT4G16400	AT4G16410	0	0	0	0	0.898831	0.403949	2	2	1.80257	1.80257	0.37246	0.851747	2	4	1.92564	3.85129	0.341562	0.339171	0	1	0	1.19991	22	23	19.0409	19.9064	0.226379	0.182542	21	21	19.4807	19.4807	0.267003	0.17021	30	31	31.8662	32.9284	0.514533	0.597255	28	30	26.8687
4	10195537	10195662	10192909	10196796	AT4G18460	AT4G18470	0	0	0	0	0.898831	0.898831	0	0	0	0	0.857876	0.857876	0	0	0	0	0.890374	0.890374	0	0	0	0	0	1	0	0.865497	0.948442	0.922732	0	0	0	0	0.983074	0.483218	0	1	0	1.06221	0.949247	0.923935	0	1	0
4	10453415	10453521	10452889	10454359	AT4G19095	AT4G19100	0	0	0	0	0.898831	0.181541	0	1	0	0.901283	0.857876	0.428246	0	3	0	2.88847	0.890374	0.90254	0	2	0	2.39983	9	64	7.78948	55.3918	0.589833	0.392627	11	99	10.2042	91.8375	0.267879	0.0235545	6	48	6.37325	50.986	0.851924	0.222373	6	67	5.75757
4	11639757	11640164	11638701	11640583	AT4G21926	AT4G21930	0	0	0	0	0.898831	0.898831	0	0	0	0	0.857876	0.857876	0	0	0	0	0.890374	0.890374	0	0	0	0	2	2	1.73099	1.73099	0.290696	0.704259	2	2	1.8553	1.8553	0.26291	0.650601	0	1	0	1.06221	0.949247	0.923935	0	1	0
4	11855048	11855366	11854809	11857072	AT4G22510	AT4G22513	0	0	0	0	0.898831	0.898831	0	0	0	0	0.857876	0.857876	0	0	0	0	0.890374	0.890374	0	0	0	0	1	2	0.865497	1.73099	0.552887	0.226555	0	2	0	1.8553	0.983074	0.267409	0	1	0	1.06221	0.949247	0.16183	0	5	0
4	11856743	11857072	11855048	11857313	AT4G22510	AT4G22517	0	0	0	0	0.898831	0.898831	0	0	0	0	0.857876	0.857876	0	0	0	0	0.890374	0.890374	0	0	0	0	1	3	0.865497	2.59649	0.174064	0.411701	1	1	0.927652	0.927652	0.203282	0.114263	0	1	0	1.06221	0.0800542	0.16183	4	5	3.83838
4	13413973	13414943	13413579	13417055	AT4G26582	AT4G26590	0	0	0	0	0.181541	0.181541	1	1	0.901283	0.901283	0.428246	0.428246	0	1	0	0.962822	0.176465	0.470179	2	2	2.39983	2.39983	0	0	0	0	0.948442	0.213291	0	1	0	0.927652	0.983074	0.599829	0	2	0	2.12442	0.949247	0.905001	0	2	0
4	13980327	13980820	13980316	13981001	AT4G28160	AT4G28162	0	0	0	0	0.898831	0.898831	0	0	0	0	0.857876	0.857876	0	0	0	0	0.890374	0.890374	0	0	0	0	0	0	0	0	0.449771	0.449771	0	0	0	0	0.483218	0.483218	1	2	1.06221	2.12442	0.923935	0.550865	1	1	0.959595
4	14955909	14956171	14955373	14956790	AT4G30660	AT4G30662	0	0	0	0	0.898831	0.0815874	1	1	0.901283	0.901283	0.652224	0.222353	0	2	0	1.92564	0.890374	0.494724	0	3	0	3.59974	0	10	0	8.65497	0.213291	0.818455	1	10	0.927652	9.27652	0.599829	0.702158	3	9	3.18662	9.55987	0.59491	0.650504	2	8	1.91919
4	16424716	16425890	16424713	16425890	AT4G34330	AT4G34332	0	0	0	0	0.898831	0.898831	0	0	0	0	0.857876	0.857876	0	0	0	0	0.890374	0.890374	0	0	0	0	1	1	0.865497	0.865497	0.922732	0.922732	0	0	0	0	0.483218	0.483218	0	0	0	0	0.552041	0.552041	1	1	0.959595
4	18121543	18121975	18121526	18122010	AT4G38820	AT4G38825	0	0	0	0	0.898831	0.898831	0	0	0	0	0.857876	0.857876	0	0	0	0	0.890374	0.890374	0	0	0	0	0	0	0	0	0.948442	0.948442	2	2	1.8553	1.8553	0.26291	0.26291	0	0	0	0	0.949247	0.949247	0	0	0
5	222760	222836	221367	223852	AT5G01570	AT5G01580	0	0	0	0	0.898831	0.898831	0	0	0	0	0.857876	0.857876	0	0	0	0	0.890374	0.890374	0	0	0	0	0	0	0	0	0.948442	0.948442	0	0	0	0	0.983074	0.983074	0	0	0	0	0.949247	0.949247	0	0	0
5	2873660	2873789	2871377	2874849	AT5G09230	AT5G09240	0	0	0	0	0.898831	0.181541	0	2	0	1.80257	0.857876	0.737084	0	0	0	0	0.890374	0.176465	0	2	0	2.39983	0	9	0	7.78948	0.948442	0.134237	0	4	0	3.71061	0.983074	0.76389	0	0	0	0	0.949247	0.152375	0	3	0
5	4613102	4614023	4612097	4614401	AT5G14290	AT5G14300	0	0	0	0	0.898831	0.898831	0	0	0	0	0.857876	0.857876	0	0	0	0	0.890374	0.890374	0	0	0	0	0	0	0	0	0.948442	0.948442	0	1	0	0.927652	0.983074	0.517069	0	1	0	1.06221	0.949247	0.450535	0	0	0
5	5176091	5177889	5173185	5177897	AT5G15845	AT5G15850	0	0	0	0	0.898831	0.403949	0	1	0	0.901283	0.857876	0.788249	0	0	0	0	0.890374	0.396383	0	1	0	1.19991	22	22	19.0409	19.0409	0.0232496	0.109893	10	10	9.27652	9.27652	0.702158	0.769774	14	16	14.8709	16.9953	0.133987	0.224325	8	11	7.67676
5	6464234	6466349	6463824	6466831	AT5G19220	AT5G19221	0	0	0	0	0.898831	0.898831	2	2	1.80257	1.80257	0.37246	0.37246	0	0	0	0	0.890374	0.890374	0	0	0	0	14	22	12.117	19.0409	0.102615	0.0352871	23	35	21.336	32.4678	0.97467	0.886187	25	45	26.5552	47.7994	0.431837	0.11653	22	35	21.1111
5	7103927	7104023	7103470	7106701	AT5G20935	AT5G20940	0	0	0	0	0.898831	0.898831	0	0	0	0	0.857876	0.857876	0	0	0	0	0.890374	0.890374	0	0	0	0	0	2	0	1.73099	0.948442	0.0775398	0	5	0	4.63826	0.983074	0.539245	0	4	0	4.24883	0.949247	0.493182	0	7	0
5	9976007	9976592	9975918	9977601	AT5G27944	AT5G27945	0	0	0	0	0.898831	0.898831	0	0	0	0	0.857876	0.857876	0	0	0	0	0.890374	0.890374	0	0	0	0	2	2	1.73099	1.73099	0.290696	0.290696	1	2	0.927652	1.8553	0.517069	0.26291	0	1	0	1.06221	0.949247	0.450535	0	0	0
5	16138544	16141134	16136594	16141361	AT5G40348	AT5G40350	0	0	0	0	0.898831	0.403949	0	0	0	0	0.857876	0.367976	0	1	0	0.962822	0.890374	0.83622	0	1	0	1.19991	1	6	0.865497	5.19298	0.552887	0.0959599	1	2	0.927652	1.8553	0.517069	0.650601	1	2	1.06221	2.12442	0.450535	0.550865	0	1	0
5	16155086	16155177	16151772	16155683	AT5G40380	AT5G40382	0	0	0	0	0.898831	0.898831	0	0	0	0	0.857876	0.857876	0	1	0	0.962822	0.890374	0.615635	0	0	0	0	0	31	0	26.8304	0.948442	0.0102198	0	30	0	27.8296	0.983074	0.00753626	0	10	0	10.6221	0.949247	0.865244	0	12	0
5	16253510	16254079	16253469	16256829	AT5G40595	AT5G40600	0	0	0	0	0.898831	0.403949	0	1	0	0.901283	0.857876	0.788249	0	4	0	3.85129	0.890374	0.339171	0	1	0	1.19991	0	4	0	3.46199	0.948442	0.080361	0	0	0	0	0.983074	0.983074	1	1	1.06221	1.06221	0.450535	0.450535	0	0	0
5	19546937	19547270	19545255	19547787	AT5G48200	AT5G48205	0	0	0	0	0.898831	0.898831	1	1	0.901283	0.901283	0.652224	0.652224	0	0	0	0	0.890374	0.890374	0	0	0	0	0	0	0	0	0.948442	0.948442	0	0	0	0	0.983074	0.983074	0	0	0	0	0.949247	0.949247	0	0	0
5	19774170	19776460	19773277	19777242	AT5G48770	AT5G48775	0	0	0	0	0.0366666	0.00740573	0	0	0	0	0.0290404	0.00534308	6	12	5.77693	11.5539	0.819638	0.367361	4	6	4.79965	7.19948	0	0	0	0	0.449771	0.449771	0	0	0	0	0.483218	0.483218	4	4	4.24883	4.24883	0.174706	0.174706	1	1	0.959595
5	19915872	19917277	19915868	19917525	AT5G49130	AT5G49138	0	0	0	0	0.898831	0.898831	0	0	0	0	0.857876	0.857876	0	0	0	0	0.890374	0.890374	0	0	0	0	0	0	0	0	0.948442	0.948442	0	0	0	0	0.983074	0.983074	0	0	0	0	0.949247	0.949247	0	0	0
5	21941602	21941679	21940180	21942146	AT5G54064	AT5G54067	0	0	0	0	0.898831	0.403949	0	0	0	0	0.857876	0.367976	0	0	0	0	0.890374	0.396383	0	1	0	1.19991	0	0	0	0	0.948442	0.213291	0	0	0	0	0.983074	0.237519	0	0	0	0	0.949247	0.29003	0	2	0
5	22053969	22054028	22051034	22055430	AT5G54290	AT5G54300	0	0	0	0	0.898831	0.0815874	0	4	0	3.60513	0.857876	0.947313	0	4	0	3.85129	0.890374	0.976418	0	3	0	3.59974	0	16	0	13.848	0.948442	0.375337	0	12	0	11.1318	0.983074	0.73862	0	15	0	15.9331	0.949247	0.214542	0	10	0
5	24039142	24039979	24035687	24040411	AT5G59660	AT5G59662	0	0	0	0	0.898831	0.403949	0	0	0	0	0.857876	0.367976	1	1	0.962822	0.962822	0.615635	0.83622	0	1	0	1.19991	1	2	0.865497	1.73099	0.552887	0.704259	1	2	0.927652	1.8553	0.517069	0.650601	1	2	1.06221	2.12442	0.450535	0.550865	0	1	0
5	25283063	25283176	25281714	25286002	AT5G63010	AT5G63020	0	0	0	0	0.898831	0.000135772	0	2	0	1.80257	0.857876	0.00258268	0	11	0	10.591	0.890374	0.593961	0	11	0	13.199	0	3	0	2.59649	0.948442	6.34222e-74	0	3	0	2.78296	0.983074	3.62547e-70	0	220	0	233.686	0.949247	0.978997	0	243	0
5	25618606	25618631	25616638	25620179	AT5G64000	AT5G64010	0	0	0	0	0.898831	0.0815874	0	4	0	3.60513	0.857876	0.947313	0	4	0	3.85129	0.890374	0.976418	0	3	0	3.59974	0	5	0	4.32749	0.948442	0.362013	0	1	0	0.927652	0.983074	0.599829	0	1	0	1.06221	0.949247	0.702994	0	2	0
1	665354	666367	665152	666452	AT1G02950	AT1G02952	1	1	0.979432	0.979432	0.606286	0.606286	1	1	0.901283	0.901283	0.652224	0.652224	2	2	1.92564	1.92564	0.341562	0.341562	0	0	0	0	0	0	0	0	0.449771	0.449771	0	0	0	0	0.483218	0.483218	0	0	0	0	0.552041	0.552041	1	1	0.959595
1	2301380	2302021	2301375	2302121	AT1G07485	AT1G07490	1	1	0.979432	0.979432	0.606286	0.606286	1	1	0.901283	0.901283	0.652224	0.652224	0	0	0	0	0.890374	0.890374	0	0	0	0	2	2	1.73099	1.73099	0.372963	0.372963	8	8	7.42122	7.42122	0.294341	0.294341	4	4	4.24883	4.24883	0.875527	0.875527	4	4	3.83838
1	4840697	4840751	4839853	4841848	AT1G14150	AT1G14160	0	1	0	0.979432	0.898831	0.137607	0	4	0	3.60513	0.857876	0.659492	0	1	0	0.962822	0.890374	0.131993	0	4	0	4.79965	0	12	0	10.386	0.948442	0.512879	0	17	0	15.7701	0.983074	0.665121	0	12	0	12.7465	0.949247	0.906322	0	14	0
1	4886768	4886793	4885044	4887933	AT1G14310	AT1G14315	0	1	0	0.979432	0.898831	0.848765	0	0	0	0	0.857876	0.367976	0	0	0	0	0.890374	0.396383	0	1	0	1.19991	0	0	0	0	0.948442	0.948442	0	1	0	0.927652	0.983074	0.517069	0	1	0	1.06221	0.949247	0.450535	0	0	0
1	5901169	5903439	5899994	5903619	AT1G17250	AT1G17255	1	1	0.979432	0.979432	0.481402	0.481402	4	4	3.60513	3.60513	0.717183	0.717183	5	5	4.81411	4.81411	0.456926	0.456926	2	2	2.39983	2.39983	3	4	2.59649	3.46199	0.152842	0.080361	4	6	3.71061	5.56591	0.0679714	0.0175729	1	2	1.06221	2.12442	0.450535	0.213834	0	0	0
1	6145926	6146521	6142564	6148940	AT1G17840	AT1G17850	1	1	0.979432	0.979432	0.606286	0.26127	1	8	0.901283	7.21026	0.652224	0.337943	0	4	0	3.85129	0.890374	0.976418	0	3	0	3.59974	1	43	0.865497	37.2164	0.552887	0.492301	3	40	2.78296	37.1061	0.13368	0.504497	1	26	1.06221	27.6174	0.450535	0.61072	0	33	0
1	7447490	7447549	7444931	7448463	AT1G21270	AT1G21280	0	1	0	0.979432	0.898831	0.0709156	0	4	0	3.60513	0.857876	0.437269	0	1	0	0.962822	0.890374	0.0674001	0	5	0	5.99957	0	23	0	19.9064	0.948442	0.111681	0	33	0	30.6125	0.983074	0.987956	0	45	0	47.7994	0.949247	0.0544757	0	32	0
1	10274102	10275539	10274048	10275718	AT1G29355	AT1G29357	1	1	0.979432	0.979432	0.606286	0.606286	2	2	1.80257	1.80257	0.37246	0.37246	2	2	1.92564	1.92564	0.341562	0.341562	0	0	0	0	0	0	0	0	0.948442	0.948442	2	2	1.8553	1.8553	0.26291	0.26291	0	0	0	0	0.949247	0.949247	0	0	0
1	10788226	10788683	10786979	10790125	AT1G30473	AT1G30475	0	1	0	0.979432	0.898831	0.606286	0	2	0	1.80257	0.857876	0.37246	2	2	1.92564	1.92564	0.341562	0.341562	0	0	0	0	0	0	0	0	0.948442	0.948442	0	0	0	0	0.983074	0.983074	0	0	0	0	0.949247	0.949247	0	0	0
1	18011035	18011214	18010729	18012871	AT1G48698	AT1G48700	0	1	0	0.979432	0.898831	0.606286	0	0	0	0	0.857876	0.857876	0	0	0	0	0.890374	0.890374	0	0	0	0	0	0	0	0	0.948442	0.948442	0	0	0	0	0.983074	0.983074	0	0	0	0	0.949247	0.949247	0	0	0
1	18515059	18515099	18513628	18517249	AT1G49990	AT1G50000	0	1	0	0.979432	0.898831	0.137607	0	1	0	0.901283	0.857876	0.11196	0	4	0	3.85129	0.890374	0.734494	0	4	0	4.79965	0	4	0	3.46199	0.948442	0.0780633	0	0	0	0	0.983074	0.000809376	0	10	0	10.6221	0.949247	0.813807	0	10	0
1	19589009	19589052	19587637	19590273	AT1G52580	AT1G52590	0	1	0	0.979432	0.898831	0.848765	0	1	0	0.901283	0.857876	0.788249	0	3	0	2.88847	0.890374	0.526961	0	1	0	1.19991	0	3	0	2.59649	0.948442	0.887517	0	6	0	5.56591	0.983074	0.372223	0	2	0	2.12442	0.949247	0.784908	0	3	0
1	19621238	19621534	19619745	19623461	AT1G52690	AT1G52695	0	1	0	0.979432	0.898831	0.606286	0	2	0	1.80257	0.857876	0.37246	0	0	0	0	0.890374	0.890374	0	0	0	0	1	6	0.865497	5.19298	0.552887	0.0959599	3	6	2.78296	5.56591	0.13368	0.0780372	0	0	0	0	0.949247	0.552041	0	1	0
1	19794723	19794778	19792757	19795544	AT1G53120	AT1G53130	0	1	0	0.979432	0.898831	0.606286	0	1	0	0.901283	0.857876	0.652224	0	0	0	0	0.890374	0.890374	0	0	0	0	0	2	0	1.73099	0.948442	0.290696	0	4	0	3.71061	0.983074	0.0679714	0	1	0	1.06221	0.949247	0.450535	0	0	0
1	20595969	20596034	20594559	20596498	AT1G55205	AT1G55207	0	1	0	0.979432	0.898831	0.481402	0	0	0	0	0.857876	0.157839	0	1	0	0.962822	0.890374	0.470179	0	2	0	2.39983	0	2	0	1.73099	0.948442	0.704259	0	1	0	0.927652	0.983074	0.974614	0	1	0	1.06221	0.949247	0.923935	0	1	0
1	23974041	23974177	23973729	23974775	AT1G64560	AT1G64561	0	1	0	0.979432	0.898831	0.606286	0	0	0	0	0.857876	0.857876	0	1	0	0.962822	0.890374	0.615635	0	0	0	0	0	3	0	2.59649	0.948442	0.442765	0	0	0	0	0.983074	0.483218	0	0	0	0	0.949247	0.552041	0	1	0
1	24230867	24230902	24229148	24233349	AT1G65230	AT1G65240	0	1	0	0.979432	0.898831	0.481402	0	0	0	0	0.857876	0.157839	0	0	0	0	0.890374	0.176465	0	2	0	2.39983	0	9	0	7.78948	0.948442	0.500254	0	9	0	8.34887	0.983074	0.607696	0	10	0	10.6221	0.949247	0.97729	0	11	0
1	24816128	24816620	24812837	24818744	AT1G66510	AT1G66520	0	1	0	0.979432	0.898831	0.848765	0	4	0	3.60513	0.857876	0.381966	0	2	0	1.92564	0.890374	0.797739	0	1	0	1.19991	0	1	0	0.865497	0.948442	0.313871	0	0	0	0	0.983074	0.11675	2	9	2.12442	9.55987	0.213834	0.0618812	0	3	0
1	26161599	26162761	26161528	26163496	AT1G69570	AT1G69572	0	1	0	0.979432	0.0815874	0.26127	2	2	1.80257	1.80257	0.443141	0.443141	3	3	2.88847	2.88847	0.763054	0.763054	3	3	3.59974	3.59974	12	13	10.386	11.2515	0.00280962	0.00337114	7	7	6.49356	6.49356	0.00012766	7.63221e-05	24	24	25.493	25.493	0.760137	0.666633	29	30	27.8282
1	26548952	26549216	26545414	26550520	AT1G70430	AT1G70440	0	1	0	0.979432	0.898831	0.606286	0	0	0	0	0.857876	0.857876	0	0	0	0	0.890374	0.890374	0	0	0	0	0	3	0	2.59649	0.948442	0.152842	0	0	0	0	0.983074	0.983074	0	2	0	2.12442	0.949247	0.213834	0	0	0
1	26932905	26933313	26931940	26935825	AT1G71480	AT1G71490	0	1	0	0.979432	0.898831	0.481402	0	2	0	1.80257	0.857876	0.737084	0	0	0	0	0.890374	0.176465	0	2	0	2.39983	1	4	0.865497	3.46199	0.552887	0.630728	1	9	0.927652	8.34887	0.517069	0.333833	2	9	2.12442	9.55987	0.213834	0.218049	0	5	0
1	27118621	27119011	27118447	27119708	AT1G72060	AT1G72070	1	1	0.979432	0.979432	0.606286	0.606286	1	1	0.901283	0.901283	0.652224	0.652224	1	1	0.962822	0.962822	0.615635	0.615635	0	0	0	0	0	3	0	2.59649	0.948442	0.152842	0	0	0	0	0.983074	0.983074	0	0	0	0	0.949247	0.949247	0	0	0
1	28254366	28255173	28253890	28257151	AT1G75290	AT1G75295	1	1	0.979432	0.979432	0.848765	0.481402	0	2	0	1.80257	0.367976	0.737084	0	3	0	2.88847	0.396383	0.90254	1	2	1.19991	2.39983	5	15	4.32749	12.9825	0.614349	0.77132	6	11	5.56591	10.2042	0.372223	0.773968	0	3	0	3.18662	0.152375	0.0354625	3	12	2.87878
1	28255495	28257040	28254366	28257151	AT1G75295	AT1G75300	0	1	0	0.979432	0.403949	0.481402	2	2	1.80257	1.80257	0.851747	0.737084	3	3	2.88847	2.88847	0.526961	0.90254	1	2	1.19991	2.39983	8	14	6.92398	12.117	0.755612	0.44349	3	9	2.78296	8.34887	0.316686	0.940406	2	2	2.12442	2.12442	0.234883	0.0581136	6	9	5.75757
1	29707687	29707844	29703062	29711421	AT1G78970	AT1G78980	0	1	0	0.979432	0.898831	0.848765	0	1	0	0.901283	0.857876	0.788249	0	0	0	0	0.890374	0.396383	0	1	0	1.19991	0	11	0	9.52047	0.948442	0.21141	0	6	0	5.56591	0.983074	0.820598	0	10	0	10.6221	0.949247	0.144784	0	5	0
2	148919	149394	145676	150382	AT2G01280	AT2G01290	0	1	0	0.979432	0.181541	0.0359481	0	7	0	6.30898	0.157839	0.781132	0	12	0	11.5539	0.176465	0.367361	2	6	2.39983	7.19948	4	25	3.46199	21.6374	0.841941	0.117997	4	42	3.71061	38.9614	0.76389	0.445678	7	56	7.43546	59.4836	0.167595	0.00511921	3	34	2.87878
2	2171390	2171936	2170883	2173760	AT2G05753	AT2G05755	0	1	0	0.979432	0.898831	0.606286	1	3	0.901283	2.70385	0.652224	0.212698	0	1	0	0.962822	0.890374	0.615635	0	0	0	0	0	0	0	0	0.213291	0.0479661	0	3	0	2.78296	0.237519	0.689862	0	3	0	3.18662	0.29003	0.840106	2	4	1.91919
2	7822074	7822330	7821585	7824005	AT2G17972	AT2G17975	0	1	0	0.979432	0.898831	0.26127	0	2	0	1.80257	0.857876	0.443141	0	1	0	0.962822	0.890374	0.252904	0	3	0	3.59974	1	17	0.865497	14.7135	0.922732	0.0124765	3	23	2.78296	21.336	0.396515	0.183376	0	17	0	18.0575	0.552041	0.0756781	1	32	0.959595
2	10185229	10185331	10183966	10186605	AT2G23940	AT2G23945	0	1	0	0.979432	0.898831	0.137607	0	3	0	2.70385	0.857876	0.443303	0	4	0	3.85129	0.890374	0.734494	0	4	0	4.79965	0	2	0	1.73099	0.948442	0.372963	0	7	0	6.49356	0.983074	0.42125	0	4	0	4.24883	0.949247	0.875527	0	4	0
2	10397588	10398184	10397377	10400498	AT2G24480	AT2G24490	0	1	0	0.979432	0.898831	0.606286	1	1	0.901283	0.901283	0.652224	0.652224	0	0	0	0	0.890374	0.890374	0	0	0	0	0	0	0	0	0.948442	0.948442	0	1	0	0.927652	0.983074	0.517069	0	3	0	3.18662	0.949247	0.101491	0	0	0
2	10493263	10493567	10492669	10496878	AT2G24670	AT2G24680	0	1	0	0.979432	0.898831	0.606286	0	0	0	0	0.857876	0.857876	0	0	0	0	0.890374	0.890374	0	0	0	0	0	1	0	0.865497	0.948442	0.313871	0	0	0	0	0.983074	0.11675	0	0	0	0	0.949247	0.152375	0	3	0
2	11748015	11748051	11746720	11750182	AT2G27480	AT2G27490	0	1	0	0.979432	0.898831	0.0359481	0	8	0	7.21026	0.857876	0.962605	0	8	0	7.70257	0.890374	0.934551	0	6	0	7.19948	0	4	0	3.46199	0.948442	0.873568	0	1	0	0.927652	0.983074	0.203282	0	2	0	2.12442	0.949247	0.540536	0	4	0
2	12655151	12655457	12654456	12657296	AT2G29590	AT2G29600	0	1	0	0.979432	0.898831	0.00890768	0	1	0	0.901283	0.857876	0.00603556	0	9	0	8.6654	0.890374	0.811803	0	8	0	9.59931	0	0	0	0	0.948442	2.9423e-06	1	3	0.927652	2.78296	0.517069	0.00114589	0	33	0	35.0529	0.949247	0.00885607	0	17	0
2	12715411	12715852	12712884	12716875	AT2G29760	AT2G29770	0	1	0	0.979432	0.898831	0.606286	0	1	0	0.901283	0.857876	0.652224	0	1	0	0.962822	0.890374	0.615635	0	0	0	0	0	1	0	0.865497	0.948442	0.549723	0	4	0	3.71061	0.983074	0.481361	0	1	0	1.06221	0.949247	0.702994	0	2	0
2	13186716	13187200	13186544	13187253	AT2G30984	AT2G30985	1	1	0.979432	0.979432	0.481402	0.481402	0	0	0	0	0.157839	0.157839	2	2	1.92564	1.92564	0.796092	0.796092	2	2	2.39983	2.39983	4	4	3.46199	3.46199	0.080361	0.080361	3	3	2.78296	2.78296	0.13368	0.13368	0	0	0	0	0.949247	0.949247	0	0	0
2	15024489	15025465	15023559	15026414	AT2G35738	AT2G35740	1	1	0.979432	0.979432	0.848765	0.848765	1	2	0.901283	1.80257	0.788249	0.851747	0	0	0	0	0.396383	0.396383	1	1	1.19991	1.19991	1	1	0.865497	0.865497	0.552887	0.552887	0	0	0	0	0.983074	0.983074	1	1	1.06221	1.06221	0.450535	0.450535	0	0	0
2	15127559	15127771	15127265	15127816	AT2G36026	AT2G36030	0	1	0	0.979432	0.898831	0.606286	0	0	0	0	0.857876	0.857876	0	0	0	0	0.890374	0.890374	0	0	0	0	7	20	6.05848	17.3099	0.300034	0.271767	5	20	4.63826	18.553	0.541692	0.194151	3	10	3.18662	10.6221	0.889263	0.865244	3	12	2.87878
2	15420355	15421866	15420190	15421964	AT2G36790	AT2G36792	1	1	0.979432	0.979432	0.848765	0.848765	0	0	0	0	0.367976	0.367976	5	5	4.81411	4.81411	0.214145	0.214145	1	1	1.19991	1.19991	39	39	33.7544	33.7544	0.491585	0.491585	39	39	36.1784	36.1784	0.707801	0.707801	32	33	33.9907	35.0529	0.542706	0.629155	41	41	39.3434
2	17195292	17195674	17194926	17195915	AT2G41230	AT2G41231	1	1	0.979432	0.979432	0.606286	0.606286	0	0	0	0	0.857876	0.857876	0	0	0	0	0.890374	0.890374	0	0	0	0	0	0	0	0	0.948442	0.948442	0	2	0	1.8553	0.983074	0.26291	0	0	0	0	0.949247	0.949247	0	0	0
2	18466820	18468551	18466464	18471277	AT2G44798	AT2G44800	0	1	0	0.979432	0.898831	0.848765	2	3	1.80257	2.70385	0.37246	0.577635	0	0	0	0	0.890374	0.396383	0	1	0	1.19991	1	1	0.865497	0.865497	0.552887	0.552887	0	0	0	0	0.983074	0.983074	0	0	0	0	0.949247	0.949247	0	0	0
2	19126872	19129069	19126872	19129105	AT2G46570	AT2G46572	1	1	0.979432	0.979432	0.606286	0.606286	2	2	1.80257	1.80257	0.37246	0.37246	1	1	0.962822	0.962822	0.615635	0.615635	0	0	0	0	1	1	0.865497	0.865497	0.922732	0.922732	1	1	0.927652	0.927652	0.974614	0.974614	0	0	0	0	0.552041	0.552041	1	1	0.959595
3	46718	48296	46396	48296	AT3G01140	AT3G01142	1	1	0.979432	0.979432	0.606286	0.606286	0	0	0	0	0.857876	0.857876	0	0	0	0	0.890374	0.890374	0	0	0	0	2	2	1.73099	1.73099	0.133983	0.133983	2	2	1.8553	1.8553	0.163584	0.163584	2	2	2.12442	2.12442	0.234883	0.234883	6	6	5.75757
3	2393686	2393778	2392287	2394675	AT3G07500	AT3G07510	0	1	0	0.979432	0.898831	0.26127	0	2	0	1.80257	0.857876	0.443141	0	1	0	0.962822	0.890374	0.252904	0	3	0	3.59974	0	3	0	2.59649	0.948442	0.0363316	0	5	0	4.63826	0.983074	0.186333	0	5	0	5.31104	0.949247	0.294256	0	10	0
3	9114546	9114707	9113875	9116188	AT3G25013	AT3G25014	0	1	0	0.979432	0.898831	0.606286	0	0	0	0	0.857876	0.857876	0	1	0	0.962822	0.890374	0.615635	0	0	0	0	0	0	0	0	0.948442	0.213291	0	3	0	2.78296	0.983074	0.719498	0	0	0	0	0.949247	0.29003	0	2	0
3	10147313	10147984	10147066	10147992	AT3G27415	AT3G27416	0	1	0	0.979432	0.898831	0.606286	0	0	0	0	0.857876	0.857876	0	0	0	0	0.890374	0.890374	0	0	0	0	0	0	0	0	0.948442	0.948442	0	0	0	0	0.983074	0.983074	0	0	0	0	0.949247	0.949247	0	0	0
3	10285657	10285874	10284808	10287775	AT3G27750	AT3G27770	0	1	0	0.979432	0.898831	0.0359481	2	3	1.80257	2.70385	0.37246	0.159073	0	1	0	0.962822	0.890374	0.0338513	0	6	0	7.19948	1	13	0.865497	11.2515	0.552887	0.28217	0	12	0	11.1318	0.983074	0.297094	1	7	1.06221	7.43546	0.450535	0.841483	0	7	0
3	19025192	19026779	19025110	19026872	AT3G51238	AT3G51240	1	1	0.979432	0.979432	0.606286	0.606286	0	0	0	0	0.857876	0.857876	0	0	0	0	0.890374	0.890374	0	0	0	0	5	5	4.32749	4.32749	0.458552	0.458552	4	4	3.71061	3.71061	0.355802	0.355802	2	2	2.12442	2.12442	0.149833	0.149833	7	7	6.71716
3	19510446	19511335	19510338	19512658	AT3G52605	AT3G52610	1	1	0.979432	0.979432	0.606286	0.606286	2	2	1.80257	1.80257	0.37246	0.37246	2	2	1.92564	1.92564	0.341562	0.341562	0	0	0	0	3	4	2.59649	3.46199	0.786485	0.841941	8	9	7.42122	8.34887	0.0740372	0.104717	0	2	0	2.12442	0.29003	0.784908	2	3	1.91919
3	20018656	20018822	20016892	20020926	AT3G54050	AT3G54060	0	1	0	0.979432	0.898831	0.606286	0	0	0	0	0.857876	0.857876	0	0	0	0	0.890374	0.890374	0	0	0	0	0	101	0	87.4152	0.948442	3.16648e-11	0	127	0	117.812	0.983074	1.34743e-05	0	231	0	245.37	0.949247	0.0108378	0	200	0
3	20943928	20943970	20943638	20946661	AT3G56500	AT3G56510	0	1	0	0.979432	0.898831	0.848765	0	2	0	1.80257	0.857876	0.851747	0	5	0	4.81411	0.890374	0.214145	0	1	0	1.19991	0	2	0	1.73099	0.948442	0.704259	0	1	0	0.927652	0.983074	0.974614	0	2	0	2.12442	0.949247	0.550865	0	1	0
3	21465226	21466627	21464702	21466677	AT3G57965	AT3G57970	0	1	0	0.979432	0.898831	0.606286	2	2	1.80257	1.80257	0.37246	0.37246	0	0	0	0	0.890374	0.890374	0	0	0	0	0	0	0	0	0.948442	0.449771	3	4	2.78296	3.71061	0.13368	0.235024	0	0	0	0	0.949247	0.552041	0	1	0
3	22704304	22704481	22702684	22706138	AT3G61350	AT3G61360	0	1	0	0.979432	0.898831	0.137607	0	2	0	1.80257	0.857876	0.254016	0	5	0	4.81411	0.890374	0.966151	0	4	0	4.79965	0	4	0	3.46199	0.948442	0.0780633	0	7	0	6.49356	0.983074	0.436642	0	5	0	5.31104	0.949247	0.294256	0	10	0
4	690726	691993	690710	692169	AT4G01593	AT4G01595	0	1	0	0.979432	0.181541	0.481402	0	0	0	0	0.157839	0.157839	1	1	0.962822	0.962822	0.470179	0.470179	2	2	2.39983	2.39983	0	10	0	8.65497	0.948442	0.00169771	2	11	1.8553	10.2042	0.26291	0.000597228	2	2	2.12442	2.12442	0.213834	0.213834	0	0	0
4	1341083	1341289	1340115	1343140	AT4G03038	AT4G03040	0	1	0	0.979432	0.898831	0.606286	0	1	0	0.901283	0.857876	0.652224	0	1	0	0.962822	0.890374	0.615635	0	0	0	0	0	0	0	0	0.948442	0.449771	0	1	0	0.927652	0.983074	0.974614	0	4	0	4.24883	0.949247	0.174706	0	1	0
4	6270241	6270434	6268289	6273241	AT4G10020	AT4G10030	0	1	0	0.979432	0.898831	0.481402	0	3	0	2.70385	0.857876	0.968973	0	3	0	2.88847	0.890374	0.90254	0	2	0	2.39983	1	4	0.865497	3.46199	0.922732	0.873568	0	1	0	0.927652	0.483218	0.203282	0	6	0	6.37325	0.552041	0.440411	1	4	0.959595
4	7673224	7673376	7669948	7673760	AT4G13210	AT4G13215	0	1	0	0.979432	0.898831	0.848765	0	0	0	0	0.857876	0.367976	0	0	0	0	0.890374	0.396383	0	1	0	1.19991	0	3	0	2.59649	0.948442	0.786485	0	1	0	0.927652	0.983074	0.599829	0	0	0	0	0.949247	0.29003	0	2	0
4	8122188	8122417	8120718	8123835	AT4G14090	AT4G14100	0	1	0	0.979432	0.403949	0.481402	0	1	0	0.901283	0.367976	0.428246	0	2	0	1.92564	0.396383	0.796092	1	2	1.19991	2.39983	0	8	0	6.92398	0.449771	0.755612	0	7	0	6.49356	0.483218	0.840555	4	12	4.24883	12.7465	0.174706	0.108619	1	6	0.959595
4	9703547	9703574	9701132	9705468	AT4G17350	AT4G17360	0	1	0	0.979432	0.898831	0.137607	0	0	0	0	0.857876	0.0290404	0	3	0	2.88847	0.890374	0.502526	0	4	0	4.79965	0	0	0	0	0.948442	0.449771	0	2	0	1.8553	0.983074	0.650601	0	2	0	2.12442	0.949247	0.550865	0	1	0
4	10847299	10847392	10846315	10849115	AT4G20030	AT4G20040	0	1	0	0.979432	0.898831	0.137607	0	1	0	0.901283	0.857876	0.11196	0	0	0	0	0.890374	0.0349738	0	4	0	4.79965	0	0	0	0	0.948442	0.213291	0	1	0	0.927652	0.983074	0.599829	0	2	0	2.12442	0.949247	0.905001	0	2	0
4	13753210	13753257	13752633	13754745	AT4G27530	AT4G27540	0	1	0	0.979432	0.898831	0.606286	0	1	0	0.901283	0.857876	0.652224	0	2	0	1.92564	0.890374	0.341562	0	0	0	0	0	0	0	0	0.948442	0.948442	0	1	0	0.927652	0.983074	0.517069	0	2	0	2.12442	0.949247	0.213834	0	0	0
4	15238584	15239282	15237370	15239323	AT4G31398	AT4G31400	0	1	0	0.979432	0.898831	0.606286	0	0	0	0	0.857876	0.857876	0	0	0	0	0.890374	0.890374	0	0	0	0	1	1	0.865497	0.865497	0.922732	0.549723	0	0	0	0	0.483218	0.237519	0	3	0	3.18662	0.552041	0.59491	1	2	0.959595
4	15972323	15972489	15971174	15974797	AT4G33100	AT4G33110	0	1	0	0.979432	0.898831	0.00437337	0	2	0	1.80257	0.857876	0.0103929	0	6	0	5.77693	0.890374	0.232412	0	9	0	10.7992	2	3	1.73099	2.59649	0.290696	0.265682	0	9	0	8.34887	0.983074	0.496899	1	5	1.06221	5.31104	0.450535	0.914681	0	6	0
4	17516424	17516857	17516187	17517587	AT4G37225	AT4G37230	0	1	0	0.979432	0.898831	0.606286	0	1	0	0.901283	0.857876	0.652224	0	0	0	0	0.890374	0.890374	0	0	0	0	0	0	0	0	0.948442	0.213291	0	0	0	0	0.983074	0.237519	1	2	1.06221	2.12442	0.450535	0.905001	0	2	0
4	17646408	17648684	17644898	17649055	AT4G37553	AT4G37560	1	1	0.979432	0.979432	0.848765	0.848765	3	3	2.70385	2.70385	0.577635	0.577635	5	7	4.81411	6.73975	0.214145	0.081905	1	1	1.19991	1.19991	16	21	13.848	18.1754	0.94505	0.502089	16	16	14.8424	14.8424	0.792274	0.936381	16	20	16.9953	21.2442	0.519991	0.254621	14	15	13.4343
5	613782	614313	612570	614499	AT5G02710	AT5G02720	1	1	0.979432	0.979432	0.606286	0.606286	0	0	0	0	0.857876	0.857876	0	0	0	0	0.890374	0.890374	0	0	0	0	0	4	0	3.46199	0.948442	0.295765	0	6	0	5.56591	0.983074	0.741339	1	5	1.06221	5.31104	0.450535	0.714628	0	7	0
5	1606552	1606703	1605275	1607656	AT5G05430	AT5G05435	0	1	0	0.979432	0.181541	0.481402	0	2	0	1.80257	0.157839	0.737084	0	3	0	2.88847	0.176465	0.90254	2	2	2.39983	2.39983	0	2	0	1.73099	0.948442	0.903501	0	5	0	4.63826	0.983074	0.311843	1	2	1.06221	2.12442	0.450535	0.905001	0	2	0
5	2396708	2397423	2396432	2397548	AT5G07571	AT5G07572	1	1	0.979432	0.979432	0.606286	0.848765	0	0	0	0	0.857876	0.367976	0	1	0	0.962822	0.890374	0.83622	0	1	0	1.19991	0	3	0	2.59649	0.213291	0.887517	0	1	0	0.927652	0.237519	0.354201	0	4	0	4.24883	0.29003	0.618632	2	3	1.91919
5	2880423	2880816	2878884	2881597	AT5G09270	AT5G09280	0	1	0	0.979432	0.898831	0.137607	0	1	0	0.901283	0.857876	0.11196	0	5	0	4.81411	0.890374	0.966151	0	4	0	4.79965	0	6	0	5.19298	0.948442	0.473366	0	0	0	0	0.983074	0.00334994	0	6	0	6.37325	0.949247	0.753206	0	8	0
5	3125038	3125076	3124568	3126378	AT5G09990	AT5G09995	0	1	0	0.979432	0.898831	0.606286	0	1	0	0.901283	0.857876	0.652224	0	0	0	0	0.890374	0.890374	0	0	0	0	0	1	0	0.865497	0.948442	0.922732	0	1	0	0.927652	0.983074	0.974614	0	3	0	3.18662	0.949247	0.314774	0	1	0
5	6057773	6058216	6055028	6058368	AT5G18290	AT5G18300	0	1	0	0.979432	0.403949	0.481402	0	0	0	0	0.367976	0.157839	0	0	0	0	0.396383	0.176465	1	2	1.19991	2.39983	0	0	0	0	0.948442	0.00511538	0	1	0	0.927652	0.983074	0.0345376	0	2	0	2.12442	0.949247	0.149833	0	7	0
5	6463824	6463866	6461391	6466831	AT5G19210	AT5G19220	0	1	0	0.979432	0.898831	0.606286	0	2	0	1.80257	0.857876	0.37246	0	3	0	2.88847	0.890374	0.189503	0	0	0	0	0	24	0	20.7719	0.948442	0.0217855	0	40	0	37.1061	0.983074	0.967949	0	48	0	50.986	0.949247	0.150752	0	39	0
5	7241201	7241746	7240659	7242857	AT5G21910	AT5G21920	0	1	0	0.979432	0.898831	0.848765	1	1	0.901283	0.901283	0.652224	0.788249	0	0	0	0	0.890374	0.396383	0	1	0	1.19991	0	5	0	4.32749	0.0227466	0.143888	1	8	0.927652	7.42122	0.114263	0.594869	3	9	3.18662	9.55987	0.612613	0.994233	5	10	4.79797
5	7886644	7886785	7885591	7886790	AT5G23410	AT5G23411	0	1	0	0.979432	0.403949	0.26127	0	0	0	0	0.367976	0.067703	0	5	0	4.81411	0.396383	0.745147	1	3	1.19991	3.59974	0	1	0	0.865497	0.449771	0.313871	0	1	0	0.927652	0.483218	0.354201	0	1	0	1.06221	0.552041	0.441657	1	3	0.959595
5	8858201	8858476	8856997	8858951	AT5G25450	AT5G25451	0	1	0	0.979432	0.898831	0.848765	0	2	0	1.80257	0.857876	0.851747	1	4	0.962822	3.85129	0.615635	0.339171	0	1	0	1.19991	0	1	0	0.865497	0.948442	0.552887	0	0	0	0	0.983074	0.983074	0	1	0	1.06221	0.949247	0.450535	0	0	0
5	9618392	9618481	9617486	9620533	AT5G27280	AT5G27290	0	1	0	0.979432	0.898831	0.137607	0	2	0	1.80257	0.857876	0.254016	0	1	0	0.962822	0.890374	0.131993	0	4	0	4.79965	0	5	0	4.32749	0.948442	0.00302485	0	10	0	9.27652	0.983074	0.113633	0	7	0	7.43546	0.949247	0.0539728	0	18	0
5	14141898	14143241	14141641	14143436	AT5G36001	AT5G36002	1	1	0.979432	0.979432	0.848765	0.848765	0	0	0	0	0.367976	0.367976	0	1	0	0.962822	0.396383	0.83622	1	1	1.19991	1.19991	1	1	0.865497	0.865497	0.922732	0.922732	0	0	0	0	0.483218	0.483218	1	1	1.06221	1.06221	0.923935	0.923935	1	1	0.959595
5	15884001	15884067	15883179	15886388	AT5G39670	AT5G39680	0	1	0	0.979432	0.898831	0.481402	0	4	0	3.60513	0.857876	0.717183	0	4	0	3.85129	0.890374	0.651735	0	2	0	2.39983	0	0	0	0	0.948442	0.948442	0	1	0	0.927652	0.983074	0.517069	0	1	0	1.06221	0.949247	0.450535	0	0	0
5	16000712	16000813	15998025	16003072	AT5G39970	AT5G39980	0	1	0	0.979432	0.898831	0.0709156	0	2	0	1.80257	0.857876	0.140444	0	3	0	2.88847	0.890374	0.316952	0	5	0	5.99957	0	5	0	4.32749	0.948442	0.21687	0	3	0	2.78296	0.983074	0.0810536	0	2	0	2.12442	0.949247	0.0581136	0	9	0
5	16062479	16062548	16061891	16064349	AT5G40155	AT5G40160	0	1	0	0.979432	0.898831	0.848765	0	2	0	1.80257	0.857876	0.851747	0	1	0	0.962822	0.890374	0.83622	0	1	0	1.19991	0	1	0	0.865497	0.948442	0.0945045	0	0	0	0	0.983074	0.0282077	0	5	0	5.31104	0.949247	0.863197	0	5	0
5	16757951	16758220	16756698	16758718	AT5G41850	AT5G41860	0	1	0	0.979432	0.898831	0.137607	0	2	0	1.80257	0.857876	0.254016	0	0	0	0	0.890374	0.0349738	0	4	0	4.79965	0	2	0	1.73099	0.948442	0.704259	0	2	0	1.8553	0.983074	0.650601	1	4	1.06221	4.24883	0.450535	0.174706	0	1	0
5	16764211	16764276	16760908	16766680	AT5G41880	AT5G41890	0	1	0	0.979432	0.898831	0.848765	0	0	0	0	0.857876	0.367976	0	1	0	0.962822	0.890374	0.83622	0	1	0	1.19991	0	3	0	2.59649	0.948442	0.166761	0	3	0	2.78296	0.983074	0.205476	0	12	0	12.7465	0.949247	0.177674	0	7	0
5	17330945	17331352	17329275	17331646	AT5G43160	AT5G43170	0	1	0	0.979432	0.181541	0.00437337	4	6	3.60513	5.4077	0.717183	0.184196	3	7	2.88847	6.73975	0.90254	0.345628	2	9	2.39983	10.7992	0	2	0	1.73099	0.948442	0.704259	0	0	0	0	0.983074	0.483218	0	1	0	1.06221	0.949247	0.923935	0	1	0
5	21171634	21172346	21170145	21174005	AT5G52100	AT5G52110	0	1	0	0.979432	0.898831	0.606286	0	1	0	0.901283	0.857876	0.652224	0	1	0	0.962822	0.890374	0.615635	0	0	0	0	2	12	1.73099	10.386	0.133983	0.512879	6	8	5.56591	7.42122	0.950392	0.181847	3	10	3.18662	10.6221	0.433334	0.587053	6	14	5.75757
5	21510095	21511850	21509861	21513576	AT5G53048	AT5G53050	1	1	0.979432	0.979432	0.606286	0.26127	2	2	1.80257	1.80257	0.37246	0.443141	0	1	0	0.962822	0.890374	0.252904	0	3	0	3.59974	1	1	0.865497	0.865497	0.922732	0.174064	0	1	0	0.927652	0.483218	0.203282	1	4	1.06221	4.24883	0.923935	0.875527	1	4	0.959595
5	21851784	21852218	21850179	21853011	AT5G53810	AT5G53815	1	1	0.979432	0.979432	0.606286	0.848765	1	1	0.901283	0.901283	0.652224	0.788249	1	2	0.962822	1.92564	0.615635	0.797739	0	1	0	1.19991	3	3	2.59649	2.59649	0.265682	0.166761	3	4	2.78296	3.71061	0.316686	0.355802	5	9	5.31104	9.55987	0.914681	0.486796	6	7	5.75757
5	22469245	22469304	22468687	22472706	AT5G55460	AT5G55470	0	1	0	0.979432	0.898831	0.606286	0	3	0	2.70385	0.857876	0.212698	0	0	0	0	0.890374	0.890374	0	0	0	0	0	6	0	5.19298	0.948442	0.235845	0	1	0	0.927652	0.983074	0.599829	0	0	0	0	0.949247	0.29003	0	2	0
5	23979390	23979478	23978556	23981590	AT5G59470	AT5G59480	0	1	0	0.979432	0.898831	0.606286	0	3	0	2.70385	0.857876	0.212698	0	3	0	2.88847	0.890374	0.189503	0	0	0	0	0	1	0	0.865497	0.948442	0.174064	0	3	0	2.78296	0.983074	0.689862	0	5	0	5.31104	0.949247	0.632587	0	4	0
5	24251382	24251613	24250091	24251628	AT5G60230	AT5G60240	1	1	0.979432	0.979432	0.606286	0.606286	0	0	0	0	0.857876	0.857876	0	2	0	1.92564	0.890374	0.341562	0	0	0	0	1	1	0.865497	0.865497	0.552887	0.922732	0	0	0	0	0.983074	0.483218	0	1	0	1.06221	0.949247	0.923935	0	1	0
5	25294954	25295020	25292435	25296849	AT5G63050	AT5G63060	0	1	0	0.979432	0.898831	0.481402	0	1	0	0.901283	0.857876	0.428246	0	3	0	2.88847	0.890374	0.90254	0	2	0	2.39983	0	11	0	9.52047	0.948442	0.117901	0	4	0	3.71061	0.983074	0.958363	0	6	0	6.37325	0.949247	0.440411	0	4	0
5	25913999	25914027	25913000	25914523	AT5G64816	AT5G64820	0	1	0	0.979432	0.898831	0.606286	0	3	0	2.70385	0.857876	0.212698	0	0	0	0	0.890374	0.890374	0	0	0	0	0	1	0	0.865497	0.948442	0.549723	0	2	0	1.8553	0.983074	0.968271	0	2	0	2.12442	0.949247	0.905001	0	2	0
1	5222913	5222973	5220641	5224121	AT1G15170	AT1G15175	0	2	0	1.95886	0.898831	0.811599	0	0	0	0	0.857876	0.157839	0	6	0	5.77693	0.890374	0.312816	0	2	0	2.39983	0	5	0	4.32749	0.948442	0.458552	0	9	0	8.34887	0.983074	0.680107	0	3	0	3.18662	0.949247	0.298778	0	7	0
1	5300742	5300927	5298324	5301412	AT1G15410	AT1G15415	0	2	0	1.95886	0.898831	0.508597	0	1	0	0.901283	0.857876	0.222353	0	2	0	1.92564	0.890374	0.494724	0	3	0	3.59974	0	4	0	3.46199	0.948442	0.873568	0	2	0	1.8553	0.983074	0.425829	0	2	0	2.12442	0.949247	0.540536	0	4	0
1	5407401	5407486	5406025	5409987	AT1G15720	AT1G15730	0	2	0	1.95886	0.898831	0.508597	0	3	0	2.70385	0.857876	0.695308	0	0	0	0	0.890374	0.0785597	0	3	0	3.59974	0	5	0	4.32749	0.948442	0.639036	0	6	0	5.56591	0.983074	0.950392	0	7	0	7.43546	0.949247	0.646199	0	6	0
1	7859630	7859766	7858864	7865249	AT1G22250	AT1G22260	0	2	0	1.95886	0.898831	0.333812	0	0	0	0	0.857876	0.857876	0	0	0	0	0.890374	0.890374	0	0	0	0	0	0	0	0	0.948442	0.948442	0	0	0	0	0.983074	0.983074	0	0	0	0	0.949247	0.949247	0	0	0
1	8168443	8169267	8168443	8169267	AT1G23050	AT1G23052	2	2	1.95886	1.95886	0.00424316	0.00424316	1	1	0.901283	0.901283	0.000609235	0.000609235	17	17	16.368	16.368	0.60253	0.60253	11	11	13.199	13.199	5	5	4.32749	4.32749	0.639036	0.639036	6	6	5.56591	5.56591	0.950392	0.950392	13	13	13.8087	13.8087	0.0714361	0.0714361	6	6	5.75757
1	8196447	8196475	8195776	8198331	AT1G23100	AT1G23110	0	2	0	1.95886	0.898831	0.333812	0	2	0	1.80257	0.857876	0.37246	0	0	0	0	0.890374	0.890374	0	0	0	0	0	0	0	0	0.948442	0.948442	0	0	0	0	0.983074	0.983074	0	1	0	1.06221	0.949247	0.450535	0	0	0
1	9071140	9071861	9071058	9072273	AT1G26218	AT1G26220	2	2	1.95886	1.95886	0.783872	0.783872	0	3	0	2.70385	0.367976	0.577635	0	0	0	0	0.396383	0.396383	1	1	1.19991	1.19991	7	10	6.05848	8.65497	0.839001	0.647573	5	6	4.63826	5.56591	0.539245	0.210324	5	7	5.31104	7.43546	0.714628	0.488038	7	11	6.71716
1	11271744	11273075	11271228	11273294	AT1G31485	AT1G31490	1	2	0.979432	1.95886	0.606286	0.333812	1	1	0.901283	0.901283	0.652224	0.652224	1	2	0.962822	1.92564	0.615635	0.341562	0	0	0	0	0	0	0	0	0.948442	0.948442	3	3	2.78296	2.78296	0.13368	0.13368	0	0	0	0	0.949247	0.949247	0	0	0
1	11795609	11795683	11794802	11797141	AT1G32600	AT1G32610	0	2	0	1.95886	0.898831	0.333812	0	0	0	0	0.857876	0.857876	0	0	0	0	0.890374	0.890374	0	0	0	0	0	3	0	2.59649	0.948442	0.152842	0	0	0	0	0.983074	0.983074	0	1	0	1.06221	0.949247	0.450535	0	0	0
1	19709275	19709323	19708057	19711052	AT1G52910	AT1G52920	0	2	0	1.95886	0.898831	0.811599	0	2	0	1.80257	0.857876	0.737084	0	0	0	0	0.890374	0.176465	0	2	0	2.39983	0	1	0	0.865497	0.948442	0.313871	0	1	0	0.927652	0.983074	0.354201	0	2	0	2.12442	0.949247	0.784908	0	3	0
1	21022759	21023587	21022384	21024402	AT1G56160	AT1G56165	1	2	0.979432	1.95886	0.606286	0.333812	2	3	1.80257	2.70385	0.37246	0.212698	1	1	0.962822	0.962822	0.615635	0.615635	0	0	0	0	1	1	0.865497	0.865497	0.552887	0.922732	0	0	0	0	0.983074	0.483218	0	0	0	0	0.949247	0.552041	0	1	0
1	24180830	24180871	24176582	24183300	AT1G65080	AT1G65090	0	2	0	1.95886	0.898831	0.783872	0	2	0	1.80257	0.857876	0.851747	0	1	0	0.962822	0.890374	0.83622	0	1	0	1.19991	0	3	0	2.59649	0.948442	0.442765	0	2	0	1.8553	0.983074	0.650601	0	1	0	1.06221	0.949247	0.923935	0	1	0
1	25417609	25420099	25417542	25420229	AT1G67790	AT1G67792	2	2	1.95886	1.95886	0.508597	0.304336	0	0	0	0	0.067703	0.0290404	0	0	0	0	0.0785597	0.0349738	3	4	3.59974	4.79965	0	0	0	0	0.449771	0.449771	2	2	1.8553	1.8553	0.650601	0.650601	5	5	5.31104	5.31104	0.0949312	0.0949312	1	1	0.959595
1	27339114	27340044	27338125	27340328	AT1G72600	AT1G72610	1	2	0.979432	1.95886	0.606286	0.811599	3	4	2.70385	3.60513	0.212698	0.717183	4	6	3.85129	5.77693	0.105139	0.312816	0	2	0	2.39983	256	268	221.567	231.953	4.73292e-10	5.52935e-09	318	322	294.993	298.704	0.00520991	0.00602136	315	321	334.595	340.969	0.259948	0.322801	380	383	364.646
1	30016368	30016856	30015873	30018231	AT1G79780	AT1G79790	0	2	0	1.95886	0.898831	0.304336	0	3	0	2.70385	0.857876	0.443303	1	4	0.962822	3.85129	0.615635	0.734494	0	4	0	4.79965	1	6	0.865497	5.19298	0.552887	0.434855	1	4	0.927652	3.71061	0.517069	0.76389	0	3	0	3.18662	0.949247	0.889263	0	3	0
2	764547	765027	763011	767436	AT2G02720	AT2G02730	0	2	0	1.95886	0.898831	0.333812	0	3	0	2.70385	0.857876	0.212698	0	2	0	1.92564	0.890374	0.341562	0	0	0	0	1	8	0.865497	6.92398	0.552887	0.0945008	0	3	0	2.78296	0.983074	0.719498	0	1	0	1.06221	0.949247	0.702994	0	2	0
2	8002891	8002998	8001320	8004844	AT2G18460	AT2G18465	0	2	0	1.95886	0.898831	0.783872	0	2	0	1.80257	0.857876	0.851747	0	1	0	0.962822	0.890374	0.83622	0	1	0	1.19991	0	2	0	1.73099	0.948442	0.903501	0	1	0	0.927652	0.983074	0.599829	0	0	0	0	0.949247	0.29003	0	2	0
2	8474446	8475153	8472134	8475221	AT2G19580	AT2G19582	2	2	1.95886	1.95886	0.811599	0.811599	9	9	8.11155	8.11155	0.113666	0.113666	4	4	3.85129	3.85129	0.651735	0.651735	2	2	2.39983	2.39983	6	7	5.19298	6.05848	0.670791	0.716833	7	8	6.49356	7.42122	0.42125	0.462115	4	5	4.24883	5.31104	0.875527	0.863197	4	5	3.83838
2	8704024	8704357	8701013	8706900	AT2G20170	AT2G20180	1	2	0.979432	1.95886	0.606286	0.333812	1	3	0.901283	2.70385	0.652224	0.212698	0	0	0	0	0.890374	0.890374	0	0	0	0	2	11	1.73099	9.52047	0.903501	0.0278472	1	8	0.927652	7.42122	0.599829	0.00813081	0	8	0	8.49766	0.29003	0.022982	2	22	1.91919
2	8737705	8737767	8736734	8739677	AT2G20260	AT2G20270	0	2	0	1.95886	0.898831	0.304336	0	3	0	2.70385	0.857876	0.443303	0	9	0	8.6654	0.890374	0.352897	0	4	0	4.79965	0	71	0	61.4503	0.948442	0.00382896	0	70	0	64.9356	0.983074	0.0117313	0	97	0	103.034	0.949247	0.61542	0	100	0
2	10345421	10345510	10344358	10346829	AT2G24310	AT2G24320	0	2	0	1.95886	0.898831	0.333812	0	2	0	1.80257	0.857876	0.37246	0	1	0	0.962822	0.890374	0.615635	0	0	0	0	0	1	0	0.865497	0.948442	0.313871	0	0	0	0	0.983074	0.11675	0	1	0	1.06221	0.949247	0.441657	0	3	0
2	13132707	13132945	13129577	13134284	AT2G30820	AT2G30830	0	2	0	1.95886	0.898831	0.508597	0	2	0	1.80257	0.857876	0.443141	0	2	0	1.92564	0.890374	0.494724	0	3	0	3.59974	0	1	0	0.865497	0.948442	0.922732	0	0	0	0	0.983074	0.483218	0	1	0	1.06221	0.949247	0.923935	0	1	0
2	13672250	13673256	13671841	13673376	AT2G32179	AT2G32180	2	2	1.95886	1.95886	0.333812	0.333812	0	0	0	0	0.857876	0.857876	0	0	0	0	0.890374	0.890374	0	0	0	0	4	4	3.46199	3.46199	0.841941	0.841941	4	4	3.71061	3.71061	0.76389	0.76389	0	1	0	1.06221	0.152375	0.441657	3	3	2.87878
2	13851667	13852080	13851062	13853343	AT2G32645	AT2G32650	2	2	1.95886	1.95886	0.333812	0.333812	0	1	0	0.901283	0.857876	0.652224	0	0	0	0	0.890374	0.890374	0	0	0	0	4	7	3.46199	6.05848	0.270906	0.49497	3	5	2.78296	4.63826	0.396515	0.795896	0	1	0	1.06221	0.552041	0.270032	1	4	0.959595
2	14728027	14728128	14726800	14731156	AT2G34910	AT2G34920	0	2	0	1.95886	0.898831	0.811599	0	3	0	2.70385	0.857876	0.968973	0	4	0	3.85129	0.890374	0.651735	0	2	0	2.39983	0	3	0	2.59649	0.948442	0.265682	0	3	0	2.78296	0.983074	0.316686	2	6	2.12442	6.37325	0.213834	0.851924	0	6	0
2	14982835	14983998	14982608	14984182	AT2G35637	AT2G35640	1	2	0.979432	1.95886	0.606286	0.333812	2	2	1.80257	1.80257	0.37246	0.37246	0	0	0	0	0.890374	0.890374	0	0	0	0	1	1	0.865497	0.865497	0.549723	0.549723	1	2	0.927652	1.8553	0.599829	0.968271	1	1	1.06221	1.06221	0.702994	0.702994	2	2	1.91919
2	16067396	16067437	16064503	16068291	AT2G38330	AT2G38340	0	2	0	1.95886	0.898831	0.508597	0	2	0	1.80257	0.857876	0.443141	0	1	0	0.962822	0.890374	0.252904	0	3	0	3.59974	0	0	0	0	0.948442	0.101147	0	2	0	1.8553	0.983074	0.656039	0	2	0	2.12442	0.949247	0.784908	0	3	0
2	16138570	16138886	16136689	16142588	AT2G38570	AT2G38580	0	2	0	1.95886	0.898831	0.783872	1	2	0.901283	1.80257	0.652224	0.851747	0	1	0	0.962822	0.890374	0.83622	0	1	0	1.19991	0	3	0	2.59649	0.948442	0.102259	1	5	0.927652	4.63826	0.517069	0.387675	0	2	0	2.12442	0.949247	0.0939791	0	8	0
2	16214189	16214232	16210857	16215264	AT2G38780	AT2G38790	0	2	0	1.95886	0.898831	0.811599	0	8	0	7.21026	0.857876	0.169735	0	13	0	12.5167	0.890374	0.014686	0	2	0	2.39983	0	7	0	6.05848	0.948442	0.0559928	0	4	0	3.71061	0.983074	0.235024	0	5	0	5.31104	0.949247	0.0949312	0	1	0
2	16496813	16496995	16495875	16497621	AT2G39518	AT2G39520	0	2	0	1.95886	0.898831	0.508597	0	2	0	1.80257	0.857876	0.443141	0	3	0	2.88847	0.890374	0.763054	0	3	0	3.59974	0	0	0	0	0.948442	0.948442	0	0	0	0	0.983074	0.983074	0	0	0	0	0.949247	0.949247	0	0	0
2	17574641	17574679	17572369	17577463	AT2G42150	AT2G42160	0	2	0	1.95886	0.898831	0.783872	0	2	0	1.80257	0.857876	0.851747	0	2	0	1.92564	0.890374	0.797739	0	1	0	1.19991	0	0	0	0	0.948442	0.213291	0	6	0	5.56591	0.983074	0.196919	0	5	0	5.31104	0.949247	0.227452	0	2	0
2	17860868	17861272	17858698	17863466	AT2G42920	AT2G42930	0	2	0	1.95886	0.898831	0.333812	1	1	0.901283	0.901283	0.652224	0.652224	0	3	0	2.88847	0.890374	0.189503	0	0	0	0	0	1	0	0.865497	0.449771	0.549723	0	0	0	0	0.483218	0.237519	0	1	0	1.06221	0.552041	0.702994	1	2	0.959595
2	17862254	17863456	17858698	17863466	AT2G42920	AT2G42940	1	2	0.979432	1.95886	0.606286	0.333812	0	1	0	0.901283	0.857876	0.652224	0	3	0	2.88847	0.890374	0.189503	0	0	0	0	0	1	0	0.865497	0.948442	0.549723	0	0	0	0	0.983074	0.237519	0	1	0	1.06221	0.949247	0.702994	0	2	0
3	2167847	2168960	2167730	2169222	AT3G06868	AT3G06870	2	2	1.95886	1.95886	0.783872	0.783872	0	0	0	0	0.367976	0.367976	0	0	0	0	0.396383	0.396383	1	1	1.19991	1.19991	3	3	2.59649	2.59649	0.887517	0.887517	7	7	6.49356	6.49356	0.249125	0.249125	5	5	5.31104	5.31104	0.413115	0.413115	3	3	2.87878
3	7667027	7668565	7666808	7668724	AT3G21755	AT3G21760	2	2	1.95886	1.95886	0.333812	0.333812	0	0	0	0	0.857876	0.857876	1	1	0.962822	0.962822	0.615635	0.615635	0	0	0	0	216	220	186.947	190.409	0.571631	0.452149	192	196	178.109	181.82	0.93378	0.776318	102	104	108.345	110.47	5.85167e-05	0.000105344	184	184	176.565
3	17191668	17191893	17191598	17195280	AT3G46666	AT3G46668	0	2	0	1.95886	0.898831	0.333812	1	1	0.901283	0.901283	0.652224	0.652224	1	1	0.962822	0.962822	0.615635	0.615635	0	0	0	0	0	8	0	6.92398	0.948442	8.94764e-10	1	6	0.927652	5.56591	0.517069	2.61762e-10	0	45	0	47.7994	0.949247	0.990984	0	50	0
3	17192589	17194397	17191668	17195280	AT3G46668	AT3G46670	0	2	0	1.95886	0.898831	0.333812	0	1	0	0.901283	0.857876	0.652224	0	1	0	0.962822	0.890374	0.615635	0	0	0	0	6	7	5.19298	6.05848	5.09743e-11	2.26329e-10	4	6	3.71061	5.56591	9.14364e-12	2.61762e-10	44	45	46.7371	47.7994	0.90509	0.990984	50	50	47.9797
3	17428443	17428511	17427950	17429623	AT3G47295	AT3G47300	0	2	0	1.95886	0.898831	0.783872	0	0	0	0	0.857876	0.367976	0	0	0	0	0.890374	0.396383	0	1	0	1.19991	0	11	0	9.52047	0.948442	0.844664	0	3	0	2.78296	0.983074	0.0810536	0	7	0	7.43546	0.949247	0.786473	0	9	0
3	18368821	18368900	18367909	18368988	AT3G49550	AT3G49551	0	2	0	1.95886	0.898831	0.333812	0	0	0	0	0.857876	0.857876	0	1	0	0.962822	0.890374	0.615635	0	0	0	0	0	0	0	0	0.948442	0.948442	0	0	0	0	0.983074	0.983074	0	0	0	0	0.949247	0.949247	0	0	0
3	19312718	19313466	19312684	19314731	AT3G52070	AT3G52072	2	2	1.95886	1.95886	0.783872	0.783872	1	2	0.901283	1.80257	0.788249	0.851747	5	5	4.81411	4.81411	0.214145	0.214145	1	1	1.19991	1.19991	2	4	1.73099	3.46199	0.226555	0.295765	2	2	1.8553	1.8553	0.267409	0.0979687	9	12	9.55987	12.7465	0.218049	0.177674	5	7	4.79797
3	20743443	20743479	20742899	20745083	AT3G55910	AT3G55920	0	2	0	1.95886	0.898831	0.304336	0	3	0	2.70385	0.857876	0.443303	0	3	0	2.88847	0.890374	0.502526	0	4	0	4.79965	0	2	0	1.73099	0.948442	0.704259	0	4	0	3.71061	0.983074	0.235024	0	4	0	4.24883	0.949247	0.174706	0	1	0
4	1393614	1393842	1392121	1394574	AT4G03140	AT4G03150	1	2	0.979432	1.95886	0.606286	0.811599	0	1	0	0.901283	0.857876	0.428246	0	1	0	0.962822	0.890374	0.470179	0	2	0	2.39983	1	11	0.865497	9.52047	0.552887	0.662819	1	11	0.927652	10.2042	0.517069	0.553459	0	10	0	10.6221	0.949247	0.495688	0	8	0
4	5972924	5975071	5970932	5975375	AT4G09430	AT4G09432	2	2	1.95886	1.95886	0.783872	0.783872	2	3	1.80257	2.70385	0.851747	0.577635	1	1	0.962822	0.962822	0.83622	0.83622	1	1	1.19991	1.19991	0	0	0	0	0.213291	0.213291	1	3	0.927652	2.78296	0.599829	0.719498	0	2	0	2.12442	0.29003	0.905001	2	2	1.91919
4	6148758	6148814	6146690	6151399	AT4G09750	AT4G09760	0	2	0	1.95886	0.898831	0.783872	0	3	0	2.70385	0.857876	0.577635	0	1	0	0.962822	0.890374	0.83622	0	1	0	1.19991	0	4	0	3.46199	0.948442	0.541986	0	3	0	2.78296	0.983074	0.719498	0	8	0	8.49766	0.949247	0.0443641	0	2	0
4	7333981	7334469	7333511	7334956	AT4G12380	AT4G12382	1	2	0.979432	1.95886	0.606286	0.783872	1	3	0.901283	2.70385	0.652224	0.577635	0	0	0	0	0.890374	0.396383	0	1	0	1.19991	0	12	0	10.386	0.948442	0.000469321	0	2	0	1.8553	0.983074	0.26291	1	1	1.06221	1.06221	0.450535	0.450535	0	0	0
4	9205016	9205948	9204839	9206552	AT4G16267	AT4G16270	1	2	0.979432	1.95886	0.848765	0.783872	1	2	0.901283	1.80257	0.788249	0.851747	0	0	0	0	0.396383	0.396383	1	1	1.19991	1.19991	0	0	0	0	0.948442	0.948442	1	1	0.927652	0.927652	0.517069	0.517069	0	0	0	0	0.949247	0.949247	0	0	0
4	10151116	10151218	10149129	10152120	AT4G18370	AT4G18372	0	2	0	1.95886	0.898831	0.783872	0	2	0	1.80257	0.857876	0.851747	0	4	0	3.85129	0.890374	0.339171	0	1	0	1.19991	0	5	0	4.32749	0.948442	0.639036	0	11	0	10.2042	0.983074	0.267879	0	8	0	8.49766	0.949247	0.475326	0	6	0
4	10209174	10209411	10209148	10209733	AT4G18500	AT4G18501	2	2	1.95886	1.95886	0.783872	0.783872	0	0	0	0	0.367976	0.367976	0	0	0	0	0.396383	0.396383	1	1	1.19991	1.19991	0	0	0	0	0.449771	0.449771	0	0	0	0	0.483218	0.483218	0	0	0	0	0.552041	0.552041	1	1	0.959595
4	10691674	10691724	10689846	10695701	AT4G19645	AT4G19650	0	2	0	1.95886	0.898831	0.333812	0	0	0	0	0.857876	0.857876	0	2	0	1.92564	0.890374	0.341562	0	0	0	0	0	1	0	0.865497	0.948442	0.552887	0	2	0	1.8553	0.983074	0.26291	0	2	0	2.12442	0.949247	0.213834	0	0	0
4	12901534	12901577	12900430	12903125	AT4G25140	AT4G25150	0	2	0	1.95886	0.898831	0.783872	0	1	0	0.901283	0.857876	0.788249	0	0	0	0	0.890374	0.396383	0	1	0	1.19991	0	0	0	0	0.948442	0.449771	0	3	0	2.78296	0.983074	0.396515	0	0	0	0	0.949247	0.552041	0	1	0
4	13380409	13381440	13380345	13381625	AT4G26488	AT4G26490	2	2	1.95886	1.95886	0.783872	0.783872	0	0	0	0	0.367976	0.367976	0	0	0	0	0.396383	0.396383	1	1	1.19991	1.19991	4	5	3.46199	4.32749	0.841941	0.614349	0	0	0	0	0.11675	0.11675	0	0	0	0	0.152375	0.152375	3	3	2.87878
4	13487457	13489376	13487209	13489601	AT4G26790	AT4G26795	2	2	1.95886	1.95886	0.304336	0.304336	4	4	3.60513	3.60513	0.659492	0.659492	2	2	1.92564	1.92564	0.293476	0.293476	4	4	4.79965	4.79965	10	10	8.65497	8.65497	0.29575	0.29575	6	7	5.56591	6.49356	0.820598	0.624303	7	7	7.43546	7.43546	0.460348	0.460348	5	5	4.79797
4	13539617	13539653	13538743	13542397	AT4G26960	AT4G26965	0	2	0	1.95886	0.898831	0.508597	0	1	0	0.901283	0.857876	0.222353	0	0	0	0	0.890374	0.0785597	0	3	0	3.59974	0	2	0	1.73099	0.948442	0.593486	0	3	0	2.78296	0.983074	0.962986	0	0	0	0	0.949247	0.152375	0	3	0
4	14878783	14878914	14877069	14880331	AT4G30420	AT4G30430	0	2	0	1.95886	0.898831	0.0543098	0	3	0	2.70385	0.857876	0.0908858	0	2	0	1.92564	0.890374	0.0509775	0	7	0	8.3994	0	2	0	1.73099	0.948442	0.704259	0	2	0	1.8553	0.983074	0.650601	0	1	0	1.06221	0.949247	0.923935	0	1	0
4	16326955	16328043	16326883	16330215	AT4G34080	AT4G34090	2	2	1.95886	1.95886	0.333812	0.333812	3	3	2.70385	2.70385	0.212698	0.212698	4	4	3.85129	3.85129	0.105139	0.105139	0	0	0	0	1	15	0.865497	12.9825	0.922732	0.15219	1	6	0.927652	5.56591	0.974614	0.741339	0	11	0	11.6843	0.552041	0.254112	1	7	0.959595
4	18293129	18293383	18291218	18293512	AT4G39330	AT4G39340	0	2	0	1.95886	0.898831	0.175818	0	3	0	2.70385	0.857876	0.270351	0	1	0	0.962822	0.890374	0.0674001	0	5	0	5.99957	1	51	0.865497	44.1404	0.552887	0.75137	2	75	1.8553	69.5739	0.26291	0.0056812	1	43	1.06221	45.6749	0.450535	0.634741	0	43	0
4	18536538	18536618	18533755	18538506	AT4G39960	AT4G39970	0	2	0	1.95886	0.898831	0.175818	0	2	0	1.80257	0.857876	0.140444	0	3	0	2.88847	0.890374	0.316952	0	5	0	5.99957	0	30	0	25.9649	0.948442	0.30038	0	41	0	38.0337	0.983074	0.593043	0	28	0	29.7418	0.949247	0.640199	0	35	0
5	211257	213471	210979	213472	AT5G01540	AT5G01542	2	2	1.95886	1.95886	0.811599	0.811599	0	0	0	0	0.157839	0.157839	1	1	0.962822	0.962822	0.470179	0.470179	2	2	2.39983	2.39983	4	4	3.46199	3.46199	0.541986	0.541986	0	0	0	0	0.237519	0.237519	5	5	5.31104	5.31104	0.227452	0.227452	2	2	1.91919
5	419658	419773	419091	422032	AT5G02120	AT5G02130	0	2	0	1.95886	0.898831	0.811599	0	2	0	1.80257	0.857876	0.737084	0	1	0	0.962822	0.890374	0.470179	0	2	0	2.39983	0	12	0	10.386	0.948442	0.400333	2	13	1.8553	12.0595	0.26291	0.643842	0	16	0	16.9953	0.949247	0.64131	0	15	0
5	424291	424437	423384	426079	AT5G02140	AT5G02150	0	2	0	1.95886	0.898831	0.811599	0	3	0	2.70385	0.857876	0.968973	0	3	0	2.88847	0.890374	0.90254	0	2	0	2.39983	0	4	0	3.46199	0.948442	0.541986	0	0	0	0	0.983074	0.237519	0	2	0	2.12442	0.949247	0.905001	0	2	0
5	708318	708396	707257	709703	AT5G03020	AT5G03030	0	2	0	1.95886	0.898831	0.783872	0	3	0	2.70385	0.857876	0.577635	0	0	0	0	0.890374	0.396383	0	1	0	1.19991	0	1	0	0.865497	0.948442	0.313871	0	1	0	0.927652	0.983074	0.354201	0	1	0	1.06221	0.949247	0.441657	0	3	0
5	1875789	1876059	1873162	1876782	AT5G06180	AT5G06190	0	2	0	1.95886	0.898831	0.508597	0	6	0	5.4077	0.857876	0.625194	0	4	0	3.85129	0.890374	0.976418	0	3	0	3.59974	0	0	0	0	0.948442	0.449771	0	2	0	1.8553	0.983074	0.650601	0	2	0	2.12442	0.949247	0.550865	0	1	0
5	1917641	1918112	1917211	1918896	AT5G06278	AT5G06280	0	2	0	1.95886	0.403949	0.304336	0	2	0	1.80257	0.367976	0.254016	2	6	1.92564	5.77693	0.797739	0.819638	1	4	1.19991	4.79965	0	0	0	0	0.948442	0.948442	0	1	0	0.927652	0.983074	0.517069	0	2	0	2.12442	0.949247	0.213834	0	0	0
5	2132350	2133587	2132197	2133746	AT5G06860	AT5G06865	2	2	1.95886	1.95886	0.508597	0.508597	2	2	1.80257	1.80257	0.443141	0.443141	5	6	4.81411	5.77693	0.745147	0.552678	3	3	3.59974	3.59974	0	0	0	0	0.213291	0.213291	2	2	1.8553	1.8553	0.968271	0.968271	3	4	3.18662	4.24883	0.59491	0.374145	2	2	1.91919
5	2690879	2690974	2689713	2693550	AT5G08360	AT5G08370	0	2	0	1.95886	0.898831	0.333812	0	0	0	0	0.857876	0.857876	0	0	0	0	0.890374	0.890374	0	0	0	0	0	5	0	4.32749	0.948442	0.883591	0	7	0	6.49356	0.983074	0.42125	0	8	0	8.49766	0.949247	0.195037	0	4	0
5	4407077	4407175	4404604	4409011	AT5G13660	AT5G13670	0	2	0	1.95886	0.898831	0.333812	0	1	0	0.901283	0.857876	0.652224	0	2	0	1.92564	0.890374	0.341562	0	0	0	0	0	0	0	0	0.948442	0.948442	0	1	0	0.927652	0.983074	0.517069	0	3	0	3.18662	0.949247	0.101491	0	0	0
5	8694630	8695095	8693137	8697108	AT5G25170	AT5G25180	0	2	0	1.95886	0.898831	0.811599	1	4	0.901283	3.60513	0.652224	0.717183	0	0	0	0	0.890374	0.176465	0	2	0	2.39983	1	1	0.865497	0.865497	0.922732	0.549723	0	7	0	6.49356	0.483218	0.121788	0	3	0	3.18662	0.552041	0.59491	1	2	0.959595
5	10190357	10190463	10188586	10193119	AT5G28210	AT5G28220	0	2	0	1.95886	0.898831	1.47056e-11	0	2	0	1.80257	0.857876	2.55796e-12	0	70	0	67.3975	0.890374	0.0516235	0	38	0	45.5967	0	7	0	6.05848	0.948442	8.66462e-32	0	8	0	7.42122	0.983074	5.18818e-29	0	95	0	100.91	0.949247	0.228335	0	124	0
5	17150238	17150451	17148808	17151681	AT5G42760	AT5G42765	0	2	0	1.95886	0.898831	0.783872	0	2	0	1.80257	0.857876	0.851747	0	2	0	1.92564	0.890374	0.797739	0	1	0	1.19991	2	9	1.73099	7.78948	0.903501	0.0316946	4	11	3.71061	10.2042	0.481361	0.124682	1	9	1.06221	9.55987	0.702994	0.110108	2	19	1.91919
5	17947617	17948398	17945957	17948400	AT5G44560	AT5G44562	0	2	0	1.95886	0.181541	0.304336	0	0	0	0	0.157839	0.0290404	0	2	0	1.92564	0.176465	0.293476	2	4	2.39983	4.79965	1	2	0.865497	1.73099	0.922732	0.704259	2	5	1.8553	4.63826	0.650601	0.136489	4	6	4.24883	6.37325	0.174706	0.0507575	1	1	0.959595
5	23959573	23959707	23957737	23960878	AT5G59400	AT5G59410	0	2	0	1.95886	0.898831	0.304336	0	3	0	2.70385	0.857876	0.443303	0	2	0	1.92564	0.890374	0.293476	0	4	0	4.79965	0	7	0	6.05848	0.948442	0.150555	0	1	0	0.927652	0.983074	0.599829	0	3	0	3.18662	0.949247	0.59491	0	2	0
5	24485655	24485705	24484622	24487824	AT5G60860	AT5G60870	0	2	0	1.95886	0.898831	0.508597	0	7	0	6.30898	0.857876	0.464288	0	1	0	0.962822	0.890374	0.252904	0	3	0	3.59974	0	3	0	2.59649	0.948442	0.411701	0	8	0	7.42122	0.983074	0.462115	2	3	2.12442	3.18662	0.213834	0.612613	0	5	0
5	24671770	24671868	24671014	24673657	AT5G61360	AT5G61370	0	2	0	1.95886	0.898831	0.811599	0	0	0	0	0.857876	0.157839	0	2	0	1.92564	0.890374	0.796092	0	2	0	2.39983	0	0	0	0	0.948442	0.449771	0	1	0	0.927652	0.983074	0.974614	0	1	0	1.06221	0.949247	0.923935	0	1	0
5	24732768	24733485	24732642	24733666	AT5G61490	AT5G61495	1	2	0.979432	1.95886	0.848765	0.783872	1	1	0.901283	0.901283	0.788249	0.788249	2	3	1.92564	2.88847	0.797739	0.526961	1	1	1.19991	1.19991	1	2	0.865497	1.73099	0.552887	0.290696	1	1	0.927652	0.927652	0.517069	0.517069	0	0	0	0	0.949247	0.949247	0	0	0
5	25369245	25369297	25367031	25370921	AT5G63280	AT5G63290	0	2	0	1.95886	0.898831	0.811599	0	4	0	3.60513	0.857876	0.717183	0	1	0	0.962822	0.890374	0.470179	0	2	0	2.39983	0	2	0	1.73099	0.948442	0.903501	0	1	0	0.927652	0.983074	0.599829	0	0	0	0	0.949247	0.29003	0	2	0
5	26207654	26207913	26206845	26207962	AT5G65575	AT5G65580	1	2	0.979432	1.95886	0.606286	0.811599	0	3	0	2.70385	0.857876	0.968973	3	3	2.88847	2.88847	0.189503	0.90254	0	2	0	2.39983	0	1	0	0.865497	0.948442	0.552887	2	4	1.8553	3.71061	0.26291	0.0679714	2	3	2.12442	3.18662	0.213834	0.101491	0	0	0
5	26801949	26802067	26799766	26804249	AT5G67170	AT5G67180	0	2	0	1.95886	0.898831	0.333812	0	1	0	0.901283	0.857876	0.652224	0	3	0	2.88847	0.890374	0.189503	0	0	0	0	0	3	0	2.59649	0.948442	0.0363316	0	2	0	1.8553	0.983074	0.0191469	0	3	0	3.18662	0.949247	0.0869801	0	10	0
1	276266	276310	275366	278448	AT1G01750	AT1G01760	0	3	0	2.9383	0.898831	0.518531	0	1	0	0.901283	0.857876	0.11196	0	2	0	1.92564	0.890374	0.293476	0	4	0	4.79965	0	1	0	0.865497	0.948442	0.922732	0	2	0	1.8553	0.983074	0.650601	0	6	0	6.37325	0.949247	0.0507575	0	1	0
1	885941	887906	885623	887956	AT1G03545	AT1G03550	3	3	2.9383	2.9383	0.0705047	0.0124918	6	6	5.4077	5.4077	0.281643	0.072985	3	3	2.88847	2.88847	0.0659737	0.0113734	8	11	9.59931	13.199	10	14	8.65497	12.117	0.29575	0.070222	6	8	5.56591	7.42122	0.820598	0.462115	6	6	6.37325	6.37325	0.641075	0.641075	5	5	4.79797
1	1509103	1509152	1504960	1510281	AT1G05200	AT1G05205	0	3	0	2.9383	0.898831	0.514187	0	1	0	0.901283	0.857876	0.788249	0	6	0	5.77693	0.890374	0.133218	0	1	0	1.19991	0	15	0	12.9825	0.948442	0.0219801	0	7	0	6.49356	0.983074	0.42125	0	5	0	5.31104	0.949247	0.632587	0	4	0
1	2395451	2397272	2394801	2397345	AT1G07725	AT1G07728	3	3	2.9383	2.9383	0.0705047	0.0705047	4	4	3.60513	3.60513	0.10242	0.10242	7	7	6.73975	6.73975	0.486723	0.486723	8	8	9.59931	9.59931	6	6	5.19298	5.19298	0.235845	0.235845	0	0	0	0	0.237519	0.237519	1	1	1.06221	1.06221	0.702994	0.702994	2	2	1.91919
1	3176883	3176910	3173534	3180421	AT1G09795	AT1G09800	0	3	0	2.9383	0.898831	0.780945	0	9	0	8.11155	0.857876	0.241742	0	2	0	1.92564	0.890374	0.494724	0	3	0	3.59974	0	10	0	8.65497	0.948442	0.109592	0	14	0	12.9871	0.983074	0.531498	0	12	0	12.7465	0.949247	0.526948	0	17	0
1	5629655	5630488	5629216	5630995	AT1G16489	AT1G16490	1	3	0.979432	2.9383	0.848765	0.885398	1	2	0.901283	1.80257	0.788249	0.737084	1	1	0.962822	0.962822	0.83622	0.470179	1	2	1.19991	2.39983	1	3	0.865497	2.59649	0.549723	0.887517	1	2	0.927652	1.8553	0.599829	0.656039	0	0	0	0	0.29003	0.152375	2	3	1.91919
1	6131537	6131627	6130025	6135345	AT1G17810	AT1G17820	0	3	0	2.9383	0.898831	0.329839	0	7	0	6.30898	0.857876	0.97711	0	9	0	8.6654	0.890374	0.546393	0	5	0	5.99957	0	3	0	2.59649	0.948442	0.786485	0	0	0	0	0.983074	0.237519	0	5	0	5.31104	0.949247	0.227452	0	2	0
1	6316695	6316738	6315651	6319427	AT1G18350	AT1G18360	0	3	0	2.9383	0.898831	0.885398	0	4	0	3.60513	0.857876	0.717183	0	4	0	3.85129	0.890374	0.651735	0	2	0	2.39983	0	48	0	41.5439	0.948442	0.233071	0	37	0	34.3231	0.983074	0.740503	0	25	0	26.5552	0.949247	0.515258	0	33	0
1	7094833	7094869	7094260	7097114	AT1G20470	AT1G20480	0	3	0	2.9383	0.898831	0.885398	0	0	0	0	0.857876	0.157839	0	2	0	1.92564	0.890374	0.796092	0	2	0	2.39983	0	0	0	0	0.948442	0.213291	0	0	0	0	0.983074	0.237519	0	1	0	1.06221	0.949247	0.702994	0	2	0
1	7651646	7651816	7649194	7652288	AT1G21760	AT1G21770	0	3	0	2.9383	0.898831	0.0705047	0	11	0	9.91411	0.857876	0.980459	0	28	0	26.959	0.890374	0.00658291	0	8	0	9.59931	0	21	0	18.1754	0.948442	0.104733	0	29	0	26.9019	0.983074	0.794416	0	21	0	22.3064	0.949247	0.377588	0	30	0
1	8074231	8074357	8071935	8075037	AT1G22800	AT1G22810	0	3	0	2.9383	0.898831	0.514187	0	0	0	0	0.857876	0.367976	0	4	0	3.85129	0.890374	0.339171	0	1	0	1.19991	0	0	0	0	0.948442	0.948442	0	1	0	0.927652	0.983074	0.517069	0	4	0	4.24883	0.949247	0.0481699	0	0	0
1	9022542	9022769	9020380	9024081	AT1G26090	AT1G26100	0	3	0	2.9383	0.403949	0.12097	0	9	0	8.11155	0.367976	0.909876	1	10	0.962822	9.62822	0.83622	0.815039	1	7	1.19991	8.3994	0	10	0	8.65497	0.449771	0.450372	0	4	0	3.71061	0.483218	0.511303	1	9	1.06221	9.55987	0.923935	0.340159	1	6	0.959595
1	10301152	10301302	10300878	10301951	AT1G29418	AT1G29420	0	3	0	2.9383	0.898831	0.518531	0	3	0	2.70385	0.857876	0.443303	0	3	0	2.88847	0.890374	0.502526	0	4	0	4.79965	0	2	0	1.73099	0.948442	0.372963	0	5	0	4.63826	0.983074	0.795896	0	2	0	2.12442	0.949247	0.540536	0	4	0
1	10377790	10377871	10375763	10378961	AT1G29670	AT1G29680	0	3	0	2.9383	0.898831	0.518531	0	3	0	2.70385	0.857876	0.443303	0	4	0	3.85129	0.890374	0.734494	0	4	0	4.79965	0	75	0	64.9123	0.948442	0.0566604	0	118	0	109.463	0.983074	0.105273	0	96	0	101.972	0.949247	0.288314	0	91	0
1	11964776	11964832	11962746	11966276	AT1G33020	AT1G33030	0	3	0	2.9383	0.898831	0.514187	0	3	0	2.70385	0.857876	0.577635	0	1	0	0.962822	0.890374	0.83622	0	1	0	1.19991	0	0	0	0	0.948442	0.948442	0	0	0	0	0.983074	0.983074	0	1	0	1.06221	0.949247	0.450535	0	0	0
1	12748571	12748614	12746486	12750383	AT1G34770	AT1G34780	0	3	0	2.9383	0.898831	0.885398	0	0	0	0	0.857876	0.157839	0	1	0	0.962822	0.890374	0.470179	0	2	0	2.39983	0	2	0	1.73099	0.948442	0.226555	0	5	0	4.63826	0.983074	0.954204	0	5	0	5.31104	0.949247	0.863197	0	5	0
1	17090807	17091338	17090677	17091464	AT1G45163	AT1G45165	3	3	2.9383	2.9383	0.0402647	0.0402647	10	10	9.01283	9.01283	0.671763	0.671763	4	4	3.85129	3.85129	0.0787702	0.0787702	9	9	10.7992	10.7992	9	9	7.78948	7.78948	0.0472536	0.0316946	14	14	12.9871	12.9871	0.42766	0.339011	11	12	11.6843	12.7465	0.316728	0.341646	18	19	17.2727
1	18267231	18267270	18264971	18269448	AT1G49350	AT1G49360	0	3	0	2.9383	0.898831	0.518531	0	3	0	2.70385	0.857876	0.443303	0	4	0	3.85129	0.890374	0.734494	0	4	0	4.79965	0	2	0	1.73099	0.948442	0.903501	0	6	0	5.56591	0.983074	0.196919	0	5	0	5.31104	0.949247	0.227452	0	2	0
1	18866753	18867204	18866197	18869933	AT1G50900	AT1G50910	0	3	0	2.9383	0.0815874	0.518531	0	2	0	1.80257	0.067703	0.254016	0	0	0	0	0.0785597	0.0349738	3	4	3.59974	4.79965	17	26	14.7135	22.5029	0.000372744	1.36393e-05	24	41	22.2636	38.0337	0.0251572	0.0252782	26	35	27.6174	37.1773	0.159727	0.0249264	41	62	39.3434
1	19052023	19052094	19050344	19052582	AT1G51390	AT1G51400	0	3	0	2.9383	0.898831	0.518531	0	2	0	1.80257	0.857876	0.254016	0	2	0	1.92564	0.890374	0.293476	0	4	0	4.79965	0	11	0	9.52047	0.948442	0.000366734	0	15	0	13.9148	0.983074	0.00952074	0	30	0	31.8662	0.949247	0.878429	0	32	0
1	20217336	20217489	20215432	20219452	AT1G54150	AT1G54160	0	3	0	2.9383	0.898831	0.329839	0	10	0	9.01283	0.857876	0.496753	0	15	0	14.4423	0.890374	0.085509	0	5	0	5.99957	0	4	0	3.46199	0.449771	0.0780633	0	2	0	1.8553	0.483218	0.0191469	0	2	0	2.12442	0.552041	0.0355021	1	10	0.959595
1	20440979	20441159	20439434	20444029	AT1G54780	AT1G54790	0	3	0	2.9383	0.898831	0.183791	0	0	0	0	0.857876	0.857876	0	1	0	0.962822	0.890374	0.615635	0	0	0	0	0	38	0	32.8889	0.449771	0.922897	0	44	0	40.8167	0.483218	0.392807	1	42	1.06221	44.6127	0.923935	0.214198	1	35	0.959595
1	21939752	21940184	21938367	21941784	AT1G59710	AT1G59720	0	3	0	2.9383	0.898831	0.0225973	0	4	0	3.60513	0.857876	0.0340982	0	3	0	2.88847	0.890374	0.0207638	0	10	0	11.9991	0	11	0	9.52047	0.101147	0.002296	0	15	0	13.9148	0.11675	0.0372729	2	19	2.12442	20.182	0.784908	0.343044	3	28	2.87878
1	22302492	22304985	22302486	22305156	AT1G60540	AT1G60545	3	3	2.9383	2.9383	0.780945	0.780945	5	5	4.50641	4.50641	0.822431	0.822431	2	2	1.92564	1.92564	0.494724	0.494724	3	3	3.59974	3.59974	2	2	1.73099	1.73099	0.290696	0.290696	5	5	4.63826	4.63826	0.0345609	0.0345609	0	0	0	0	0.949247	0.949247	0	0	0
1	22660460	22660967	22659631	22663963	AT1G61415	AT1G61420	0	3	0	2.9383	0.898831	0.514187	1	5	0.901283	4.50641	0.652224	0.247879	1	7	0.962822	6.73975	0.615635	0.081905	0	1	0	1.19991	0	2	0	1.73099	0.449771	0.593486	0	1	0	0.927652	0.483218	0.354201	0	4	0	4.24883	0.552041	0.618632	1	3	0.959595
1	23182644	23183227	23181463	23184991	AT1G62610	AT1G62620	2	3	1.95886	2.9383	0.0155812	0.00014632	3	6	2.70385	5.4077	0.027669	0.00161895	15	20	14.4423	19.2564	0.51562	0.710624	9	18	10.7992	21.5984	8	8	6.92398	6.92398	0.132979	0.0271731	5	9	4.63826	8.34887	0.0344317	0.0718275	6	8	6.37325	8.49766	0.126499	0.0932848	14	18	13.4343
1	24134085	24134204	24129918	24136109	AT1G64960	AT1G64970	0	3	0	2.9383	0.898831	0.885398	0	3	0	2.70385	0.857876	0.968973	0	2	0	1.92564	0.890374	0.796092	0	2	0	2.39983	0	7	0	6.05848	0.948442	0.944792	0	10	0	9.27652	0.983074	0.368654	0	7	0	7.43546	0.949247	0.646199	0	6	0
1	25769576	25770260	25768539	25772543	AT1G68630	AT1G68640	0	3	0	2.9383	0.898831	0.514187	1	4	0.901283	3.60513	0.652224	0.381966	0	2	0	1.92564	0.890374	0.797739	0	1	0	1.19991	0	2	0	1.73099	0.948442	0.593486	0	1	0	0.927652	0.983074	0.354201	0	0	0	0	0.949247	0.152375	0	3	0
1	26018438	26018493	26015877	26020058	AT1G69200	AT1G69210	0	3	0	2.9383	0.898831	0.514187	0	2	0	1.80257	0.857876	0.851747	0	0	0	0	0.890374	0.396383	0	1	0	1.19991	0	5	0	4.32749	0.948442	0.162473	2	11	1.8553	10.2042	0.26291	0.00411995	0	6	0	6.37325	0.949247	0.0507575	0	1	0
1	26081566	26081727	26079956	26083606	AT1G69370	AT1G69380	0	3	0	2.9383	0.898831	0.885398	0	4	0	3.60513	0.857876	0.717183	0	1	0	0.962822	0.890374	0.470179	0	2	0	2.39983	0	0	0	0	0.948442	0.213291	0	2	0	1.8553	0.983074	0.968271	0	3	0	3.18662	0.949247	0.59491	0	2	0
1	26939567	26942952	26939562	26942952	AT1G71528	AT1G71530	3	3	2.9383	2.9383	0.329839	0.329839	0	0	0	0	0.0124565	0.0124565	4	4	3.85129	3.85129	0.502836	0.502836	5	5	5.99957	5.99957	3	3	2.59649	2.59649	0.442765	0.442765	1	1	0.927652	0.927652	0.974614	0.974614	1	1	1.06221	1.06221	0.923935	0.923935	1	1	0.959595
1	27030427	27030560	27029205	27031461	AT1G71865	AT1G71866	0	3	0	2.9383	0.898831	0.514187	0	3	0	2.70385	0.857876	0.577635	0	8	0	7.70257	0.890374	0.0498769	0	1	0	1.19991	0	2	0	1.73099	0.948442	0.290696	0	1	0	0.927652	0.983074	0.517069	0	2	0	2.12442	0.949247	0.213834	0	0	0
1	27910314	27910384	27909481	27912941	AT1G74205	AT1G74210	0	3	0	2.9383	0.898831	0.518531	0	2	0	1.80257	0.857876	0.254016	1	3	0.962822	2.88847	0.615635	0.502526	0	4	0	4.79965	0	1	0	0.865497	0.948442	0.549723	1	3	0.927652	2.78296	0.517069	0.719498	0	3	0	3.18662	0.949247	0.59491	0	2	0
1	28811685	28811721	28811040	28813070	AT1G76750	AT1G76760	0	3	0	2.9383	0.898831	0.885398	0	2	0	1.80257	0.857876	0.737084	0	7	0	6.73975	0.890374	0.210017	0	2	0	2.39983	0	1	0	0.865497	0.948442	0.922732	0	2	0	1.8553	0.983074	0.650601	0	0	0	0	0.949247	0.552041	0	1	0
1	28982766	28983463	28981414	28983469	AT1G77131	AT1G77138	0	3	0	2.9383	0.403949	0.885398	2	2	1.80257	1.80257	0.851747	0.737084	0	2	0	1.92564	0.396383	0.796092	1	2	1.19991	2.39983	7	8	6.05848	6.92398	0.0559928	0.356306	4	7	3.71061	6.49356	0.235024	0.42125	4	7	4.24883	7.43546	0.174706	0.29708	1	4	0.959595
2	7184652	7185245	7184422	7186968	AT2G16575	AT2G16580	3	3	2.9383	2.9383	0.885398	0.780945	2	3	1.80257	2.70385	0.737084	0.695308	0	0	0	0	0.176465	0.0785597	2	3	2.39983	3.59974	144	235	124.632	203.392	0	0	367	662	340.448	614.106	0	2.56211e-203	16	36	16.9953	38.2395	6.29455e-06	3.26139e-09	0	3	0
2	9356983	9357091	9354842	9357916	AT2G21960	AT2G21970	0	3	0	2.9383	0.898831	0.885398	0	3	0	2.70385	0.857876	0.968973	0	3	0	2.88847	0.890374	0.90254	0	2	0	2.39983	1	33	0.865497	28.5614	0.552887	0.00253078	0	41	0	38.0337	0.983074	0.0752844	0	44	0	46.7371	0.949247	0.438533	0	57	0
2	10815362	10815994	10814470	10815995	AT2G25409	AT2G25410	1	3	0.979432	2.9383	0.606286	3.84007e-05	1	4	0.901283	3.60513	0.652224	5.90393e-05	0	29	0	27.9218	0.890374	0.619871	0	20	0	23.9983	15	68	12.9825	58.8538	6.82149e-05	5.14744e-249	4	77	3.71061	71.4292	0.0679714	1.22117e-225	1	734	1.06221	779.661	0.450535	1.18002e-07	0	1047	0
2	11350719	11350993	11347147	11351293	AT2G26690	AT2G26692	0	3	0	2.9383	0.898831	0.514187	2	9	1.80257	8.11155	0.37246	0.0390182	0	1	0	0.962822	0.890374	0.83622	0	1	0	1.19991	0	5	0	4.32749	0.948442	0.458552	3	11	2.78296	10.2042	0.13368	0.39964	1	7	1.06221	7.43546	0.450535	0.841483	0	7	0
2	11607432	11608416	11601754	11608450	AT2G27150	AT2G27160	0	3	0	2.9383	0.898831	0.12097	0	15	0	13.5192	0.857876	0.319079	0	11	0	10.591	0.890374	0.664469	0	7	0	8.3994	0	2	0	1.73099	0.948442	0.226555	0	6	0	5.56591	0.983074	0.820598	0	3	0	3.18662	0.949247	0.612613	0	5	0
2	13952716	13953478	13951686	13954115	AT2G32885	AT2G32890	0	3	0	2.9383	0.898831	0.885398	0	2	0	1.80257	0.857876	0.737084	0	2	0	1.92564	0.890374	0.796092	0	2	0	2.39983	0	1	0	0.865497	0.948442	0.552887	0	0	0	0	0.983074	0.983074	1	1	1.06221	1.06221	0.450535	0.450535	0	0	0
2	17344637	17345005	17343360	17346737	AT2G41590	AT2G41600	0	3	0	2.9383	3.75994e-10	4.98811e-22	0	4	0	3.60513	1.01877e-10	1.98047e-22	28	91	26.959	87.6168	0.488343	0.992196	27	73	32.3977	87.5937	1	6	0.865497	5.19298	8.86842e-31	5.15289e-59	2	7	1.8553	6.49356	7.75028e-28	1.24769e-54	108	250	114.718	265.552	0.153731	0.00268145	98	209	94.0403
2	18073859	18073905	18073234	18075498	AT2G43550	AT2G43560	0	3	0	2.9383	0.898831	0.183791	0	4	0	3.60513	0.857876	0.121464	0	2	0	1.92564	0.890374	0.341562	0	0	0	0	0	18	0	15.579	0.948442	0.00469587	0	20	0	18.553	0.983074	0.0239525	0	31	0	32.9284	0.949247	0.852574	0	36	0
2	18295838	18297567	18295756	18297867	AT2G44255	AT2G44260	2	3	1.95886	2.9383	0.304336	0.202637	1	1	0.901283	0.901283	0.11196	0.0267017	5	5	4.81411	4.81411	0.966151	0.499298	4	6	4.79965	7.19948	1	1	0.865497	0.865497	0.922732	0.922732	2	2	1.8553	1.8553	0.650601	0.650601	5	5	5.31104	5.31104	0.0949312	0.0949312	1	1	0.959595
2	19663916	19664465	19662817	19664767	AT2G48070	AT2G48075	2	3	1.95886	2.9383	0.783872	0.514187	1	6	0.901283	5.4077	0.788249	0.158545	0	0	0	0	0.396383	0.396383	1	1	1.19991	1.19991	0	15	0	12.9825	0.948442	0.237736	0	6	0	5.56591	0.983074	0.561514	0	3	0	3.18662	0.949247	0.201576	0	8	0
3	1710013	1710038	1707797	1712165	AT3G05760	AT3G05770	0	3	0	2.9383	0.898831	0.518531	0	9	0	8.11155	0.857876	0.420287	0	8	0	7.70257	0.890374	0.477454	0	4	0	4.79965	0	35	0	30.2924	0.948442	0.00243255	0	85	0	78.8504	0.983074	2.0294e-14	0	75	0	79.6656	0.949247	5.30406e-14	0	12	0
3	2424117	2424594	2423070	2425022	AT3G07590	AT3G07600	0	3	0	2.9383	0.403949	0.518531	0	2	0	1.80257	0.367976	0.254016	0	1	0	0.962822	0.396383	0.131993	1	4	1.19991	4.79965	0	0	0	0	0.948442	0.0479661	0	1	0	0.927652	0.983074	0.203282	1	2	1.06221	2.12442	0.450535	0.540536	0	4	0
3	3137362	3137417	3134873	3139056	AT3G10140	AT3G10150	0	3	0	2.9383	0.898831	0.780945	0	1	0	0.901283	0.857876	0.222353	0	2	0	1.92564	0.890374	0.494724	0	3	0	3.59974	0	6	0	5.19298	0.948442	0.434855	0	6	0	5.56591	0.983074	0.372223	0	2	0	2.12442	0.949247	0.784908	0	3	0
3	5169095	5169151	5166206	5172837	AT3G15350	AT3G15354	0	3	0	2.9383	0.898831	0.183791	0	4	0	3.60513	0.857876	0.121464	0	1	0	0.962822	0.890374	0.615635	0	0	0	0	0	11	0	9.52047	0.948442	0.974243	0	15	0	13.9148	0.983074	0.371621	0	16	0	16.9953	0.949247	0.155245	0	10	0
3	5468509	5468774	5466246	5469481	AT3G16130	AT3G16140	1	3	0.979432	2.9383	0.606286	0.514187	1	3	0.901283	2.70385	0.652224	0.577635	0	1	0	0.962822	0.890374	0.83622	0	1	0	1.19991	22	70	19.0409	60.5848	0.000385237	5.91158e-05	22	78	20.4083	72.3569	0.00111559	0.00374528	36	122	38.2395	129.589	0.404331	0.215728	48	115	46.0605
3	6042244	6042588	6040820	6042850	AT3G17670	AT3G17675	0	3	0	2.9383	0.898831	0.885398	0	3	0	2.70385	0.857876	0.968973	0	1	0	0.962822	0.890374	0.470179	0	2	0	2.39983	0	1	0	0.865497	0.948442	0.313871	1	1	0.927652	0.927652	0.517069	0.354201	0	0	0	0	0.949247	0.152375	0	3	0
3	6877575	6877642	6876079	6879399	AT3G19800	AT3G19810	0	3	0	2.9383	0.898831	0.183791	0	4	0	3.60513	0.857876	0.121464	0	0	0	0	0.890374	0.890374	0	0	0	0	0	8	0	6.92398	0.948442	0.648009	0	5	0	4.63826	0.983074	0.271782	0	7	0	7.43546	0.949247	0.786473	0	9	0
3	7055353	7055452	7052382	7056758	AT3G20210	AT3G20230	0	3	0	2.9383	0.898831	0.780945	0	2	0	1.80257	0.857876	0.443141	0	1	0	0.962822	0.890374	0.252904	0	3	0	3.59974	0	7	0	6.05848	0.948442	0.839001	0	10	0	9.27652	0.983074	0.527016	0	4	0	4.24883	0.949247	0.493182	0	7	0
3	7055353	7055456	7054828	7056758	AT3G20220	AT3G20230	0	3	0	2.9383	0.898831	0.780945	0	2	0	1.80257	0.857876	0.443141	0	1	0	0.962822	0.890374	0.252904	0	3	0	3.59974	0	5	0	4.32749	0.948442	0.639036	0	10	0	9.27652	0.983074	0.368654	0	4	0	4.24883	0.949247	0.668807	0	6	0
3	8966521	8966616	8963770	8968657	AT3G24560	AT3G24570	0	3	0	2.9383	0.898831	0.514187	0	1	0	0.901283	0.857876	0.788249	0	2	0	1.92564	0.890374	0.797739	0	1	0	1.19991	0	6	0	5.19298	0.948442	0.91694	0	6	0	5.56591	0.983074	0.820598	0	5	0	5.31104	0.949247	0.863197	0	5	0
3	18717311	18717409	18713697	18718494	AT3G50430	AT3G50440	0	3	0	2.9383	0.898831	0.183791	0	4	0	3.60513	0.857876	0.121464	0	1	0	0.962822	0.890374	0.615635	0	0	0	0	0	3	0	2.59649	0.948442	0.411701	0	7	0	6.49356	0.983074	0.624303	0	4	0	4.24883	0.949247	0.881532	0	5	0
3	19077850	19078120	19075576	19078955	AT3G51390	AT3G51400	0	3	0	2.9383	0.898831	0.518531	0	2	0	1.80257	0.857876	0.254016	0	4	0	3.85129	0.890374	0.734494	0	4	0	4.79965	0	2	0	1.73099	0.449771	0.903501	0	0	0	0	0.483218	0.237519	0	1	0	1.06221	0.552041	0.702994	1	2	0.959595
4	331157	333477	327025	333477	AT4G00760	AT4G00770	2	3	1.95886	2.9383	0.811599	0.885398	4	6	3.60513	5.4077	0.717183	0.362606	5	7	4.81411	6.73975	0.456926	0.210017	2	2	2.39983	2.39983	1	2	0.865497	1.73099	0.922732	0.226555	2	3	1.8553	2.78296	0.650601	0.47506	2	5	2.12442	5.31104	0.550865	0.863197	1	5	0.959595
4	770722	770835	769865	776260	AT4G01790	AT4G01800	0	3	0	2.9383	0.898831	0.202637	0	3	0	2.70385	0.857876	0.159073	0	8	0	7.70257	0.890374	0.934551	0	6	0	7.19948	1	26	0.865497	22.5029	0.552887	0.0182174	0	34	0	31.5402	0.983074	0.288961	0	44	0	46.7371	0.949247	0.490627	0	42	0
4	6375125	6375210	6374734	6376111	AT4G10270	AT4G10280	0	3	0	2.9383	0.898831	0.885398	0	2	0	1.80257	0.857876	0.737084	0	2	0	1.92564	0.890374	0.796092	0	2	0	2.39983	0	1	0	0.865497	0.948442	0.0504876	0	5	0	4.63826	0.983074	0.729005	0	2	0	2.12442	0.949247	0.234883	0	6	0
4	7183650	7183677	7180350	7185575	AT4G11970	AT4G11980	0	3	0	2.9383	0.898831	0.885398	0	0	0	0	0.857876	0.157839	0	3	0	2.88847	0.890374	0.90254	0	2	0	2.39983	0	3	0	2.59649	0.948442	0.616975	0	1	0	0.927652	0.983074	0.203282	0	6	0	6.37325	0.949247	0.440411	0	4	0
4	8128708	8128833	8126915	8129534	AT4G14103	AT4G14104	0	3	0	2.9383	0.898831	0.183791	0	2	0	1.80257	0.857876	0.37246	0	1	0	0.962822	0.890374	0.615635	0	0	0	0	0	1	0	0.865497	0.948442	0.549723	0	4	0	3.71061	0.983074	0.481361	0	0	0	0	0.949247	0.29003	0	2	0
4	12469742	12469844	12466345	12471261	AT4G24010	AT4G24015	0	3	0	2.9383	0.898831	0.780945	0	3	0	2.70385	0.857876	0.695308	0	2	0	1.92564	0.890374	0.494724	0	3	0	3.59974	0	3	0	2.59649	0.948442	0.887517	0	4	0	3.71061	0.983074	0.76389	0	1	0	1.06221	0.949247	0.441657	0	3	0
4	13307595	13307822	13307461	13308953	AT4G26288	AT4G26290	1	3	0.979432	2.9383	0.606286	0.780945	16	17	14.4205	15.3218	0.000146099	0.0108587	4	6	3.85129	5.77693	0.105139	0.552678	0	3	0	3.59974	0	0	0	0	0.0107869	0.00115037	1	5	0.927652	4.63826	0.0632146	0.271782	5	7	5.31104	7.43546	0.914681	0.786473	6	9	5.75757
4	13995779	13995831	13992997	13997307	AT4G28220	AT4G28230	0	3	0	2.9383	0.898831	0.518531	0	8	0	7.21026	0.857876	0.554396	0	5	0	4.81411	0.890374	0.966151	0	4	0	4.79965	0	8	0	6.92398	0.948442	0.755612	0	7	0	6.49356	0.983074	0.840555	0	5	0	5.31104	0.949247	0.914681	0	6	0
4	15108101	15108636	15106644	15110289	AT4G31010	AT4G31020	1	3	0.979432	2.9383	0.606286	0.780945	1	3	0.901283	2.70385	0.652224	0.695308	0	3	0	2.88847	0.890374	0.763054	0	3	0	3.59974	0	1	0	0.865497	0.449771	0.0504876	0	0	0	0	0.483218	0.0138652	0	3	0	3.18662	0.552041	0.433334	1	6	0.959595
4	16738339	16738437	16736757	16740465	AT4G35170	AT4G35180	0	3	0	2.9383	0.898831	0.514187	0	2	0	1.80257	0.857876	0.851747	0	7	0	6.73975	0.890374	0.081905	0	1	0	1.19991	0	2	0	1.73099	0.948442	0.00746925	0	0	0	0	0.983074	0.000397838	0	8	0	8.49766	0.949247	0.660181	0	11	0
4	17052347	17053499	17051982	17055059	AT4G36050	AT4G36052	1	3	0.979432	2.9383	0.848765	0.885398	2	4	1.80257	3.60513	0.851747	0.717183	0	1	0	0.962822	0.396383	0.470179	1	2	1.19991	2.39983	1	1	0.865497	0.865497	0.922732	0.549723	0	1	0	0.927652	0.483218	0.599829	1	3	1.06221	3.18662	0.923935	0.59491	1	2	0.959595
4	17509621	17509747	17507050	17511364	AT4G37190	AT4G37200	1	3	0.979432	2.9383	0.606286	0.780945	0	4	0	3.60513	0.857876	0.947313	0	5	0	4.81411	0.890374	0.745147	0	3	0	3.59974	0	10	0	8.65497	0.948442	0.647573	1	14	0.927652	12.9871	0.517069	0.617093	0	10	0	10.6221	0.949247	0.97729	0	11	0
4	18579314	18580377	18579242	18580717	AT4G40080	AT4G40085	2	3	1.95886	2.9383	0.783872	0.518531	0	1	0	0.901283	0.367976	0.11196	4	5	3.85129	4.81411	0.339171	0.966151	1	4	1.19991	4.79965	1	1	0.865497	0.865497	0.922732	0.549723	0	0	0	0	0.483218	0.237519	3	4	3.18662	4.24883	0.314774	0.374145	1	2	0.959595
5	61017	61214	60208	63848	AT5G01175	AT5G01180	0	3	0	2.9383	0.898831	0.514187	0	4	0	3.60513	0.857876	0.381966	0	1	0	0.962822	0.890374	0.83622	0	1	0	1.19991	2	2	1.73099	1.73099	0.290696	0.593486	0	12	0	11.1318	0.983074	0.0253296	0	6	0	6.37325	0.949247	0.266801	0	3	0
5	1077483	1077549	1075671	1078304	AT5G03990	AT5G03995	0	3	0	2.9383	0.898831	0.518531	0	3	0	2.70385	0.857876	0.443303	0	3	0	2.88847	0.890374	0.502526	0	4	0	4.79965	0	7	0	6.05848	0.948442	0.49497	0	6	0	5.56591	0.983074	0.587645	0	2	0	2.12442	0.949247	0.540536	0	4	0
5	3810649	3810748	3808720	3811176	AT5G11810	AT5G11820	0	3	0	2.9383	0.898831	0.780945	0	6	0	5.4077	0.857876	0.625194	0	4	0	3.85129	0.890374	0.976418	0	3	0	3.59974	0	0	0	0	0.948442	0.449771	0	3	0	2.78296	0.983074	0.396515	0	2	0	2.12442	0.949247	0.550865	0	1	0
5	4660059	4660175	4658441	4662668	AT5G14450	AT5G14460	0	3	0	2.9383	0.898831	0.780945	0	13	0	11.7167	0.857876	0.0553223	0	2	0	1.92564	0.890374	0.494724	0	3	0	3.59974	0	4	0	3.46199	0.948442	0.0481429	0	12	0	11.1318	0.983074	0.904778	0	12	0	12.7465	0.949247	0.649242	0	11	0
5	5151334	5151433	5148744	5154154	AT5G15790	AT5G15800	0	3	0	2.9383	0.898831	0.183791	0	1	0	0.901283	0.857876	0.652224	0	0	0	0	0.890374	0.890374	0	0	0	0	0	1	0	0.865497	0.948442	0.0945045	0	5	0	4.63826	0.983074	0.954204	0	4	0	4.24883	0.949247	0.881532	0	5	0
5	5571550	5571859	5568393	5572405	AT5G16930	AT5G16940	0	3	0	2.9383	0.898831	0.514187	0	1	0	0.901283	0.857876	0.788249	0	2	0	1.92564	0.890374	0.797739	0	1	0	1.19991	0	2	0	1.73099	0.948442	0.372963	0	5	0	4.63826	0.983074	0.795896	0	5	0	5.31104	0.949247	0.632587	0	4	0
5	6018914	6019993	6017865	6020453	AT5G18210	AT5G18220	0	3	0	2.9383	0.898831	0.514187	0	0	0	0	0.857876	0.367976	0	1	0	0.962822	0.890374	0.83622	0	1	0	1.19991	0	1	0	0.865497	0.948442	0.549723	0	0	0	0	0.983074	0.237519	1	1	1.06221	1.06221	0.450535	0.702994	0	2	0
5	6028285	6030802	6028285	6033231	AT5G18240	AT5G18245	3	3	2.9383	2.9383	0.885398	0.780945	1	1	0.901283	0.901283	0.428246	0.222353	2	2	1.92564	1.92564	0.796092	0.494724	2	3	2.39983	3.59974	1	3	0.865497	2.59649	0.922732	0.442765	1	1	0.927652	0.927652	0.974614	0.974614	1	1	1.06221	1.06221	0.923935	0.923935	1	1	0.959595
5	6709734	6709792	6705325	6711673	AT5G19840	AT5G19850	0	3	0	2.9383	0.898831	0.780945	0	5	0	4.50641	0.857876	0.822431	0	0	0	0	0.890374	0.0785597	0	3	0	3.59974	0	6	0	5.19298	0.948442	0.434855	0	5	0	4.63826	0.983074	0.541692	0	2	0	2.12442	0.949247	0.784908	0	3	0
5	6825261	6825940	6821990	6825981	AT5G20220	AT5G20225	0	3	0	2.9383	0.898831	0.183791	0	2	0	1.80257	0.857876	0.37246	0	2	0	1.92564	0.890374	0.341562	0	0	0	0	2	2	1.73099	1.73099	0.290696	0.704259	1	3	0.927652	2.78296	0.517069	0.396515	0	0	0	0	0.949247	0.552041	0	1	0
5	8279179	8279240	8277700	8279964	AT5G24314	AT5G24316	0	3	0	2.9383	0.898831	0.514187	0	0	0	0	0.857876	0.367976	0	3	0	2.88847	0.890374	0.526961	0	1	0	1.19991	0	5	0	4.32749	0.948442	0.0935474	0	12	0	11.1318	0.983074	0.904778	0	17	0	18.0575	0.949247	0.164549	0	11	0
5	17455233	17455297	17453598	17456657	AT5G43430	AT5G43440	0	3	0	2.9383	0.898831	0.329839	0	1	0	0.901283	0.857876	0.0551372	0	1	0	0.962822	0.890374	0.0674001	0	5	0	5.99957	0	2	0	1.73099	0.948442	0.226555	0	5	0	4.63826	0.983074	0.954204	0	8	0	8.49766	0.949247	0.32096	0	5	0
5	18175371	18176207	18172410	18176888	AT5G45030	AT5G45040	1	3	0.979432	2.9383	0.848765	0.329839	1	5	0.901283	4.50641	0.788249	0.627908	0	6	0	5.77693	0.396383	0.918899	1	5	1.19991	5.99957	3	7	2.59649	6.05848	0.616975	0.0352437	1	7	0.927652	6.49356	0.203282	0.0529147	0	2	0	2.12442	0.0800542	0.00154123	4	16	3.83838
5	19252463	19252491	19250719	19254193	AT5G47455	AT5G47460	0	3	0	2.9383	0.898831	0.885398	0	1	0	0.901283	0.857876	0.428246	0	2	0	1.92564	0.890374	0.796092	0	2	0	2.39983	0	4	0	3.46199	0.948442	0.194024	0	2	0	1.8553	0.983074	0.0576532	0	0	0	0	0.949247	0.00609912	0	8	0
5	20580269	20580442	20580256	20582103	AT5G50562	AT5G50565	0	3	0	2.9383	0.403949	0.885398	0	1	0	0.901283	0.367976	0.428246	0	1	0	0.962822	0.396383	0.470179	1	2	1.19991	2.39983	0	4	0	3.46199	0.948442	0.270906	0	1	0	0.927652	0.983074	0.974614	1	7	1.06221	7.43546	0.450535	0.0267965	0	1	0
5	21984878	21984964	21984569	21987208	AT5G54165	AT5G54170	0	3	0	2.9383	0.898831	0.780945	0	11	0	9.91411	0.857876	0.118417	0	3	0	2.88847	0.890374	0.763054	0	3	0	3.59974	0	11	0	9.52047	0.948442	0.662819	0	6	0	5.56591	0.983074	0.561514	0	5	0	5.31104	0.949247	0.543835	0	8	0
5	22167636	22170235	22167349	22170538	AT5G54569	AT5G54570	3	3	2.9383	2.9383	0.183791	0.183791	1	3	0.901283	2.70385	0.652224	0.212698	0	1	0	0.962822	0.890374	0.615635	0	0	0	0	1	1	0.865497	0.865497	0.922732	0.922732	0	0	0	0	0.483218	0.483218	0	0	0	0	0.552041	0.552041	1	1	0.959595
5	22305733	22305795	22302001	22307564	AT5G54920	AT5G54930	0	3	0	2.9383	0.898831	0.0225973	0	3	0	2.70385	0.857876	0.0148435	0	7	0	6.73975	0.890374	0.238845	0	10	0	11.9991	0	5	0	4.32749	0.948442	0.0935474	0	10	0	9.27652	0.983074	0.769774	0	5	0	5.31104	0.949247	0.210196	0	11	0
5	22586287	22586347	22583985	22594035	AT5G55810	AT5G55820	0	3	0	2.9383	0.898831	0.885398	0	1	0	0.901283	0.857876	0.428246	0	1	0	0.962822	0.890374	0.470179	0	2	0	2.39983	0	3	0	2.59649	0.948442	0.411701	0	3	0	2.78296	0.983074	0.47506	0	5	0	5.31104	0.949247	0.863197	0	5	0
5	22895616	22895791	22894502	22896653	AT5G56544	AT5G56550	0	3	0	2.9383	0.898831	0.780945	0	2	0	1.80257	0.857876	0.443141	0	5	0	4.81411	0.890374	0.745147	0	3	0	3.59974	0	2	0	1.73099	0.948442	0.593486	0	3	0	2.78296	0.983074	0.962986	0	3	0	3.18662	0.949247	0.889263	0	3	0
5	23745883	23745981	23744876	23747274	AT5G58790	AT5G58800	0	3	0	2.9383	0.898831	0.518531	0	3	0	2.70385	0.857876	0.443303	0	4	0	3.85129	0.890374	0.734494	0	4	0	4.79965	0	7	0	6.05848	0.948442	0.0559928	0	4	0	3.71061	0.983074	0.235024	1	7	1.06221	7.43546	0.450535	0.0267965	0	1	0
5	24865086	24866019	24864302	24867821	AT5G61920	AT5G61930	1	3	0.979432	2.9383	0.606286	0.885398	0	1	0	0.901283	0.857876	0.428246	2	3	1.92564	2.88847	0.341562	0.90254	0	2	0	2.39983	4	7	3.46199	6.05848	0.630728	0.176506	4	8	3.71061	7.42122	0.712622	0.342062	2	2	2.12442	2.12442	0.360793	0.0128573	5	12	4.79797
5	25855347	25855484	25854140	25857377	AT5G64680	AT5G64685	0	3	0	2.9383	0.898831	0.000283044	0	13	0	11.7167	0.857876	0.128684	0	28	0	26.959	0.890374	0.377744	0	17	0	20.3985	0	38	0	32.8889	0.948442	2.59686e-05	0	54	0	50.0932	0.983074	0.0277982	0	63	0	66.9191	0.949247	0.564678	0	77	0
1	121067	121130	120154	130577	AT1G01310	AT1G01320	0	4	0	3.91773	0.898831	0.520642	0	3	0	2.70385	0.857876	0.270351	0	2	0	1.92564	0.890374	0.168046	0	5	0	5.99957	0	77	0	66.6433	0.948442	0.0232672	0	90	0	83.4887	0.983074	0.415224	0	79	0	83.9144	0.949247	0.45493	0	98	0
1	164105	165517	163419	166239	AT1G01448	AT1G01450	0	4	0	3.91773	0.403949	0.956642	1	3	0.901283	2.70385	0.788249	0.695308	1	2	0.962822	1.92564	0.83622	0.494724	1	3	1.19991	3.59974	0	2	0	1.73099	0.948442	0.704259	0	0	0	0	0.983074	0.483218	0	1	0	1.06221	0.949247	0.923935	0	1	0
1	495050	495158	493683	496062	AT1G02420	AT1G02430	0	4	0	3.91773	0.898831	0.635156	0	3	0	2.70385	0.857876	0.968973	0	2	0	1.92564	0.890374	0.796092	0	2	0	2.39983	0	0	0	0	0.948442	0.948442	0	0	0	0	0.983074	0.983074	0	2	0	2.12442	0.949247	0.213834	0	0	0
1	1512896	1513573	1511907	1518805	AT1G05220	AT1G05230	0	4	0	3.91773	0.898831	0.328581	0	2	0	1.80257	0.857876	0.851747	1	5	0.962822	4.81411	0.615635	0.214145	0	1	0	1.19991	1	4	0.865497	3.46199	0.552887	0.0292243	0	10	0	9.27652	0.983074	0.618688	0	4	0	4.24883	0.949247	0.0783784	0	12	0
1	3033512	3033582	3031203	3035036	AT1G09390	AT1G09400	0	4	0	3.91773	0.898831	0.328581	0	2	0	1.80257	0.857876	0.851747	0	1	0	0.962822	0.890374	0.83622	0	1	0	1.19991	0	0	0	0	0.948442	0.0479661	0	1	0	0.927652	0.983074	0.203282	0	0	0	0	0.949247	0.0800542	0	4	0
1	3991027	3991066	3989763	3993598	AT1G11810	AT1G11820	0	4	0	3.91773	0.898831	0.956642	0	3	0	2.70385	0.857876	0.695308	0	2	0	1.92564	0.890374	0.494724	0	3	0	3.59974	0	1	0	0.865497	0.948442	0.549723	0	8	0	7.42122	0.983074	0.0740372	0	3	0	3.18662	0.949247	0.59491	0	2	0
1	4805306	4805375	4802720	4807517	AT1G14020	AT1G14030	0	4	0	3.91773	0.898831	0.956642	0	1	0	0.901283	0.857876	0.222353	0	1	0	0.962822	0.890374	0.252904	0	3	0	3.59974	0	7	0	6.05848	0.948442	0.0227026	0	13	0	12.0595	0.983074	0.416625	0	10	0	10.6221	0.949247	0.29085	0	17	0
1	6206871	6206988	6204343	6209500	AT1G18030	AT1G18040	0	4	0	3.91773	0.898831	0.635156	0	3	0	2.70385	0.857876	0.968973	0	4	0	3.85129	0.890374	0.651735	0	2	0	2.39983	0	4	0	3.46199	0.948442	0.270906	0	4	0	3.71061	0.983074	0.235024	0	4	0	4.24883	0.949247	0.174706	0	1	0
1	6343330	6345662	6343096	6345689	AT1G18415	AT1G18420	3	4	2.9383	3.91773	0.518531	0.754397	3	3	2.70385	2.70385	0.443303	0.443303	4	4	3.85129	3.85129	0.734494	0.734494	4	4	4.79965	4.79965	0	0	0	0	0.213291	0.213291	1	1	0.927652	0.927652	0.599829	0.599829	3	3	3.18662	3.18662	0.59491	0.59491	2	2	1.91919
1	7651882	7652288	7651646	7654014	AT1G21770	AT1G21780	0	4	0	3.91773	0.0366666	0.221901	6	12	5.4077	10.8154	0.90678	0.6332	20	25	19.2564	24.0705	0.00533699	0.00944146	4	7	4.79965	8.3994	19	21	16.4444	18.1754	0.342423	0.348118	28	30	25.9743	27.8296	0.568523	0.588893	20	21	21.2442	22.3064	0.910041	0.815723	23	25	22.0707
1	8503777	8505460	8503234	8506803	AT1G24030	AT1G24040	2	4	1.95886	3.91773	0.783872	0.754397	2	6	1.80257	5.4077	0.851747	0.90678	1	2	0.962822	1.92564	0.83622	0.293476	1	4	1.19991	4.79965	3	7	2.59649	6.05848	0.442765	0.944792	2	8	1.8553	7.42122	0.650601	0.654538	0	4	0	4.24883	0.552041	0.668807	1	6	0.959595
1	8880267	8880310	8877857	8882100	AT1G25320	AT1G25330	0	4	0	3.91773	0.898831	0.754397	0	3	0	2.70385	0.857876	0.443303	0	3	0	2.88847	0.890374	0.502526	0	4	0	4.79965	0	3	0	2.59649	0.948442	0.0211564	0	2	0	1.8553	0.983074	0.010848	0	5	0	5.31104	0.949247	0.210196	0	11	0
1	9097984	9098667	9095900	9099754	AT1G26290	AT1G26300	0	4	0	3.91773	0.898831	0.754397	0	1	0	0.901283	0.857876	0.11196	0	5	0	4.81411	0.890374	0.966151	0	4	0	4.79965	1	1	0.865497	0.865497	0.922732	0.174064	0	5	0	4.63826	0.483218	0.795896	1	6	1.06221	6.37325	0.923935	0.440411	1	4	0.959595
1	9165360	9165900	9163246	9167490	AT1G26520	AT1G26530	1	4	0.979432	3.91773	0.606286	0.328581	0	1	0	0.901283	0.857876	0.788249	0	3	0	2.88847	0.890374	0.526961	0	1	0	1.19991	2	5	1.73099	4.32749	0.704259	0.614349	2	7	1.8553	6.49356	0.650601	0.249125	0	3	0	3.18662	0.552041	0.889263	1	3	0.959595
1	9248152	9248274	9246787	9249943	AT1G26750	AT1G26760	0	4	0	3.91773	0.898831	0.635156	0	3	0	2.70385	0.857876	0.968973	0	0	0	0	0.890374	0.176465	0	2	0	2.39983	0	4	0	3.46199	0.948442	0.541986	0	4	0	3.71061	0.983074	0.481361	0	4	0	4.24883	0.949247	0.374145	0	2	0
1	17955278	17955336	17952859	17957719	AT1G48560	AT1G48570	0	4	0	3.91773	0.898831	0.101193	0	3	0	2.70385	0.857876	0.212698	0	2	0	1.92564	0.890374	0.341562	0	0	0	0	0	7	0	6.05848	0.948442	0.300034	0	1	0	0.927652	0.983074	0.354201	0	3	0	3.18662	0.949247	0.889263	0	3	0
1	18687785	18687907	18685777	18690371	AT1G50440	AT1G50450	0	4	0	3.91773	0.898831	0.00967235	0	14	0	12.618	0.857876	0.566055	0	12	0	11.5539	0.890374	0.446239	0	13	0	15.5989	1	300	0.865497	259.649	0.922732	1.19821e-08	1	431	0.927652	399.818	0.974614	1.40711e-206	0	231	0	245.37	0.552041	1.4542e-06	1	156	0.959595
1	20083211	20084173	20081699	20084500	AT1G53800	AT1G53801	2	4	1.95886	3.91773	0.333812	0.635156	3	6	2.70385	5.4077	0.212698	0.362606	2	5	1.92564	4.81411	0.341562	0.456926	0	2	0	2.39983	5	11	4.32749	9.52047	0.614349	0.802487	1	8	0.927652	7.42122	0.354201	0.455905	1	9	1.06221	9.55987	0.441657	0.841744	3	11	2.87878
1	20414316	20414574	20413135	20415287	AT1G54680	AT1G54690	0	4	0	3.91773	0.898831	0.635156	0	5	0	4.50641	0.857876	0.515881	0	1	0	0.962822	0.890374	0.470179	0	2	0	2.39983	0	13	0	11.2515	0.948442	0.102856	0	14	0	12.9871	0.983074	0.0494916	2	12	2.12442	12.7465	0.213834	0.0601948	0	5	0
1	22704198	22704396	22704010	22707826	AT1G61542	AT1G61550	0	4	0	3.91773	0.403949	0.635156	0	2	0	1.80257	0.367976	0.737084	0	2	0	1.92564	0.396383	0.796092	1	2	1.19991	2.39983	0	0	0	0	0.948442	0.449771	0	1	0	0.927652	0.983074	0.974614	0	1	0	1.06221	0.949247	0.923935	0	1	0
1	26877745	26878340	26874064	26880024	AT1G71300	AT1G71310	2	4	1.95886	3.91773	0.508597	0.956642	2	7	1.80257	6.30898	0.443141	0.464288	2	3	1.92564	2.88847	0.494724	0.763054	3	3	3.59974	3.59974	2	5	1.73099	4.32749	0.704259	0.162473	1	5	0.927652	4.63826	0.974614	0.136489	0	5	0	5.31104	0.552041	0.0949312	1	1	0.959595
1	27018158	27018315	27017801	27022117	AT1G71828	AT1G71830	0	4	0	3.91773	0.898831	0.956642	0	1	0	0.901283	0.857876	0.222353	0	2	0	1.92564	0.890374	0.494724	0	3	0	3.59974	0	3	0	2.59649	0.948442	0.265682	0	1	0	0.927652	0.983074	0.0632146	0	1	0	1.06221	0.949247	0.0955095	0	6	0
1	27111894	27111932	27110865	27114342	AT1G72030	AT1G72040	0	4	0	3.91773	0.898831	0.635156	0	7	0	6.30898	0.857876	0.250068	0	5	0	4.81411	0.890374	0.456926	0	2	0	2.39983	0	26	0	22.5029	0.948442	0.0521726	0	16	0	14.8424	0.983074	0.515734	0	15	0	15.9331	0.949247	0.402747	0	12	0
1	27414415	27415173	27413971	27415335	AT1G72850	AT1G72852	0	4	0	3.91773	0.0815874	0.754397	1	2	0.901283	1.80257	0.222353	0.254016	0	2	0	1.92564	0.0785597	0.293476	3	4	3.59974	4.79965	1	3	0.865497	2.59649	0.552887	0.152842	1	2	0.927652	1.8553	0.517069	0.26291	1	2	1.06221	2.12442	0.450535	0.213834	0	0	0
1	27416232	27418323	27416228	27420778	AT1G72855	AT1G72860	2	4	1.95886	3.91773	0.783872	0.635156	4	5	3.60513	4.50641	0.381966	0.515881	5	5	4.81411	4.81411	0.214145	0.456926	1	2	1.19991	2.39983	4	6	3.46199	5.19298	0.841941	0.91694	4	5	3.71061	4.63826	0.76389	0.954204	0	2	0	2.12442	0.152375	0.360793	3	5	2.87878
1	29246074	29246281	29245050	29248028	AT1G77765	AT1G77770	0	4	0	3.91773	0.898831	0.520642	0	7	0	6.30898	0.857876	0.97711	0	9	0	8.6654	0.890374	0.546393	0	5	0	5.99957	0	0	0	0	0.948442	0.213291	0	8	0	7.42122	0.983074	0.0740372	0	3	0	3.18662	0.949247	0.59491	0	2	0
2	389470	389918	388055	390405	AT2G01860	AT2G01870	1	4	0.979432	3.91773	0.848765	0.635156	0	0	0	0	0.367976	0.157839	1	4	0.962822	3.85129	0.83622	0.651735	1	2	1.19991	2.39983	1	2	0.865497	1.73099	0.552887	0.0775398	0	3	0	2.78296	0.983074	0.205476	0	4	0	4.24883	0.949247	0.493182	0	7	0
2	3670909	3672394	3667253	3672729	AT2G09795	AT2G09800	2	4	1.95886	3.91773	0.783872	0.328581	10	22	9.01283	19.8282	0.0240888	5.50552e-05	3	3	2.88847	2.88847	0.526961	0.526961	1	1	1.19991	1.19991	27	87	23.3684	75.2983	0.00147874	5.32679e-15	36	103	33.3955	95.5481	8.8138e-06	3.68629e-16	2	4	2.12442	4.24883	0.149833	0.172494	7	10	6.71716
2	4005995	4006116	4005579	4007044	AT2G10405	AT2G10410	0	4	0	3.91773	0.181541	1.77741e-16	0	10	0	9.01283	0.157839	2.92498e-13	0	75	0	72.2116	0.176465	0.919755	2	59	2.39983	70.7949	2	46	1.73099	39.8129	0.00404747	2.74375e-06	4	53	3.71061	49.1656	0.041574	0.000323884	8	72	8.49766	76.479	0.524009	0.29461	12	94	11.5151
2	7039682	7040592	7039677	7042933	AT2G16245	AT2G16250	2	4	1.95886	3.91773	0.811599	0.754397	5	5	4.50641	4.50641	0.515881	0.881715	1	3	0.962822	2.88847	0.470179	0.502526	2	4	2.39983	4.79965	4	4	3.46199	3.46199	0.0292243	0.0174922	6	7	5.56591	6.49356	0.145431	0.164284	8	10	8.49766	10.6221	0.524009	0.718878	12	13	11.5151
2	8197753	8198103	8197114	8198160	AT2G18917	AT2G18920	0	4	0	3.91773	0.898831	0.328581	0	1	0	0.901283	0.857876	0.788249	0	3	0	2.88847	0.890374	0.526961	0	1	0	1.19991	0	3	0	2.59649	0.948442	0.786485	1	2	0.927652	1.8553	0.517069	0.968271	0	0	0	0	0.949247	0.29003	0	2	0
2	9662638	9664133	9660964	9666981	AT2G22730	AT2G22740	1	4	0.979432	3.91773	0.481402	0.0295226	1	4	0.901283	3.60513	0.428246	0.0191042	3	7	2.88847	6.73975	0.90254	0.161055	2	11	2.39983	13.199	1	8	0.865497	6.92398	0.549723	0.755612	0	3	0	2.78296	0.237519	0.316686	3	10	3.18662	10.6221	0.59491	0.237513	2	6	1.91919
2	10426342	10427513	10425818	10427594	AT2G24540	AT2G24545	4	4	3.91773	3.91773	0.0503874	0.0295226	9	9	8.11155	8.11155	0.384416	0.272367	8	8	7.70257	7.70257	0.345807	0.243304	10	11	11.9991	13.199	16	16	13.848	13.848	0.502887	0.644023	16	18	14.8424	16.6977	0.392906	0.325463	6	6	6.37325	6.37325	0.335324	0.246241	11	12	10.5555
2	11143290	11143360	11140809	11145103	AT2G26170	AT2G26180	0	4	0	3.91773	0.898831	0.520642	0	8	0	7.21026	0.857876	0.795792	0	2	0	1.92564	0.890374	0.168046	0	5	0	5.99957	0	7	0	6.05848	0.948442	0.150555	0	5	0	4.63826	0.983074	0.311843	0	2	0	2.12442	0.949247	0.905001	0	2	0
2	13107909	13108221	13105770	13108863	AT2G30760	AT2G30766	0	4	0	3.91773	0.898831	0.635156	0	6	0	5.4077	0.857876	0.362606	0	2	0	1.92564	0.890374	0.796092	0	2	0	2.39983	4	14	3.46199	12.117	0.630728	0.208782	6	7	5.56591	6.49356	0.820598	0.946854	1	4	1.06221	4.24883	0.16183	0.493182	5	7	4.79797
2	14022037	14024398	14021870	14025085	AT2G33050	AT2G33051	2	4	1.95886	3.91773	0.508597	0.221901	2	3	1.80257	2.70385	0.443141	0.0908858	7	9	6.73975	8.6654	0.40013	0.980887	3	7	3.59974	8.3994	8	8	6.92398	6.92398	0.968756	0.968756	2	3	1.8553	2.78296	0.0979687	0.205476	13	15	13.8087	15.9331	0.121859	0.0544614	7	7	6.71716
2	15123154	15123184	15119542	15125588	AT2G36010	AT2G36020	0	4	0	3.91773	0.898831	0.101193	0	2	0	1.80257	0.857876	0.37246	0	0	0	0	0.890374	0.890374	0	0	0	0	0	2	0	1.73099	0.948442	0.372963	0	3	0	2.78296	0.983074	0.689862	0	2	0	2.12442	0.949247	0.540536	0	4	0
2	17034541	17034600	17032464	17036208	AT2G40810	AT2G40815	0	4	0	3.91773	0.898831	0.956642	0	5	0	4.50641	0.857876	0.822431	0	5	0	4.81411	0.890374	0.745147	0	3	0	3.59974	0	6	0	5.19298	0.948442	0.670791	0	4	0	3.71061	0.983074	0.958363	0	2	0	2.12442	0.949247	0.540536	0	4	0
2	17376155	17376238	17374083	17379055	AT2G41670	AT2G41680	0	4	0	3.91773	0.898831	0.754397	0	2	0	1.80257	0.857876	0.254016	0	0	0	0	0.890374	0.0349738	0	4	0	4.79965	0	10	0	8.65497	0.948442	0.0244031	0	11	0	10.2042	0.983074	0.0647299	0	14	0	14.8709	0.949247	0.388727	0	21	0
2	17968698	17968726	17966251	17970835	AT2G43230	AT2G43235	0	4	0	3.91773	0.898831	0.635156	0	1	0	0.901283	0.857876	0.428246	0	2	0	1.92564	0.890374	0.796092	0	2	0	2.39983	0	1	0	0.865497	0.948442	0.549723	0	5	0	4.63826	0.983074	0.311843	0	3	0	3.18662	0.949247	0.59491	0	2	0
3	916435	918490	916356	918834	AT3G03700	AT3G03702	4	4	3.91773	3.91773	0.754397	0.754397	4	4	3.60513	3.60513	0.659492	0.659492	5	5	4.81411	4.81411	0.966151	0.966151	4	4	4.79965	4.79965	2	2	1.73099	1.73099	0.903501	0.903501	2	2	1.8553	1.8553	0.968271	0.968271	1	1	1.06221	1.06221	0.702994	0.702994	2	2	1.91919
3	2255710	2255742	2254479	2258005	AT3G07120	AT3G07130	0	4	0	3.91773	0.898831	0.328581	0	1	0	0.901283	0.857876	0.788249	0	2	0	1.92564	0.890374	0.797739	0	1	0	1.19991	0	3	0	2.59649	0.948442	0.442765	0	1	0	0.927652	0.983074	0.974614	0	0	0	0	0.949247	0.552041	0	1	0
3	2554829	2554921	2552477	2555929	AT3G07990	AT3G08000	0	4	0	3.91773	0.898831	0.754397	0	2	0	1.80257	0.857876	0.254016	0	3	0	2.88847	0.890374	0.502526	0	4	0	4.79965	0	4	0	3.46199	0.948442	0.841941	0	3	0	2.78296	0.983074	0.962986	0	2	0	2.12442	0.949247	0.784908	0	3	0
3	3103880	3104014	3102157	3106815	AT3G10060	AT3G10070	0	4	0	3.91773	0.898831	0.328581	0	3	0	2.70385	0.857876	0.577635	0	2	0	1.92564	0.890374	0.797739	0	1	0	1.19991	0	18	0	15.579	0.948442	0.0511758	1	43	0.927652	39.889	0.517069	0.134365	1	28	1.06221	29.7418	0.450535	0.796953	0	29	0
3	3450496	3450589	3447568	3453683	AT3G11000	AT3G11010	0	4	0	3.91773	0.898831	0.956642	0	2	0	1.80257	0.857876	0.443141	0	4	0	3.85129	0.890374	0.976418	0	3	0	3.59974	0	8	0	6.92398	0.948442	0.648009	0	6	0	5.56591	0.983074	0.414196	0	10	0	10.6221	0.949247	0.650811	0	9	0
3	5481325	5481379	5480464	5485094	AT3G16175	AT3G16180	0	4	0	3.91773	0.898831	0.101193	0	3	0	2.70385	0.857876	0.212698	0	6	0	5.77693	0.890374	0.0323636	0	0	0	0	0	7	0	6.05848	0.948442	0.839001	0	10	0	9.27652	0.983074	0.527016	0	9	0	9.55987	0.949247	0.486796	0	7	0
3	6543318	6543676	6542509	6545432	AT3G18960	AT3G18970	0	4	0	3.91773	0.898831	0.328581	0	0	0	0	0.857876	0.367976	0	2	0	1.92564	0.890374	0.797739	0	1	0	1.19991	0	2	0	1.73099	0.948442	0.903501	1	5	0.927652	4.63826	0.517069	0.311843	0	3	0	3.18662	0.949247	0.59491	0	2	0
3	7688434	7688616	7684430	7691504	AT3G21810	AT3G21820	0	4	0	3.91773	0.898831	0.221901	0	9	0	8.11155	0.857876	0.909876	0	9	0	8.6654	0.890374	0.980887	0	7	0	8.3994	0	8	0	6.92398	0.948442	0.545863	0	8	0	7.42122	0.983074	0.462115	1	12	1.06221	12.7465	0.450535	0.0601948	0	5	0
3	17892738	17892847	17891134	17893975	AT3G48320	AT3G48330	0	4	0	3.91773	0.898831	0.754397	0	3	0	2.70385	0.857876	0.443303	0	2	0	1.92564	0.890374	0.293476	0	4	0	4.79965	0	14	0	12.117	0.449771	0.410328	1	11	0.927652	10.2042	0.974614	0.227641	0	9	0	9.55987	0.552041	0.199828	1	17	0.959595
3	20221097	20223024	20220810	20223028	AT3G54625	AT3G54630	4	4	3.91773	3.91773	0.956642	0.956642	4	4	3.60513	3.60513	0.947313	0.947313	2	2	1.92564	1.92564	0.494724	0.494724	3	3	3.59974	3.59974	3	3	2.59649	2.59649	0.152842	0.152842	2	2	1.8553	1.8553	0.26291	0.26291	2	2	2.12442	2.12442	0.213834	0.213834	0	0	0
3	21069411	21069483	21066124	21070356	AT3G56900	AT3G56910	0	4	0	3.91773	0.898831	0.635156	0	4	0	3.60513	0.857876	0.717183	0	2	0	1.92564	0.890374	0.796092	0	2	0	2.39983	0	25	0	21.6374	0.948442	0.000840641	0	38	0	35.2508	0.983074	0.151959	0	52	0	55.2348	0.949247	0.475468	0	50	0
3	21529731	21529905	21527640	21532572	AT3G58130	AT3G58140	2	4	1.95886	3.91773	0.783872	0.754397	1	5	0.901283	4.50641	0.788249	0.881715	0	6	0	5.77693	0.396383	0.819638	1	4	1.19991	4.79965	1	12	0.865497	10.386	0.549723	0.306932	0	24	0	22.2636	0.237519	0.25342	1	20	1.06221	21.2442	0.702994	0.333268	2	16	1.91919
3	21821349	21821440	21819071	21824348	AT3G59030	AT3G59040	0	4	0	3.91773	0.898831	0.635156	0	5	0	4.50641	0.857876	0.515881	0	0	0	0	0.890374	0.176465	0	2	0	2.39983	0	10	0	8.65497	0.948442	0.505568	0	18	0	16.6977	0.983074	0.325463	0	12	0	12.7465	0.949247	0.797579	0	12	0
3	22708482	22708509	22706312	22711279	AT3G61370	AT3G61380	0	4	0	3.91773	0.898831	0.635156	0	6	0	5.4077	0.857876	0.362606	0	4	0	3.85129	0.890374	0.651735	0	2	0	2.39983	0	3	0	2.59649	0.948442	0.786485	0	7	0	6.49356	0.983074	0.121788	0	3	0	3.18662	0.949247	0.59491	0	2	0
4	6309393	6309546	6308683	6310869	AT4G10100	AT4G10110	1	4	0.979432	3.91773	0.606286	0.520642	0	3	0	2.70385	0.857876	0.270351	0	5	0	4.81411	0.890374	0.709098	0	5	0	5.99957	0	2	0	1.73099	0.948442	0.0775398	0	2	0	1.8553	0.983074	0.0979687	0	3	0	3.18662	0.949247	0.298778	0	7	0
4	8511487	8511928	8510908	8513727	AT4G14830	AT4G14840	1	4	0.979432	3.91773	0.606286	0.956642	0	1	0	0.901283	0.857876	0.222353	0	2	0	1.92564	0.890374	0.494724	0	3	0	3.59974	0	5	0	4.32749	0.948442	0.362013	3	12	2.78296	11.1318	0.13368	0.00892068	0	3	0	3.18662	0.949247	0.59491	0	2	0
4	16833933	16834009	16832481	16835619	AT4G35410	AT4G35420	0	4	0	3.91773	0.898831	0.956642	0	4	0	3.60513	0.857876	0.947313	0	0	0	0	0.890374	0.0785597	0	3	0	3.59974	0	7	0	6.05848	0.948442	0.484686	0	6	0	5.56591	0.983074	0.414196	0	7	0	7.43546	0.949247	0.786473	0	9	0
4	17644898	17645830	17643570	17649055	AT4G37550	AT4G37553	0	4	0	3.91773	0.898831	0.956642	0	5	0	4.50641	0.857876	0.822431	2	15	1.92564	14.4423	0.341562	0.0172608	0	3	0	3.59974	4	41	3.46199	35.4854	0.270906	0.465684	0	30	0	27.8296	0.483218	0.794363	4	46	4.24883	48.8616	0.174706	0.0314919	1	31	0.959595
4	18559784	18559844	18559103	18560657	AT4G40042	AT4G40045	0	4	0	3.91773	0.898831	0.101193	0	3	0	2.70385	0.857876	0.212698	0	5	0	4.81411	0.890374	0.0583324	0	0	0	0	0	3	0	2.59649	0.948442	0.265682	0	1	0	0.927652	0.983074	0.0632146	0	1	0	1.06221	0.949247	0.0955095	0	6	0
5	777021	777048	774401	779424	AT5G03250	AT5G03260	0	4	0	3.91773	0.898831	0.138545	0	8	0	7.21026	0.857876	0.550027	0	7	0	6.73975	0.890374	0.486723	0	8	0	9.59931	0	1	0	0.865497	0.948442	0.552887	0	1	0	0.927652	0.983074	0.517069	0	3	0	3.18662	0.949247	0.101491	0	0	0
5	2884179	2884229	2882427	2886863	AT5G09290	AT5G09300	0	4	0	3.91773	0.898831	0.221901	0	5	0	4.50641	0.857876	0.281556	0	5	0	4.81411	0.890374	0.339183	0	7	0	8.3994	0	1	0	0.865497	0.948442	0.552887	0	1	0	0.927652	0.983074	0.517069	0	5	0	5.31104	0.949247	0.0228625	0	0	0
5	3143723	3144157	3137310	3144269	AT5G10030	AT5G10040	0	4	0	3.91773	0.898831	0.0295226	0	9	0	8.11155	0.857876	0.272367	0	13	0	12.5167	0.890374	0.876169	0	11	0	13.199	0	2	0	1.73099	0.948442	0.704259	0	2	0	1.8553	0.983074	0.650601	0	2	0	2.12442	0.949247	0.550865	0	1	0
5	3486242	3486267	3483704	3489234	AT5G11010	AT5G11020	0	4	0	3.91773	0.898831	0.520642	0	2	0	1.80257	0.857876	0.140444	0	4	0	3.85129	0.890374	0.502836	0	5	0	5.99957	0	0	0	0	0.948442	0.0227466	0	0	0	0	0.983074	0.0282077	0	5	0	5.31104	0.949247	0.863197	0	5	0
5	6798832	6798899	6797440	6800977	AT5G20130	AT5G20140	0	4	0	3.91773	0.898831	0.0170201	0	16	0	14.4205	0.857876	0.974662	0	21	0	20.2193	0.890374	0.363796	0	12	0	14.399	0	26	0	22.5029	0.948442	0.495717	0	18	0	16.6977	0.983074	0.789552	0	11	0	11.6843	0.949247	0.246973	0	19	0
5	7330825	7330930	7328961	7334205	AT5G22100	AT5G22110	0	4	0	3.91773	0.898831	0.956642	0	1	0	0.901283	0.857876	0.222353	0	5	0	4.81411	0.890374	0.745147	0	3	0	3.59974	0	1	0	0.865497	0.948442	0.922732	0	6	0	5.56591	0.983074	0.0780372	0	5	0	5.31104	0.949247	0.0949312	0	1	0
5	7826028	7826611	7825882	7828724	AT5G23230	AT5G23235	4	4	3.91773	3.91773	0.754397	0.520642	3	4	2.70385	3.60513	0.443303	0.437269	3	4	2.88847	3.85129	0.502526	0.502836	4	5	4.79965	5.99957	0	19	0	16.4444	0.449771	0.874285	1	23	0.927652	21.336	0.974614	0.508844	0	32	0	33.9907	0.552041	0.0196864	1	18	0.959595
5	7826732	7828724	7826028	7828724	AT5G23235	AT5G23240	0	4	0	3.91773	0.403949	0.520642	1	4	0.901283	3.60513	0.788249	0.437269	1	4	0.962822	3.85129	0.83622	0.502836	1	5	1.19991	5.99957	19	19	16.4444	16.4444	0.99018	0.874285	22	23	20.4083	21.336	0.495034	0.508844	32	32	33.9907	33.9907	0.0126785	0.0196864	17	18	16.3131
5	19765195	19765272	19763152	19769369	AT5G48730	AT5G48740	0	4	0	3.91773	0.898831	0.101193	0	1	0	0.901283	0.857876	0.652224	0	4	0	3.85129	0.890374	0.105139	0	0	0	0	0	4	0	3.46199	0.948442	0.873568	0	8	0	7.42122	0.983074	0.294341	0	2	0	2.12442	0.949247	0.540536	0	4	0
5	20745349	20745703	20744566	20747277	AT5G51010	AT5G51020	0	4	0	3.91773	0.898831	0.754397	2	4	1.80257	3.60513	0.37246	0.659492	1	1	0.962822	0.962822	0.615635	0.131993	0	4	0	4.79965	3	10	2.59649	8.65497	0.786485	0.647573	2	19	1.8553	17.6254	0.968271	0.178156	1	11	1.06221	11.6843	0.702994	0.80551	2	11	1.91919
5	20783931	20784071	20781816	20786816	AT5G51130	AT5G51140	0	4	0	3.91773	0.898831	0.754397	0	10	0	9.01283	0.857876	0.313068	0	5	0	4.81411	0.890374	0.966151	0	4	0	4.79965	0	6	0	5.19298	0.948442	0.670791	0	1	0	0.927652	0.983074	0.203282	0	3	0	3.18662	0.949247	0.840106	0	4	0
5	22554878	22554964	22551747	22555650	AT5G55700	AT5G55710	0	4	0	3.91773	0.898831	0.520642	0	9	0	8.11155	0.857876	0.634724	0	2	0	1.92564	0.890374	0.168046	0	5	0	5.99957	0	9	0	7.78948	0.948442	0.202209	0	20	0	18.553	0.983074	0.360941	0	19	0	20.182	0.949247	0.248165	0	14	0
5	22722482	22722613	22721373	22725095	AT5G56120	AT5G56130	0	4	0	3.91773	0.898831	0.101193	0	5	0	4.50641	0.857876	0.0693633	0	3	0	2.88847	0.890374	0.189503	0	0	0	0	0	3	0	2.59649	0.948442	0.411701	0	3	0	2.78296	0.983074	0.47506	0	7	0	7.43546	0.949247	0.460348	0	5	0
5	23194833	23195476	23193163	23198524	AT5G57240	AT5G57250	0	4	0	3.91773	0.403949	0.635156	0	7	0	6.30898	0.367976	0.250068	0	2	0	1.92564	0.396383	0.796092	1	2	1.19991	2.39983	0	7	0	6.05848	0.948442	0.839001	3	6	2.78296	5.56591	0.13368	0.741339	0	1	0	1.06221	0.949247	0.0556884	0	7	0
5	26450964	26451154	26448938	26453199	AT5G66180	AT5G66190	0	4	0	3.91773	0.898831	0.635156	0	1	0	0.901283	0.857876	0.428246	0	7	0	6.73975	0.890374	0.210017	0	2	0	2.39983	1	181	0.865497	156.655	0.552887	0.0603217	0	226	0	209.649	0.983074	0.312772	2	186	2.12442	197.571	0.213834	0.699914	0	198	0
1	941062	941162	937920	943377	AT1G03750	AT1G03760	0	5	0	4.89716	0.898831	0.725472	0	4	0	3.60513	0.857876	0.947313	0	7	0	6.73975	0.890374	0.40013	0	3	0	3.59974	0	5	0	4.32749	0.948442	0.162473	0	3	0	2.78296	0.983074	0.396515	0	3	0	3.18662	0.949247	0.314774	0	1	0
1	2539614	2539661	2538615	2542334	AT1G08120	AT1G08125	0	5	0	4.89716	0.898831	0.518666	0	3	0	2.70385	0.857876	0.159073	0	5	0	4.81411	0.890374	0.499298	0	6	0	7.19948	0	3	0	2.59649	0.948442	0.887517	0	4	0	3.71061	0.983074	0.76389	0	2	0	2.12442	0.949247	0.784908	0	3	0
1	3038631	3039326	3038462	3041873	AT1G09420	AT1G09421	0	5	0	4.89716	0.898831	0.205951	3	6	2.70385	5.4077	0.212698	0.158545	0	0	0	0	0.890374	0.396383	0	1	0	1.19991	4	5	3.46199	4.32749	0.080361	0.861048	2	4	1.8553	3.71061	0.26291	0.712622	0	1	0	1.06221	0.949247	0.16183	0	5	0
1	4612731	4612929	4612243	4615353	AT1G13448	AT1G13450	0	5	0	4.89716	0.403949	0.152525	1	7	0.901283	6.30898	0.788249	0.279736	4	8	3.85129	7.70257	0.339171	0.479107	1	9	1.19991	10.7992	0	2	0	1.73099	0.948442	0.226555	0	2	0	1.8553	0.983074	0.267409	1	1	1.06221	1.06221	0.450535	0.16183	0	5	0
1	5491304	5491363	5489298	5493772	AT1G15980	AT1G15990	0	5	0	4.89716	0.898831	0.205951	0	8	0	7.21026	0.857876	0.0627849	0	2	0	1.92564	0.890374	0.797739	0	1	0	1.19991	1	32	0.865497	27.6959	0.552887	0.414082	0	35	0	32.4678	0.983074	0.151182	0	31	0	32.9284	0.949247	0.145151	0	23	0
1	5892300	5893652	5891324	5895075	AT1G17230	AT1G17232	0	5	0	4.89716	0.898831	0.988152	1	6	0.901283	5.4077	0.652224	0.90678	1	6	0.962822	5.77693	0.615635	0.819638	0	4	0	4.79965	19	31	16.4444	26.8304	0.0193058	0.000614996	26	34	24.119	31.5402	0.000464081	6.64159e-05	8	12	8.49766	12.7465	0.475326	0.268372	6	8	5.75757
1	8836835	8837007	8835386	8839549	AT1G25211	AT1G25220	0	5	0	4.89716	0.403949	1.20854e-40	0	5	0	4.50641	0.367976	2.43081e-43	1	303	0.962822	291.735	0.83622	7.03776e-09	1	136	1.19991	163.188	0	2	0	1.73099	0.449771	2.09792e-162	0	2	0	1.8553	0.483218	1.98879e-154	1	560	1.06221	594.836	0.923935	0.00194137	1	513	0.959595
1	9728124	9729848	9726948	9730331	AT1G27920	AT1G27921	3	5	2.9383	4.89716	0.780945	0.725472	1	4	0.901283	3.60513	0.222353	0.947313	1	2	0.962822	1.92564	0.252904	0.494724	3	3	3.59974	3.59974	0	7	0	6.05848	0.948442	0.0116803	0	4	0	3.71061	0.983074	0.0679714	0	0	0	0	0.949247	0.949247	0	0	0
1	18333623	18333689	18332429	18337520	AT1G49530	AT1G49540	0	5	0	4.89716	0.898831	0.725472	0	4	0	3.60513	0.857876	0.947313	0	7	0	6.73975	0.890374	0.40013	0	3	0	3.59974	0	3	0	2.59649	0.948442	0.102259	0	3	0	2.78296	0.983074	0.130314	0	10	0	10.6221	0.949247	0.495688	0	8	0
1	21085548	21085651	21082863	21086494	AT1G56310	AT1G56320	0	5	0	4.89716	0.898831	0.205951	0	3	0	2.70385	0.857876	0.577635	0	4	0	3.85129	0.890374	0.339171	0	1	0	1.19991	0	0	0	0	0.948442	0.449771	0	3	0	2.78296	0.983074	0.396515	0	1	0	1.06221	0.949247	0.923935	0	1	0
1	22278975	22279007	22275484	22280586	AT1G60460	AT1G60470	0	5	0	4.89716	0.898831	0.725472	0	2	0	1.80257	0.857876	0.443141	0	4	0	3.85129	0.890374	0.976418	0	3	0	3.59974	0	0	0	0	0.948442	0.948442	0	0	0	0	0.983074	0.983074	0	0	0	0	0.949247	0.949247	0	0	0
1	22995437	22995471	22994583	22997613	AT1G62240	AT1G62250	0	5	0	4.89716	0.898831	0.442264	0	1	0	0.901283	0.857876	0.428246	0	4	0	3.85129	0.890374	0.651735	0	2	0	2.39983	0	3	0	2.59649	0.948442	0.887517	0	2	0	1.8553	0.983074	0.656039	0	2	0	2.12442	0.949247	0.784908	0	3	0
1	23271703	23272578	23271416	23274302	AT1G62840	AT1G62850	2	5	1.95886	4.89716	0.0543098	0.235945	9	13	8.11155	11.7167	0.909876	0.6941	5	6	4.81411	5.77693	0.339183	0.343673	7	8	8.3994	9.59931	1	1	0.865497	0.865497	0.552887	0.549723	0	4	0	3.71061	0.983074	0.481361	0	2	0	2.12442	0.949247	0.905001	0	2	0
1	23318187	23318234	23315294	23320316	AT1G62950	AT1G62960	0	5	0	4.89716	0.898831	0.0595288	0	6	0	5.4077	0.857876	0.072985	0	5	0	4.81411	0.890374	0.054883	0	11	0	13.199	0	13	0	11.2515	0.948442	3.37428e-10	0	17	0	15.7701	0.983074	1.01688e-07	0	24	0	25.493	0.949247	0.000239428	0	62	0
1	25746977	25747654	25746736	25750275	AT1G68568	AT1G68570	2	5	1.95886	4.89716	0.783872	0.205951	1	2	0.901283	1.80257	0.788249	0.851747	0	2	0	1.92564	0.396383	0.797739	1	1	1.19991	1.19991	4	6	3.46199	5.19298	0.270906	0.670791	3	7	2.78296	6.49356	0.396515	0.42125	2	4	2.12442	4.24883	0.550865	0.875527	1	4	0.959595
1	28268968	28269002	28268541	28271965	AT1G75335	AT1G75340	0	5	0	4.89716	0.898831	0.725472	0	4	0	3.60513	0.857876	0.947313	0	6	0	5.77693	0.890374	0.552678	0	3	0	3.59974	0	9	0	7.78948	0.948442	0.406031	0	4	0	3.71061	0.983074	0.712622	0	5	0	5.31104	0.949247	0.863197	0	5	0
1	28314458	28315122	28313487	28318375	AT1G75440	AT1G75450	1	5	0.979432	4.89716	0.481402	0.235945	0	13	0	11.7167	0.157839	0.6941	1	10	0.962822	9.62822	0.470179	0.977928	2	8	2.39983	9.59931	0	3	0	2.59649	0.948442	0.152842	0	1	0	0.927652	0.983074	0.517069	0	1	0	1.06221	0.949247	0.450535	0	0	0
1	28543100	28543227	28540823	28543850	AT1G76050	AT1G76060	0	5	0	4.89716	0.898831	0.725472	0	7	0	6.30898	0.857876	0.464288	0	3	0	2.88847	0.890374	0.763054	0	3	0	3.59974	1	7	0.865497	6.05848	0.552887	0.49497	0	10	0	9.27652	0.983074	0.134784	0	2	0	2.12442	0.949247	0.540536	0	4	0
1	28720328	28720371	28718213	28722521	AT1G76530	AT1G76540	0	5	0	4.89716	0.898831	0.725472	0	6	0	5.4077	0.857876	0.625194	0	1	0	0.962822	0.890374	0.252904	0	3	0	3.59974	0	5	0	4.32749	0.948442	0.458552	0	5	0	4.63826	0.983074	0.539245	0	5	0	5.31104	0.949247	0.714628	0	7	0
1	29401759	29401902	29400140	29403946	AT1G78130	AT1G78140	0	5	0	4.89716	0.898831	0.205951	0	6	0	5.4077	0.857876	0.158545	0	2	0	1.92564	0.890374	0.797739	0	1	0	1.19991	0	5	0	4.32749	0.948442	0.458552	0	6	0	5.56591	0.983074	0.741339	0	2	0	2.12442	0.949247	0.149833	0	7	0
1	29621340	29621447	29616919	29623156	AT1G78770	AT1G78780	0	5	0	4.89716	0.898831	0.0962897	0	6	0	5.4077	0.857876	0.117319	0	6	0	5.77693	0.890374	0.153161	0	10	0	11.9991	0	0	0	0	0.948442	0.449771	0	1	0	0.927652	0.983074	0.974614	0	2	0	2.12442	0.949247	0.550865	0	1	0
2	1525642	1526767	1525331	1526875	AT2G04378	AT2G04380	0	5	0	4.89716	6.10179e-05	5.22538e-06	0	9	0	8.11155	3.32781e-05	0.000105512	13	26	12.5167	25.0334	0.711117	0.343253	12	27	14.399	32.3977	1	12	0.865497	10.386	9.23906e-07	0.000474867	1	10	0.927652	9.27652	2.04384e-06	0.000253916	22	39	23.3686	41.4261	0.731913	0.255481	22	33	21.1111
2	1705148	1705778	1704283	1706465	AT2G04850	AT2G04852	3	5	2.9383	4.89716	0.514187	0.205951	2	2	1.80257	1.80257	0.851747	0.851747	3	4	2.88847	3.85129	0.526961	0.339171	1	1	1.19991	1.19991	1	1	0.865497	0.865497	0.922732	0.549723	6	8	5.56591	7.42122	0.0780372	0.0740372	1	2	1.06221	2.12442	0.923935	0.905001	1	2	0.959595
2	7076713	7077366	7074362	7079519	AT2G16360	AT2G16365	3	5	2.9383	4.89716	0.780945	0.730748	8	9	7.21026	8.11155	0.337943	0.634724	2	5	1.92564	4.81411	0.494724	0.709098	3	5	3.59974	5.99957	8	10	6.92398	8.65497	0.968756	0.053092	10	16	9.27652	14.8424	0.527016	0.547635	3	17	3.18662	18.0575	0.298778	0.986246	7	19	6.71716
2	10392787	10392828	10391089	10393976	AT2G24440	AT2G24450	0	5	0	4.89716	0.898831	0.442264	0	1	0	0.901283	0.857876	0.428246	0	1	0	0.962822	0.890374	0.470179	0	2	0	2.39983	0	1	0	0.865497	0.948442	0.549723	0	2	0	1.8553	0.983074	0.968271	0	1	0	1.06221	0.949247	0.702994	0	2	0
2	10529690	10531957	10528064	10533887	AT2G24735	AT2G24740	0	5	0	4.89716	0.898831	0.0126773	0	7	0	6.30898	0.857876	0.029721	0	11	0	10.591	0.890374	0.248879	0	14	0	16.7988	0	22	0	19.0409	0.449771	8.92728e-09	1	27	0.927652	25.0466	0.974614	2.08639e-06	1	37	1.06221	39.3017	0.923935	0.00457972	1	72	0.959595
2	14990325	14990426	14988447	14990935	AT2G35658	AT2G35660	0	5	0	4.89716	0.898831	0.730748	0	1	0	0.901283	0.857876	0.0551372	0	2	0	1.92564	0.890374	0.168046	0	5	0	5.99957	0	5	0	4.32749	0.948442	0.639036	0	1	0	0.927652	0.983074	0.0632146	0	2	0	2.12442	0.949247	0.234883	0	6	0
2	15751568	15751672	15750970	15753967	AT2G37530	AT2G37540	0	5	0	4.89716	0.898831	0.205951	0	1	0	0.901283	0.857876	0.788249	0	5	0	4.81411	0.890374	0.214145	0	1	0	1.19991	1	8	0.865497	6.92398	0.552887	0.202566	0	4	0	3.71061	0.983074	0.76389	0	5	0	5.31104	0.949247	0.413115	0	3	0
2	15891735	15891843	15890972	15893639	AT2G37970	AT2G37975	0	5	0	4.89716	0.898831	0.730748	0	5	0	4.50641	0.857876	0.627908	0	7	0	6.73975	0.890374	0.881558	0	5	0	5.99957	1	5	0.865497	4.32749	0.552887	0.319468	0	8	0	7.42122	0.983074	0.943537	0	4	0	4.24883	0.949247	0.354779	0	8	0
2	17630729	17630797	17627342	17634299	AT2G42320	AT2G42330	0	5	0	4.89716	0.898831	0.518666	0	8	0	7.21026	0.857876	0.962605	0	4	0	3.85129	0.890374	0.330952	0	6	0	7.19948	0	3	0	2.59649	0.948442	0.411701	0	10	0	9.27652	0.983074	0.235993	0	5	0	5.31104	0.949247	0.863197	0	5	0
2	18097400	18097488	18095775	18099136	AT2G43630	AT2G43640	0	5	0	4.89716	0.898831	0.235945	0	6	0	5.4077	0.857876	0.281643	0	9	0	8.6654	0.890374	0.811803	0	8	0	9.59931	0	6	0	5.19298	0.948442	0.643996	0	4	0	3.71061	0.983074	0.355802	0	4	0	4.24883	0.949247	0.493182	0	7	0
3	2961233	2961299	2958679	2966166	AT3G09650	AT3G09660	0	5	0	4.89716	0.898831	0.988152	0	3	0	2.70385	0.857876	0.443303	0	3	0	2.88847	0.890374	0.502526	0	4	0	4.79965	0	9	0	7.78948	0.948442	0.250996	0	4	0	3.71061	0.983074	0.958363	0	1	0	1.06221	0.949247	0.270032	0	4	0
3	5045110	5045328	5039931	5045403	AT3G14980	AT3G14981	0	5	0	4.89716	0.403949	0.442264	0	2	0	1.80257	0.367976	0.737084	0	2	0	1.92564	0.396383	0.796092	1	2	1.19991	2.39983	1	8	0.865497	6.92398	0.922732	0.356306	4	4	3.71061	3.71061	0.235024	0.958363	1	2	1.06221	2.12442	0.923935	0.540536	1	4	0.959595
3	5117489	5117615	5116141	5119060	AT3G15190	AT3G15200	0	5	0	4.89716	0.898831	0.988152	0	6	0	5.4077	0.857876	0.90678	0	3	0	2.88847	0.890374	0.502526	0	4	0	4.79965	0	37	0	32.0234	0.449771	0.00597272	0	59	0	54.7315	0.483218	0.853199	1	75	1.06221	79.6656	0.923935	0.0489993	1	59	0.959595
3	6410958	6411064	6408318	6413068	AT3G18620	AT3G18630	0	5	0	4.89716	0.898831	0.730748	0	4	0	3.60513	0.857876	0.437269	0	6	0	5.77693	0.890374	0.918899	0	5	0	5.99957	0	3	0	2.59649	0.948442	0.887517	0	3	0	2.78296	0.983074	0.962986	0	8	0	8.49766	0.949247	0.102852	0	3	0
3	6554531	6555147	6553529	6555657	AT3G19000	AT3G19002	3	5	2.9383	4.89716	0.885398	0.725472	7	8	6.30898	7.21026	0.250068	0.337943	0	2	0	1.92564	0.176465	0.494724	2	3	2.39983	3.59974	2	2	1.73099	1.73099	0.903501	0.593486	10	11	9.27652	10.2042	0.0262554	0.0411923	5	9	5.31104	9.55987	0.227452	0.0618812	2	3	1.91919
3	7248809	7249145	7247095	7252452	AT3G20730	AT3G20740	2	5	1.95886	4.89716	0.333812	0.442264	0	2	0	1.80257	0.857876	0.737084	1	3	0.962822	2.88847	0.615635	0.90254	0	2	0	2.39983	0	2	0	1.73099	0.449771	0.372963	0	2	0	1.8553	0.483218	0.425829	0	3	0	3.18662	0.552041	0.840106	1	4	0.959595
3	7795606	7796310	7794957	7796327	AT3G22120	AT3G22121	4	5	3.91773	4.89716	0.101193	0.988152	2	5	1.80257	4.50641	0.37246	0.881715	6	8	5.77693	7.70257	0.0323636	0.477454	0	4	0	4.79965	45	105	38.9474	90.8772	1.85832e-16	7.84341e-20	41	104	38.0337	96.4758	3.2787e-16	1.48073e-17	104	192	110.47	203.944	0.0561294	0.0417198	147	258	141.06
3	8207287	8207419	8203469	8209329	AT3G23070	AT3G23080	1	5	0.979432	4.89716	0.606286	0.518666	1	6	0.901283	5.4077	0.652224	0.599542	0	5	0	4.81411	0.890374	0.499298	0	6	0	7.19948	0	16	0	13.848	0.948442	0.151287	0	13	0	12.0595	0.983074	0.0795309	0	11	0	11.6843	0.949247	0.0810234	0	23	0
3	8222364	8224871	8220682	8226400	AT3G23100	AT3G23110	1	5	0.979432	4.89716	0.606286	0.0557151	0	3	0	2.70385	0.857876	0.212698	1	2	0.962822	1.92564	0.615635	0.341562	0	0	0	0	7	10	6.05848	8.65497	0.484686	0.647573	3	4	2.78296	3.71061	0.0810536	0.0661818	22	26	23.3686	27.6174	0.00902402	0.00556262	9	11	8.63635
3	9999694	10000230	9997895	10003314	AT3G27110	AT3G27120	0	5	0	4.89716	0.898831	0.205951	0	10	0	9.01283	0.857876	0.0240888	1	3	0.962822	2.88847	0.615635	0.526961	0	1	0	1.19991	0	17	0	14.7135	0.213291	0.0424657	2	6	1.8553	5.56591	0.968271	0.950392	0	5	0	5.31104	0.29003	0.914681	2	6	1.91919
3	17525485	17525540	17523458	17527052	AT3G47550	AT3G47560	0	5	0	4.89716	0.898831	0.0962897	0	2	0	1.80257	0.857876	0.00521	0	5	0	4.81411	0.890374	0.0895694	0	10	0	11.9991	0	11	0	9.52047	0.948442	0.509698	0	7	0	6.49356	0.983074	0.164284	0	10	0	10.6221	0.949247	0.718878	0	13	0
3	21857876	21858204	21854719	21860221	AT3G59110	AT3G59120	0	5	0	4.89716	0.898831	0.988152	0	5	0	4.50641	0.857876	0.881715	0	3	0	2.88847	0.890374	0.502526	0	4	0	4.79965	0	11	0	9.52047	0.948442	0.337051	0	14	0	12.9871	0.983074	0.0924097	2	6	2.12442	6.37325	0.213834	0.851924	0	6	0
3	23424157	23426362	23422653	23426536	AT3G63440	AT3G63445	5	5	4.89716	4.89716	0.205951	0.205951	6	7	5.4077	6.30898	0.158545	0.100241	1	3	0.962822	2.88847	0.83622	0.526961	1	1	1.19991	1.19991	5	10	4.32749	8.65497	0.0375212	0.154023	3	4	2.78296	3.71061	0.0104656	0.00571246	3	3	3.18662	3.18662	0.0222577	0.00520902	13	16	12.4747
4	681862	681940	679472	682601	AT4G01570	AT4G01575	0	5	0	4.89716	0.898831	0.725472	0	6	0	5.4077	0.857876	0.625194	0	4	0	3.85129	0.890374	0.976418	0	3	0	3.59974	0	2	0	1.73099	0.948442	0.372963	0	5	0	4.63826	0.983074	0.795896	0	5	0	5.31104	0.949247	0.632587	0	4	0
4	8639424	8639581	8637666	8640291	AT4G15130	AT4G15140	0	5	0	4.89716	0.898831	0.988152	1	4	0.901283	3.60513	0.652224	0.659492	0	2	0	1.92564	0.890374	0.293476	0	4	0	4.79965	2	9	1.73099	7.78948	0.290696	0.589833	0	4	0	3.71061	0.983074	0.511303	0	3	0	3.18662	0.949247	0.433334	0	6	0
4	9577776	9577967	9575812	9581439	AT4G17010	AT4G17020	0	5	0	4.89716	0.181541	0.518666	1	5	0.901283	4.50641	0.428246	0.428319	1	5	0.962822	4.81411	0.470179	0.499298	2	6	2.39983	7.19948	2	8	1.73099	6.92398	0.704259	0.82909	2	12	1.8553	11.1318	0.650601	0.427446	1	12	1.06221	12.7465	0.923935	0.268372	1	8	0.959595
4	10169866	10169930	10169444	10171257	AT4G18395	AT4G18400	0	5	0	4.89716	0.898831	0.730748	0	4	0	3.60513	0.857876	0.437269	0	2	0	1.92564	0.890374	0.168046	0	5	0	5.99957	0	1	0	0.865497	0.948442	0.549723	0	0	0	0	0.983074	0.237519	0	3	0	3.18662	0.949247	0.59491	0	2	0
4	11563517	11563950	11561229	11566357	AT4G21760	AT4G21770	0	5	0	4.89716	0.181541	0.442264	0	2	0	1.80257	0.157839	0.737084	1	3	0.962822	2.88847	0.470179	0.90254	2	2	2.39983	2.39983	0	2	0	1.73099	0.213291	0.372963	0	2	0	1.8553	0.237519	0.425829	3	4	3.18662	4.24883	0.59491	0.875527	2	4	1.91919
4	15179132	15180803	15178925	15181751	AT4G31248	AT4G31250	3	5	2.9383	4.89716	0.885398	0.442264	5	5	4.50641	4.50641	0.515881	0.515881	6	7	5.77693	6.73975	0.312816	0.210017	2	2	2.39983	2.39983	2	2	1.73099	1.73099	0.903501	0.903501	1	1	0.927652	0.927652	0.599829	0.599829	0	0	0	0	0.29003	0.29003	2	2	1.91919
4	15406439	15406493	15403020	15409000	AT4G31850	AT4G31860	0	5	0	4.89716	0.898831	0.0962897	0	2	0	1.80257	0.857876	0.00521	0	18	0	17.3308	0.890374	0.368819	0	10	0	11.9991	0	9	0	7.78948	0.948442	0.377489	0	19	0	17.6254	0.983074	0.253056	0	16	0	16.9953	0.949247	0.309008	0	12	0
4	17923332	17923973	17922756	17924252	AT4G38210	AT4G38215	0	5	0	4.89716	0.181541	0.442264	1	3	0.901283	2.70385	0.428246	0.968973	5	6	4.81411	5.77693	0.456926	0.312816	2	2	2.39983	2.39983	3	5	2.59649	4.32749	0.152842	0.162473	4	5	3.71061	4.63826	0.0679714	0.136489	4	4	4.24883	4.24883	0.0481699	0.174706	0	1	0
4	18031279	18031333	18029196	18033741	AT4G38560	AT4G38570	0	5	0	4.89716	0.898831	0.442264	0	2	0	1.80257	0.857876	0.737084	0	6	0	5.77693	0.890374	0.312816	0	2	0	2.39983	0	4	0	3.46199	0.948442	0.841941	0	2	0	1.8553	0.983074	0.656039	0	3	0	3.18662	0.949247	0.889263	0	3	0
5	361081	362901	359107	362904	AT5G01920	AT5G01930	1	5	0.979432	4.89716	0.26127	0.730748	1	3	0.901283	2.70385	0.222353	0.270351	2	5	1.92564	4.81411	0.494724	0.709098	3	5	3.59974	5.99957	3	16	2.59649	13.848	0.166761	0.0842351	4	8	3.71061	7.42122	0.355802	0.00212795	5	25	5.31104	26.5552	0.714628	0.715509	7	25	6.71716
5	644279	644394	642558	648466	AT5G02820	AT5G02830	0	5	0	4.89716	0.898831	0.235945	0	5	0	4.50641	0.857876	0.179258	0	5	0	4.81411	0.890374	0.223351	0	8	0	9.59931	0	12	0	10.386	0.948442	0.375224	2	8	1.8553	7.42122	0.26291	0.857215	0	11	0	11.6843	0.949247	0.254112	0	7	0
5	1960681	1961158	1959536	1963040	AT5G06410	AT5G06420	0	5	0	4.89716	0.181541	0.988152	3	5	2.70385	4.50641	0.968973	0.881715	2	7	1.92564	6.73975	0.796092	0.632879	2	4	2.39983	4.79965	1	8	0.865497	6.92398	0.552887	0.545863	0	4	0	3.71061	0.983074	0.712622	0	3	0	3.18662	0.949247	0.612613	0	5	0
5	2506634	2506688	2503323	2508435	AT5G07830	AT5G07842	0	5	0	4.89716	0.898831	0.730748	0	6	0	5.4077	0.857876	0.827498	0	1	0	0.962822	0.890374	0.0674001	0	5	0	5.99957	0	2	0	1.73099	0.948442	0.226555	0	6	0	5.56591	0.983074	0.820598	0	5	0	5.31104	0.949247	0.863197	0	5	0
5	3206868	3207136	3206140	3208825	AT5G10210	AT5G10220	0	5	0	4.89716	0.898831	0.725472	0	11	0	9.91411	0.857876	0.118417	0	8	0	7.70257	0.890374	0.283756	0	3	0	3.59974	0	0	0	0	0.948442	0.948442	0	0	0	0	0.983074	0.983074	0	0	0	0	0.949247	0.949247	0	0	0
5	4170560	4170643	4166609	4171794	AT5G13130	AT5G13140	0	5	0	4.89716	0.898831	0.988152	0	3	0	2.70385	0.857876	0.443303	0	0	0	0	0.890374	0.0349738	0	4	0	4.79965	3	15	2.59649	12.9825	0.152842	0.61793	0	13	0	12.0595	0.983074	0.753997	1	15	1.06221	15.9331	0.450535	0.300792	0	11	0
5	6254620	6254769	6254560	6257932	AT5G18748	AT5G18750	0	5	0	4.89716	0.403949	0.988152	0	4	0	3.60513	0.367976	0.659492	0	1	0	0.962822	0.396383	0.131993	1	4	1.19991	4.79965	0	2	0	1.73099	0.948442	0.593486	1	4	0.927652	3.71061	0.517069	0.76389	0	3	0	3.18662	0.949247	0.889263	0	3	0
5	8865651	8865677	8863363	8867685	AT5G25460	AT5G25470	0	5	0	4.89716	0.898831	0.442264	0	3	0	2.70385	0.857876	0.968973	0	5	0	4.81411	0.890374	0.456926	0	2	0	2.39983	0	34	0	29.4269	0.948442	0.00105312	0	46	0	42.672	0.983074	0.105094	0	49	0	52.0482	0.949247	0.546023	0	61	0
5	10940035	10941771	10940033	10943378	AT5G28919	AT5G28920	4	5	3.91773	4.89716	4.06504e-17	1.47309e-16	2	5	1.80257	4.50641	2.17619e-20	9.31652e-18	81	90	77.9886	86.654	0.718194	0.361457	61	62	73.1947	74.3946	19	48	16.4444	41.5439	2.87827e-06	0.000138779	24	59	22.2636	54.7315	0.00025422	0.017911	29	53	30.804	56.297	0.0175622	0.0333215	55	85	52.7777
5	16452453	16452593	16451470	16454989	AT5G41109	AT5G41110	0	5	0	4.89716	0.898831	0.442264	1	4	0.901283	3.60513	0.652224	0.717183	0	2	0	1.92564	0.890374	0.796092	0	2	0	2.39983	1	6	0.865497	5.19298	0.549723	0.235845	0	2	0	1.8553	0.237519	0.968271	0	1	0	1.06221	0.29003	0.702994	2	2	1.91919
5	18629562	18629697	18628007	18630706	AT5G45930	AT5G45940	0	5	0	4.89716	0.898831	0.442264	0	4	0	3.60513	0.857876	0.717183	0	2	0	1.92564	0.890374	0.796092	0	2	0	2.39983	0	16	0	13.848	0.948442	0.258355	0	11	0	10.2042	0.983074	0.0647299	0	15	0	15.9331	0.949247	0.498961	0	21	0
5	19307048	19307094	19306144	19307895	AT5G47630	AT5G47635	0	5	0	4.89716	0.898831	0.442264	0	10	0	9.01283	0.857876	0.0752427	0	4	0	3.85129	0.890374	0.651735	0	2	0	2.39983	0	0	0	0	0.948442	0.948442	0	2	0	1.8553	0.983074	0.26291	0	1	0	1.06221	0.949247	0.450535	0	0	0
5	23429291	23429346	23428601	23430996	AT5G57820	AT5G57830	0	5	0	4.89716	0.898831	0.725472	0	6	0	5.4077	0.857876	0.625194	0	4	0	3.85129	0.890374	0.976418	0	3	0	3.59974	0	0	0	0	0.948442	0.449771	0	0	0	0	0.983074	0.483218	0	2	0	2.12442	0.949247	0.550865	0	1	0
5	24183567	24183641	24173259	24185629	AT5G60040	AT5G60050	0	5	0	4.89716	0.898831	0.442264	0	9	0	8.11155	0.857876	0.113666	0	6	0	5.77693	0.890374	0.312816	0	2	0	2.39983	0	8	0	6.92398	0.948442	0.755612	0	5	0	4.63826	0.983074	0.729005	0	6	0	6.37325	0.949247	0.851924	0	6	0
1	73931	74096	72339	74737	AT1G01160	AT1G01170	0	6	0	5.87659	0.898831	0.797345	0	6	0	5.4077	0.857876	0.90678	0	8	0	7.70257	0.890374	0.477454	0	4	0	4.79965	1	13	0.865497	11.2515	0.552887	0.0347367	2	25	1.8553	23.1913	0.26291	0.983325	2	14	2.12442	14.8709	0.213834	0.197204	0	24	0
1	1601148	1601214	1599911	1605027	AT1G05450	AT1G05460	0	6	0	5.87659	0.898831	0.30066	0	0	0	0	0.857876	0.157839	0	3	0	2.88847	0.890374	0.90254	0	2	0	2.39983	0	6	0	5.19298	0.948442	0.434855	0	3	0	2.78296	0.983074	0.962986	0	8	0	8.49766	0.949247	0.102852	0	3	0
1	1723734	1724486	1721509	1724734	AT1G05750	AT1G05760	5	6	4.89716	5.87659	0.988152	0.709292	6	8	5.4077	7.21026	0.90678	0.962605	3	4	2.88847	3.85129	0.502526	0.330952	4	6	4.79965	7.19948	2	2	1.73099	1.73099	0.290696	0.290696	1	1	0.927652	0.927652	0.517069	0.517069	0	0	0	0	0.949247	0.949247	0	0	0
1	1967087	1967219	1965840	1969561	AT1G06450	AT1G06460	0	6	0	5.87659	0.898831	0.797345	0	4	0	3.60513	0.857876	0.659492	1	2	0.962822	1.92564	0.615635	0.293476	0	4	0	4.79965	1	20	0.865497	17.3099	0.922732	0.170922	0	17	0	15.7701	0.483218	0.107875	1	28	1.06221	29.7418	0.923935	0.606415	1	27	0.959595
1	6257851	6257900	6255830	6261457	AT1G18180	AT1G18190	0	6	0	5.87659	0.898831	0.94283	0	10	0	9.01283	0.857876	0.496753	0	6	0	5.77693	0.890374	0.918899	0	5	0	5.99957	0	2	0	1.73099	0.948442	0.372963	0	3	0	2.78296	0.983074	0.689862	0	3	0	3.18662	0.949247	0.840106	0	4	0
1	7029629	7029698	7025548	7031535	AT1G20290	AT1G20300	0	6	0	5.87659	0.898831	0.0306759	0	4	0	3.60513	0.857876	0.121464	0	1	0	0.962822	0.890374	0.615635	0	0	0	0	0	0	0	0	0.948442	0.101147	0	9	0	8.34887	0.983074	0.104717	0	2	0	2.12442	0.949247	0.784908	0	3	0
1	8648201	8648694	8648099	8648995	AT1G24388	AT1G24390	1	6	0.979432	5.87659	0.137607	0.00060075	10	24	9.01283	21.6308	0.313068	0.595143	6	23	5.77693	22.1449	0.819638	0.657267	4	21	4.79965	25.1982	37	54	32.0234	46.7369	0.770136	0.864361	37	48	34.3231	44.5273	0.561328	0.948728	30	55	31.8662	58.4214	0.783592	0.19203	31	47	29.7474
1	13701401	13701632	13700814	13703572	AT1G36380	AT1G36390	4	6	3.91773	5.87659	0.328581	0.94283	0	3	0	2.70385	0.367976	0.270351	2	6	1.92564	5.77693	0.797739	0.918899	1	5	1.19991	5.99957	4	18	3.46199	15.579	0.270906	0.519652	0	11	0	10.2042	0.483218	0.0904041	1	11	1.06221	11.6843	0.923935	0.19017	1	20	0.959595
1	17353847	17353875	17351050	17356533	AT1G47330	AT1G47340	0	6	0	5.87659	0.898831	0.514374	0	4	0	3.60513	0.857876	0.171319	0	2	0	1.92564	0.890374	0.0509775	0	7	0	8.3994	0	4	0	3.46199	0.948442	0.438795	0	4	0	3.71061	0.983074	0.511303	0	6	0	6.37325	0.949247	0.851924	0	6	0
1	18877812	18877844	18876837	18880010	AT1G50930	AT1G50940	0	6	0	5.87659	0.898831	0.30066	0	5	0	4.50641	0.857876	0.515881	0	6	0	5.77693	0.890374	0.312816	0	2	0	2.39983	0	1	0	0.865497	0.948442	0.549723	0	5	0	4.63826	0.983074	0.311843	0	2	0	2.12442	0.949247	0.905001	0	2	0
1	19561506	19563113	19559983	19565272	AT1G52500	AT1G52510	3	6	2.9383	5.87659	0.183791	0.127179	0	0	0	0	0.857876	0.367976	1	1	0.962822	0.962822	0.615635	0.83622	0	1	0	1.19991	3	9	2.59649	7.78948	0.887517	0.14397	3	14	2.78296	12.9871	0.962986	0.782899	4	15	4.24883	15.9331	0.618632	0.775602	3	15	2.87878
1	20288804	20290316	20286882	20290401	AT1G54350	AT1G54355	3	6	2.9383	5.87659	0.183791	0.534555	2	2	1.80257	1.80257	0.37246	0.443141	0	0	0	0	0.890374	0.0785597	0	3	0	3.59974	4	10	3.46199	8.65497	0.295765	0.818455	5	9	4.63826	8.34887	0.539245	0.87147	3	4	3.18662	4.24883	0.298778	0.354779	7	8	6.71716
1	24297480	24297595	24295169	24298570	AT1G65410	AT1G65420	0	6	0	5.87659	0.898831	0.797345	0	5	0	4.50641	0.857876	0.881715	0	4	0	3.85129	0.890374	0.734494	0	4	0	4.79965	0	6	0	5.19298	0.213291	0.670791	0	6	0	5.56591	0.237519	0.587645	0	3	0	3.18662	0.29003	0.840106	2	4	1.91919
1	24973028	24973069	24970523	24974791	AT1G66930	AT1G66940	0	6	0	5.87659	0.898831	0.30066	0	2	0	1.80257	0.857876	0.737084	0	4	0	3.85129	0.890374	0.651735	0	2	0	2.39983	0	14	0	12.117	0.948442	0.410328	0	11	0	10.2042	0.983074	0.227641	0	17	0	18.0575	0.949247	0.762188	0	17	0
1	28613207	28613263	28610265	28616739	AT1G76260	AT1G76270	0	6	0	5.87659	0.898831	0.94283	0	5	0	4.50641	0.857876	0.627908	0	5	0	4.81411	0.890374	0.709098	0	5	0	5.99957	0	7	0	6.05848	0.948442	0.716833	0	2	0	1.8553	0.983074	0.267409	0	5	0	5.31104	0.949247	0.863197	0	5	0
2	1043621	1043667	1041388	1044992	AT2G03450	AT2G03460	0	6	0	5.87659	0.898831	0.361076	0	3	0	2.70385	0.857876	0.0506695	0	4	0	3.85129	0.890374	0.130406	0	8	0	9.59931	0	2	0	1.73099	0.948442	0.704259	0	0	0	0	0.983074	0.483218	0	3	0	3.18662	0.949247	0.314774	0	1	0
2	8373766	8374453	8372947	8375939	AT2G19330	AT2G19340	0	6	0	5.87659	0.403949	0.30066	0	2	0	1.80257	0.367976	0.737084	1	4	0.962822	3.85129	0.83622	0.651735	1	2	1.19991	2.39983	0	4	0	3.46199	0.213291	0.873568	0	2	0	1.8553	0.237519	0.425829	4	7	4.24883	7.43546	0.374145	0.29708	2	4	1.91919
2	8485991	8486086	8483940	8488720	AT2G19610	AT2G19620	0	6	0	5.87659	0.898831	0.797345	0	3	0	2.70385	0.857876	0.443303	0	1	0	0.962822	0.890374	0.131993	0	4	0	4.79965	0	3	0	2.59649	0.948442	0.887517	0	7	0	6.49356	0.983074	0.249125	0	0	0	0	0.949247	0.152375	0	3	0
2	8835120	8835263	8833165	8836044	AT2G20495	AT2G20500	0	6	0	5.87659	0.403949	0.534555	0	1	0	0.901283	0.367976	0.222353	0	3	0	2.88847	0.396383	0.763054	1	3	1.19991	3.59974	0	6	0	5.19298	0.948442	0.643996	0	1	0	0.927652	0.983074	0.0345376	0	4	0	4.24883	0.949247	0.493182	0	7	0
2	11720484	11720888	11720294	11721081	AT2G27389	AT2G27390	6	6	5.87659	5.87659	0.797345	0.797345	3	4	2.70385	3.60513	0.443303	0.659492	10	10	9.62822	9.62822	0.256149	0.256149	4	4	4.79965	4.79965	3	6	2.59649	5.19298	0.411701	0.849602	4	7	3.71061	6.49356	0.712622	0.840555	3	5	3.18662	5.31104	0.612613	0.914681	5	6	4.79797
2	13788517	13788894	13787172	13790073	AT2G32470	AT2G32480	1	6	0.979432	5.87659	0.848765	0.127179	0	4	0	3.60513	0.367976	0.381966	0	1	0	0.962822	0.396383	0.83622	1	1	1.19991	1.19991	7	29	6.05848	25.0994	0.300034	0.550145	5	25	4.63826	23.1913	0.541692	0.753109	2	22	2.12442	23.3686	0.784908	0.731913	3	22	2.87878
2	14318964	14319389	14317676	14320591	AT2G33845	AT2G33847	0	6	0	5.87659	0.898831	0.797345	0	6	0	5.4077	0.857876	0.90678	0	6	0	5.77693	0.890374	0.819638	0	4	0	4.79965	0	6	0	5.19298	0.948442	0.235845	0	4	0	3.71061	0.983074	0.481361	0	7	0	7.43546	0.949247	0.0779725	0	2	0
2	15034037	15034091	15033595	15036518	AT2G35765	AT2G35770	0	6	0	5.87659	0.898831	0.534555	0	7	0	6.30898	0.857876	0.464288	0	4	0	3.85129	0.890374	0.976418	0	3	0	3.59974	0	6	0	5.19298	0.948442	0.235845	0	1	0	0.927652	0.983074	0.599829	0	0	0	0	0.949247	0.29003	0	2	0
2	18159182	18159231	18157638	18162044	AT2G43840	AT2G43850	0	6	0	5.87659	0.898831	0.361076	0	5	0	4.50641	0.857876	0.179258	0	3	0	2.88847	0.890374	0.0659737	0	8	0	9.59931	0	2	0	1.73099	0.948442	0.704259	0	3	0	2.78296	0.983074	0.396515	0	0	0	0	0.949247	0.552041	0	1	0
3	1227360	1227436	1225922	1229408	AT3G04550	AT3G04560	0	6	0	5.87659	0.898831	0.246251	0	6	0	5.4077	0.857876	0.184196	0	2	0	1.92564	0.890374	0.0143588	0	9	0	10.7992	0	79	0	68.3743	0.948442	0.0238834	0	84	0	77.9228	0.983074	0.159437	0	83	0	88.1633	0.949247	0.572411	0	100	0
3	5269849	5270118	5267351	5271922	AT3G15550	AT3G15570	0	6	0	5.87659	0.898831	0.797345	0	5	0	4.50641	0.857876	0.881715	0	0	0	0	0.890374	0.0349738	0	4	0	4.79965	1	22	0.865497	19.0409	0.174064	0.524046	2	28	1.8553	25.9743	0.425829	0.0924147	0	12	0	12.7465	0.0800542	0.640896	4	16	3.83838
3	18231845	18232004	18229749	18234391	AT3G49180	AT3G49190	0	6	0	5.87659	0.898831	0.797345	0	0	0	0	0.857876	0.0290404	0	3	0	2.88847	0.890374	0.502526	0	4	0	4.79965	0	2	0	1.73099	0.948442	0.704259	0	1	0	0.927652	0.983074	0.974614	0	1	0	1.06221	0.949247	0.923935	0	1	0
3	18901997	18902152	18901342	18904197	AT3G50850	AT3G50860	0	6	0	5.87659	0.898831	0.127179	1	11	0.901283	9.91411	0.652224	0.014788	0	0	0	0	0.890374	0.396383	0	1	0	1.19991	2	3	1.73099	2.59649	0.290696	0.152842	0	0	0	0	0.983074	0.983074	0	2	0	2.12442	0.949247	0.213834	0	0	0
3	22988547	22988777	22986174	22990709	AT3G62080	AT3G62090	0	6	0	5.87659	0.898831	0.94283	0	4	0	3.60513	0.857876	0.437269	0	7	0	6.73975	0.890374	0.881558	0	5	0	5.99957	0	1	0	0.865497	0.948442	0.549723	0	2	0	1.8553	0.983074	0.968271	0	3	0	3.18662	0.949247	0.59491	0	2	0
4	820336	820379	819957	821505	AT4G01895	AT4G01897	0	6	0	5.87659	0.898831	0.30066	0	4	0	3.60513	0.857876	0.717183	0	4	0	3.85129	0.890374	0.651735	0	2	0	2.39983	0	3	0	2.59649	0.948442	0.887517	0	1	0	0.927652	0.983074	0.354201	0	1	0	1.06221	0.949247	0.441657	0	3	0
4	841989	842364	841057	843459	AT4G01935	AT4G01940	1	6	0.979432	5.87659	0.848765	0.797345	5	10	4.50641	9.01283	0.247879	0.313068	2	4	1.92564	3.85129	0.797739	0.734494	1	4	1.19991	4.79965	2	14	1.73099	12.117	0.593486	0.517061	9	21	8.34887	19.4807	0.104717	0.480457	0	17	0	18.0575	0.152375	0.63878	3	16	2.87878
4	12314583	12314829	12314025	12316715	AT4G23610	AT4G23620	0	6	0	5.87659	0.898831	0.709292	0	3	0	2.70385	0.857876	0.159073	0	7	0	6.73975	0.890374	0.878572	0	6	0	7.19948	2	5	1.73099	4.32749	0.290696	0.162473	0	0	0	0	0.983074	0.483218	0	0	0	0	0.949247	0.552041	0	1	0
4	13933232	13933270	13930359	13935315	AT4G28010	AT4G28020	0	6	0	5.87659	0.898831	0.534555	0	2	0	1.80257	0.857876	0.443141	0	5	0	4.81411	0.890374	0.745147	0	3	0	3.59974	0	3	0	2.59649	0.948442	0.0614746	0	3	0	2.78296	0.983074	0.0810536	0	5	0	5.31104	0.949247	0.404255	0	9	0
4	14018183	14018208	14017408	14020251	AT4G28310	AT4G28320	0	6	0	5.87659	0.898831	0.0306759	0	2	0	1.80257	0.857876	0.37246	0	1	0	0.962822	0.890374	0.615635	0	0	0	0	0	2	0	1.73099	0.948442	0.593486	0	9	0	8.34887	0.983074	0.104717	0	3	0	3.18662	0.949247	0.889263	0	3	0
4	16675702	16675749	16675528	16678206	AT4G35025	AT4G35030	0	6	0	5.87659	0.898831	0.94283	0	2	0	1.80257	0.857876	0.140444	0	3	0	2.88847	0.890374	0.316952	0	5	0	5.99957	0	0	0	0	0.948442	0.0479661	0	0	0	0	0.983074	0.0573868	0	1	0	1.06221	0.949247	0.270032	0	4	0
4	16871734	16871764	16865488	16873652	AT4G35520	AT4G35530	0	6	0	5.87659	0.898831	0.0306759	0	2	0	1.80257	0.857876	0.37246	0	1	0	0.962822	0.890374	0.615635	0	0	0	0	0	3	0	2.59649	0.948442	0.616975	0	4	0	3.71061	0.983074	0.958363	0	1	0	1.06221	0.949247	0.270032	0	4	0
4	16875521	16875598	16873835	16877306	AT4G35540	AT4G35550	0	6	0	5.87659	0.898831	0.709292	0	12	0	10.8154	0.857876	0.448273	0	6	0	5.77693	0.890374	0.686099	0	6	0	7.19948	0	3	0	2.59649	0.948442	0.411701	0	4	0	3.71061	0.983074	0.712622	0	5	0	5.31104	0.949247	0.863197	0	5	0
4	17113872	17114141	17110747	17119834	AT4G36160	AT4G36170	0	6	0	5.87659	0.898831	0.30066	0	4	0	3.60513	0.857876	0.717183	0	0	0	0	0.890374	0.176465	0	2	0	2.39983	2	6	1.73099	5.19298	0.290696	0.670791	0	8	0	7.42122	0.983074	0.294341	0	2	0	2.12442	0.949247	0.540536	0	4	0
4	17419918	17420252	17416855	17422130	AT4G36940	AT4G36945	0	6	0	5.87659	0.898831	0.797345	0	3	0	2.70385	0.857876	0.443303	4	9	3.85129	8.6654	0.105139	0.352897	0	4	0	4.79965	0	2	0	1.73099	0.449771	0.593486	0	7	0	6.49356	0.483218	0.249125	0	8	0	8.49766	0.552041	0.102852	1	3	0.959595
5	1054078	1054274	1052580	1057172	AT5G03905	AT5G03910	0	6	0	5.87659	0.898831	0.709292	0	8	0	7.21026	0.857876	0.962605	0	2	0	1.92564	0.890374	0.0935932	0	6	0	7.19948	0	3	0	2.59649	0.948442	0.00691059	0	10	0	9.27652	0.983074	0.487297	0	9	0	9.55987	0.949247	0.55686	0	13	0
5	2216873	2217812	2215820	2217983	AT5G07150	AT5G07152	2	6	1.95886	5.87659	0.783872	0.127179	1	1	0.901283	0.901283	0.788249	0.788249	3	6	2.88847	5.77693	0.526961	0.133218	1	1	1.19991	1.19991	1	2	0.865497	1.73099	0.552887	0.290696	1	1	0.927652	0.927652	0.517069	0.517069	1	1	1.06221	1.06221	0.450535	0.450535	0	0	0
5	2506656	2506688	2503323	2508373	AT5G07830	AT5G07840	0	6	0	5.87659	0.898831	0.94283	0	8	0	7.21026	0.857876	0.795792	0	4	0	3.85129	0.890374	0.502836	0	5	0	5.99957	0	2	0	1.73099	0.948442	0.226555	0	6	0	5.56591	0.983074	0.820598	0	5	0	5.31104	0.949247	0.863197	0	5	0
5	3144200	3144269	3137310	3145730	AT5G10030	AT5G10050	0	6	0	5.87659	0.898831	0.106338	0	11	0	9.91411	0.857876	0.488573	0	15	0	14.4423	0.890374	0.846306	0	11	0	13.199	0	3	0	2.59649	0.948442	0.786485	0	3	0	2.78296	0.983074	0.719498	0	6	0	6.37325	0.949247	0.134621	0	2	0
5	4040937	4041128	4035294	4041334	AT5G12440	AT5G12450	0	6	0	5.87659	0.898831	0.534555	0	6	0	5.4077	0.857876	0.625194	0	0	0	0	0.890374	0.0785597	0	3	0	3.59974	0	5	0	4.32749	0.948442	0.362013	0	17	0	15.7701	0.983074	0.000528019	0	5	0	5.31104	0.949247	0.227452	0	2	0
5	6740777	6740957	6739624	6743773	AT5G19940	AT5G19950	0	6	0	5.87659	0.898831	0.797345	0	7	0	6.30898	0.857876	0.716978	0	6	0	5.77693	0.890374	0.819638	0	4	0	4.79965	1	30	0.865497	25.9649	0.549723	0.00142423	2	30	1.8553	27.8296	0.968271	0.00411695	1	66	1.06221	70.1057	0.702994	0.119277	2	55	1.91919
5	15768193	15768244	15766037	15770410	AT5G39400	AT5G39410	0	6	0	5.87659	0.898831	0.163685	0	2	0	1.80257	0.857876	0.00521	0	7	0	6.73975	0.890374	0.238845	0	10	0	11.9991	0	14	0	12.117	0.948442	0.314894	0	16	0	14.8424	0.983074	0.127593	0	14	0	14.8709	0.949247	0.133987	0	8	0
5	16535339	16535989	16534442	16537903	AT5G41320	AT5G41330	1	6	0.979432	5.87659	0.606286	0.0676794	0	2	0	1.80257	0.857876	0.00126789	1	4	0.962822	3.85129	0.615635	0.0154533	0	12	0	14.399	0	8	0	6.92398	0.948442	0.00614126	0	3	0	2.78296	0.983074	0.13368	0	6	0	6.37325	0.949247	0.0108511	0	0	0
5	19384368	19384422	19381519	19385869	AT5G47860	AT5G47870	0	6	0	5.87659	0.898831	0.534555	0	4	0	3.60513	0.857876	0.947313	0	7	0	6.73975	0.890374	0.40013	0	3	0	3.59974	0	4	0	3.46199	0.948442	0.438795	0	3	0	2.78296	0.983074	0.316686	0	5	0	5.31104	0.949247	0.914681	0	6	0
5	22396426	22396572	22394607	22397446	AT5G55200	AT5G55210	0	6	0	5.87659	0.403949	0.30066	0	2	0	1.80257	0.367976	0.737084	0	5	0	4.81411	0.396383	0.456926	1	2	1.19991	2.39983	0	2	0	1.73099	0.948442	0.226555	0	10	0	9.27652	0.983074	0.235993	0	6	0	6.37325	0.949247	0.641075	0	5	0
5	24331670	24331768	24330338	24333045	AT5G60510	AT5G60520	0	6	0	5.87659	0.898831	0.30066	0	0	0	0	0.857876	0.157839	0	1	0	0.962822	0.890374	0.470179	0	2	0	2.39983	0	2	0	1.73099	0.948442	0.903501	0	1	0	0.927652	0.983074	0.599829	0	2	0	2.12442	0.949247	0.905001	0	2	0
5	24650704	24650815	24648558	24652776	AT5G61290	AT5G61300	0	6	0	5.87659	0.898831	0.0306759	0	6	0	5.4077	0.857876	0.0396108	0	2	0	1.92564	0.890374	0.341562	0	0	0	0	0	1	0	0.865497	0.449771	0.922732	0	0	0	0	0.483218	0.483218	0	5	0	5.31104	0.552041	0.0949312	1	1	0.959595
5	25371904	25372017	25371108	25373861	AT5G63300	AT5G63310	0	6	0	5.87659	0.898831	0.0306759	0	1	0	0.901283	0.857876	0.652224	0	2	0	1.92564	0.890374	0.341562	0	0	0	0	0	13	0	11.2515	0.948442	0.405738	0	17	0	15.7701	0.983074	0.942875	0	19	0	20.182	0.949247	0.420325	0	16	0
5	26396467	26396513	26394882	26397500	AT5G65990	AT5G66000	0	6	0	5.87659	0.898831	0.30066	0	3	0	2.70385	0.857876	0.968973	0	2	0	1.92564	0.890374	0.796092	0	2	0	2.39983	0	13	0	11.2515	0.948442	0.786719	0	12	0	11.1318	0.983074	0.777471	0	9	0	9.55987	0.949247	0.55686	0	13	0
1	1585371	1585421	1584073	1587778	AT1G05400	AT1G05410	0	7	0	6.85603	0.898831	0.689573	0	2	0	1.80257	0.857876	0.0396685	0	1	0	0.962822	0.890374	0.0167822	0	7	0	8.3994	0	2	0	1.73099	0.948442	0.704259	0	5	0	4.63826	0.983074	0.136489	0	0	0	0	0.949247	0.552041	0	1	0
1	2216925	2216982	2215223	2219474	AT1G07210	AT1G07220	0	7	0	6.85603	0.898831	0.90421	0	6	0	5.4077	0.857876	0.599542	0	4	0	3.85129	0.890374	0.330952	0	6	0	7.19948	0	5	0	4.32749	0.948442	0.319468	0	5	0	4.63826	0.983074	0.387675	0	4	0	4.24883	0.949247	0.354779	0	8	0
1	3055231	3055360	3053901	3057443	AT1G09460	AT1G09470	0	7	0	6.85603	0.898831	0.384389	0	6	0	5.4077	0.857876	0.625194	0	1	0	0.962822	0.890374	0.252904	0	3	0	3.59974	0	0	0	0	0.449771	0.213291	0	5	0	4.63826	0.483218	0.311843	0	0	0	0	0.552041	0.29003	1	2	0.959595
1	3304039	3304092	3302742	3306824	AT1G10110	AT1G10120	0	7	0	6.85603	0.898831	0.611756	0	2	0	1.80257	0.857876	0.254016	0	3	0	2.88847	0.890374	0.502526	0	4	0	4.79965	0	4	0	3.46199	0.948442	0.438795	0	7	0	6.49356	0.983074	0.840555	0	5	0	5.31104	0.949247	0.914681	0	6	0
1	3976839	3977379	3975679	3979195	AT1G11770	AT1G11780	0	7	0	6.85603	0.403949	0.384389	0	1	0	0.901283	0.367976	0.222353	0	5	0	4.81411	0.396383	0.745147	1	3	1.19991	3.59974	1	1	0.865497	0.865497	0.549723	0.549723	0	1	0	0.927652	0.237519	0.599829	0	1	0	1.06221	0.29003	0.702994	2	2	1.91919
1	4694372	4694410	4693289	4696023	AT1G13690	AT1G13700	0	7	0	6.85603	0.898831	0.0168897	0	9	0	8.11155	0.857876	0.00737671	0	4	0	3.85129	0.890374	0.105139	0	0	0	0	0	4	0	3.46199	0.948442	0.270906	0	5	0	4.63826	0.983074	0.136489	0	7	0	7.43546	0.949247	0.0267965	0	1	0
1	7115241	7115362	7112611	7118161	AT1G20540	AT1G20550	0	7	0	6.85603	0.898831	0.0776134	0	5	0	4.50641	0.857876	0.247879	0	0	0	0	0.890374	0.396383	0	1	0	1.19991	0	6	0	5.19298	0.948442	0.235845	0	7	0	6.49356	0.983074	0.121788	0	2	0	2.12442	0.949247	0.905001	0	2	0
1	8125023	8125068	8122339	8127196	AT1G22940	AT1G22950	0	7	0	6.85603	0.898831	0.200419	0	8	0	7.21026	0.857876	0.169735	0	5	0	4.81411	0.890374	0.456926	0	2	0	2.39983	0	3	0	2.59649	0.948442	0.265682	0	4	0	3.71061	0.983074	0.511303	0	6	0	6.37325	0.949247	0.851924	0	6	0
1	8352615	8352791	8350793	8354262	AT1G23550	AT1G23560	0	7	0	6.85603	0.898831	0.90421	0	6	0	5.4077	0.857876	0.599542	0	8	0	7.70257	0.890374	0.934551	0	6	0	7.19948	0	0	0	0	0.948442	0.948442	0	1	0	0.927652	0.983074	0.517069	0	0	0	0	0.949247	0.949247	0	0	0
1	8676360	8676408	8674056	8677159	AT1G24470	AT1G24480	0	7	0	6.85603	0.898831	0.384389	0	7	0	6.30898	0.857876	0.464288	0	4	0	3.85129	0.890374	0.976418	0	3	0	3.59974	0	3	0	2.59649	0.948442	0.442765	0	2	0	1.8553	0.983074	0.650601	0	1	0	1.06221	0.949247	0.923935	0	1	0
1	10210520	10210622	10207822	10212722	AT1G29200	AT1G29220	0	7	0	6.85603	0.898831	0.90421	0	3	0	2.70385	0.857876	0.159073	0	5	0	4.81411	0.890374	0.499298	0	6	0	7.19948	0	6	0	5.19298	0.948442	0.849602	0	3	0	2.78296	0.983074	0.316686	0	2	0	2.12442	0.949247	0.234883	0	6	0
1	12357910	12358031	12355568	12358966	AT1G33990	AT1G34000	0	7	0	6.85603	0.898831	0.253801	0	2	0	1.80257	0.857876	0.00521	0	17	0	16.368	0.890374	0.457468	0	10	0	11.9991	0	6	0	5.19298	0.948442	5.93102e-06	0	10	0	9.27652	0.983074	0.000636214	0	22	0	23.3686	0.949247	0.394297	0	31	0
1	12462849	12462905	12458670	12466089	AT1G34210	AT1G34220	0	7	0	6.85603	0.898831	0.0479642	0	7	0	6.30898	0.857876	0.029721	0	15	0	14.4423	0.890374	0.67083	0	14	0	16.7988	0	8	0	6.92398	0.948442	0.132979	0	3	0	2.78296	0.983074	0.0060968	0	16	0	16.9953	0.949247	0.519991	0	14	0
1	21214118	21214562	21211719	21215406	AT1G56610	AT1G56612	1	7	0.979432	6.85603	0.606286	0.074892	0	11	0	9.91411	0.857876	0.262486	0	3	0	2.88847	0.890374	0.00328454	0	13	0	15.5989	0	63	0	54.5263	0.948442	0.0640563	0	98	0	90.9099	0.983074	9.32611e-07	1	44	1.06221	46.7371	0.450535	0.311545	0	39	0
1	22299797	22301167	22299526	22301343	AT1G60525	AT1G60530	6	7	5.87659	6.85603	0.0306759	0.0168897	1	2	0.901283	1.80257	0.652224	0.37246	0	1	0	0.962822	0.890374	0.615635	0	0	0	0	8	14	6.92398	12.117	0.00614126	0.000129741	5	8	4.63826	7.42122	0.0345609	0.00454321	0	1	0	1.06221	0.949247	0.450535	0	0	0
1	23229059	23229150	23227532	23230736	AT1G62720	AT1G62730	0	7	0	6.85603	0.898831	0.508707	0	16	0	14.4205	0.857876	0.370337	0	8	0	7.70257	0.890374	0.645455	0	8	0	9.59931	0	35	0	30.2924	0.948442	0.644827	0	30	0	27.8296	0.983074	0.896982	0	48	0	50.986	0.949247	0.00624112	0	28	0
1	26861657	26861726	26860118	26863422	AT1G71250	AT1G71260	0	7	0	6.85603	0.898831	0.384389	0	4	0	3.60513	0.857876	0.947313	0	4	0	3.85129	0.890374	0.976418	0	3	0	3.59974	0	5	0	4.32749	0.948442	0.362013	0	3	0	2.78296	0.983074	0.719498	0	2	0	2.12442	0.949247	0.905001	0	2	0
1	27494121	27494182	27491184	27496878	AT1G73100	AT1G73110	0	7	0	6.85603	0.898831	0.856994	0	5	0	4.50641	0.857876	0.627908	0	2	0	1.92564	0.890374	0.168046	0	5	0	5.99957	0	8	0	6.92398	0.948442	0.0945008	0	9	0	8.34887	0.983074	0.0443619	0	11	0	11.6843	0.949247	0.00753574	0	2	0
1	27976502	27977434	27975179	27980404	AT1G74430	AT1G74440	0	7	0	6.85603	0.898831	0.0776134	1	7	0.901283	6.30898	0.652224	0.100241	0	5	0	4.81411	0.890374	0.214145	0	1	0	1.19991	0	4	0	3.46199	0.948442	0.541986	2	8	1.8553	7.42122	0.26291	0.0740372	0	2	0	2.12442	0.949247	0.905001	0	2	0
1	28643038	28643086	28639577	28646712	AT1G76350	AT1G76360	0	7	0	6.85603	0.898831	0.00693194	0	13	0	11.7167	0.857876	0.0895909	0	12	0	11.5539	0.890374	0.0902024	0	18	0	21.5984	0	8	0	6.92398	0.948442	0.755612	0	12	0	11.1318	0.983074	0.191017	0	14	0	14.8709	0.949247	0.0462247	0	6	0
1	29302725	29303519	29301000	29303570	AT1G77930	AT1G77932	0	7	0	6.85603	0.898831	0.200419	0	3	0	2.70385	0.857876	0.968973	0	5	0	4.81411	0.890374	0.456926	0	2	0	2.39983	1	10	0.865497	8.65497	0.552887	0.173478	0	4	0	3.71061	0.983074	0.958363	1	6	1.06221	6.37325	0.450535	0.440411	0	4	0
1	29667565	29667656	29665218	29671341	AT1G78910	AT1G78915	0	7	0	6.85603	0.898831	0.384389	0	4	0	3.60513	0.857876	0.947313	0	2	0	1.92564	0.890374	0.494724	0	3	0	3.59974	0	1	0	0.865497	0.948442	0.549723	1	7	0.927652	6.49356	0.517069	0.121788	0	11	0	11.6843	0.949247	0.00753574	0	2	0
2	3341392	3341544	3340706	3342812	AT2G07692	AT2G07693	3	7	2.9383	6.85603	0.514187	0.000270758	2	7	1.80257	6.30898	0.851747	0.000106794	4	29	3.85129	27.9218	0.339171	0.896017	1	24	1.19991	28.7979	4	23	3.46199	19.9064	3.33988e-08	1.29307e-56	1	16	0.927652	14.8424	3.03894e-10	6.62625e-59	43	283	45.6749	300.605	0.176213	0.0191464	35	256	33.5858
2	13560807	13568489	13560760	13569623	AT2G31900	AT2G31902	6	7	5.87659	6.85603	0.534555	0.384389	7	7	6.30898	6.30898	0.464288	0.464288	4	6	3.85129	5.77693	0.976418	0.552678	3	3	3.59974	3.59974	1	1	0.865497	0.865497	0.174064	0.174064	2	3	1.8553	2.78296	0.425829	0.689862	3	4	3.18662	4.24883	0.840106	0.875527	4	4	3.83838
2	14197646	14197706	14196752	14200560	AT2G33520	AT2G33530	0	7	0	6.85603	0.898831	0.0776134	0	2	0	1.80257	0.857876	0.851747	0	0	0	0	0.890374	0.396383	0	1	0	1.19991	0	2	0	1.73099	0.948442	0.593486	0	9	0	8.34887	0.983074	0.104717	0	6	0	6.37325	0.949247	0.266801	0	3	0
2	14665667	14666076	14664671	14668250	AT2G34760	AT2G34770	1	7	0.979432	6.85603	0.848765	0.200419	0	3	0	2.70385	0.367976	0.968973	1	3	0.962822	2.88847	0.83622	0.90254	1	2	1.19991	2.39983	0	5	0	4.32749	0.449771	0.319468	2	8	1.8553	7.42122	0.650601	0.943537	0	3	0	3.18662	0.552041	0.201576	1	8	0.959595
2	15242904	15243492	15242376	15247627	AT2G36355	AT2G36360	1	7	0.979432	6.85603	0.606286	0.856994	0	8	0	7.21026	0.857876	0.795792	0	6	0	5.77693	0.890374	0.918899	0	5	0	5.99957	1	8	0.865497	6.92398	0.552887	0.356306	2	6	1.8553	5.56591	0.26291	0.587645	0	3	0	3.18662	0.949247	0.840106	0	4	0
2	16687871	16688248	16687673	16689956	AT2G39975	AT2G39980	0	7	0	6.85603	0.898831	0.0776134	0	6	0	5.4077	0.857876	0.158545	1	6	0.962822	5.77693	0.615635	0.133218	0	1	0	1.19991	0	3	0	2.59649	0.948442	0.152842	0	6	0	5.56591	0.983074	0.0175729	0	0	0	0	0.949247	0.949247	0	0	0
2	18954570	18954619	18953280	18956530	AT2G46100	AT2G46110	0	7	0	6.85603	0.898831	0.384389	0	6	0	5.4077	0.857876	0.625194	0	4	0	3.85129	0.890374	0.976418	0	3	0	3.59974	0	10	0	8.65497	0.948442	0.810908	0	16	0	14.8424	0.983074	0.285812	0	7	0	7.43546	0.949247	0.625999	0	10	0
2	18984199	18984292	18981911	18985959	AT2G46225	AT2G46230	0	7	0	6.85603	0.898831	0.0776134	0	4	0	3.60513	0.857876	0.381966	0	3	0	2.88847	0.890374	0.526961	0	1	0	1.19991	0	4	0	3.46199	0.948442	0.541986	0	7	0	6.49356	0.983074	0.121788	0	5	0	5.31104	0.949247	0.227452	0	2	0
3	783332	783464	781715	786209	AT3G03320	AT3G03330	0	7	0	6.85603	0.898831	0.17261	0	10	0	9.01283	0.857876	0.373298	0	5	0	4.81411	0.890374	0.054883	0	11	0	13.199	0	8	0	6.92398	0.948442	0.0945008	0	16	0	14.8424	0.983074	0.000940213	0	3	0	3.18662	0.949247	0.59491	0	2	0
3	2459491	2459552	2457108	2463965	AT3G07690	AT3G07700	0	7	0	6.85603	0.898831	0.364203	0	7	0	6.30898	0.857876	0.279736	0	11	0	10.591	0.890374	0.940847	0	9	0	10.7992	0	9	0	7.78948	0.948442	0.0584792	0	12	0	11.1318	0.983074	0.00892068	0	11	0	11.6843	0.949247	0.00753574	0	2	0
3	2557437	2557505	2555971	2561802	AT3G08010	AT3G08020	0	7	0	6.85603	0.898831	0.611756	0	6	0	5.4077	0.857876	0.90678	0	5	0	4.81411	0.890374	0.966151	0	4	0	4.79965	0	16	0	13.848	0.948442	0.0447927	0	37	0	34.3231	0.983074	0.269383	0	26	0	27.6174	0.949247	0.811089	0	27	0
3	2974802	2974843	2971873	2976277	AT3G09690	AT3G09700	0	7	0	6.85603	0.898831	0.611756	0	6	0	5.4077	0.857876	0.90678	0	2	0	1.92564	0.890374	0.293476	0	4	0	4.79965	0	4	0	3.46199	0.948442	0.841941	0	12	0	11.1318	0.983074	0.0253296	0	7	0	7.43546	0.949247	0.167595	0	3	0
3	3978005	3978294	3977550	3981762	AT3G12545	AT3G12550	0	7	0	6.85603	0.898831	0.611756	0	4	0	3.60513	0.857876	0.659492	0	2	0	1.92564	0.890374	0.293476	0	4	0	4.79965	0	4	0	3.46199	0.948442	0.080361	0	2	0	1.8553	0.983074	0.26291	0	0	0	0	0.949247	0.949247	0	0	0
3	5070134	5070200	5069166	5073356	AT3G15060	AT3G15070	0	7	0	6.85603	0.898831	0.856994	0	3	0	2.70385	0.857876	0.270351	0	7	0	6.73975	0.890374	0.881558	0	5	0	5.99957	0	1	0	0.865497	0.948442	0.0504876	0	1	0	0.927652	0.983074	0.0632146	0	4	0	4.24883	0.949247	0.668807	0	6	0
3	6701273	6701300	6699323	6704226	AT3G19330	AT3G19340	0	7	0	6.85603	0.898831	0.508707	0	5	0	4.50641	0.857876	0.179258	0	9	0	8.6654	0.890374	0.811803	0	8	0	9.59931	0	0	0	0	0.948442	0.000545532	0	9	0	8.34887	0.983074	0.764713	0	8	0	8.49766	0.949247	0.815695	0	10	0
3	6874603	6874850	6870173	6875856	AT3G19780	AT3G19790	1	7	0.979432	6.85603	0.606286	0.200419	0	4	0	3.60513	0.857876	0.717183	0	3	0	2.88847	0.890374	0.90254	0	2	0	2.39983	0	11	0	9.52047	0.948442	0.0562804	0	8	0	7.42122	0.983074	0.163063	1	7	1.06221	7.43546	0.450535	0.167595	0	3	0
3	7323984	7324634	7323683	7324670	AT3G20898	AT3G20900	6	7	5.87659	6.85603	0.534555	0.384389	1	1	0.901283	0.901283	0.222353	0.222353	6	6	5.77693	5.77693	0.552678	0.552678	3	3	3.59974	3.59974	1	1	0.865497	0.865497	0.922732	0.922732	1	2	0.927652	1.8553	0.974614	0.650601	1	1	1.06221	1.06221	0.923935	0.923935	1	1	0.959595
3	9895542	9896337	9892794	9898006	AT3G26840	AT3G26850	1	7	0.979432	6.85603	0.606286	0.200419	0	3	0	2.70385	0.857876	0.968973	0	4	0	3.85129	0.890374	0.651735	0	2	0	2.39983	1	6	0.865497	5.19298	0.552887	0.434855	1	6	0.927652	5.56591	0.517069	0.372223	0	7	0	7.43546	0.949247	0.167595	0	3	0
3	17772057	17772926	17771170	17774739	AT3G48115	AT3G48120	1	7	0.979432	6.85603	0.481402	0.0041392	4	7	3.60513	6.30898	0.717183	0.00205019	7	25	6.73975	24.0705	0.210017	0.877374	2	19	2.39983	22.7984	5	9	4.32749	7.78948	0.639036	0.0472536	1	6	0.927652	5.56591	0.0632146	0.0115645	4	8	4.24883	8.49766	0.668807	0.0932848	6	18	5.75757
3	19323750	19323827	19323332	19325713	AT3G52105	AT3G52110	0	7	0	6.85603	0.898831	0.689573	0	7	0	6.30898	0.857876	0.573734	0	6	0	5.77693	0.890374	0.493625	0	7	0	8.3994	0	12	0	10.386	0.948442	0.247679	0	16	0	14.8424	0.983074	0.0422271	0	13	0	13.8087	0.949247	0.0714361	0	6	0
3	20535631	20535685	20534615	20539067	AT3G55390	AT3G55400	0	7	0	6.85603	0.898831	0.200419	0	4	0	3.60513	0.857876	0.717183	0	3	0	2.88847	0.890374	0.90254	0	2	0	2.39983	0	8	0	6.92398	0.948442	0.82909	0	6	0	5.56591	0.983074	0.561514	0	3	0	3.18662	0.949247	0.201576	0	8	0
3	20792477	20792532	20791249	20797572	AT3G56030	AT3G56040	0	7	0	6.85603	0.898831	0.384389	0	5	0	4.50641	0.857876	0.822431	0	5	0	4.81411	0.890374	0.745147	0	3	0	3.59974	0	20	0	17.3099	0.948442	0.0477493	0	6	0	5.56591	0.983074	0.561514	0	20	0	21.2442	0.949247	0.0114872	0	8	0
3	22447245	22447273	22444890	22453364	AT3G60730	AT3G60740	0	7	0	6.85603	0.898831	0.689573	0	10	0	9.01283	0.857876	0.925727	0	4	0	3.85129	0.890374	0.210705	0	7	0	8.3994	0	8	0	6.92398	0.948442	0.545863	0	5	0	4.63826	0.983074	0.954204	0	5	0	5.31104	0.949247	0.863197	0	5	0
3	22638691	22638817	22635881	22641237	AT3G61160	AT3G61170	0	7	0	6.85603	0.898831	0.856994	0	9	0	8.11155	0.857876	0.634724	0	4	0	3.85129	0.890374	0.502836	0	5	0	5.99957	0	0	0	0	0.948442	0.101147	0	0	0	0	0.983074	0.11675	0	1	0	1.06221	0.949247	0.441657	0	3	0
3	23440887	23441060	23438474	23444006	AT3G63470	AT3G63480	0	7	0	6.85603	0.898831	0.856994	0	8	0	7.21026	0.857876	0.795792	0	7	0	6.73975	0.890374	0.881558	0	5	0	5.99957	0	6	0	5.19298	0.948442	0.235845	0	3	0	2.78296	0.983074	0.719498	0	4	0	4.24883	0.949247	0.374145	0	2	0
4	2511028	2511145	2509133	2517193	AT4G04930	AT4G04940	0	7	0	6.85603	0.898831	0.90421	0	2	0	1.80257	0.857876	0.07549	0	6	0	5.77693	0.890374	0.686099	0	6	0	7.19948	0	4	0	3.46199	0.948442	0.295765	0	5	0	4.63826	0.983074	0.539245	0	10	0	10.6221	0.949247	0.355828	0	7	0
4	8995113	8995188	8992970	8996601	AT4G15820	AT4G15830	0	7	0	6.85603	0.898831	0.0168897	0	5	0	4.50641	0.857876	0.0693633	0	1	0	0.962822	0.890374	0.615635	0	0	0	0	0	3	0	2.59649	0.948442	0.616975	0	8	0	7.42122	0.983074	0.294341	0	4	0	4.24883	0.949247	0.875527	0	4	0
4	9262621	9262670	9260564	9266086	AT4G16400	AT4G16420	0	7	0	6.85603	0.898831	0.856994	0	6	0	5.4077	0.857876	0.827498	0	9	0	8.6654	0.890374	0.546393	0	5	0	5.99957	0	30	0	25.9649	0.948442	0.59284	0	28	0	25.9743	0.983074	0.604129	0	37	0	39.3017	0.949247	0.252142	0	31	0
4	11810005	11810117	11807660	11811214	AT4G22360	AT4G22370	0	7	0	6.85603	0.898831	0.0776134	0	8	0	7.21026	0.857876	0.0627849	0	6	0	5.77693	0.890374	0.133218	0	1	0	1.19991	0	5	0	4.32749	0.948442	0.319468	0	6	0	5.56591	0.983074	0.561514	0	7	0	7.43546	0.949247	0.966147	0	8	0
4	13872079	13873509	13870382	13873907	AT4G27850	AT4G27852	0	7	0	6.85603	0.898831	0.611756	0	3	0	2.70385	0.857876	0.443303	0	0	0	0	0.890374	0.0349738	0	4	0	4.79965	0	0	0	0	0.948442	0.948442	0	0	0	0	0.983074	0.983074	0	1	0	1.06221	0.949247	0.450535	0	0	0
4	15185886	15186005	15185801	15188484	AT4G31280	AT4G31290	0	7	0	6.85603	0.898831	0.611756	0	1	0	0.901283	0.857876	0.11196	0	5	0	4.81411	0.890374	0.966151	0	4	0	4.79965	0	3	0	2.59649	0.948442	0.166761	0	7	0	6.49356	0.983074	0.946854	0	8	0	8.49766	0.949247	0.649113	0	7	0
4	15716232	15716659	15713736	15718858	AT4G32560	AT4G32570	3	7	2.9383	6.85603	0.183791	0.611756	1	7	0.901283	6.30898	0.652224	0.716978	0	4	0	3.85129	0.890374	0.734494	0	4	0	4.79965	2	13	1.73099	11.2515	0.704259	0.944148	1	7	0.927652	6.49356	0.974614	0.232009	0	3	0	3.18662	0.552041	0.0354625	1	12	0.959595
4	17187528	17187610	17187250	17192317	AT4G36370	AT4G36380	0	7	0	6.85603	0.898831	0.074892	0	13	0	11.7167	0.857876	0.453746	0	10	0	9.62822	0.890374	0.248028	0	13	0	15.5989	0	1	0	0.865497	0.948442	0.552887	0	2	0	1.8553	0.983074	0.26291	0	7	0	7.43546	0.949247	0.00515018	0	0	0
4	17597179	17598690	17597110	17598958	AT4G37430	AT4G37432	7	7	6.85603	6.85603	0.384389	0.384389	9	9	8.11155	8.11155	0.241742	0.241742	10	11	9.62822	10.591	0.135576	0.091732	3	3	3.59974	3.59974	3	3	2.59649	2.59649	0.786485	0.887517	5	5	4.63826	4.63826	0.311843	0.541692	4	5	4.24883	5.31104	0.374145	0.413115	2	3	1.91919
4	17696059	17696270	17695496	17698843	AT4G37660	AT4G37670	0	7	0	6.85603	0.898831	0.0168897	0	8	0	7.21026	0.857876	0.0129175	0	0	0	0	0.890374	0.890374	0	0	0	0	0	3	0	2.59649	0.948442	0.152842	0	3	0	2.78296	0.983074	0.13368	0	0	0	0	0.949247	0.949247	0	0	0
5	760319	760382	758374	761803	AT5G03190	AT5G03200	0	7	0	6.85603	0.898831	0.364203	0	11	0	9.91411	0.857876	0.820938	0	7	0	6.73975	0.890374	0.345628	0	9	0	10.7992	0	7	0	6.05848	0.948442	0.484686	1	8	0.927652	7.42122	0.517069	0.758545	0	9	0	9.55987	0.949247	0.822522	0	9	0
5	1178644	1178700	1176005	1180036	AT5G04250	AT5G04260	0	7	0	6.85603	0.898831	0.384389	0	5	0	4.50641	0.857876	0.822431	0	5	0	4.81411	0.890374	0.745147	0	3	0	3.59974	0	1	0	0.865497	0.948442	0.0945045	0	4	0	3.71061	0.983074	0.712622	0	0	0	0	0.949247	0.0420586	0	5	0
5	1544007	1544137	1541521	1547164	AT5G05190	AT5G05200	0	7	0	6.85603	0.898831	0.17261	1	14	0.901283	12.618	0.652224	0.883413	0	10	0	9.62822	0.890374	0.46286	0	11	0	13.199	1	11	0.865497	9.52047	0.922732	0.22269	0	15	0	13.9148	0.483218	0.784999	1	17	1.06221	18.0575	0.923935	0.63878	1	16	0.959595
5	1728893	1728933	1727429	1731021	AT5G05750	AT5G05760	0	7	0	6.85603	0.898831	0.0114731	0	3	0	2.70385	0.857876	0.000134981	0	24	0	23.1077	0.890374	0.714153	0	17	0	20.3985	0	1	0	0.865497	0.948442	0.313871	0	1	0	0.927652	0.983074	0.354201	0	5	0	5.31104	0.949247	0.413115	0	3	0
5	6266092	6266174	6264270	6266907	AT5G18780	AT5G18790	0	7	0	6.85603	0.898831	0.689573	0	2	0	1.80257	0.857876	0.0396685	0	5	0	4.81411	0.890374	0.339183	0	7	0	8.3994	0	0	0	0	0.948442	0.449771	0	5	0	4.63826	0.983074	0.136489	0	0	0	0	0.949247	0.552041	0	1	0
5	16280283	16280424	16277042	16280972	AT5G40640	AT5G40645	0	7	0	6.85603	0.898831	0.200419	0	1	0	0.901283	0.857876	0.428246	0	7	0	6.73975	0.890374	0.210017	0	2	0	2.39983	0	2	0	1.73099	0.948442	0.372963	0	2	0	1.8553	0.983074	0.425829	0	3	0	3.18662	0.949247	0.840106	0	4	0
5	16669149	16669489	16667885	16669723	AT5G41680	AT5G41685	4	7	3.91773	6.85603	0.101193	0.90421	1	8	0.901283	7.21026	0.652224	0.962605	1	9	0.962822	8.6654	0.615635	0.761748	0	6	0	7.19948	1	3	0.865497	2.59649	0.549723	0.411701	4	5	3.71061	4.63826	0.481361	0.954204	3	3	3.18662	3.18662	0.59491	0.612613	2	5	1.91919
5	16918489	16918569	16915783	16921245	AT5G42310	AT5G42320	0	7	0	6.85603	0.898831	0.611756	0	4	0	3.60513	0.857876	0.659492	0	7	0	6.73975	0.890374	0.632879	0	4	0	4.79965	0	23	0	19.9064	0.948442	0.000303271	0	34	0	31.5402	0.983074	0.0580945	0	35	0	37.1773	0.949247	0.250458	0	50	0
5	19316132	19316169	19315023	19317522	AT5G47670	AT5G47680	0	7	0	6.85603	0.898831	0.689573	0	7	0	6.30898	0.857876	0.573734	0	3	0	2.88847	0.890374	0.114217	0	7	0	8.3994	0	2	0	1.73099	0.948442	0.372963	0	5	0	4.63826	0.983074	0.795896	0	2	0	2.12442	0.949247	0.540536	0	4	0
5	20793794	20793841	20792211	20795399	AT5G51160	AT5G51170	0	7	0	6.85603	0.898831	0.611756	0	3	0	2.70385	0.857876	0.443303	0	1	0	0.962822	0.890374	0.131993	0	4	0	4.79965	0	2	0	1.73099	0.948442	0.704259	0	0	0	0	0.983074	0.483218	0	0	0	0	0.949247	0.552041	0	1	0
5	21649532	21649567	21647902	21651593	AT5G53360	AT5G53370	0	7	0	6.85603	0.898831	0.611756	0	9	0	8.11155	0.857876	0.420287	0	6	0	5.77693	0.890374	0.819638	0	4	0	4.79965	0	20	0	17.3099	0.948442	0.368134	0	15	0	13.9148	0.983074	0.780614	0	9	0	9.55987	0.949247	0.55686	0	13	0
5	21948124	21948913	21945869	21952550	AT5G54080	AT5G54090	1	7	0.979432	6.85603	0.606286	0.0114731	0	7	0	6.30898	0.857876	0.00621926	0	8	0	7.70257	0.890374	0.0193109	0	17	0	20.3985	0	2	0	1.73099	0.948442	0.903501	3	7	2.78296	6.49356	0.13368	0.121788	1	3	1.06221	3.18662	0.450535	0.59491	0	2	0
5	23246395	23246420	23244734	23249504	AT5G57370	AT5G57380	0	7	0	6.85603	0.898831	0.384389	0	5	0	4.50641	0.857876	0.822431	0	6	0	5.77693	0.890374	0.552678	0	3	0	3.59974	0	3	0	2.59649	0.948442	0.786485	0	3	0	2.78296	0.983074	0.719498	0	0	0	0	0.949247	0.29003	0	2	0
5	24167996	24170261	24167141	24170462	AT5G60020	AT5G60022	5	7	4.89716	6.85603	0.0557151	0.0168897	1	1	0.901283	0.901283	0.652224	0.652224	2	2	1.92564	1.92564	0.341562	0.341562	0	0	0	0	3	3	2.59649	2.59649	0.152842	0.152842	0	0	0	0	0.983074	0.983074	0	0	0	0	0.949247	0.949247	0	0	0
5	25105576	25105619	25103934	25107951	AT5G62540	AT5G62550	0	7	0	6.85603	0.898831	0.90421	0	6	0	5.4077	0.857876	0.599542	0	7	0	6.73975	0.890374	0.878572	0	6	0	7.19948	0	8	0	6.92398	0.948442	0.493439	0	3	0	2.78296	0.983074	0.0495763	0	8	0	8.49766	0.949247	0.815695	0	10	0
5	25975697	25975726	25973815	25976305	AT5G65020	AT5G65030	0	7	0	6.85603	0.898831	0.00244481	0	23	0	20.7295	0.857876	0.616877	0	20	0	19.2564	0.890374	0.478708	0	20	0	23.9983	0	4	0	3.46199	0.948442	0.873568	0	3	0	2.78296	0.983074	0.689862	0	8	0	8.49766	0.949247	0.195037	0	4	0
1	1990634	1990730	1989479	1992228	AT1G06500	AT1G06515	0	8	0	7.83546	0.898831	0.907982	0	10	0	9.01283	0.857876	0.706859	0	1	0	0.962822	0.890374	0.0338513	0	6	0	7.19948	0	13	0	11.2515	0.948442	0.102856	0	0	0	0	0.983074	0.0282077	0	7	0	7.43546	0.949247	0.460348	0	5	0
1	2382251	2382331	2381615	2386092	AT1G07702	AT1G07705	0	8	0	7.83546	0.898831	0.677897	0	3	0	2.70385	0.857876	0.270351	0	3	0	2.88847	0.890374	0.316952	0	5	0	5.99957	0	1	0	0.865497	0.948442	0.549723	0	5	0	4.63826	0.983074	0.311843	0	3	0	3.18662	0.949247	0.59491	0	2	0
1	3003495	3003762	3001517	3008213	AT1G09290	AT1G09300	2	8	1.95886	7.83546	0.783872	0.131431	2	7	1.80257	6.30898	0.851747	0.250068	0	3	0	2.88847	0.396383	0.90254	1	2	1.19991	2.39983	1	4	0.865497	3.46199	0.922732	0.873568	0	5	0	4.63826	0.483218	0.795896	1	3	1.06221	3.18662	0.923935	0.840106	1	4	0.959595
1	3614513	3614613	3611747	3616159	AT1G10850	AT1G10865	0	8	0	7.83546	0.898831	0.270706	0	14	0	12.618	0.857876	0.0372638	0	7	0	6.73975	0.890374	0.40013	0	3	0	3.59974	0	4	0	3.46199	0.948442	0.295765	0	4	0	3.71061	0.983074	0.355802	0	10	0	10.6221	0.949247	0.355828	0	7	0
1	4569448	4570598	4567935	4571118	AT1G13330	AT1G13340	3	8	2.9383	7.83546	0.885398	0.270706	3	7	2.70385	6.30898	0.968973	0.464288	5	7	4.81411	6.73975	0.456926	0.40013	2	3	2.39983	3.59974	0	1	0	0.865497	0.449771	0.549723	0	1	0	0.927652	0.483218	0.599829	0	1	0	1.06221	0.552041	0.702994	1	2	0.959595
1	5726368	5726478	5723088	5727312	AT1G16720	AT1G16730	0	8	0	7.83546	0.898831	0.270706	0	5	0	4.50641	0.857876	0.822431	0	4	0	3.85129	0.890374	0.976418	0	3	0	3.59974	0	19	0	16.4444	0.948442	0.00366277	0	34	0	31.5402	0.983074	0.539988	0	27	0	28.6796	0.949247	0.345933	0	38	0
1	6816702	6816876	6814793	6819542	AT1G19710	AT1G19715	0	8	0	7.83546	0.403949	0.907982	0	5	0	4.50641	0.367976	0.428319	0	2	0	1.92564	0.396383	0.0935932	1	6	1.19991	7.19948	0	8	0	6.92398	0.948442	0.202566	0	6	0	5.56591	0.983074	0.372223	0	5	0	5.31104	0.949247	0.413115	0	3	0
1	14029923	14030500	14027292	14030768	AT1G36990	AT1G36992	1	8	0.979432	7.83546	0.848765	0.677897	2	17	1.80257	15.3218	0.851747	0.059664	1	6	0.962822	5.77693	0.83622	0.918899	1	5	1.19991	5.99957	2	8	1.73099	6.92398	0.290696	0.36683	1	8	0.927652	7.42122	0.517069	0.455905	3	9	3.18662	9.55987	0.101491	0.841744	0	11	0
1	16780610	16786764	16780606	16787414	AT1G44120	AT1G44125	8	8	7.83546	7.83546	0.458483	0.458483	2	2	1.80257	1.80257	0.254016	0.254016	10	10	9.62822	9.62822	0.256149	0.256149	4	4	4.79965	4.79965	24	24	20.7719	20.7719	0.716611	0.716611	24	24	22.2636	22.2636	0.905201	0.905201	33	33	35.0529	35.0529	0.11634	0.11634	24	24	23.0303
1	19951006	19951562	19945959	19954115	AT1G53440	AT1G53450	0	8	0	7.83546	0.898831	0.870438	1	9	0.901283	8.11155	0.652224	0.909876	0	13	0	12.5167	0.890374	0.419302	0	7	0	8.3994	8	29	6.92398	25.0994	0.091441	0.360433	12	22	11.1318	20.4083	0.511815	0.109748	13	39	13.8087	41.4261	0.924518	0.255481	15	33	14.3939
1	20452593	20452671	20451083	20454249	AT1G54830	AT1G54840	0	8	0	7.83546	0.898831	0.270706	0	6	0	5.4077	0.857876	0.625194	0	2	0	1.92564	0.890374	0.494724	0	3	0	3.59974	0	4	0	3.46199	0.948442	0.541986	0	7	0	6.49356	0.983074	0.121788	0	4	0	4.24883	0.949247	0.374145	0	2	0
1	22462160	22462721	22462026	22465424	AT1G60989	AT1G60990	6	8	5.87659	7.83546	0.30066	0.131431	3	7	2.70385	6.30898	0.968973	0.250068	7	8	6.73975	7.70257	0.210017	0.138725	2	2	2.39983	2.39983	0	9	0	7.78948	0.101147	0.648185	3	10	2.78296	9.27652	0.962986	0.937433	6	14	6.37325	14.8709	0.266801	0.291425	3	10	2.87878
1	24022285	24022310	24019490	24023196	AT1G64628	AT1G64640	0	8	0	7.83546	0.898831	0.365438	0	11	0	9.91411	0.857876	0.642043	0	11	0	10.591	0.890374	0.757346	0	10	0	11.9991	0	15	0	12.9825	0.948442	0.918106	0	7	0	6.49356	0.983074	0.114349	0	13	0	13.8087	0.949247	0.934118	0	14	0
1	25934997	25935030	25932998	25940966	AT1G68980	AT1G68990	0	8	0	7.83546	0.898831	0.458483	0	4	0	3.60513	0.857876	0.659492	0	3	0	2.88847	0.890374	0.502526	0	4	0	4.79965	0	3	0	2.59649	0.948442	0.887517	0	10	0	9.27652	0.983074	0.0661502	0	4	0	4.24883	0.949247	0.618632	0	3	0
1	26148437	26148781	26148021	26153555	AT1G69543	AT1G69550	0	8	0	7.83546	0.898831	0.870438	3	6	2.70385	5.4077	0.212698	0.417952	0	5	0	4.81411	0.890374	0.339183	0	7	0	8.3994	1	1	0.865497	0.865497	0.552887	0.0071988	2	2	1.8553	1.8553	0.26291	0.033433	0	21	0	22.3064	0.949247	0.0139208	0	9	0
1	28977357	28977417	28975394	28978743	AT1G77120	AT1G77122	0	8	0	7.83546	0.898831	0.0469119	0	10	0	9.01283	0.857876	0.0240888	0	3	0	2.88847	0.890374	0.526961	0	1	0	1.19991	0	3	0	2.59649	0.948442	0.616975	0	4	0	3.71061	0.983074	0.958363	0	4	0	4.24883	0.949247	0.875527	0	4	0
1	29017958	29019768	29016120	29019789	AT1G77230	AT1G77240	2	8	1.95886	7.83546	0.333812	0.907982	4	12	3.60513	10.8154	0.121464	0.448273	2	9	1.92564	8.6654	0.341562	0.761748	0	6	0	7.19948	0	35	0	30.2924	0.213291	0.550144	0	27	0	25.0466	0.237519	0.899649	0	21	0	22.3064	0.29003	0.617062	2	27	1.91919
1	30162835	30162999	30162034	30165755	AT1G80200	AT1G80210	0	8	0	7.83546	0.898831	0.458483	1	4	0.901283	3.60513	0.652224	0.659492	0	3	0	2.88847	0.890374	0.502526	0	4	0	4.79965	0	5	0	4.32749	0.948442	0.0422521	2	2	1.8553	1.8553	0.26291	0.26291	0	1	0	1.06221	0.949247	0.450535	0	0	0
1	30350539	30350564	30348801	30352208	AT1G80750	AT1G80760	0	8	0	7.83546	0.898831	0.677897	0	5	0	4.50641	0.857876	0.627908	0	6	0	5.77693	0.890374	0.918899	0	5	0	5.99957	0	6	0	5.19298	0.948442	0.643996	0	5	0	4.63826	0.983074	0.539245	0	5	0	5.31104	0.949247	0.714628	0	7	0
2	1103205	1103495	1100339	1104230	AT2G03620	AT2G03630	0	8	0	7.83546	0.898831	0.677897	0	2	0	1.80257	0.857876	0.140444	0	2	0	1.92564	0.890374	0.168046	0	5	0	5.99957	0	1	0	0.865497	0.449771	0.313871	0	2	0	1.8553	0.483218	0.656039	1	3	1.06221	3.18662	0.923935	0.889263	1	3	0.959595
2	5692148	5693016	5692097	5693016	AT2G13660	AT2G13665	8	8	7.83546	7.83546	0.677897	0.677897	6	6	5.4077	5.4077	0.827498	0.827498	3	3	2.88847	2.88847	0.316952	0.316952	5	5	5.99957	5.99957	4	4	3.46199	3.46199	0.270906	0.270906	4	4	3.71061	3.71061	0.235024	0.235024	0	0	0	0	0.552041	0.552041	1	1	0.959595
2	6283801	6283940	6277802	6286055	AT2G14680	AT2G14690	0	8	0	7.83546	0.898831	0.907982	0	1	0	0.901283	0.857876	0.0267017	0	5	0	4.81411	0.890374	0.499298	0	6	0	7.19948	0	4	0	3.46199	0.948442	0.438795	0	2	0	1.8553	0.983074	0.163584	0	6	0	6.37325	0.949247	0.851924	0	6	0
2	9220549	9220590	9219324	9224496	AT2G21530	AT2G21540	0	8	0	7.83546	0.898831	0.0469119	0	5	0	4.50641	0.857876	0.247879	0	5	0	4.81411	0.890374	0.214145	0	1	0	1.19991	0	6	0	5.19298	0.948442	0.0113912	0	18	0	16.6977	0.983074	0.948956	0	16	0	16.9953	0.949247	0.898793	0	17	0
2	18194950	18195425	18193151	18195582	AT2G43930	AT2G43932	0	8	0	7.83546	0.898831	0.122016	1	30	0.901283	27.0385	0.652224	0.0979195	0	10	0	9.62822	0.890374	0.248028	0	13	0	15.5989	0	93	0	80.4912	0.948442	3.34899e-07	0	118	0	109.463	0.983074	1.02773e-12	0	21	0	22.3064	0.949247	0.314698	0	31	0
2	18419370	18419396	18417243	18421110	AT2G44640	AT2G44650	0	8	0	7.83546	0.898831	0.131431	0	1	0	0.901283	0.857876	0.428246	0	2	0	1.92564	0.890374	0.796092	0	2	0	2.39983	0	14	0	12.117	0.948442	0.589849	0	17	0	15.7701	0.983074	0.216516	0	13	0	13.8087	0.949247	0.388616	0	10	0
2	18820691	18821889	18820242	18822184	AT2G45680	AT2G45685	6	8	5.87659	7.83546	0.709292	0.365438	3	10	2.70385	9.01283	0.159073	0.50767	2	6	1.92564	5.77693	0.0935932	0.153161	6	10	7.19948	11.9991	5	7	4.32749	6.05848	0.0935474	0.00565058	8	12	7.42122	11.1318	0.455905	0.135334	4	6	4.24883	6.37325	0.117148	0.0126851	11	20	10.5555
2	19110472	19110497	19109620	19111769	AT2G46535	AT2G46540	0	8	0	7.83546	0.898831	0.365438	0	6	0	5.4077	0.857876	0.117319	0	5	0	4.81411	0.890374	0.0895694	0	10	0	11.9991	0	7	0	6.05848	0.948442	0.300034	0	4	0	3.71061	0.983074	0.76389	0	4	0	4.24883	0.949247	0.618632	0	3	0
2	19273899	19274002	19272281	19277773	AT2G46910	AT2G46915	0	8	0	7.83546	0.898831	0.458483	0	11	0	9.91411	0.857876	0.229575	0	8	0	7.70257	0.890374	0.477454	0	4	0	4.79965	0	20	0	17.3099	0.948442	0.732956	0	34	0	31.5402	0.983074	0.0153753	0	29	0	30.804	0.949247	0.0231688	0	16	0
2	19570964	19571034	19570049	19573027	AT2G47780	AT2G47790	0	8	0	7.83546	0.898831	0.458483	0	9	0	8.11155	0.857876	0.420287	0	4	0	3.85129	0.890374	0.734494	0	4	0	4.79965	0	6	0	5.19298	0.948442	0.670791	0	4	0	3.71061	0.983074	0.958363	0	4	0	4.24883	0.949247	0.875527	0	4	0
3	5196522	5196591	5193228	5200337	AT3G15380	AT3G15390	0	8	0	7.83546	0.898831	0.0469119	0	7	0	6.30898	0.857876	0.100241	0	4	0	3.85129	0.890374	0.339171	0	1	0	1.19991	0	4	0	3.46199	0.948442	0.295765	0	8	0	7.42122	0.983074	0.857215	0	6	0	6.37325	0.949247	0.942352	0	7	0
3	6774970	6775445	6772687	6775848	AT3G19520	AT3G19530	0	8	0	7.83546	0.898831	0.270706	0	6	0	5.4077	0.857876	0.625194	0	6	0	5.77693	0.890374	0.552678	0	3	0	3.59974	0	2	0	1.73099	0.948442	0.704259	0	4	0	3.71061	0.983074	0.235024	0	1	0	1.06221	0.949247	0.923935	0	1	0
3	7524054	7524580	7522804	7527652	AT3G21360	AT3G21370	0	8	0	7.83546	0.898831	0.00929918	0	2	0	1.80257	0.857876	0.37246	0	0	0	0	0.890374	0.890374	0	0	0	0	0	2	0	1.73099	0.948442	0.903501	0	0	0	0	0.983074	0.237519	1	3	1.06221	3.18662	0.450535	0.59491	0	2	0
3	7582740	7582793	7581959	7584583	AT3G21520	AT3G21530	0	8	0	7.83546	0.898831	0.270706	0	6	0	5.4077	0.857876	0.625194	0	11	0	10.591	0.890374	0.091732	0	3	0	3.59974	0	1	0	0.865497	0.948442	0.552887	0	1	0	0.927652	0.983074	0.517069	0	0	0	0	0.949247	0.949247	0	0	0
3	17535759	17536059	17532648	17537530	AT3G47580	AT3G47590	0	8	0	7.83546	0.898831	0.677897	0	4	0	3.60513	0.857876	0.437269	0	2	0	1.92564	0.890374	0.168046	0	5	0	5.99957	1	4	0.865497	3.46199	0.552887	0.541986	0	9	0	8.34887	0.983074	0.0443619	0	6	0	6.37325	0.949247	0.134621	0	2	0
3	22779441	22780191	22777829	22783834	AT3G61560	AT3G61570	2	8	1.95886	7.83546	0.783872	0.671275	5	14	4.50641	12.618	0.247879	0.570794	3	7	2.88847	6.73975	0.526961	0.486723	1	8	1.19991	9.59931	6	14	5.19298	12.117	0.235845	0.0139625	2	5	1.8553	4.63826	0.968271	0.541692	1	4	1.06221	4.24883	0.702994	0.618632	2	3	1.91919
4	317564	317675	314353	320895	AT4G00750	AT4G00752	2	8	1.95886	7.83546	0.333812	0.0469119	0	2	0	1.80257	0.857876	0.851747	0	1	0	0.962822	0.890374	0.83622	0	1	0	1.19991	0	13	0	11.2515	0.948442	0.721856	0	20	0	18.553	0.983074	0.0867292	0	11	0	11.6843	0.949247	0.650324	0	10	0
4	2760881	2760912	2758653	2762445	AT4G05450	AT4G05460	0	8	0	7.83546	0.898831	0.131431	0	4	0	3.60513	0.857876	0.717183	0	1	0	0.962822	0.890374	0.470179	0	2	0	2.39983	0	3	0	2.59649	0.948442	0.411701	0	3	0	2.78296	0.983074	0.47506	0	1	0	1.06221	0.949247	0.16183	0	5	0
4	3665925	3665981	3663485	3667547	AT4G06598	AT4G06599	0	8	0	7.83546	0.898831	0.25927	0	16	0	14.4205	0.857876	0.852927	0	18	0	17.3308	0.890374	0.498485	0	11	0	13.199	0	17	0	14.7135	0.948442	0.00602725	0	22	0	20.4083	0.983074	0.0852661	0	32	0	33.9907	0.949247	0.862552	0	34	0
4	9777648	9777835	9775841	9779738	AT4G17540	AT4G17550	0	8	0	7.83546	0.898831	0.671275	0	19	0	17.1244	0.857876	0.176609	0	13	0	12.5167	0.890374	0.583726	0	8	0	9.59931	0	7	0	6.05848	0.948442	0.484686	0	8	0	7.42122	0.983074	0.758545	0	2	0	2.12442	0.949247	0.0581136	0	9	0
4	12420414	12420467	12419394	12421464	AT4G23885	AT4G23890	0	8	0	7.83546	0.898831	0.671275	0	1	0	0.901283	0.857876	0.00603556	0	9	0	8.6654	0.890374	0.811803	0	8	0	9.59931	0	22	0	19.0409	0.948442	0.727827	0	29	0	26.9019	0.983074	0.396353	0	26	0	27.6174	0.949247	0.353412	0	22	0
4	12611396	12611468	12609528	12612131	AT4G24350	AT4G24370	0	8	0	7.83546	0.898831	0.00929918	0	8	0	7.21026	0.857876	0.0129175	0	4	0	3.85129	0.890374	0.105139	0	0	0	0	0	9	0	7.78948	0.948442	0.202209	0	8	0	7.42122	0.983074	0.181847	0	9	0	9.55987	0.949247	0.441133	0	14	0
4	12823496	12823742	12821223	12826200	AT4G24930	AT4G24940	0	8	0	7.83546	0.898831	0.677897	0	2	0	1.80257	0.857876	0.140444	0	1	0	0.962822	0.890374	0.0674001	0	5	0	5.99957	1	13	0.865497	11.2515	0.922732	0.132594	1	18	0.927652	16.6977	0.974614	0.670116	0	12	0	12.7465	0.552041	0.269752	1	20	0.959595
4	16609746	16609829	16608313	16612907	AT4G34850	AT4G34860	0	8	0	7.83546	0.898831	0.0469119	0	7	0	6.30898	0.857876	0.100241	0	2	0	1.92564	0.890374	0.797739	0	1	0	1.19991	0	1	0	0.865497	0.948442	0.549723	0	2	0	1.8553	0.983074	0.968271	0	4	0	4.24883	0.949247	0.374145	0	2	0
4	17343374	17343824	17343162	17344865	AT4G36808	AT4G36810	2	8	1.95886	7.83546	0.175818	0.502206	3	4	2.70385	3.60513	0.270351	0.0597327	1	9	0.962822	8.6654	0.0674001	0.627219	5	9	5.99957	10.7992	7	26	6.05848	22.5029	0.300034	0.954365	9	21	8.34887	19.4807	0.104717	0.680492	7	20	7.43546	21.2442	0.167595	0.910041	3	23	2.87878
5	947146	948967	947101	950171	AT5G03668	AT5G03670	1	8	0.979432	7.83546	0.26127	0.502206	5	10	4.50641	9.01283	0.822431	0.671763	1	12	0.962822	11.5539	0.252904	0.906235	3	9	3.59974	10.7992	2	5	1.73099	4.32749	0.704259	0.362013	2	4	1.8553	3.71061	0.650601	0.481361	2	8	2.12442	8.49766	0.550865	0.0443641	1	2	0.959595
5	2940676	2941094	2940525	2941251	AT5G09443	AT5G09445	6	8	5.87659	7.83546	0.30066	0.502206	8	15	7.21026	13.5192	0.169735	0.627245	8	10	7.70257	9.62822	0.138725	0.78335	2	9	2.39983	10.7992	3	8	2.59649	6.92398	0.265682	0.132979	6	15	5.56591	13.9148	0.950392	0.929412	2	11	2.12442	11.6843	0.234883	0.744456	6	14	5.75757
5	3349134	3349468	3347421	3350071	AT5G10580	AT5G10590	0	8	0	7.83546	0.898831	0.907982	0	3	0	2.70385	0.857876	0.159073	0	10	0	9.62822	0.890374	0.608351	0	6	0	7.19948	0	0	0	0	0.948442	0.449771	0	1	0	0.927652	0.983074	0.974614	0	0	0	0	0.949247	0.552041	0	1	0
5	15823735	15823840	15821442	15825492	AT5G39510	AT5G39520	0	8	0	7.83546	0.898831	0.0216906	0	16	0	14.4205	0.857876	0.3123	0	8	0	7.70257	0.890374	0.0193109	0	17	0	20.3985	0	9	0	7.78948	0.948442	0.789063	0	5	0	4.63826	0.983074	0.539245	0	8	0	8.49766	0.949247	0.649113	0	7	0
5	19814395	19814554	19813346	19817897	AT5G48870	AT5G48880	0	8	0	7.83546	0.898831	0.131431	0	3	0	2.70385	0.857876	0.968973	0	6	0	5.77693	0.890374	0.312816	0	2	0	2.39983	0	5	0	4.32749	0.948442	0.21687	0	9	0	8.34887	0.983074	0.940406	0	10	0	10.6221	0.949247	0.650811	0	9	0
5	20452487	20452569	20451228	20454013	AT5G50240	AT5G50250	0	8	0	7.83546	0.898831	0.270706	0	0	0	0	0.857876	0.067703	0	5	0	4.81411	0.890374	0.745147	0	3	0	3.59974	0	12	0	10.386	0.948442	0.868314	0	18	0	16.6977	0.983074	0.161707	0	10	0	10.6221	0.949247	0.813807	0	10	0
5	21537721	21537816	21534473	21541029	AT5G53120	AT5G53130	0	8	0	7.83546	0.898831	0.671275	0	7	0	6.30898	0.857876	0.406932	0	8	0	7.70257	0.890374	0.645455	0	8	0	9.59931	0	8	0	6.92398	0.948442	0.266762	0	7	0	6.49356	0.983074	0.232009	0	7	0	7.43546	0.949247	0.373276	0	12	0
5	23211030	23211139	23208477	23211620	AT5G57300	AT5G57310	0	8	0	7.83546	0.898831	0.677897	1	4	0.901283	3.60513	0.652224	0.437269	0	6	0	5.77693	0.890374	0.918899	0	5	0	5.99957	0	2	0	1.73099	0.948442	0.372963	0	5	0	4.63826	0.983074	0.795896	0	1	0	1.06221	0.949247	0.270032	0	4	0
5	23400864	23401267	23400715	23403130	AT5G57760	AT5G57770	3	8	2.9383	7.83546	0.183791	0.00929918	1	3	0.901283	2.70385	0.652224	0.212698	0	1	0	0.962822	0.890374	0.615635	0	0	0	0	6	12	5.19298	10.386	0.670791	0.693753	5	8	4.63826	7.42122	0.795896	0.758545	1	1	1.06221	1.06221	0.270032	0.0184128	4	9	3.83838
5	23672695	23672877	23670395	23673287	AT5G58560	AT5G58570	0	8	0	7.83546	0.898831	0.671275	0	8	0	7.21026	0.857876	0.550027	0	6	0	5.77693	0.890374	0.343673	0	8	0	9.59931	2	13	1.73099	11.2515	0.704259	0.786719	0	5	0	4.63826	0.483218	0.053746	0	8	0	8.49766	0.552041	0.408442	1	13	0.959595
5	25565431	25565498	25563724	25568206	AT5G63880	AT5G63890	0	8	0	7.83546	0.898831	0.677897	0	3	0	2.70385	0.857876	0.270351	0	7	0	6.73975	0.890374	0.881558	0	5	0	5.99957	0	13	0	11.2515	0.948442	0.4106	0	13	0	12.0595	0.983074	0.323944	0	13	0	13.8087	0.949247	0.191398	0	8	0
5	26712944	26712971	26710555	26714383	AT5G66880	AT5G66890	0	8	0	7.83546	0.898831	0.458483	0	4	0	3.60513	0.857876	0.659492	0	6	0	5.77693	0.890374	0.819638	0	4	0	4.79965	0	4	0	3.46199	0.948442	0.438795	0	2	0	1.8553	0.983074	0.163584	0	4	0	4.24883	0.949247	0.668807	0	6	0
1	1147781	1148435	1147523	1148533	AT1G04290	AT1G04295	6	9	5.87659	8.81489	0.94283	0.524506	7	8	6.30898	7.21026	0.97711	0.795792	3	3	2.88847	2.88847	0.316952	0.316952	5	5	5.99957	5.99957	6	6	5.19298	5.19298	0.91694	0.643996	2	5	1.8553	4.63826	0.267409	0.539245	11	11	11.6843	11.6843	0.0942038	0.254112	5	7	4.79797
1	1718555	1718909	1717447	1720303	AT1G05720	AT1G05730	2	9	1.95886	8.81489	0.304336	0.735642	0	4	0	3.60513	0.0290404	0.278402	0	7	0	6.73975	0.0349738	0.878572	4	6	4.79965	7.19948	0	0	0	0	0.449771	0.101147	2	5	1.8553	4.63826	0.650601	0.541692	2	5	2.12442	5.31104	0.550865	0.413115	1	3	0.959595
1	2187776	2188417	2187621	2188733	AT1G07128	AT1G07130	9	9	8.81489	8.81489	0.02813	0.02813	7	7	6.30898	6.30898	0.100241	0.100241	8	9	7.70257	8.6654	0.0498769	0.0301329	1	1	1.19991	1.19991	3	4	2.59649	3.46199	0.152842	0.841941	0	0	0	0	0.983074	0.11675	1	2	1.06221	2.12442	0.450535	0.784908	0	3	0
1	10790022	10790125	10788226	10792575	AT1G30475	AT1G30480	0	9	0	8.81489	0.898831	0.336586	0	6	0	5.4077	0.857876	0.90678	0	5	0	4.81411	0.890374	0.966151	0	4	0	4.79965	0	3	0	2.59649	0.948442	0.786485	0	4	0	3.71061	0.983074	0.481361	0	5	0	5.31104	0.949247	0.227452	0	2	0
1	16569860	16574910	16568967	16575486	AT1G43781	AT1G43785	7	9	6.85603	8.81489	4.34676e-06	8.74943e-08	18	21	16.2231	18.9269	0.00425742	0.000241456	37	41	35.6244	39.4757	0.846555	0.315	31	41	37.1973	49.1965	51	57	44.1404	49.3333	5.75462e-12	3.91794e-16	73	76	67.7186	70.5015	6.73592e-06	1.47035e-09	114	144	121.092	152.958	0.641064	0.765283	134	165	128.586
1	16655884	16655928	16654030	16657658	AT1G43900	AT1G43910	0	9	0	8.81489	0.898831	0.187249	0	7	0	6.30898	0.857876	0.464288	0	7	0	6.73975	0.890374	0.40013	0	3	0	3.59974	0	4	0	3.46199	0.948442	0.438795	0	2	0	1.8553	0.983074	0.163584	0	2	0	2.12442	0.949247	0.234883	0	6	0
1	16912154	16912270	16909708	16913664	AT1G44780	AT1G44790	0	9	0	8.81489	0.898831	0.65417	0	7	0	6.30898	0.857876	0.279736	0	9	0	8.6654	0.890374	0.627219	0	9	0	10.7992	0	12	0	10.386	0.449771	0.0214706	0	8	0	7.42122	0.483218	0.0033548	2	23	2.12442	24.4308	0.550865	0.834007	1	24	0.959595
1	18784509	18784582	18781914	18787802	AT1G50700	AT1G50710	0	9	0	8.81489	0.898831	0.0850058	0	6	0	5.4077	0.857876	0.362606	0	1	0	0.962822	0.890374	0.470179	0	2	0	2.39983	0	8	0	6.92398	0.948442	0.545863	0	2	0	1.8553	0.983074	0.267409	0	6	0	6.37325	0.949247	0.641075	0	5	0
1	19489794	19489914	19488943	19491648	AT1G52330	AT1G52340	0	9	0	8.81489	0.898831	0.952528	0	8	0	7.21026	0.857876	0.740535	0	7	0	6.73975	0.890374	0.664998	0	7	0	8.3994	0	3	0	2.59649	0.948442	0.411701	0	1	0	0.927652	0.983074	0.114263	0	3	0	3.18662	0.949247	0.612613	0	5	0
1	21435427	21436103	21431051	21436810	AT1G57870	AT1G57906	1	9	0.979432	8.81489	0.848765	0.735642	0	11	0	9.91411	0.367976	0.567579	1	5	0.962822	4.81411	0.83622	0.499298	1	6	1.19991	7.19948	0	4	0	3.46199	0.449771	0.841941	1	2	0.927652	1.8553	0.974614	0.656039	0	8	0	8.49766	0.552041	0.102852	1	3	0.959595
1	28686181	28686244	28684551	28689121	AT1G76450	AT1G76460	0	9	0	8.81489	0.898831	0.952528	0	7	0	6.30898	0.857876	0.573734	0	7	0	6.73975	0.890374	0.664998	0	7	0	8.3994	0	20	0	17.3099	0.948442	0.368134	0	6	0	5.56591	0.983074	0.0988128	0	26	0	27.6174	0.949247	0.0168252	0	13	0
1	29450772	29452378	29450563	29452417	AT1G78265	AT1G78270	9	9	8.81489	8.81489	0.185438	0.185438	9	9	8.11155	8.11155	0.127205	0.127205	5	5	4.81411	4.81411	0.0195222	0.0195222	13	13	15.5989	15.5989	9	9	7.78948	7.78948	0.789063	0.789063	11	11	10.2042	10.2042	0.39964	0.39964	8	8	8.49766	8.49766	0.649113	0.649113	7	7	6.71716
1	29736959	29737009	29736016	29740179	AT1G79040	AT1G79050	0	9	0	8.81489	0.898831	0.495199	0	1	0	0.901283	0.857876	0.00131705	0	5	0	4.81411	0.890374	0.0895694	0	10	0	11.9991	0	331	0	286.48	0.948442	2.02961e-27	0	437	0	405.384	0.983074	1.7693e-09	0	656	0	696.808	0.949247	0.00279767	0	614	0
2	2215236	2217150	2214012	2217159	AT2G05810	AT2G05812	8	9	7.83546	8.81489	2.74388e-08	4.73432e-08	12	15	10.8154	13.5192	3.76977e-07	2.7677e-06	53	55	51.0295	52.9552	0.873019	0.821503	41	42	49.1965	50.3964	20	31	17.3099	26.8304	3.43595e-05	0.000567732	23	38	21.336	35.2508	0.000639381	0.0217261	50	52	53.1104	55.2348	0.677985	0.902265	51	59	48.9393
2	14514487	14514516	14512707	14515915	AT2G34380	AT2G34390	0	9	0	8.81489	0.898831	0.0850058	0	16	0	14.4205	0.857876	0.00532414	0	1	0	0.962822	0.890374	0.470179	0	2	0	2.39983	0	53	0	45.8714	0.948442	5.56044e-12	0	34	0	31.5402	0.983074	1.14497e-07	0	4	0	4.24883	0.949247	0.618632	0	3	0
2	14562892	14562950	14560163	14564782	AT2G34560	AT2G34570	0	9	0	8.81489	0.898831	0.495199	0	15	0	13.5192	0.857876	0.80356	1	6	0.962822	5.77693	0.615635	0.153161	0	10	0	11.9991	0	6	0	5.19298	0.948442	0.91694	1	11	0.927652	10.2042	0.517069	0.163633	1	5	1.06221	5.31104	0.450535	0.863197	0	5	0
2	17304130	17304211	17301695	17307426	AT2G41490	AT2G41500	0	9	0	8.81489	0.898831	0.735642	0	13	0	11.7167	0.857876	0.348697	0	9	0	8.6654	0.890374	0.761748	0	6	0	7.19948	0	7	0	6.05848	0.948442	0.716833	0	7	0	6.49356	0.983074	0.624303	0	6	0	6.37325	0.949247	0.641075	0	5	0
2	18231047	18231407	18228473	18232493	AT2G44065	AT2G44070	0	9	0	8.81489	0.898831	0.952528	0	7	0	6.30898	0.857876	0.573734	1	10	0.962822	9.62822	0.615635	0.815039	0	7	0	8.3994	0	7	0	6.05848	0.948442	0.839001	0	7	0	6.49356	0.983074	0.946854	0	4	0	4.24883	0.949247	0.493182	0	7	0
2	18857941	18858018	18855775	18859189	AT2G45790	AT2G45800	0	9	0	8.81489	0.898831	0.02813	0	1	0	0.901283	0.857876	0.788249	0	7	0	6.73975	0.890374	0.081905	0	1	0	1.19991	0	1	0	0.865497	0.948442	0.313871	0	7	0	6.49356	0.983074	0.249125	0	2	0	2.12442	0.949247	0.784908	0	3	0
3	348167	348847	344908	350010	AT3G02030	AT3G02040	4	9	3.91773	8.81489	0.754397	0.495199	5	8	4.50641	7.21026	0.881715	0.2765	7	21	6.73975	20.2193	0.632879	0.180108	4	10	4.79965	11.9991	0	1	0	0.865497	0.948442	0.552887	1	8	0.927652	7.42122	0.517069	0.00454321	0	3	0	3.18662	0.949247	0.101491	0	0	0
3	4382198	4382224	4379793	4384436	AT3G13445	AT3G13450	0	9	0	8.81489	0.898831	0.65417	0	9	0	8.11155	0.857876	0.52809	0	6	0	5.77693	0.890374	0.232412	0	9	0	10.7992	0	7	0	6.05848	0.948442	0.354027	0	7	0	6.49356	0.983074	0.436642	0	6	0	6.37325	0.949247	0.448364	0	10	0
3	6429534	6429692	6427403	6430514	AT3G18680	AT3G18690	0	9	0	8.81489	0.898831	0.187249	0	12	0	10.8154	0.857876	0.0813646	0	6	0	5.77693	0.890374	0.552678	0	3	0	3.59974	0	7	0	6.05848	0.948442	0.176506	0	16	0	14.8424	0.983074	0.515734	1	19	1.06221	20.182	0.450535	0.126585	0	12	0
3	11257684	11257814	11252807	11259055	AT3G29320	AT3G29330	0	9	0	8.81489	0.898831	0.735642	0	8	0	7.21026	0.857876	0.962605	0	4	0	3.85129	0.890374	0.330952	0	6	0	7.19948	0	62	0	53.6608	0.213291	0.122148	0	119	0	110.391	0.237519	0.00199185	0	75	0	79.6656	0.29003	0.432602	2	73	1.91919
3	12909851	12910391	12907877	12912291	AT3G31910	AT3G31915	4	9	3.91773	8.81489	0.345553	0.00229149	6	19	5.4077	17.1244	0.599542	0.120718	7	33	6.73975	31.7731	0.878572	0.620162	6	23	7.19948	27.598	6	77	5.19298	66.6433	0.00699236	1.02341e-16	10	85	9.27652	78.8504	0.113633	1.01418e-12	6	139	6.37325	147.647	0.0284873	0.0195984	18	199	17.2727
3	15760817	15760859	15753548	15763330	AT3G43920	AT3G43930	0	9	0	8.81489	0.898831	0.00511998	0	4	0	3.60513	0.857876	0.121464	0	6	0	5.77693	0.890374	0.0323636	0	0	0	0	0	37	0	32.0234	0.948442	0.00406188	0	15	0	13.9148	0.983074	0.929412	0	7	0	7.43546	0.949247	0.207416	0	14	0
3	20398538	20398653	20396760	20400346	AT3G55030	AT3G55040	1	9	0.979432	8.81489	0.606286	0.187249	0	3	0	2.70385	0.857876	0.695308	0	2	0	1.92564	0.890374	0.494724	0	3	0	3.59974	0	6	0	5.19298	0.948442	0.849602	0	5	0	4.63826	0.983074	0.729005	0	6	0	6.37325	0.949247	0.851924	0	6	0
3	21745707	21746324	21742071	21746545	AT3G58790	AT3G58795	2	9	1.95886	8.81489	0.508597	0.735642	3	5	2.70385	4.50641	0.695308	0.428319	0	0	0	0	0.0785597	0.0069315	3	6	3.59974	7.19948	1	2	0.865497	1.73099	0.549723	0.226555	3	6	2.78296	5.56591	0.719498	0.820598	2	2	2.12442	2.12442	0.905001	0.360793	2	5	1.91919
4	225028	225131	222320	227396	AT4G00490	AT4G00500	0	9	0	8.81489	0.898831	0.336586	0	5	0	4.50641	0.857876	0.881715	0	9	0	8.6654	0.890374	0.352897	0	4	0	4.79965	0	16	0	13.848	0.948442	0.176884	0	16	0	14.8424	0.983074	0.127593	0	16	0	16.9953	0.949247	0.0624608	0	8	0
4	711192	711256	708544	712643	AT4G01660	AT4G01670	0	9	0	8.81489	0.898831	0.524506	0	1	0	0.901283	0.857876	0.0551372	0	6	0	5.77693	0.890374	0.918899	0	5	0	5.99957	0	2	0	1.73099	0.948442	0.903501	0	4	0	3.71061	0.983074	0.481361	0	5	0	5.31104	0.949247	0.227452	0	2	0
4	973924	974692	972707	976129	AT4G02200	AT4G02210	1	9	0.979432	8.81489	0.26127	0.263138	2	8	1.80257	7.21026	0.443141	0.125083	1	6	0.962822	5.77693	0.252904	0.0622237	3	12	3.59974	14.399	4	12	3.46199	10.386	0.841941	0.306932	0	9	0	8.34887	0.11675	0.1434	0	11	0	11.6843	0.152375	0.50016	3	16	2.87878
4	1057854	1057998	1054199	1059671	AT4G02400	AT4G02405	0	9	0	8.81489	0.898831	0.495199	0	11	0	9.91411	0.857876	0.642043	0	5	0	4.81411	0.890374	0.0895694	0	10	0	11.9991	0	11	0	9.52047	0.948442	0.0562804	0	9	0	8.34887	0.983074	0.104717	1	9	1.06221	9.55987	0.450535	0.0618812	0	3	0
4	1961640	1961747	1961139	1961892	AT4G04077	AT4G04078	0	9	0	8.81489	0.898831	0.185438	0	8	0	7.21026	0.857876	0.0813456	3	11	2.88847	10.591	0.189503	0.339968	0	13	0	15.5989	0	48	0	41.5439	0.213291	0.309106	1	67	0.927652	62.1527	0.599829	0.277071	2	64	2.12442	67.9813	0.905001	0.117511	2	53	1.91919
4	9387393	9387754	9385219	9390774	AT4G16670	AT4G16680	0	9	0	8.81489	0.898831	0.336586	0	5	0	4.50641	0.857876	0.881715	1	9	0.962822	8.6654	0.615635	0.352897	0	4	0	4.79965	0	2	0	1.73099	0.948442	0.593486	0	2	0	1.8553	0.983074	0.656039	0	9	0	9.55987	0.949247	0.0618812	0	3	0
4	9866977	9867022	9865103	9869752	AT4G17730	AT4G17740	0	9	0	8.81489	0.898831	0.65417	0	5	0	4.50641	0.857876	0.111002	0	8	0	7.70257	0.890374	0.479107	0	9	0	10.7992	0	5	0	4.32749	0.948442	0.00102926	0	14	0	12.9871	0.983074	0.264936	0	7	0	7.43546	0.949247	0.0256804	0	20	0
4	10982517	10982646	10979741	10984521	AT4G20325	AT4G20330	0	9	0	8.81489	0.898831	0.524506	0	7	0	6.30898	0.857876	0.97711	0	5	0	4.81411	0.890374	0.709098	0	5	0	5.99957	0	0	0	0	0.948442	0.00242582	0	2	0	1.8553	0.983074	0.0576532	0	3	0	3.18662	0.949247	0.201576	0	8	0
4	14050134	14050335	14048292	14050801	AT4G28400	AT4G28405	0	9	0	8.81489	0.898831	0.263138	0	12	0	10.8154	0.857876	0.470641	0	9	0	8.6654	0.890374	0.246252	0	12	0	14.399	1	11	0.865497	9.52047	0.552887	0.0216298	2	6	1.8553	5.56591	0.26291	0.196919	0	4	0	4.24883	0.949247	0.374145	0	2	0
4	15662266	15662879	15660927	15665013	AT4G32450	AT4G32460	0	9	0	8.81489	0.898831	0.952528	3	6	2.70385	5.4077	0.212698	0.417952	2	4	1.92564	3.85129	0.341562	0.210705	0	7	0	8.3994	0	5	0	4.32749	0.948442	0.883591	0	5	0	4.63826	0.983074	0.795896	0	3	0	3.18662	0.949247	0.840106	0	4	0
4	17457135	17457357	17455139	17459770	AT4G37040	AT4G37050	0	9	0	8.81489	0.898831	0.336586	0	2	0	1.80257	0.857876	0.254016	0	5	0	4.81411	0.890374	0.966151	0	4	0	4.79965	0	8	0	6.92398	0.948442	0.0945008	0	7	0	6.49356	0.983074	0.121788	0	4	0	4.24883	0.949247	0.374145	0	2	0
4	17906514	17906821	17904558	17909677	AT4G38170	AT4G38180	0	9	0	8.81489	0.403949	0.735642	0	3	0	2.70385	0.367976	0.159073	0	4	0	3.85129	0.396383	0.330952	1	6	1.19991	7.19948	0	9	0	7.78948	0.449771	0.500254	1	14	0.927652	12.9871	0.974614	0.617093	0	6	0	6.37325	0.552041	0.335324	1	11	0.959595
4	17928677	17928901	17927198	17931511	AT4G38225	AT4G38230	0	9	0	8.81489	0.898831	0.187249	0	4	0	3.60513	0.857876	0.947313	0	5	0	4.81411	0.890374	0.745147	0	3	0	3.59974	0	11	0	9.52047	0.948442	0.662819	0	10	0	9.27652	0.983074	0.702158	0	5	0	5.31104	0.949247	0.543835	0	8	0
5	121483	121569	117307	122525	AT5G01290	AT5G01300	0	9	0	8.81489	0.898831	0.336586	0	4	0	3.60513	0.857876	0.659492	0	3	0	2.88847	0.890374	0.502526	0	4	0	4.79965	0	5	0	4.32749	0.948442	0.883591	0	6	0	5.56591	0.983074	0.587645	0	4	0	4.24883	0.949247	0.875527	0	4	0
5	8533787	8533867	8530978	8535043	AT5G24830	AT5G24840	0	9	0	8.81489	0.898831	0.524506	0	3	0	2.70385	0.857876	0.270351	0	2	0	1.92564	0.890374	0.168046	0	5	0	5.99957	0	2	0	1.73099	0.948442	0.372963	0	7	0	6.49356	0.983074	0.42125	0	3	0	3.18662	0.949247	0.840106	0	4	0
5	8647018	8647058	8643672	8647817	AT5G25080	AT5G25090	0	9	0	8.81489	0.898831	0.0850058	0	2	0	1.80257	0.857876	0.737084	0	2	0	1.92564	0.890374	0.796092	0	2	0	2.39983	0	6	0	5.19298	0.948442	0.235845	0	7	0	6.49356	0.983074	0.121788	0	7	0	7.43546	0.949247	0.0779725	0	2	0
5	18138775	18140190	18138775	18142147	AT5G44920	AT5G44930	5	9	4.89716	8.81489	0.0126773	0.0379423	4	5	3.60513	4.50641	0.00306605	0.00121533	13	18	12.5167	17.3308	0.437985	0.618581	14	17	16.7988	20.3985	0	2	0	1.73099	0.948442	0.133983	1	3	0.927652	2.78296	0.517069	0.316686	0	6	0	6.37325	0.949247	0.851924	0	6	0
5	21282750	21282806	21281773	21285271	AT5G52420	AT5G52430	0	9	0	8.81489	0.898831	0.336586	0	6	0	5.4077	0.857876	0.90678	0	6	0	5.77693	0.890374	0.819638	0	4	0	4.79965	0	21	0	18.1754	0.449771	0.502089	0	23	0	21.336	0.483218	0.239302	0	16	0	16.9953	0.552041	0.64131	1	15	0.959595
5	21640809	21640963	21639217	21643562	AT5G53330	AT5G53340	0	9	0	8.81489	0.898831	0.00229149	0	9	0	8.11155	0.857876	0.00101002	0	58	0	55.8437	0.890374	0.00323009	0	23	0	27.598	1	10	0.865497	8.65497	0.552887	4.81462e-23	0	7	0	6.49356	0.983074	5.32538e-24	0	60	0	63.7325	0.949247	0.00635537	0	103	0
5	21881142	21881204	21880619	21883416	AT5G53895	AT5G53900	0	9	0	8.81489	0.898831	0.735642	0	3	0	2.70385	0.857876	0.159073	0	7	0	6.73975	0.890374	0.878572	0	6	0	7.19948	0	5	0	4.32749	0.948442	0.319468	0	3	0	2.78296	0.983074	0.130314	0	1	0	1.06221	0.949247	0.0321522	0	8	0
5	22373168	22373209	22372020	22376086	AT5G55125	AT5G55130	0	9	0	8.81489	0.898831	0.336586	0	11	0	9.91411	0.857876	0.229575	0	4	0	3.85129	0.890374	0.734494	0	4	0	4.79965	0	6	0	5.19298	0.948442	0.670791	0	4	0	3.71061	0.983074	0.958363	0	4	0	4.24883	0.949247	0.875527	0	4	0
5	25670930	25671218	25668831	25672463	AT5G64150	AT5G64160	2	9	1.95886	8.81489	0.333812	0.187249	0	8	0	7.21026	0.857876	0.337943	0	4	0	3.85129	0.890374	0.976418	0	3	0	3.59974	2	14	1.73099	12.117	0.290696	0.053669	0	19	0	17.6254	0.983074	0.386527	1	28	1.06221	29.7418	0.450535	0.35745	0	24	0
1	2155213	2155269	2152852	2156008	AT1G07010	AT1G07020	0	10	0	9.79432	0.898831	0.992101	0	7	0	6.30898	0.857876	0.406932	0	7	0	6.73975	0.890374	0.486723	0	8	0	9.59931	0	7	0	6.05848	0.948442	0.944792	0	13	0	12.0595	0.983074	0.133899	0	12	0	12.7465	0.949247	0.108619	0	6	0
1	3683919	3684095	3681888	3684169	AT1G11050	AT1G11055	0	10	0	9.79432	0.898831	0.638087	1	7	0.901283	6.30898	0.652224	0.186986	1	8	0.962822	7.70257	0.615635	0.345807	0	10	0	11.9991	1	3	0.865497	2.59649	0.552887	0.152842	0	3	0	2.78296	0.983074	0.13368	0	5	0	5.31104	0.949247	0.0228625	0	0	0
1	5800767	5800845	5799888	5805799	AT1G16960	AT1G16970	0	10	0	9.79432	0.898831	0.992101	0	8	0	7.21026	0.857876	0.550027	0	2	0	1.92564	0.890374	0.0272625	0	8	0	9.59931	0	7	0	6.05848	0.948442	0.716833	0	4	0	3.71061	0.983074	0.712622	0	4	0	4.24883	0.949247	0.881532	0	5	0
1	6807715	6807862	6805457	6809569	AT1G19680	AT1G19690	0	10	0	9.79432	0.898831	0.397825	0	14	0	12.618	0.857876	0.159311	0	7	0	6.73975	0.890374	0.881558	0	5	0	5.99957	0	5	0	4.32749	0.948442	0.614349	0	5	0	4.63826	0.983074	0.541692	0	6	0	6.37325	0.949247	0.266801	0	3	0
1	9614551	9614906	9614463	9616357	AT1G27640	AT1G27650	1	10	0.979432	9.79432	0.848765	0.265753	0	13	0	11.7167	0.367976	0.453746	1	15	0.962822	14.4423	0.83622	0.821006	1	13	1.19991	15.5989	1	9	0.865497	7.78948	0.922732	0.98983	0	7	0	6.49356	0.483218	0.750923	1	11	1.06221	11.6843	0.923935	0.36877	1	8	0.959595
1	10258248	10258343	10255321	10261112	AT1G29320	AT1G29330	1	10	0.979432	9.79432	0.606286	0.127514	1	8	0.901283	7.21026	0.652224	0.337943	0	9	0	8.6654	0.890374	0.197668	0	3	0	3.59974	0	1	0	0.865497	0.449771	0.0139048	0	1	0	0.927652	0.483218	0.0186798	0	4	0	4.24883	0.552041	0.354779	1	8	0.959595
1	10936923	10938099	10936765	10942292	AT1G30800	AT1G30810	1	10	0.979432	9.79432	0.606286	0.0916999	2	7	1.80257	6.30898	0.37246	0.010629	4	15	3.85129	14.4423	0.105139	0.421783	0	16	0	19.1986	2	9	1.73099	7.78948	0.290696	0.406031	1	4	0.927652	3.71061	0.517069	0.712622	0	7	0	7.43546	0.949247	0.460348	0	5	0
1	18402506	18402628	18400092	18405681	AT1G49720	AT1G49730	0	10	0	9.79432	0.898831	0.364147	0	10	0	9.01283	0.857876	0.267629	2	8	1.92564	7.70257	0.341562	0.167249	0	12	0	14.399	0	8	0	6.92398	0.948442	0.493439	0	7	0	6.49356	0.983074	0.436642	0	14	0	14.8709	0.949247	0.291425	0	10	0
1	19117032	19117534	19115561	19119371	AT1G51540	AT1G51550	2	10	1.95886	9.79432	0.783872	0.127514	2	9	1.80257	8.11155	0.851747	0.241742	1	4	0.962822	3.85129	0.83622	0.976418	1	3	1.19991	3.59974	1	6	0.865497	5.19298	0.552887	0.434855	2	14	1.8553	12.9871	0.26291	0.00927366	1	5	1.06221	5.31104	0.450535	0.413115	0	3	0
1	19149761	19151730	19149496	19151852	AT1G51640	AT1G51645	10	10	9.79432	9.79432	0.583822	0.583822	2	2	1.80257	1.80257	0.07549	0.07549	4	4	3.85129	3.85129	0.330952	0.330952	6	6	7.19948	7.19948	1	1	0.865497	0.865497	0.313871	0.313871	0	0	0	0	0.11675	0.11675	0	0	0	0	0.152375	0.152375	3	3	2.87878
1	20053161	20053195	20052393	20056396	AT1G53708	AT1G53710	0	10	0	9.79432	0.898831	0.583822	0	9	0	8.11155	0.857876	0.864674	0	12	0	11.5539	0.890374	0.367361	0	6	0	7.19948	0	2	0	1.73099	0.948442	0.0775398	0	4	0	3.71061	0.983074	0.355802	0	1	0	1.06221	0.949247	0.0556884	0	7	0
1	20589129	20589199	20588397	20592063	AT1G55190	AT1G55200	0	10	0	9.79432	0.898831	0.992101	0	8	0	7.21026	0.857876	0.550027	0	9	0	8.6654	0.890374	0.811803	0	8	0	9.59931	0	6	0	5.19298	0.948442	0.670791	0	6	0	5.56591	0.983074	0.587645	0	8	0	8.49766	0.949247	0.195037	0	4	0
1	23181463	23181519	23179477	23183227	AT1G62600	AT1G62610	0	10	0	9.79432	0.898831	2.53972e-05	0	17	0	15.3218	0.857876	0.00105249	0	43	0	41.4013	0.890374	0.861516	0	33	0	39.5971	0	16	0	13.848	0.948442	0.0321457	0	17	0	15.7701	0.983074	0.0815793	0	16	0	16.9953	0.949247	0.145365	0	28	0
1	26921060	26921152	26920440	26924386	AT1G71430	AT1G71440	1	10	0.979432	9.79432	0.606286	0.127514	0	1	0	0.901283	0.857876	0.222353	0	12	0	11.5539	0.890374	0.0613252	0	3	0	3.59974	2	9	1.73099	7.78948	0.704259	0.250996	0	5	0	4.63826	0.483218	0.795896	0	6	0	6.37325	0.552041	0.440411	1	4	0.959595
1	28135361	28135667	28133933	28138826	AT1G74900	AT1G74910	0	10	0	9.79432	0.898831	0.242626	0	5	0	4.50641	0.857876	0.881715	0	7	0	6.73975	0.890374	0.632879	0	4	0	4.79965	0	12	0	10.386	0.449771	0.0145722	2	16	1.8553	14.8424	0.650601	0.1333	0	14	0	14.8709	0.552041	0.153896	1	25	0.959595
1	28873271	28874758	28873059	28875292	AT1G76890	AT1G76892	8	10	7.83546	9.79432	0.179747	0.133167	17	18	15.3218	16.2231	0.899182	0.745794	6	8	5.77693	7.70257	0.0622237	0.0481719	12	15	14.399	17.9987	20	20	17.3099	17.3099	0.218668	0.101004	24	25	22.2636	23.1913	0.688355	0.506165	22	25	23.3686	26.5552	0.830748	0.872343	26	29	24.9495
2	13499341	13500023	13497233	13502114	AT2G31750	AT2G31751	2	10	1.95886	9.79432	0.508597	0.786826	2	2	1.80257	1.80257	0.443141	0.0396685	0	3	0	2.88847	0.0785597	0.114217	3	7	3.59974	8.3994	4	18	3.46199	15.579	0.873568	0.33901	0	8	0	7.42122	0.0573868	0.00813081	8	21	8.49766	22.3064	0.195037	0.850655	4	22	3.83838
2	13726299	13726374	13724394	13726700	AT2G32310	AT2G32315	0	10	0	9.79432	0.898831	0.242626	0	13	0	11.7167	0.857876	0.118527	0	8	0	7.70257	0.890374	0.477454	0	4	0	4.79965	0	3	0	2.59649	0.948442	0.411701	0	15	0	13.9148	0.983074	0.0323244	0	0	0	0	0.949247	0.0420586	0	5	0
2	13953731	13954115	13952716	13957748	AT2G32890	AT2G32900	3	10	2.9383	9.79432	0.885398	0.397825	2	12	1.80257	10.8154	0.737084	0.289436	2	6	1.92564	5.77693	0.796092	0.918899	2	5	2.39983	5.99957	1	3	0.865497	2.59649	0.552887	0.411701	0	4	0	3.71061	0.983074	0.712622	0	2	0	2.12442	0.949247	0.360793	0	5	0
2	16464414	16464531	16463347	16466941	AT2G39430	AT2G39435	0	10	0	9.79432	0.898831	0.583822	0	12	0	10.8154	0.857876	0.448273	0	6	0	5.77693	0.890374	0.686099	0	6	0	7.19948	0	0	0	0	0.948442	0.948442	0	0	0	0	0.983074	0.983074	0	0	0	0	0.949247	0.949247	0	0	0
2	17996650	17996688	17995901	17999927	AT2G43310	AT2G43320	0	10	0	9.79432	0.898831	0.786826	0	8	0	7.21026	0.857876	0.740535	0	7	0	6.73975	0.890374	0.664998	0	7	0	8.3994	0	6	0	5.19298	0.948442	0.0959599	0	4	0	3.71061	0.983074	0.235024	0	6	0	6.37325	0.949247	0.0507575	0	1	0
2	19517187	19517361	19515898	19518871	AT2G47570	AT2G47580	1	10	0.979432	9.79432	0.848765	0.242626	1	3	0.901283	2.70385	0.788249	0.443303	1	3	0.962822	2.88847	0.83622	0.502526	1	4	1.19991	4.79965	0	0	0	0	0.948442	0.449771	2	3	1.8553	2.78296	0.26291	0.396515	1	3	1.06221	3.18662	0.450535	0.314774	0	1	0
3	1546443	1546469	1539527	1548300	AT3G05380	AT3G05390	0	10	0	9.79432	0.898831	0.638087	0	10	0	9.01283	0.857876	0.50767	0	8	0	7.70257	0.890374	0.345807	0	10	0	11.9991	0	11	0	9.52047	0.948442	0.646373	0	7	0	6.49356	0.983074	0.232009	0	6	0	6.37325	0.949247	0.246241	0	12	0
3	2242998	2243124	2241036	2244820	AT3G07080	AT3G07090	0	10	0	9.79432	0.898831	0.127514	0	3	0	2.70385	0.857876	0.695308	0	5	0	4.81411	0.890374	0.745147	0	3	0	3.59974	0	2	0	1.73099	0.948442	0.593486	1	4	0.927652	3.71061	0.517069	0.76389	0	3	0	3.18662	0.949247	0.889263	0	3	0
3	7831129	7831371	7830905	7834049	AT3G22183	AT3G22190	1	10	0.979432	9.79432	0.848765	0.397825	0	4	0	3.60513	0.367976	0.437269	0	3	0	2.88847	0.396383	0.316952	1	5	1.19991	5.99957	0	8	0	6.92398	0.213291	0.493439	1	7	0.927652	6.49356	0.599829	0.436642	1	9	1.06221	9.55987	0.702994	0.994233	2	10	1.91919
3	10895977	10896074	10892435	10898841	AT3G28880	AT3G28890	0	10	0	9.79432	0.898831	0.0543327	0	12	0	10.8154	0.857876	0.032035	0	1	0	0.962822	0.890374	0.470179	0	2	0	2.39983	0	50	0	43.2749	0.948442	2.17023e-10	0	67	0	62.1527	0.983074	1.23491e-15	0	3	0	3.18662	0.949247	0.840106	0	4	0
3	19304170	19304253	19301778	19304861	AT3G52030	AT3G52040	0	10	0	9.79432	0.898831	0.583822	0	7	0	6.30898	0.857876	0.781132	0	9	0	8.6654	0.890374	0.761748	0	6	0	7.19948	0	12	0	10.386	0.948442	0.400333	0	9	0	8.34887	0.983074	0.1982	0	14	0	14.8709	0.949247	0.921638	0	15	0
3	19331932	19331970	19328711	19332473	AT3G52120	AT3G52130	0	10	0	9.79432	0.898831	0.397825	0	15	0	13.5192	0.857876	0.116051	0	20	0	19.2564	0.890374	0.0132104	0	5	0	5.99957	0	5	0	4.32749	0.948442	0.614349	0	3	0	2.78296	0.983074	0.962986	0	4	0	4.24883	0.949247	0.618632	0	3	0
3	19422988	19423097	19421397	19425214	AT3G52380	AT3G52390	0	10	0	9.79432	0.898831	0.242626	0	2	0	1.80257	0.857876	0.254016	0	4	0	3.85129	0.890374	0.734494	0	4	0	4.79965	0	33	0	28.5614	0.948442	0.0257276	0	58	0	53.8038	0.983074	0.490411	0	40	0	42.4883	0.949247	0.641182	0	49	0
3	21921746	21922706	21918455	21924415	AT3G59300	AT3G59310	0	10	0	9.79432	0.403949	0.242626	0	3	0	2.70385	0.367976	0.443303	4	8	3.85129	7.70257	0.339171	0.477454	1	4	1.19991	4.79965	0	4	0	3.46199	0.0227466	0.0174922	2	7	1.8553	6.49356	0.267409	0.164284	1	3	1.06221	3.18662	0.16183	0.0222577	5	13	4.79797
4	2035159	2035946	2033427	2036370	AT4G04220	AT4G04221	0	10	0	9.79432	0.898831	0.397825	1	5	0.901283	4.50641	0.652224	0.627908	0	7	0	6.73975	0.890374	0.881558	0	5	0	5.99957	1	20	0.865497	17.3099	0.549723	0.0128326	3	27	2.78296	25.0466	0.719498	0.000284072	5	19	5.31104	20.182	0.227452	0.00430248	2	6	1.91919
4	11763625	11763985	11763454	11764328	AT4G22233	AT4G22235	3	10	2.9383	9.79432	0.514187	0.583822	2	4	1.80257	3.60513	0.851747	0.278402	3	4	2.88847	3.85129	0.526961	0.330952	1	6	1.19991	7.19948	0	1	0	0.865497	0.948442	0.552887	0	2	0	1.8553	0.983074	0.26291	0	0	0	0	0.949247	0.949247	0	0	0
4	13703139	13703165	13701244	13704693	AT4G27380	AT4G27390	0	10	0	9.79432	0.898831	0.0167548	0	5	0	4.50641	0.857876	0.247879	0	1	0	0.962822	0.890374	0.83622	0	1	0	1.19991	0	7	0	6.05848	0.948442	0.944792	0	6	0	5.56591	0.983074	0.950392	0	4	0	4.24883	0.949247	0.668807	0	6	0
4	14493911	14494001	14491625	14495745	AT4G29510	AT4G29520	0	10	0	9.79432	0.898831	0.583822	0	9	0	8.11155	0.857876	0.864674	0	12	0	11.5539	0.890374	0.367361	0	6	0	7.19948	0	6	0	5.19298	0.948442	0.161187	0	16	0	14.8424	0.983074	0.392906	0	10	0	10.6221	0.949247	0.97729	0	11	0
5	2706458	2707273	2701013	2708946	AT5G08390	AT5G08400	1	10	0.979432	9.79432	0.606286	0.583822	2	4	1.80257	3.60513	0.37246	0.278402	2	5	1.92564	4.81411	0.341562	0.499298	0	6	0	7.19948	1	9	0.865497	7.78948	0.0945045	0.278966	2	10	1.8553	9.27652	0.267409	0.487297	0	6	0	6.37325	0.0420586	0.177838	5	13	4.79797
5	3378053	3378221	3377663	3378867	AT5G10695	AT5G10700	0	10	0	9.79432	0.403949	0.638087	1	6	0.901283	5.4077	0.788249	0.117319	0	14	0	13.4795	0.396383	0.806047	1	10	1.19991	11.9991	0	4	0	3.46199	0.948442	0.438795	0	1	0	0.927652	0.983074	0.0632146	0	4	0	4.24883	0.949247	0.668807	0	6	0
5	3625570	3625645	3621561	3626700	AT5G11350	AT5G11360	0	10	0	9.79432	0.898831	0.0543327	0	3	0	2.70385	0.857876	0.968973	0	7	0	6.73975	0.890374	0.210017	0	2	0	2.39983	0	1	0	0.865497	0.948442	0.549723	0	1	0	0.927652	0.983074	0.599829	0	3	0	3.18662	0.949247	0.59491	0	2	0
5	5071621	5072492	5068301	5072492	AT5G15580	AT5G15581	2	10	1.95886	9.79432	0.333812	0.127514	1	12	0.901283	10.8154	0.652224	0.0813646	1	4	0.962822	3.85129	0.615635	0.976418	0	3	0	3.59974	5	17	4.32749	14.7135	0.614349	0.2013	8	16	7.42122	14.8424	0.163063	0.197048	7	11	7.43546	11.6843	0.167595	0.502633	3	9	2.87878
5	5187587	5187706	5185778	5189348	AT5G15880	AT5G15890	1	10	0.979432	9.79432	0.606286	0.813142	0	11	0	9.91411	0.857876	0.820938	0	7	0	6.73975	0.890374	0.345628	0	9	0	10.7992	0	2	0	1.73099	0.948442	0.593486	0	3	0	2.78296	0.983074	0.962986	0	7	0	7.43546	0.949247	0.167595	0	3	0
5	5538180	5538250	5535869	5543543	AT5G16840	AT5G16850	0	10	0	9.79432	0.898831	0.583822	0	5	0	4.50641	0.857876	0.428319	0	5	0	4.81411	0.890374	0.499298	0	6	0	7.19948	0	7	0	6.05848	0.948442	0.646758	0	10	0	9.27652	0.983074	0.702158	0	6	0	6.37325	0.949247	0.753206	0	8	0
5	19243531	19243988	19241703	19245350	AT5G47435	AT5G47440	0	10	0	9.79432	0.898831	0.397825	0	2	0	1.80257	0.857876	0.140444	0	5	0	4.81411	0.890374	0.709098	0	5	0	5.99957	0	8	0	6.92398	0.449771	0.202566	0	5	0	4.63826	0.483218	0.541692	0	2	0	2.12442	0.552041	0.784908	1	3	0.959595
5	19310192	19310272	19309227	19312438	AT5G47640	AT5G47650	0	10	0	9.79432	0.898831	0.813142	0	12	0	10.8154	0.857876	0.970018	0	6	0	5.77693	0.890374	0.232412	0	9	0	10.7992	0	16	0	13.848	0.948442	0.00774591	0	14	0	12.9871	0.983074	0.00560986	0	18	0	19.1197	0.949247	0.107845	0	32	0
5	19856830	19856859	19853991	19859763	AT5G48965	AT5G48970	0	10	0	9.79432	0.898831	0.397825	0	6	0	5.4077	0.857876	0.827498	0	4	0	3.85129	0.890374	0.502836	0	5	0	5.99957	0	5	0	4.32749	0.948442	0.883591	0	5	0	4.63826	0.983074	0.795896	0	7	0	7.43546	0.949247	0.29708	0	4	0
5	24899606	24899973	24894472	24903117	AT5G61980	AT5G61990	1	10	0.979432	9.79432	0.606286	0.786826	2	8	1.80257	7.21026	0.37246	0.740535	0	9	0	8.6654	0.890374	0.980887	0	7	0	8.3994	0	4	0	3.46199	0.948442	0.873568	0	2	0	1.8553	0.983074	0.425829	0	4	0	4.24883	0.949247	0.875527	0	4	0
5	25828160	25828185	25825167	25830524	AT5G64600	AT5G64610	0	10	0	9.79432	0.898831	0.813142	0	3	0	2.70385	0.857876	0.027669	0	16	0	15.4051	0.890374	0.414912	0	9	0	10.7992	0	5	0	4.32749	0.948442	0.614349	0	6	0	5.56591	0.983074	0.372223	0	5	0	5.31104	0.949247	0.413115	0	3	0
5	25893780	25893888	25891506	25896582	AT5G64750	AT5G64760	0	10	0	9.79432	0.898831	0.0543327	0	8	0	7.21026	0.857876	0.169735	0	9	0	8.6654	0.890374	0.0903811	0	2	0	2.39983	0	2	0	1.73099	0.948442	0.372963	0	4	0	3.71061	0.983074	0.958363	0	4	0	4.24883	0.949247	0.875527	0	4	0
1	2718875	2721676	2718778	2722221	AT1G08590	AT1G08592	6	11	5.87659	10.7738	0.163685	0.362233	11	14	9.91411	12.618	0.642043	0.566055	3	6	2.88847	5.77693	0.0207638	0.0385323	10	13	11.9991	15.5989	1	1	0.865497	0.865497	0.552887	0.552887	2	2	1.8553	1.8553	0.26291	0.26291	0	0	0	0	0.949247	0.949247	0	0	0
1	4874875	4874907	4872856	4877248	AT1G14260	AT1G14270	0	11	0	10.7738	0.898831	0.296372	0	4	0	3.60513	0.857876	0.437269	0	7	0	6.73975	0.890374	0.881558	0	5	0	5.99957	0	6	0	5.19298	0.948442	0.107842	0	9	0	8.34887	0.983074	0.472631	0	7	0	7.43546	0.949247	0.373276	0	12	0
1	6609325	6609369	6608115	6610613	AT1G19120	AT1G19130	0	11	0	10.7738	0.898831	0.296372	0	11	0	9.91411	0.857876	0.38215	0	7	0	6.73975	0.890374	0.881558	0	5	0	5.99957	0	1	0	0.865497	0.948442	0.0504876	0	2	0	1.8553	0.983074	0.163584	0	1	0	1.06221	0.949247	0.0955095	0	6	0
1	7174584	7176377	7174438	7176453	AT1G20690	AT1G20691	11	11	10.7738	10.7738	0.637535	0.637535	10	10	9.01283	9.01283	0.925727	0.925727	6	6	5.77693	5.77693	0.493625	0.493625	7	7	8.3994	8.3994	13	13	11.2515	11.2515	0.00761554	0.00761554	17	17	15.7701	15.7701	0.0815793	0.0815793	11	12	11.6843	12.7465	0.0160575	0.0274873	28	28	26.8687
1	7950818	7950900	7949476	7952832	AT1G22500	AT1G22510	0	11	0	10.7738	0.898831	0.193482	0	15	0	13.5192	0.857876	0.422667	0	33	0	31.7731	0.890374	0.0664915	0	15	0	17.9987	1	3	0.865497	2.59649	0.552887	0.152842	0	2	0	1.8553	0.983074	0.26291	0	2	0	2.12442	0.949247	0.213834	0	0	0
1	9803641	9804394	9801082	9806896	AT1G28100	AT1G28110	0	11	0	10.7738	0.181541	0.972282	2	8	1.80257	7.21026	0.737084	0.395674	1	2	0.962822	1.92564	0.470179	0.0143588	2	9	2.39983	10.7992	1	3	0.865497	2.59649	0.549723	0.616975	3	7	2.78296	6.49356	0.719498	0.42125	2	11	2.12442	11.6843	0.905001	0.0485102	2	4	1.91919
1	10663332	10664668	10662663	10664763	AT1G30280	AT1G30282	10	11	9.79432	10.7738	0.127514	0.0856557	6	6	5.4077	5.4077	0.625194	0.625194	7	7	6.73975	6.73975	0.40013	0.40013	3	3	3.59974	3.59974	11	16	9.52047	13.848	0.844664	0.265758	18	19	16.6977	17.6254	0.105011	0.0751705	15	20	15.9331	21.2442	0.145087	0.0212427	9	9	8.63635
1	11271228	11271701	11265880	11273294	AT1G31480	AT1G31490	1	11	0.979432	10.7738	0.606286	0.637535	0	7	0	6.30898	0.857876	0.573734	1	13	0.962822	12.5167	0.615635	0.419302	0	7	0	8.3994	0	2	0	1.73099	0.948442	0.0775398	0	5	0	4.63826	0.983074	0.539245	0	0	0	0	0.949247	0.011609	0	7	0
1	27967771	27967926	27965551	27969879	AT1G74410	AT1G74420	0	11	0	10.7738	0.898831	0.637535	0	9	0	8.11155	0.857876	0.909876	0	14	0	13.4795	0.890374	0.325345	0	7	0	8.3994	0	1	0	0.865497	0.948442	0.174064	0	0	0	0	0.983074	0.0573868	0	2	0	2.12442	0.949247	0.540536	0	4	0
1	28215836	28215887	28213799	28218801	AT1G75170	AT1G75180	0	11	0	10.7738	0.898831	0.296372	0	16	0	14.4205	0.857876	0.0836264	0	9	0	8.6654	0.890374	0.546393	0	5	0	5.99957	0	28	0	24.2339	0.948442	0.97845	0	20	0	18.553	0.983074	0.394274	0	22	0	23.3686	0.949247	0.937119	0	25	0
1	29997127	29998058	29995116	29999045	AT1G79710	AT1G79720	3	11	2.9383	10.7738	0.202637	0.362233	1	10	0.901283	9.01283	0.0267017	0.187438	2	6	1.92564	5.77693	0.0935932	0.0385323	6	13	7.19948	15.5989	7	13	6.05848	11.2515	0.484686	0.132594	3	13	2.78296	12.0595	0.0810536	0.193325	10	16	10.6221	16.9953	0.650811	0.729251	9	20	8.63635
2	996088	996128	993756	998295	AT2G03270	AT2G03280	0	11	0	10.7738	0.898831	0.0856557	0	4	0	3.60513	0.857876	0.947313	0	3	0	2.88847	0.890374	0.763054	0	3	0	3.59974	0	2	0	1.73099	0.948442	0.372963	0	5	0	4.63826	0.983074	0.795896	0	5	0	5.31104	0.949247	0.632587	0	4	0
2	10283621	10283735	10281847	10285000	AT2G24180	AT2G24190	0	11	0	10.7738	0.898831	0.0127457	0	19	0	17.1244	0.857876	0.163362	0	26	0	25.0334	0.890374	0.839994	0	22	0	26.3981	0	9	0	7.78948	0.948442	0.406031	0	10	0	9.27652	0.983074	0.235993	0	10	0	10.6221	0.949247	0.144784	0	5	0
2	11491707	11491751	11489004	11494266	AT2G26920	AT2G26930	0	11	0	10.7738	0.898831	0.972282	0	5	0	4.50641	0.857876	0.111002	0	11	0	10.591	0.890374	0.940847	0	9	0	10.7992	0	6	0	5.19298	0.948442	0.0291915	0	13	0	12.0595	0.983074	0.643842	0	6	0	6.37325	0.949247	0.088738	0	15	0
2	18836264	18836374	18833364	18839160	AT2G45720	AT2G45730	0	11	0	10.7738	0.898831	0.972282	0	10	0	9.01283	0.857876	0.671763	0	13	0	12.5167	0.890374	0.762658	0	9	0	10.7992	0	0	0	0	0.948442	0.0107869	0	3	0	2.78296	0.983074	0.316686	0	2	0	2.12442	0.949247	0.234883	0	6	0
3	69854	71362	69511	71415	AT3G01200	AT3G01202	11	11	10.7738	10.7738	0.267375	0.267375	21	22	18.9269	19.8282	0.757204	0.654085	7	7	6.73975	6.73975	0.0435883	0.0435883	14	14	16.7988	16.7988	5	6	4.32749	5.19298	0.614349	0.434855	4	4	3.71061	3.71061	0.76389	0.76389	3	3	3.18662	3.18662	0.889263	0.889263	3	3	2.87878
3	1391632	1391675	1389449	1392954	AT3G05010	AT3G05020	0	11	0	10.7738	0.898831	0.972282	0	15	0	13.5192	0.857876	0.627245	0	4	0	3.85129	0.890374	0.0787702	0	9	0	10.7992	0	8	0	6.92398	0.948442	0.202566	0	2	0	1.8553	0.983074	0.656039	0	8	0	8.49766	0.949247	0.102852	0	3	0
3	3321463	3321724	3320263	3323211	AT3G10620	AT3G10630	0	11	0	10.7738	0.403949	0.172081	0	6	0	5.4077	0.367976	0.90678	0	4	0	3.85129	0.396383	0.734494	1	4	1.19991	4.79965	0	7	0	6.05848	0.948442	0.49497	0	4	0	3.71061	0.983074	0.958363	0	7	0	7.43546	0.949247	0.29708	0	4	0
3	9491055	9491130	9489221	9492635	AT3G25910	AT3G25920	0	11	0	10.7738	0.898831	0.480431	0	20	0	18.0257	0.857876	0.565016	0	12	0	11.5539	0.890374	0.578678	0	12	0	14.399	0	43	0	37.2164	0.948442	0.0556992	0	45	0	41.7443	0.983074	0.175479	1	45	1.06221	47.7994	0.450535	0.504818	0	57	0
3	21742071	21742517	21738460	21746324	AT3G58780	AT3G58790	0	11	0	10.7738	0.181541	0.832753	1	10	0.901283	9.01283	0.428246	0.863041	0	0	0	0	0.176465	0.00137376	2	8	2.39983	9.59931	1	4	0.865497	3.46199	0.922732	0.438795	0	9	0	8.34887	0.483218	0.496899	0	2	0	2.12442	0.552041	0.234883	1	6	0.959595
4	2590065	2590097	2589637	2592163	AT4G05053	AT4G05060	0	11	0	10.7738	0.898831	0.0856557	0	9	0	8.11155	0.857876	0.241742	0	4	0	3.85129	0.890374	0.976418	0	3	0	3.59974	0	3	0	2.59649	0.948442	0.411701	0	2	0	1.8553	0.983074	0.267409	0	0	0	0	0.949247	0.0420586	0	5	0
4	9269094	9269178	9267260	9271669	AT4G16430	AT4G16440	0	11	0	10.7738	0.898831	0.832753	0	12	0	10.8154	0.857876	0.831506	0	11	0	10.591	0.890374	0.862872	0	8	0	9.59931	0	4	0	3.46199	0.948442	0.124332	0	5	0	4.63826	0.983074	0.271782	0	8	0	8.49766	0.949247	0.987066	0	9	0
4	11575096	11575145	11572789	11577195	AT4G21800	AT4G21810	0	11	0	10.7738	0.898831	0.0659261	0	15	0	13.5192	0.857876	0.176071	0	11	0	10.591	0.890374	0.0592938	0	18	0	21.5984	0	9	0	7.78948	0.948442	0.406031	0	5	0	4.63826	0.983074	0.954204	0	8	0	8.49766	0.949247	0.32096	0	5	0
4	14039756	14040931	14034654	14041322	AT4G28370	AT4G28380	2	11	1.95886	10.7738	0.783872	0.00819225	1	15	0.901283	13.5192	0.788249	0.0292876	0	23	0	22.1449	0.396383	0.448538	1	23	1.19991	27.598	3	8	2.59649	6.92398	0.152842	0.755612	2	8	1.8553	7.42122	0.26291	0.654538	1	3	1.06221	3.18662	0.450535	0.433334	0	6	0
4	16343057	16343118	16341009	16344818	AT4G34120	AT4G34131	0	11	0	10.7738	0.898831	6.67998e-06	0	15	0	13.5192	0.857876	4.17322e-05	0	25	0	24.0705	0.890374	0.0168699	0	37	0	44.3968	0	23	0	19.9064	0.948442	0.252097	0	17	0	15.7701	0.983074	0.665121	0	15	0	15.9331	0.949247	0.643674	0	14	0
5	234851	234916	232565	240911	AT5G01620	AT5G01630	0	11	0	10.7738	0.898831	0.172081	0	3	0	2.70385	0.857876	0.443303	0	5	0	4.81411	0.890374	0.966151	0	4	0	4.79965	0	10	0	8.65497	0.948442	0.450372	0	10	0	9.27652	0.983074	0.368654	0	7	0	7.43546	0.949247	0.646199	0	6	0
5	752750	752805	750109	753657	AT5G03160	AT5G03170	0	11	0	10.7738	0.898831	0.172081	0	8	0	7.21026	0.857876	0.554396	0	7	0	6.73975	0.890374	0.632879	0	4	0	4.79965	0	3	0	2.59649	0.948442	0.0614746	0	5	0	4.63826	0.983074	0.271782	0	3	0	3.18662	0.949247	0.133485	0	9	0
5	2335895	2336063	2332476	2339913	AT5G07380	AT5G07390	0	11	0	10.7738	0.898831	0.972282	0	8	0	7.21026	0.857876	0.395674	0	9	0	8.6654	0.890374	0.627219	0	9	0	10.7992	0	3	0	2.59649	0.948442	0.442765	0	1	0	0.927652	0.983074	0.974614	0	1	0	1.06221	0.949247	0.923935	0	1	0
5	4420069	4420371	4415754	4423033	AT5G13690	AT5G13700	1	11	0.979432	10.7738	0.606286	0.637535	0	7	0	6.30898	0.857876	0.573734	1	8	0.962822	7.70257	0.615635	0.843274	0	7	0	8.3994	0	9	0	7.78948	0.449771	0.0584792	1	7	0.927652	6.49356	0.974614	0.121788	1	7	1.06221	7.43546	0.923935	0.0779725	1	2	0.959595
5	5240675	5240748	5238178	5243329	AT5G16030	AT5G16040	0	11	0	10.7738	0.898831	0.00992247	0	5	0	4.50641	0.857876	0.247879	0	4	0	3.85129	0.890374	0.339171	0	1	0	1.19991	0	20	0	17.3099	0.948442	0.101004	0	19	0	17.6254	0.983074	0.121191	0	25	0	26.5552	0.949247	0.872343	0	29	0
5	5532846	5532889	5530273	5535252	AT5G16820	AT5G16830	0	11	0	10.7738	0.898831	0.622892	0	17	0	15.3218	0.857876	0.731226	0	15	0	14.4423	0.890374	0.846306	0	11	0	13.199	0	3	0	2.59649	0.948442	0.265682	0	8	0	7.42122	0.983074	0.654538	0	5	0	5.31104	0.949247	0.914681	0	6	0
5	6129237	6129285	6127797	6131015	AT5G18470	AT5G18475	0	11	0	10.7738	0.898831	0.296372	0	6	0	5.4077	0.857876	0.827498	0	1	0	0.962822	0.890374	0.0674001	0	5	0	5.99957	0	1	0	0.865497	0.948442	0.922732	0	2	0	1.8553	0.983074	0.650601	0	4	0	4.24883	0.949247	0.174706	0	1	0
5	7122800	7124001	7122800	7128359	AT5G20970	AT5G20980	8	11	7.83546	10.7738	0.671275	0.972282	10	14	9.01283	12.618	0.863041	0.750745	5	7	4.81411	6.73975	0.223351	0.345628	8	9	9.59931	10.7992	2	4	1.73099	3.46199	0.290696	0.841941	0	2	0	1.8553	0.983074	0.656039	1	5	1.06221	5.31104	0.450535	0.413115	0	3	0
5	15460691	15460767	15456595	15461459	AT5G38600	AT5G38610	0	11	0	10.7738	0.898831	0.832753	0	13	0	11.7167	0.857876	0.6941	0	10	0	9.62822	0.890374	0.977928	0	8	0	9.59931	0	8	0	6.92398	0.948442	0.545863	0	6	0	5.56591	0.983074	0.820598	0	2	0	2.12442	0.949247	0.360793	0	5	0
5	21105909	21105947	21104571	21108605	AT5G51940	AT5G51950	0	11	0	10.7738	0.898831	0.296372	0	7	0	6.30898	0.857876	0.97711	0	9	0	8.6654	0.890374	0.546393	0	5	0	5.99957	0	5	0	4.32749	0.948442	0.639036	0	5	0	4.63826	0.983074	0.729005	0	3	0	3.18662	0.949247	0.433334	0	6	0
5	21894232	21894267	21892124	21896427	AT5G53920	AT5G53930	0	11	0	10.7738	0.898831	0.454637	0	10	0	9.01283	0.857876	0.706859	0	8	0	7.70257	0.890374	0.934551	0	6	0	7.19948	0	2	0	1.73099	0.948442	0.133983	0	1	0	0.927652	0.983074	0.0632146	0	6	0	6.37325	0.949247	0.851924	0	6	0
5	26824236	26824328	26822478	26828171	AT5G67230	AT5G67240	0	11	0	10.7738	0.898831	0.172081	0	10	0	9.01283	0.857876	0.313068	0	1	0	0.962822	0.890374	0.131993	0	4	0	4.79965	0	11	0	9.52047	0.948442	0.662819	0	13	0	12.0595	0.983074	0.323944	0	5	0	5.31104	0.949247	0.543835	0	8	0
1	3703672	3703779	3702608	3709302	AT1G11090	AT1G11100	0	12	0	11.7532	0.898831	0.359741	0	8	0	7.21026	0.857876	0.0518647	0	12	0	11.5539	0.890374	0.336741	0	14	0	16.7988	0	6	0	5.19298	0.948442	0.0959599	0	4	0	3.71061	0.983074	0.235024	0	9	0	9.55987	0.949247	0.00725542	0	1	0
1	3969681	3969877	3967476	3971840	AT1G11750	AT1G11755	0	12	0	11.7532	0.898831	0.120293	0	12	0	10.8154	0.857876	0.166002	0	6	0	5.77693	0.890374	0.819638	0	4	0	4.79965	0	6	0	5.19298	0.948442	0.00699236	0	12	0	11.1318	0.983074	0.240907	0	14	0	14.8709	0.949247	0.687782	0	18	0
1	5856573	5856697	5854148	5858550	AT1G17130	AT1G17140	0	12	0	11.7532	0.898831	0.268201	0	15	0	13.5192	0.857876	0.422667	0	17	0	16.368	0.890374	0.772901	0	15	0	17.9987	0	9	0	7.78948	0.948442	0.0209959	0	10	0	9.27652	0.983074	0.0572676	1	21	1.06221	22.3064	0.450535	0.6276	0	20	0
1	8612505	8612580	8609445	8614277	AT1G24280	AT1G24290	0	12	0	11.7532	0.898831	0.0568472	0	22	0	19.8282	0.857876	0.00123208	0	17	0	16.368	0.890374	0.00712012	0	3	0	3.59974	0	5	0	4.32749	0.948442	0.639036	0	10	0	9.27652	0.983074	0.368654	0	3	0	3.18662	0.949247	0.433334	0	6	0
1	10445625	10445657	10441053	10447553	AT1G29830	AT1G29840	0	12	0	11.7532	0.898831	0.00595284	0	24	0	21.6308	0.857876	0.247452	0	24	0	23.1077	0.890374	0.356155	0	25	0	29.9978	0	84	0	72.7018	0.948442	0.364787	0	147	0	136.365	0.983074	0.000236832	0	97	0	103.034	0.949247	0.153652	0	87	0
1	17788786	17789024	17786545	17790093	AT1G48160	AT1G48170	3	12	2.9383	11.7532	0.514187	0.68653	1	6	0.901283	5.4077	0.788249	0.281643	1	11	0.962822	10.591	0.83622	0.862872	1	8	1.19991	9.59931	0	2	0	1.73099	0.948442	0.290696	0	2	0	1.8553	0.983074	0.26291	0	3	0	3.18662	0.949247	0.101491	0	0	0
1	17854813	17855715	17854117	17855811	AT1G48315	AT1G48320	11	12	10.7738	11.7532	0.0343741	0.0215536	8	8	7.21026	7.21026	0.169735	0.169735	11	12	10.591	11.5539	0.0370911	0.0234308	2	2	2.39983	2.39983	2	4	1.73099	3.46199	0.593486	0.873568	4	6	3.71061	5.56591	0.76389	0.587645	2	2	2.12442	2.12442	0.784908	0.540536	3	4	2.87878
1	20558235	20558529	20554352	20559103	AT1G55090	AT1G55100	0	12	0	11.7532	0.898831	0.00584721	0	12	0	10.8154	0.857876	0.00903415	0	9	0	8.6654	0.890374	0.0301329	0	1	0	1.19991	1	9	0.865497	7.78948	0.174064	0.98983	3	13	2.78296	12.0595	0.689862	0.323944	1	7	1.06221	7.43546	0.270032	0.966147	4	8	3.83838
1	25598331	25598438	25596671	25599357	AT1G68290	AT1G68300	0	12	0	11.7532	0.898831	0.4729	0	17	0	15.3218	0.857876	0.934565	0	15	0	14.4423	0.890374	0.821006	0	13	0	15.5989	0	5	0	4.32749	0.948442	0.362013	0	4	0	3.71061	0.983074	0.481361	0	4	0	4.24883	0.949247	0.374145	0	2	0
1	27080184	27080248	27078524	27081613	AT1G71940	AT1G71950	0	12	0	11.7532	0.898831	0.68653	0	9	0	8.11155	0.857876	0.70438	0	8	0	7.70257	0.890374	0.645455	0	8	0	9.59931	0	5	0	4.32749	0.948442	0.362013	0	5	0	4.63826	0.983074	0.311843	0	2	0	2.12442	0.949247	0.905001	0	2	0
1	27475060	27475122	27473826	27475962	AT1G73030	AT1G73040	0	12	0	11.7532	0.898831	0.939884	0	11	0	9.91411	0.857876	0.642043	0	7	0	6.73975	0.890374	0.238845	0	10	0	11.9991	0	6	0	5.19298	0.948442	0.338506	0	7	0	6.49356	0.983074	0.57971	0	7	0	7.43546	0.949247	0.786473	0	9	0
2	142498	142560	139331	144524	AT2G01270	AT2G01275	0	12	0	11.7532	0.898831	0.0568472	0	14	0	12.618	0.857876	0.0372638	0	7	0	6.73975	0.890374	0.40013	0	3	0	3.59974	0	30	0	25.9649	0.948442	0.00424015	0	46	0	42.672	0.983074	1.40587e-06	0	29	0	30.804	0.949247	0.000734434	0	10	0
2	795896	796492	795515	799443	AT2G02795	AT2G02800	0	12	0	11.7532	0.181541	1.03304e-14	0	10	0	9.01283	0.157839	2.9145e-17	4	68	3.85129	65.4719	0.651735	0.0999851	2	72	2.39983	86.3938	0	6	0	5.19298	4.16578e-23	1.35145e-192	0	12	0	11.1318	5.12834e-22	1.34773e-173	43	676	45.6749	718.053	0.0552502	0.00187776	69	630	66.212
2	6642300	6642350	6640154	6644037	AT2G15280	AT2G15290	0	12	0	11.7532	0.898831	0.60848	0	9	0	8.11155	0.857876	0.188259	0	13	0	12.5167	0.890374	0.711117	0	12	0	14.399	0	13	0	11.2515	0.948442	0.00221508	0	28	0	25.9743	0.983074	0.604129	0	29	0	30.804	0.949247	0.886723	0	31	0
2	6830995	6831641	6830995	6833777	AT2G15680	AT2G15690	1	12	0.979432	11.7532	0.0359481	0.50739	2	6	1.80257	5.4077	0.07549	0.417952	1	5	0.962822	4.81411	0.0338513	0.339183	6	7	7.19948	8.3994	2	5	1.73099	4.32749	0.133983	0.319468	1	6	0.927652	5.56591	0.0632146	0.561514	4	13	4.24883	13.8087	0.668807	0.191398	6	8	5.75757
2	8848130	8848168	8847445	8850010	AT2G20555	AT2G20560	0	12	0	11.7532	0.898831	0.000854555	0	4	0	3.60513	0.857876	0.121464	0	4	0	3.85129	0.890374	0.105139	0	0	0	0	0	1	0	0.865497	0.948442	0.552887	0	0	0	0	0.983074	0.983074	0	0	0	0	0.949247	0.949247	0	0	0
2	8924894	8924974	8923305	8925804	AT2G20690	AT2G20700	0	12	0	11.7532	0.898831	0.21724	0	7	0	6.30898	0.857876	0.97711	0	8	0	7.70257	0.890374	0.701656	0	5	0	5.99957	0	9	0	7.78948	0.948442	0.0209959	2	10	1.8553	9.27652	0.26291	0.0572676	0	16	0	16.9953	0.949247	0.729251	0	20	0
2	9998982	9999122	9995478	10001509	AT2G23460	AT2G23470	0	12	0	11.7532	0.898831	0.68653	0	14	0	12.618	0.857876	0.570794	0	6	0	5.77693	0.890374	0.343673	0	8	0	9.59931	0	12	0	10.386	0.948442	0.148589	0	12	0	11.1318	0.983074	0.11151	0	16	0	16.9953	0.949247	0.00866332	0	5	0
2	13177179	13177223	13174321	13178328	AT2G30950	AT2G30960	0	12	0	11.7532	0.898831	0.874383	0	18	0	16.2231	0.857876	0.33836	0	11	0	10.591	0.890374	0.940847	0	9	0	10.7992	0	148	0	128.094	0.948442	0.00122329	0	176	0	163.267	0.983074	0.29134	0	197	0	209.255	0.949247	0.174982	0	190	0
2	17400022	17400081	17397274	17403050	AT2G41705	AT2G41710	0	12	0	11.7532	0.898831	0.60848	0	11	0	9.91411	0.857876	0.3624	0	11	0	10.591	0.890374	0.454549	0	12	0	14.399	0	6	0	5.19298	0.948442	0.473366	0	3	0	2.78296	0.983074	0.130314	0	3	0	3.18662	0.949247	0.201576	0	8	0
2	17593411	17593500	17592038	17596629	AT2G42220	AT2G42230	0	12	0	11.7532	0.898831	0.347947	0	7	0	6.30898	0.857876	0.781132	0	4	0	3.85129	0.890374	0.330952	0	6	0	7.19948	0	21	0	18.1754	0.948442	0.104733	0	27	0	25.0466	0.983074	0.601061	0	25	0	26.5552	0.949247	0.774708	0	30	0
2	18140944	18140988	18138307	18142369	AT2G43790	AT2G43795	0	12	0	11.7532	0.898831	0.359741	0	12	0	10.8154	0.857876	0.25708	0	23	0	22.1449	0.890374	0.431902	0	14	0	16.7988	0	4	0	3.46199	0.948442	0.124332	0	9	0	8.34887	0.983074	0.940406	0	3	0	3.18662	0.949247	0.133485	0	9	0
2	18500803	18500879	18498672	18502562	AT2G44850	AT2G44860	0	12	0	11.7532	0.898831	0.347947	0	12	0	10.8154	0.857876	0.448273	0	10	0	9.62822	0.890374	0.608351	0	6	0	7.19948	0	7	0	6.05848	0.948442	0.0814555	0	18	0	16.6977	0.983074	0.550183	0	5	0	5.31104	0.949247	0.0696703	0	14	0
2	18921024	18921511	18919316	18922179	AT2G45990	AT2G46000	0	12	0	11.7532	0.403949	0.50739	0	5	0	4.50641	0.367976	0.281556	0	13	0	12.5167	0.396383	0.419302	1	7	1.19991	8.3994	2	11	1.73099	9.52047	0.372963	0.22269	0	10	0	9.27652	0.0573868	0.213435	1	11	1.06221	11.6843	0.270032	0.50016	4	16	3.83838
3	581541	581611	579586	582949	AT3G02690	AT3G02700	0	12	0	11.7532	0.898831	0.4729	0	10	0	9.01283	0.857876	0.187438	0	10	0	9.62822	0.890374	0.248028	0	13	0	15.5989	0	7	0	6.05848	0.948442	0.839001	0	13	0	12.0595	0.983074	0.216878	0	6	0	6.37325	0.949247	0.942352	0	7	0
3	2416243	2416284	2413640	2417790	AT3G07565	AT3G07568	0	12	0	11.7532	0.898831	0.50739	0	9	0	8.11155	0.857876	0.909876	0	9	0	8.6654	0.890374	0.980887	0	7	0	8.3994	0	2	0	1.73099	0.948442	0.226555	0	6	0	5.56591	0.983074	0.820598	0	4	0	4.24883	0.949247	0.881532	0	5	0
3	4860889	4861009	4857940	4861247	AT3G14470	AT3G14475	0	12	0	11.7532	0.898831	0.359741	1	13	0.901283	11.7167	0.652224	0.341438	0	17	0	16.368	0.890374	0.923011	0	14	0	16.7988	0	0	0	0	0.948442	0.948442	1	2	0.927652	1.8553	0.517069	0.26291	0	0	0	0	0.949247	0.949247	0	0	0
3	8679552	8679656	8678738	8680824	AT3G24020	AT3G24030	1	12	0.979432	11.7532	0.606286	0.347947	0	6	0	5.4077	0.857876	0.599542	0	5	0	4.81411	0.890374	0.499298	0	6	0	7.19948	0	5	0	4.32749	0.948442	0.0422521	0	1	0	0.927652	0.983074	0.517069	0	2	0	2.12442	0.949247	0.213834	0	0	0
3	9804253	9804282	9801214	9805715	AT3G26680	AT3G26690	0	12	0	11.7532	0.898831	0.60848	0	4	0	3.60513	0.857876	0.0105288	0	12	0	11.5539	0.890374	0.578678	0	12	0	14.399	0	2	0	1.73099	0.948442	0.704259	0	1	0	0.927652	0.983074	0.974614	0	2	0	2.12442	0.949247	0.550865	0	1	0
3	10393904	10395861	10392675	10398175	AT3G27980	AT3G27990	9	12	8.81489	11.7532	0.000825287	1.76238e-06	17	29	15.3218	26.1372	0.0305684	0.00845558	38	51	36.5872	49.1039	0.453218	0.980712	25	41	29.9978	49.1965	56	120	48.4678	103.86	1.65066e-11	6.17527e-09	52	156	48.2379	144.714	3.52393e-11	0.00229651	149	227	158.269	241.121	0.146425	0.0487257	139	208	133.384
3	16984118	16984177	16979048	16984841	AT3G46220	AT3G46230	0	12	0	11.7532	0.898831	0.120293	0	11	0	9.91411	0.857876	0.229575	0	6	0	5.77693	0.890374	0.819638	0	4	0	4.79965	0	3	0	2.59649	0.948442	0.616975	0	4	0	3.71061	0.983074	0.958363	0	4	0	4.24883	0.949247	0.875527	0	4	0
3	19112694	19112760	19110596	19114643	AT3G51520	AT3G51530	0	12	0	11.7532	0.898831	0.50739	0	9	0	8.11155	0.857876	0.909876	0	7	0	6.73975	0.890374	0.664998	0	7	0	8.3994	0	3	0	2.59649	0.948442	0.616975	0	4	0	3.71061	0.983074	0.958363	0	9	0	9.55987	0.949247	0.12508	0	4	0
3	22503328	22503372	22501698	22513031	AT3G60910	AT3G60920	0	12	0	11.7532	0.898831	0.21724	0	7	0	6.30898	0.857876	0.97711	0	5	0	4.81411	0.890374	0.709098	0	5	0	5.99957	0	38	0	32.8889	0.948442	0.349294	0	60	0	55.6591	0.983074	0.000672525	0	27	0	28.6796	0.949247	0.705166	0	27	0
4	2227661	2227874	2224422	2229280	AT4G04460	AT4G04470	0	12	0	11.7532	0.898831	0.60848	0	11	0	9.91411	0.857876	0.3624	3	23	2.88847	22.1449	0.189503	0.235505	0	12	0	14.399	0	34	0	29.4269	0.948442	0.0661475	0	42	0	38.9614	0.983074	0.00288682	0	19	0	20.182	0.949247	0.633354	0	18	0
4	6696712	6697455	6696712	6699199	AT4G10910	AT4G10920	0	12	0	11.7532	0.898831	0.21724	0	4	0	3.60513	0.857876	0.437269	0	4	0	3.85129	0.890374	0.502836	0	5	0	5.99957	1	4	0.865497	3.46199	0.552887	0.295765	0	11	0	10.2042	0.983074	0.39964	0	7	0	7.43546	0.949247	0.841483	0	7	0
4	8848801	8848869	8845875	8850516	AT4G15475	AT4G15480	0	12	0	11.7532	0.898831	0.765354	0	16	0	14.4205	0.857876	0.852927	0	10	0	9.62822	0.890374	0.46286	0	11	0	13.199	0	7	0	6.05848	0.948442	0.49497	0	2	0	1.8553	0.983074	0.425829	0	3	0	3.18662	0.949247	0.840106	0	4	0
4	9609910	9611700	9608632	9612676	AT4G17098	AT4G17100	8	12	7.83546	11.7532	0.0469119	0.21724	7	13	6.30898	11.7167	0.100241	0.216127	2	7	1.92564	6.73975	0.797739	0.881558	1	5	1.19991	5.99957	10	19	8.65497	16.4444	0.289569	0.272603	15	16	13.9148	14.8424	0.929412	0.173992	15	21	15.9331	22.3064	0.643674	0.923881	14	24	13.4343
4	10042137	10042248	10038126	10046082	AT4G18120	AT4G18130	0	12	0	11.7532	0.898831	0.50739	0	6	0	5.4077	0.857876	0.417952	0	6	0	5.77693	0.890374	0.493625	0	7	0	8.3994	0	6	0	5.19298	0.948442	0.0959599	0	6	0	5.56591	0.983074	0.0780372	0	7	0	7.43546	0.949247	0.0267965	0	1	0
4	13942257	13942436	13940346	13943732	AT4G28040	AT4G28050	1	12	0.979432	11.7532	0.606286	0.939884	0	4	0	3.60513	0.857876	0.0340982	0	4	0	3.85129	0.890374	0.0465875	0	10	0	11.9991	0	4	0	3.46199	0.948442	0.541986	0	5	0	4.63826	0.983074	0.311843	0	7	0	7.43546	0.949247	0.0779725	0	2	0
4	17813545	17815095	17812736	17815178	AT4G37890	AT4G37895	3	12	2.9383	11.7532	0.518531	0.874383	4	12	3.60513	10.8154	0.659492	0.970018	2	8	1.92564	7.70257	0.293476	0.479107	4	9	4.79965	10.7992	2	2	1.73099	1.73099	0.903501	0.903501	1	2	0.927652	1.8553	0.599829	0.968271	4	4	4.24883	4.24883	0.374145	0.374145	2	2	1.91919
4	18007756	18008071	18007357	18010903	AT4G38495	AT4G38500	2	12	1.95886	11.7532	0.783872	0.21724	1	10	0.901283	9.01283	0.788249	0.496753	0	12	0	11.5539	0.396383	0.230946	1	5	1.19991	5.99957	1	2	0.865497	1.73099	0.313871	0.133983	0	3	0	2.78296	0.11675	0.316686	2	11	2.12442	11.6843	0.784908	0.162222	3	6	2.87878
4	18269150	18269212	18268049	18270787	AT4G39235	AT4G39240	0	12	0	11.7532	0.898831	0.347947	0	7	0	6.30898	0.857876	0.781132	0	6	0	5.77693	0.890374	0.686099	0	6	0	7.19948	0	3	0	2.59649	0.948442	0.786485	0	2	0	1.8553	0.983074	0.968271	0	5	0	5.31104	0.949247	0.227452	0	2	0
5	272839	276426	272832	277561	AT5G01730	AT5G01732	12	12	11.7532	11.7532	0.347947	0.347947	7	8	6.30898	7.21026	0.781132	0.962605	3	3	2.88847	2.88847	0.19303	0.19303	6	6	7.19948	7.19948	0	0	0	0	0.213291	0.213291	2	2	1.8553	1.8553	0.968271	0.968271	1	1	1.06221	1.06221	0.702994	0.702994	2	2	1.91919
5	1325588	1325627	1323636	1326928	AT5G04600	AT5G04610	0	12	0	11.7532	0.898831	0.0215536	0	6	0	5.4077	0.857876	0.362606	0	6	0	5.77693	0.890374	0.312816	0	2	0	2.39983	0	14	0	12.117	0.948442	0.640486	0	10	0	9.27652	0.983074	0.285882	0	13	0	13.8087	0.949247	0.924518	0	15	0
5	1590797	1590861	1590036	1591903	AT5G05365	AT5G05370	0	12	0	11.7532	0.898831	0.68653	0	10	0	9.01283	0.857876	0.863041	0	10	0	9.62822	0.890374	0.977928	0	8	0	9.59931	0	4	0	3.46199	0.948442	0.630728	0	5	0	4.63826	0.983074	0.954204	0	5	0	5.31104	0.949247	0.863197	0	5	0
5	1624206	1624270	1622172	1629269	AT5G05480	AT5G05490	0	12	0	11.7532	0.898831	0.68653	0	12	0	10.8154	0.857876	0.831506	0	8	0	7.70257	0.890374	0.645455	0	8	0	9.59931	0	10	0	8.65497	0.948442	0.647573	0	5	0	4.63826	0.983074	0.125241	0	9	0	9.55987	0.949247	0.841744	0	11	0
5	3390614	3390686	3385901	3393178	AT5G10720	AT5G10730	0	12	0	11.7532	0.898831	0.60848	0	10	0	9.01283	0.857876	0.267629	0	3	0	2.88847	0.890374	0.00614778	0	12	0	14.399	0	1	0	0.865497	0.948442	0.0945045	0	5	0	4.63826	0.983074	0.954204	0	1	0	1.06221	0.949247	0.16183	0	5	0
5	13857921	13858059	13856103	13859013	AT5G35670	AT5G35680	0	12	0	11.7532	0.898831	0.268201	0	13	0	11.7167	0.857876	0.251514	0	10	0	9.62822	0.890374	0.122189	0	15	0	17.9987	0	23	0	19.9064	0.948442	0.0818522	0	28	0	25.9743	0.983074	0.00881349	0	20	0	21.2442	0.949247	0.0593843	0	11	0
5	20997413	20998907	20997320	21001046	AT5G51680	AT5G51690	7	12	6.85603	11.7532	0.200419	0.939884	5	7	4.50641	6.30898	0.515881	0.186986	3	6	2.88847	5.77693	0.90254	0.153161	2	10	2.39983	11.9991	0	1	0	0.865497	0.449771	0.549723	1	5	0.927652	4.63826	0.974614	0.311843	0	1	0	1.06221	0.552041	0.702994	1	2	0.959595
5	24369650	24369790	24367198	24370404	AT5G60620	AT5G60630	0	12	0	11.7532	0.898831	0.21724	0	8	0	7.21026	0.857876	0.795792	0	9	0	8.6654	0.890374	0.546393	0	5	0	5.99957	0	4	0	3.46199	0.948442	0.438795	0	5	0	4.63826	0.983074	0.729005	0	2	0	2.12442	0.949247	0.234883	0	6	0
5	25223727	25223789	25220147	25225021	AT5G62810	AT5G62820	0	12	0	11.7532	0.898831	0.347947	0	6	0	5.4077	0.857876	0.599542	0	8	0	7.70257	0.890374	0.934551	0	6	0	7.19948	0	7	0	6.05848	0.948442	0.646758	0	12	0	11.1318	0.983074	0.427446	0	8	0	8.49766	0.949247	0.831719	0	8	0
1	2632810	2632871	2631068	2635852	AT1G08340	AT1G08350	0	13	0	12.7326	0.898831	0.74406	0	8	0	7.21026	0.857876	0.125083	0	5	0	4.81411	0.890374	0.0330069	0	12	0	14.399	0	5	0	4.32749	0.948442	0.614349	0	2	0	1.8553	0.983074	0.656039	0	5	0	5.31104	0.949247	0.413115	0	3	0
1	4123530	4124595	4121369	4125648	AT1G12140	AT1G12150	0	13	0	12.7326	0.898831	0.556478	1	14	0.901283	12.618	0.652224	0.570794	0	12	0	11.5539	0.890374	0.715661	0	8	0	9.59931	0	3	0	2.59649	0.449771	0.616975	0	1	0	0.927652	0.483218	0.203282	0	2	0	2.12442	0.552041	0.540536	1	4	0.959595
1	4856778	4856930	4855533	4857964	AT1G14205	AT1G14210	0	13	0	12.7326	0.898831	0.91016	0	8	0	7.21026	0.857876	0.188205	0	11	0	10.591	0.890374	0.593961	0	11	0	13.199	0	2	0	1.73099	0.948442	0.704259	0	1	0	0.927652	0.983074	0.974614	0	3	0	3.18662	0.949247	0.314774	0	1	0
1	5446462	5446564	5444418	5447859	AT1G15810	AT1G15820	0	13	0	12.7326	0.898831	0.156913	0	16	0	14.4205	0.857876	0.0836264	0	8	0	7.70257	0.890374	0.701656	0	5	0	5.99957	0	208	0	180.023	0.213291	6.69872e-49	0	255	0	236.551	0.237519	2.61502e-31	1	507	1.06221	538.539	0.702994	0.756656	2	572	1.91919
1	5670577	5670708	5668384	5673600	AT1G16560	AT1G16570	0	13	0	12.7326	0.898831	0.91016	0	13	0	11.7167	0.857876	0.747765	0	18	0	17.3308	0.890374	0.498485	0	11	0	13.199	0	5	0	4.32749	0.948442	0.0232294	0	9	0	8.34887	0.983074	0.269553	0	11	0	11.6843	0.949247	0.744456	0	14	0
1	5739299	5739377	5737878	5744214	AT1G16770	AT1G16780	0	13	0	12.7326	0.898831	0.262093	0	7	0	6.30898	0.857876	0.781132	0	0	0	0	0.890374	0.0069315	0	6	0	7.19948	0	11	0	9.52047	0.948442	0.490262	1	11	0.927652	10.2042	0.517069	0.39964	0	6	0	6.37325	0.949247	0.942352	0	7	0
1	6227217	6227822	6224501	6230188	AT1G18090	AT1G18100	0	13	0	12.7326	0.181541	0.0830062	1	2	0.901283	1.80257	0.428246	0.254016	2	6	1.92564	5.77693	0.796092	0.819638	2	4	2.39983	4.79965	0	2	0	1.73099	0.948442	0.226555	0	0	0	0	0.983074	0.0282077	0	2	0	2.12442	0.949247	0.360793	0	5	0
1	6416357	6416459	6414725	6418690	AT1G18630	AT1G18640	0	13	0	12.7326	0.898831	0.262093	0	11	0	9.91411	0.857876	0.567579	0	7	0	6.73975	0.890374	0.878572	0	6	0	7.19948	0	4	0	3.46199	0.948442	0.270906	0	3	0	2.78296	0.983074	0.396515	0	4	0	4.24883	0.949247	0.174706	0	1	0
1	7682584	7682641	7680481	7685662	AT1G21880	AT1G21890	0	13	0	12.7326	0.898831	0.465364	0	17	0	15.3218	0.857876	0.77666	0	22	0	21.1821	0.890374	0.517089	0	14	0	16.7988	0	3	0	2.59649	0.948442	0.0363316	0	7	0	6.49356	0.983074	0.436642	0	9	0	9.55987	0.949247	0.994233	0	10	0
1	10435374	10435441	10432601	10437506	AT1G29800	AT1G29810	0	13	0	12.7326	0.898831	0.0830062	0	4	0	3.60513	0.857876	0.659492	0	4	0	3.85129	0.890374	0.734494	0	4	0	4.79965	0	1	0	0.865497	0.948442	0.549723	0	2	0	1.8553	0.983074	0.968271	0	1	0	1.06221	0.949247	0.702994	0	2	0
1	19963267	19964712	19963047	19966952	AT1G53480	AT1G53490	12	13	11.7532	12.7326	5.32077e-06	8.13598e-07	16	19	14.4205	17.1244	2.93982e-05	1.70539e-05	52	65	50.0667	62.5834	0.7627	0.391686	39	44	46.7966	52.7962	32	38	27.6959	32.8889	0.000879884	7.51416e-05	34	43	31.5402	39.889	0.00586173	0.00227476	121	169	128.527	179.513	9.73451e-08	3.76073e-12	59	74	56.6161
1	21056401	21057577	21056232	21057815	AT1G56240	AT1G56242	12	13	11.7532	12.7326	0.000854555	0.000470504	6	8	5.4077	7.21026	0.0396108	0.0129175	13	14	12.5167	13.4795	0.0005237	0.000290556	0	0	0	0	0	1	0	0.865497	0.948442	0.552887	0	0	0	0	0.983074	0.983074	0	0	0	0	0.949247	0.949247	0	0	0
1	30022260	30022486	30019744	30027443	AT1G79810	AT1G79820	0	13	0	12.7326	0.403949	0.731511	0	14	0	12.618	0.367976	0.750745	0	4	0	3.85129	0.396383	0.0787702	1	9	1.19991	10.7992	0	5	0	4.32749	0.948442	0.458552	3	12	2.78296	11.1318	0.13368	0.297094	0	5	0	5.31104	0.949247	0.714628	0	7	0
2	8510020	8510081	8506130	8511339	AT2G19710	AT2G19720	0	13	0	12.7326	0.898831	0.91016	0	15	0	13.5192	0.857876	0.982318	0	27	0	25.9962	0.890374	0.0553714	0	11	0	13.199	0	5	0	4.32749	0.948442	0.458552	0	5	0	4.63826	0.983074	0.539245	0	4	0	4.24883	0.949247	0.493182	0	7	0
2	10576856	10576938	10574979	10579230	AT2G24820	AT2G24830	0	13	0	12.7326	0.898831	0.156913	0	14	0	12.618	0.857876	0.159311	0	4	0	3.85129	0.890374	0.502836	0	5	0	5.99957	0	22	0	19.0409	0.948442	0.428556	0	30	0	27.8296	0.983074	0.588893	0	19	0	20.182	0.949247	0.580841	0	25	0
2	17600075	17601825	17599370	17601849	AT2G42247	AT2G42250	12	13	11.7532	12.7326	0.60848	0.594763	35	35	31.5449	31.5449	0.0157795	0.0269521	24	25	23.1077	24.0705	0.186629	0.211583	12	13	14.399	15.5989	2	2	1.73099	1.73099	0.290696	0.290696	3	3	2.78296	2.78296	0.13368	0.13368	3	3	3.18662	3.18662	0.101491	0.101491	0	0	0
3	136399	137460	135024	138799	AT3G01350	AT3G01360	3	13	2.9383	12.7326	0.183791	0.0830062	3	11	2.70385	9.91411	0.212698	0.229575	2	6	1.92564	5.77693	0.341562	0.819638	0	4	0	4.79965	2	4	1.73099	3.46199	0.290696	0.194024	0	3	0	2.78296	0.983074	0.130314	2	6	2.12442	6.37325	0.213834	0.753206	0	8	0
3	5140365	5141348	5138686	5142644	AT3G15260	AT3G15270	0	13	0	12.7326	0.898831	0.556478	1	7	0.901283	6.30898	0.652224	0.406932	1	10	0.962822	9.62822	0.615635	0.977928	0	8	0	9.59931	5	8	4.32749	6.92398	0.614349	0.356306	8	10	7.42122	9.27652	0.163063	0.134784	3	6	3.18662	6.37325	0.889263	0.440411	3	4	2.87878
3	7230068	7230146	7229407	7231194	AT3G20670	AT3G20680	0	13	0	12.7326	0.898831	0.156913	0	5	0	4.50641	0.857876	0.627908	0	8	0	7.70257	0.890374	0.701656	0	5	0	5.99957	0	22	0	19.0409	0.449771	0.727827	0	24	0	22.2636	0.483218	0.861392	0	16	0	16.9953	0.552041	0.520763	1	22	0.959595
3	23296572	23296597	23295343	23297225	AT3G63030	AT3G63040	0	13	0	12.7326	0.898831	0.156913	0	6	0	5.4077	0.857876	0.827498	0	6	0	5.77693	0.890374	0.918899	0	5	0	5.99957	0	2	0	1.73099	0.948442	0.903501	0	2	0	1.8553	0.983074	0.968271	0	0	0	0	0.949247	0.29003	0	2	0
4	550349	550376	550233	553016	AT4G01328	AT4G01330	0	13	0	12.7326	0.898831	0.0830062	0	5	0	4.50641	0.857876	0.881715	0	2	0	1.92564	0.890374	0.293476	0	4	0	4.79965	0	16	0	13.848	0.948442	0.417523	0	13	0	12.0595	0.983074	0.253314	0	15	0	15.9331	0.949247	0.709117	0	19	0
4	732313	732433	729887	733510	AT4G01690	AT4G01700	1	13	0.979432	12.7326	0.606286	0.072427	0	12	0	10.8154	0.857876	0.0263481	0	4	0	3.85129	0.890374	0.000115981	0	20	0	23.9983	1	22	0.865497	19.0409	0.552887	0.108289	0	21	0	19.4807	0.983074	0.13388	1	33	1.06221	35.0529	0.450535	0.510016	0	31	0
4	7044244	7044708	7042630	7053091	AT4G11660	AT4G11670	2	13	1.95886	12.7326	0.783872	0.91016	2	12	1.80257	10.8154	0.851747	0.614745	2	20	1.92564	19.2564	0.797739	0.328958	1	11	1.19991	13.199	1	14	0.865497	12.117	0.0504876	0.909668	4	14	3.71061	12.9871	0.511303	0.767916	4	23	4.24883	24.4308	0.668807	0.0316819	6	12	5.75757
4	13067186	13067228	13063264	13069679	AT4G25610	AT4G25620	0	13	0	12.7326	0.898831	0.198256	0	19	0	17.1244	0.857876	0.585101	0	14	0	13.4795	0.890374	0.24758	0	17	0	20.3985	0	10	0	8.65497	0.948442	0.628449	0	4	0	3.71061	0.983074	0.355802	0	11	0	11.6843	0.949247	0.254112	0	7	0
4	13945738	13945773	13943872	13945842	AT4G28060	AT4G28068	0	13	0	12.7326	0.898831	0.262093	0	9	0	8.11155	0.857876	0.864674	0	8	0	7.70257	0.890374	0.934551	0	6	0	7.19948	0	5	0	4.32749	0.948442	0.614349	0	2	0	1.8553	0.983074	0.656039	0	4	0	4.24883	0.949247	0.618632	0	3	0
5	2765642	2765734	2763823	2770282	AT5G08540	AT5G08550	0	13	0	12.7326	0.898831	0.556478	0	12	0	10.8154	0.857876	0.831506	0	9	0	8.6654	0.890374	0.811803	0	8	0	9.59931	0	27	0	23.3684	0.948442	0.849687	0	18	0	16.6977	0.983074	0.378271	0	21	0	22.3064	0.949247	0.964235	0	23	0
5	7092512	7092539	7090704	7094446	AT5G20900	AT5G20910	0	13	0	12.7326	0.898831	0.556478	0	13	0	11.7167	0.857876	0.6941	0	9	0	8.6654	0.890374	0.811803	0	8	0	9.59931	0	5	0	4.32749	0.948442	0.162473	0	9	0	8.34887	0.983074	0.0136648	0	3	0	3.18662	0.949247	0.314774	0	1	0
5	7630717	7630993	7627597	7633223	AT5G22830	AT5G22840	0	13	0	12.7326	0.898831	0.262093	0	10	0	9.01283	0.857876	0.706859	0	7	0	6.73975	0.890374	0.878572	0	6	0	7.19948	1	13	0.865497	11.2515	0.922732	0.0695637	0	17	0	15.7701	0.483218	0.369453	0	13	0	13.8087	0.552041	0.230371	1	22	0.959595
5	25418594	25418635	25417265	25422184	AT5G63480	AT5G63490	0	13	0	12.7326	0.898831	0.594763	0	13	0	11.7167	0.857876	0.453746	0	14	0	13.4795	0.890374	0.690334	0	13	0	15.5989	0	4	0	3.46199	0.948442	0.873568	0	5	0	4.63826	0.983074	0.795896	0	4	0	4.24883	0.949247	0.875527	0	4	0
5	26934153	26934867	26933950	26934952	AT5G67488	AT5G67490	13	13	12.7326	12.7326	0.356809	0.356809	12	13	10.8154	11.7167	0.18397	0.251514	10	10	9.62822	9.62822	0.122189	0.122189	15	15	17.9987	17.9987	3	3	2.59649	2.59649	0.102259	0.102259	4	4	3.71061	3.71061	0.241149	0.241149	4	6	4.24883	6.37325	0.354779	0.753206	8	8	7.67676
5	26944028	26944146	26941182	26946365	AT5G67530	AT5G67540	0	13	0	12.7326	0.898831	0.594763	0	9	0	8.11155	0.857876	0.127205	0	15	0	14.4423	0.890374	0.821006	0	13	0	15.5989	0	8	0	6.92398	0.948442	0.968756	0	4	0	3.71061	0.983074	0.355802	0	12	0	12.7465	0.949247	0.177674	0	7	0
1	1018570	1019247	1018100	1022108	AT1G03970	AT1G03980	10	14	9.79432	13.7121	0.00281898	0.111836	1	4	0.901283	3.60513	0.652224	0.437269	3	4	2.88847	3.85129	0.189503	0.502836	0	5	0	5.99957	8	10	6.92398	8.65497	0.00614126	0.628449	5	5	4.63826	4.63826	0.0345609	0.539245	2	9	2.12442	9.55987	0.213834	0.486796	0	7	0
1	2089417	2089786	2087232	2091686	AT1G06790	AT1G06800	3	14	2.9383	13.7121	0.183791	0.111836	2	8	1.80257	7.21026	0.37246	0.795792	1	14	0.962822	13.4795	0.615635	0.120578	0	5	0	5.99957	1	7	0.865497	6.05848	0.313871	0.176506	1	5	0.927652	4.63826	0.354201	0.0826993	2	7	2.12442	7.43546	0.784908	0.373276	3	12	2.87878
1	3204016	3204150	3201799	3205309	AT1G09850	AT1G09860	0	14	0	13.7121	0.898831	0.443956	0	5	0	4.50641	0.857876	0.179258	0	5	0	4.81411	0.890374	0.223351	0	8	0	9.59931	0	8	0	6.92398	0.948442	0.132979	0	12	0	11.1318	0.983074	0.636522	0	9	0	9.55987	0.949247	0.441133	0	14	0
1	3875442	3875484	3874437	3877155	AT1G11530	AT1G11540	0	14	0	13.7121	0.898831	0.724163	0	6	0	5.4077	0.857876	0.0265782	0	16	0	15.4051	0.890374	0.952411	0	13	0	15.5989	0	2	0	1.73099	0.948442	0.704259	0	1	0	0.927652	0.983074	0.974614	0	0	0	0	0.949247	0.552041	0	1	0
1	8626315	8626405	8624061	8630971	AT1G24310	AT1G24320	0	14	0	13.7121	0.898831	0.353541	0	7	0	6.30898	0.857876	0.010629	0	11	0	10.591	0.890374	0.125784	0	16	0	19.1986	0	7	0	6.05848	0.948442	0.150555	0	0	0	0	0.983074	0.237519	0	2	0	2.12442	0.949247	0.905001	0	2	0
1	8638520	8638986	8635209	8640825	AT1G24340	AT1G24350	0	14	0	13.7121	0.898831	0.882692	0	5	0	4.50641	0.857876	0.023035	0	4	0	3.85129	0.890374	0.0154533	0	12	0	14.399	0	3	0	2.59649	0.213291	0.411701	0	3	0	2.78296	0.237519	0.47506	1	5	1.06221	5.31104	0.702994	0.863197	2	5	1.91919
1	8759533	8759645	8757864	8763355	AT1G24735	AT1G24764	0	14	0	13.7121	0.898831	0.443956	0	12	0	10.8154	0.857876	0.831506	0	7	0	6.73975	0.890374	0.486723	0	8	0	9.59931	0	9	0	7.78948	0.948442	0.819754	0	3	0	2.78296	0.983074	0.0810536	0	18	0	19.1197	0.949247	0.0477324	0	9	0
1	10078189	10079643	10077923	10080029	AT1G28680	AT1G28685	12	14	11.7532	13.7121	0.0475594	0.0527263	8	9	7.21026	8.11155	0.0024978	0.00173588	16	16	15.4051	15.4051	0.183489	0.0986865	20	22	23.9983	26.3981	6	6	5.19298	5.19298	0.473366	0.473366	10	10	9.27652	9.27652	0.702158	0.702158	6	8	6.37325	8.49766	0.753206	0.831719	8	8	7.67676
1	19487793	19487997	19484355	19488418	AT1G52320	AT1G52325	0	14	0	13.7121	0.898831	0.882692	0	16	0	14.4205	0.857876	0.974662	0	12	0	11.5539	0.890374	0.578678	0	12	0	14.399	0	7	0	6.05848	0.948442	0.354027	0	6	0	5.56591	0.983074	0.298336	0	15	0	15.9331	0.949247	0.214542	0	10	0
1	25311242	25311308	25307658	25312482	AT1G67530	AT1G67540	0	14	0	13.7121	0.898831	0.306105	0	12	0	10.8154	0.857876	0.6332	0	1	0	0.962822	0.890374	0.0167822	0	7	0	8.3994	0	1	0	0.865497	0.948442	0.0945045	0	3	0	2.78296	0.983074	0.47506	0	6	0	6.37325	0.949247	0.641075	0	5	0
1	26040689	26040720	26039048	26042702	AT1G69260	AT1G69270	0	14	0	13.7121	0.898831	0.443956	0	18	0	16.2231	0.857876	0.2286	0	12	0	11.5539	0.890374	0.715661	0	8	0	9.59931	0	7	0	6.05848	0.948442	0.646758	0	14	0	12.9871	0.983074	0.241244	0	4	0	4.24883	0.949247	0.354779	0	8	0
1	30041243	30041440	30036956	30041952	AT1G79840	AT1G79850	1	14	0.979432	13.7121	0.606286	0.306105	2	9	1.80257	8.11155	0.37246	0.909876	0	8	0	7.70257	0.890374	0.843274	0	7	0	8.3994	2	45	1.73099	38.9474	0.290696	0.00871558	1	62	0.927652	57.5144	0.517069	0.527614	1	72	1.06221	76.479	0.450535	0.305657	0	67	0
1	30196782	30197896	30196605	30198074	AT1G80320	AT1G80325	11	14	10.7738	13.7121	0.454637	0.947468	15	25	13.5192	22.5321	0.202516	0.142974	11	12	10.591	11.5539	0.476822	0.733373	6	11	7.19948	13.199	0	0	0	0	0.449771	0.449771	1	1	0.927652	0.927652	0.974614	0.974614	1	1	1.06221	1.06221	0.923935	0.923935	1	1	0.959595
2	771151	771248	769344	773540	AT2G02740	AT2G02750	0	14	0	13.7121	0.898831	0.773047	0	28	0	25.2359	0.857876	0.0398813	0	9	0	8.6654	0.890374	0.471088	0	10	0	11.9991	0	114	0	98.6667	0.948442	0.0597258	0	119	0	110.391	0.983074	0.00724177	0	64	0	67.9813	0.949247	0.573198	0	78	0
2	7989476	7989525	7988165	7990586	AT2G18390	AT2G18400	0	14	0	13.7121	0.898831	0.581672	0	8	0	7.21026	0.857876	0.0518647	0	5	0	4.81411	0.890374	0.0113749	0	14	0	16.7988	0	3	0	2.59649	0.948442	0.786485	0	3	0	2.78296	0.983074	0.719498	0	6	0	6.37325	0.949247	0.134621	0	2	0
2	9353174	9353231	9350543	9354645	AT2G21940	AT2G21950	0	14	0	13.7121	0.898831	0.146415	0	16	0	14.4205	0.857876	0.173035	0	8	0	7.70257	0.890374	0.00732252	0	19	0	22.7984	0	11	0	9.52047	0.948442	0.117793	0	13	0	12.0595	0.983074	0.327279	0	13	0	13.8087	0.949247	0.552174	0	18	0
2	9388384	9389049	9388260	9390507	AT2G22088	AT2G22090	1	14	0.979432	13.7121	0.606286	0.111836	1	9	0.901283	8.11155	0.652224	0.634724	0	12	0	11.5539	0.890374	0.230946	0	5	0	5.99957	0	2	0	1.73099	0.948442	0.593486	0	8	0	7.42122	0.983074	0.163063	2	5	2.12442	5.31104	0.213834	0.413115	0	3	0
2	17013269	17013325	17012198	17021315	AT2G40765	AT2G40770	0	14	0	13.7121	0.898831	0.882692	0	12	0	10.8154	0.857876	0.470641	0	14	0	13.4795	0.890374	0.847578	0	12	0	14.399	0	7	0	6.05848	0.948442	0.944792	0	8	0	7.42122	0.983074	0.654538	0	7	0	7.43546	0.949247	0.646199	0	6	0
3	2194208	2194321	2192685	2196547	AT3G06950	AT3G06960	0	14	0	13.7121	0.898831	0.443956	0	19	0	17.1244	0.857876	0.176609	0	29	0	27.9218	0.890374	0.00456528	0	8	0	9.59931	0	8	0	6.92398	0.948442	0.000650239	0	11	0	10.2042	0.983074	0.0103252	0	21	0	22.3064	0.949247	0.713003	0	26	0
3	2708086	2708747	2706632	2709714	AT3G08890	AT3G08900	0	14	0	13.7121	0.403949	0.194565	0	10	0	9.01283	0.367976	0.706859	0	4	0	3.85129	0.396383	0.330952	1	6	1.19991	7.19948	0	4	0	3.46199	0.449771	0.541986	0	3	0	2.78296	0.483218	0.719498	0	7	0	7.43546	0.552041	0.0779725	1	2	0.959595
3	5290847	5290971	5287323	5293090	AT3G15605	AT3G15610	0	14	0	13.7121	0.898831	0.60228	0	3	0	2.70385	0.857876	0.027669	1	9	0.962822	8.6654	0.615635	0.627219	0	9	0	10.7992	0	4	0	3.46199	0.948442	0.630728	0	9	0	8.34887	0.983074	0.333833	0	5	0	5.31104	0.949247	0.863197	0	5	0
3	6842220	6842320	6840281	6842856	AT3G19680	AT3G19690	0	14	0	13.7121	0.898831	0.0527263	0	20	0	18.0257	0.857876	0.212402	0	26	0	25.0334	0.890374	0.839994	0	22	0	26.3981	0	8	0	6.92398	0.948442	0.091441	0	13	0	12.0595	0.983074	0.643842	0	15	0	15.9331	0.949247	0.775602	0	15	0
3	7437964	7438011	7436026	7440826	AT3G21200	AT3G21210	0	14	0	13.7121	0.898831	0.60228	0	5	0	4.50641	0.857876	0.111002	0	7	0	6.73975	0.890374	0.345628	0	9	0	10.7992	0	8	0	6.92398	0.948442	0.648009	0	18	0	16.6977	0.983074	0.105011	0	7	0	7.43546	0.949247	0.786473	0	9	0
3	16861431	16861527	16855612	16861535	AT3G45850	AT3G45851	1	14	0.979432	13.7121	0.606286	0.00200539	0	10	0	9.01283	0.857876	0.0240888	0	3	0	2.88847	0.890374	0.526961	0	1	0	1.19991	0	5	0	4.32749	0.948442	0.639036	0	13	0	12.0595	0.983074	0.133899	0	11	0	11.6843	0.949247	0.162222	0	6	0
3	20716995	20717443	20714946	20718866	AT3G55830	AT3G55840	4	14	3.91773	13.7121	0.635156	0.199734	2	17	1.80257	15.3218	0.737084	0.303206	4	19	3.85129	18.2936	0.651735	0.602897	2	18	2.39983	21.5984	2	9	1.73099	7.78948	0.903501	0.589833	2	5	1.8553	4.63826	0.968271	0.729005	2	6	2.12442	6.37325	0.905001	0.851924	2	6	1.91919
3	21716866	21716916	21715007	21717948	AT3G58710	AT3G58720	0	14	0	13.7121	0.898831	0.000196413	0	20	0	18.0257	0.857876	0.00203987	0	25	0	24.0705	0.890374	0.0321012	0	35	0	41.997	0	5	0	4.32749	0.948442	0.883591	0	8	0	7.42122	0.983074	0.294341	0	5	0	5.31104	0.949247	0.632587	0	4	0
3	22541491	22551393	22541319	22552529	AT3G60961	AT3G60965	13	14	12.7326	13.7121	0.731511	0.60228	15	15	13.5192	13.5192	0.627245	0.627245	33	33	31.7731	31.7731	0.00222315	0.00222315	9	9	10.7992	10.7992	60	61	51.9298	52.7953	1.09637e-05	7.38724e-06	65	65	60.2974	60.2974	3.00337e-07	3.00337e-07	40	40	42.4883	42.4883	0.00102881	0.00102881	18	18	17.2727
4	2461674	2461739	2459880	2464143	AT4G04860	AT4G04870	0	14	0	13.7121	0.898831	0.111836	0	8	0	7.21026	0.857876	0.795792	1	17	0.962822	16.368	0.615635	0.0416363	0	5	0	5.99957	0	6	0	5.19298	0.948442	0.849602	0	12	0	11.1318	0.983074	0.191017	0	11	0	11.6843	0.949247	0.162222	0	6	0
4	5730797	5730850	5729192	5732195	AT4G08930	AT4G08940	0	14	0	13.7121	0.898831	0.443956	0	5	0	4.50641	0.857876	0.179258	0	15	0	14.4423	0.890374	0.370842	0	8	0	9.59931	0	2	0	1.73099	0.948442	0.226555	0	6	0	5.56591	0.983074	0.820598	0	2	0	2.12442	0.949247	0.360793	0	5	0
4	7289192	7289225	7287803	7290902	AT4G12240	AT4G12250	0	14	0	13.7121	0.898831	0.306105	0	3	0	2.70385	0.857876	0.0908858	0	11	0	10.591	0.890374	0.664469	0	7	0	8.3994	0	5	0	4.32749	0.948442	0.362013	0	4	0	3.71061	0.983074	0.481361	0	1	0	1.06221	0.949247	0.702994	0	2	0
4	7901216	7901328	7900374	7904025	AT4G13580	AT4G13590	3	14	2.9383	13.7121	0.514187	0.773047	0	6	0	5.4077	0.367976	0.117319	0	8	0	7.70257	0.396383	0.345807	1	10	1.19991	11.9991	1	4	0.865497	3.46199	0.552887	0.295765	0	8	0	7.42122	0.983074	0.857215	0	3	0	3.18662	0.949247	0.298778	0	7	0
4	11292192	11292389	11288913	11294009	AT4G21180	AT4G21190	0	14	0	13.7121	0.898831	0.00200539	0	20	0	18.0257	0.857876	0.000155494	0	12	0	11.5539	0.890374	0.0064068	0	1	0	1.19991	0	13	0	11.2515	0.948442	0.559476	0	8	0	7.42122	0.983074	0.758545	0	15	0	15.9331	0.949247	0.145087	0	9	0
4	13982796	13982837	13981635	13983717	AT4G28170	AT4G28180	0	14	0	13.7121	0.898831	0.457866	0	19	0	17.1244	0.857876	0.861911	0	19	0	18.2936	0.890374	0.982946	0	15	0	17.9987	0	8	0	6.92398	0.948442	0.968756	0	8	0	7.42122	0.983074	0.857215	0	5	0	5.31104	0.949247	0.714628	0	7	0
4	14041288	14041322	14034654	14043278	AT4G28370	AT4G28390	0	14	0	13.7121	0.898831	0.0249594	0	18	0	16.2231	0.857876	0.0633289	0	25	0	24.0705	0.890374	0.522129	0	24	0	28.7979	0	8	0	6.92398	0.948442	0.968756	0	12	0	11.1318	0.983074	0.297094	0	4	0	4.24883	0.949247	0.493182	0	7	0
4	14899034	14899121	14897346	14902144	AT4G30480	AT4G30490	0	14	0	13.7121	0.898831	0.581672	0	13	0	11.7167	0.857876	0.341438	0	12	0	11.5539	0.890374	0.336741	0	14	0	16.7988	0	6	0	5.19298	0.948442	0.91694	0	3	0	2.78296	0.983074	0.47506	0	8	0	8.49766	0.949247	0.32096	0	5	0
4	15759243	15759314	15756128	15762925	AT4G32660	AT4G32670	0	14	0	13.7121	0.898831	0.0566109	0	6	0	5.4077	0.857876	0.90678	0	7	0	6.73975	0.890374	0.632879	0	4	0	4.79965	0	10	0	8.65497	0.948442	0.29575	0	9	0	8.34887	0.983074	0.333833	0	1	0	1.06221	0.949247	0.16183	0	5	0
5	1806761	1806850	1804804	1807907	AT5G05987	AT5G05990	0	14	0	13.7121	0.898831	0.306105	0	5	0	4.50641	0.857876	0.281556	0	7	0	6.73975	0.890374	0.664998	0	7	0	8.3994	0	2	0	1.73099	0.948442	0.0775398	0	1	0	0.927652	0.983074	0.0345376	0	5	0	5.31104	0.949247	0.714628	0	7	0
5	5014212	5014281	5012061	5018347	AT5G15440	AT5G15450	0	14	0	13.7121	0.898831	0.882692	0	7	0	6.30898	0.857876	0.0776704	0	8	0	7.70257	0.890374	0.167249	0	12	0	14.399	2	24	1.73099	20.7719	0.290696	0.140038	1	24	0.927652	22.2636	0.517069	0.0912418	1	14	1.06221	14.8709	0.450535	0.645826	0	13	0
5	5304494	5305828	5303348	5306068	AT5G16230	AT5G16235	6	14	5.87659	13.7121	0.361076	0.882692	4	5	3.60513	4.50641	0.10242	0.023035	3	6	2.88847	5.77693	0.0659737	0.0622237	8	12	9.59931	14.399	3	6	2.59649	5.19298	0.265682	0.473366	0	5	0	4.63826	0.0138652	0.387675	4	6	4.24883	6.37325	0.668807	0.753206	6	8	5.75757
5	5781987	5782150	5777595	5783706	AT5G17530	AT5G17540	0	14	0	13.7121	0.898831	0.306105	0	16	0	14.4205	0.857876	0.247206	0	14	0	13.4795	0.890374	0.325345	0	7	0	8.3994	0	9	0	7.78948	0.948442	0.406031	0	15	0	13.9148	0.983074	0.0323244	0	4	0	4.24883	0.949247	0.881532	0	5	0
5	7847587	7847643	7846081	7850404	AT5G23290	AT5G23300	0	14	0	13.7121	0.898831	0.773047	0	8	0	7.21026	0.857876	0.2765	0	6	0	5.77693	0.890374	0.153161	0	10	0	11.9991	0	2	0	1.73099	0.948442	0.593486	0	5	0	4.63826	0.983074	0.541692	0	8	0	8.49766	0.949247	0.102852	0	3	0
5	8367302	8367460	8365601	8368736	AT5G24490	AT5G24500	0	14	0	13.7121	0.898831	0.60228	0	14	0	12.618	0.857876	0.750745	0	6	0	5.77693	0.890374	0.232412	0	9	0	10.7992	1	49	0.865497	42.4094	0.552887	1.10645e-05	0	37	0	34.3231	0.983074	1.67258e-07	0	79	0	83.9144	0.949247	0.640439	0	94	0
5	8882468	8882542	8880863	8884834	AT5G25500	AT5G25510	0	14	0	13.7121	0.898831	0.111836	0	7	0	6.30898	0.857876	0.97711	0	6	0	5.77693	0.890374	0.918899	0	5	0	5.99957	0	8	0	6.92398	0.948442	0.82909	0	15	0	13.9148	0.983074	0.176768	0	7	0	7.43546	0.949247	0.966147	0	8	0
5	26437170	26437222	26434064	26438764	AT5G66130	AT5G66140	0	14	0	13.7121	0.898831	0.306105	0	9	0	8.11155	0.857876	0.909876	0	11	0	10.591	0.890374	0.664469	0	7	0	8.3994	0	6	0	5.19298	0.948442	0.434855	0	9	0	8.34887	0.983074	0.104717	0	9	0	9.55987	0.949247	0.0618812	0	3	0
5	26955135	26955543	26952352	26957743	AT5G67570	AT5G67580	0	14	0	13.7121	0.898831	0.0242737	0	10	0	9.01283	0.857876	0.170324	0	12	0	11.5539	0.890374	0.0613252	0	3	0	3.59974	0	2	0	1.73099	0.449771	0.0246895	0	6	0	5.56591	0.483218	0.414196	1	10	1.06221	10.6221	0.923935	0.650811	1	9	0.959595
1	8422960	8422985	8420265	8424088	AT1G23820	AT1G23830	0	15	0	14.6915	0.898831	0.811596	0	11	0	9.91411	0.857876	0.488573	0	8	0	7.70257	0.890374	0.243304	0	11	0	13.199	0	7	0	6.05848	0.948442	0.252636	0	10	0	9.27652	0.983074	0.769774	0	7	0	7.43546	0.949247	0.488038	0	11	0
1	12687552	12687641	12685200	12688543	AT1G34630	AT1G34640	0	15	0	14.6915	0.898831	0.450437	0	8	0	7.21026	0.857876	0.0199996	0	9	0	8.6654	0.890374	0.0522992	0	16	0	19.1986	0	3	0	2.59649	0.948442	0.0121609	0	3	0	2.78296	0.983074	0.0177852	0	13	0	13.8087	0.949247	0.647708	0	12	0
1	28187447	28188075	28185504	28189725	AT1G75080	AT1G75090	2	15	1.95886	14.6915	0.333812	0.0384482	1	5	0.901283	4.50641	0.652224	1.29809e-05	2	22	1.92564	21.1821	0.341562	0.294052	0	24	0	28.7979	3	10	2.59649	8.65497	0.786485	1.98262e-14	0	14	0	12.9871	0.237519	3.09995e-11	1	60	1.06221	63.7325	0.702994	0.649538	2	72	1.91919
1	28658554	28658711	28655390	28661710	AT1G76390	AT1G76400	0	15	0	14.6915	0.898831	0.857154	0	15	0	13.5192	0.857876	0.685774	0	19	0	18.2936	0.890374	0.681132	0	13	0	15.5989	1	23	0.865497	19.9064	0.552887	0.0159996	0	8	0	7.42122	0.983074	0.943537	0	6	0	6.37325	0.949247	0.753206	0	8	0
1	30385449	30385499	30383691	30387522	AT1G80840	AT1G80850	0	15	0	14.6915	0.898831	0.142513	0	7	0	6.30898	0.857876	0.781132	0	3	0	2.88847	0.890374	0.19303	0	6	0	7.19948	0	2	0	1.73099	0.948442	0.0246895	0	7	0	6.49356	0.983074	0.57971	1	16	1.06221	16.9953	0.450535	0.101677	0	9	0
2	3476156	3476278	3474996	3476845	AT2G07827	AT2G07830	3	15	2.9383	14.6915	0.514187	0.000236546	0	10	0	9.01283	0.367976	1.18381e-06	3	63	2.88847	60.6578	0.526961	0.104861	1	36	1.19991	43.1969	1	20	0.865497	17.3099	0.0139048	7.56577e-17	1	14	0.927652	12.9871	0.0186798	7.71212e-19	6	107	6.37325	113.656	0.753206	0.310634	8	103	7.67676
2	10762355	10762568	10759724	10764810	AT2G25270	AT2G25280	0	15	0	14.6915	0.898831	0.20073	0	19	0	17.1244	0.857876	0.36927	0	20	0	19.2564	0.890374	0.587942	0	19	0	22.7984	0	56	0	48.4678	0.948442	0.217576	0	65	0	60.2974	0.983074	0.0175193	0	60	0	63.7325	0.949247	0.00895546	0	39	0
2	11744981	11745011	11740634	11746411	AT2G27460	AT2G27470	0	15	0	14.6915	0.898831	0.232584	0	13	0	11.7167	0.857876	0.511166	0	10	0	9.62822	0.890374	0.815039	0	7	0	8.3994	0	6	0	5.19298	0.948442	0.23618	0	8	0	7.42122	0.983074	0.594869	0	12	0	12.7465	0.949247	0.50807	0	10	0
2	18253610	18255054	18253497	18258035	AT2G44130	AT2G44140	2	15	1.95886	14.6915	0.811599	0.811596	0	9	0	8.11155	0.157839	0.272367	5	18	4.81411	17.3308	0.456926	0.498485	2	11	2.39983	13.199	14	20	12.117	17.3099	0.139261	0.132106	4	7	3.71061	6.49356	0.000389512	0.000212345	7	10	7.43546	10.6221	0.0174566	0.00883294	21	28	20.1515
2	19042301	19042348	19039202	19043060	AT2G46380	AT2G46390	0	15	0	14.6915	0.898831	0.979916	0	12	0	10.8154	0.857876	0.470641	0	4	0	3.85129	0.890374	0.0154533	0	12	0	14.399	0	3	0	2.59649	0.948442	0.166761	0	6	0	5.56591	0.983074	0.741339	0	9	0	9.55987	0.949247	0.486796	0	7	0
3	1321228	1321294	1317260	1325953	AT3G04810	AT3G04820	0	15	0	14.6915	0.898831	0.148396	0	15	0	13.5192	0.857876	0.0899272	0	22	0	21.1821	0.890374	0.674213	0	20	0	23.9983	0	5	0	4.32749	0.948442	0.639036	0	8	0	7.42122	0.983074	0.654538	0	6	0	6.37325	0.949247	0.851924	0	6	0
3	6754615	6754785	6752531	6758261	AT3G19480	AT3G19490	0	15	0	14.6915	0.898831	0.811596	0	11	0	9.91411	0.857876	0.488573	0	8	0	7.70257	0.890374	0.243304	0	11	0	13.199	0	19	0	16.4444	0.948442	0.34397	0	26	0	24.119	0.983074	0.0310254	0	17	0	18.0575	0.949247	0.233113	0	12	0
3	7186522	7186567	7182035	7187521	AT3G20560	AT3G20570	0	15	0	14.6915	0.898831	0.142513	0	10	0	9.01283	0.857876	0.706859	0	10	0	9.62822	0.890374	0.608351	0	6	0	7.19948	0	12	0	10.386	0.948442	0.0129671	0	8	0	7.42122	0.983074	0.0740372	0	3	0	3.18662	0.949247	0.59491	0	2	0
3	7271137	7271287	7268752	7273947	AT3G20790	AT3G20800	3	15	2.9383	14.6915	0.885398	0.979916	3	20	2.70385	18.0257	0.968973	0.565016	2	12	1.92564	11.5539	0.796092	0.578678	2	12	2.39983	14.399	2	23	1.73099	19.9064	0.290696	0.722153	0	21	0	19.4807	0.983074	0.680492	0	19	0	20.182	0.949247	0.783614	0	23	0
3	16468961	16468989	16466290	16470153	AT3G45010	AT3G45020	0	15	0	14.6915	0.898831	0.20073	0	15	0	13.5192	0.857876	0.126864	0	24	0	23.1077	0.890374	0.983154	0	19	0	22.7984	0	5	0	4.32749	0.948442	0.639036	0	5	0	4.63826	0.983074	0.729005	0	3	0	3.18662	0.949247	0.433334	0	6	0
3	20595126	20595345	20593661	20597603	AT3G55520	AT3G55530	0	15	0	14.6915	0.898831	0.348962	0	6	0	5.4077	0.857876	0.281643	0	7	0	6.73975	0.890374	0.486723	0	8	0	9.59931	0	10	0	8.65497	0.948442	0.0875332	0	2	0	1.8553	0.983074	0.656039	0	3	0	3.18662	0.949247	0.889263	0	3	0
3	22471769	22471906	22470519	22473971	AT3G60810	AT3G60820	0	15	0	14.6915	0.898831	0.705478	0	10	0	9.01283	0.857876	0.128472	0	4	0	3.85129	0.890374	0.00483753	0	14	0	16.7988	0	6	0	5.19298	0.948442	0.00424758	0	17	0	15.7701	0.983074	0.665922	0	9	0	9.55987	0.949247	0.110108	0	19	0
3	22529643	22530306	22524475	22532476	AT3G60950	AT3G60955	8	15	7.83546	14.6915	3.76889e-06	4.75214e-30	11	22	9.91411	19.8282	1.75809e-05	7.44597e-28	65	173	62.5834	166.568	0.0308779	0.622966	33	131	39.5971	157.189	15	18	12.9825	15.579	3.64207e-33	1.19646e-154	21	35	19.4807	32.4678	6.28953e-27	3.61462e-128	135	606	143.398	643.698	0.888989	0.00301954	152	564	145.858
4	5551315	5551370	5550429	5553151	AT4G08685	AT4G08690	0	15	0	14.6915	0.898831	0.645138	0	14	0	12.618	0.857876	0.935995	0	5	0	4.81411	0.890374	0.0895694	0	10	0	11.9991	0	18	0	15.579	0.948442	0.429798	0	12	0	11.1318	0.983074	0.931876	0	7	0	7.43546	0.949247	0.373276	0	12	0
4	6619817	6619939	6618676	6623351	AT4G10750	AT4G10760	1	15	0.979432	14.6915	0.606286	0.811596	0	19	0	17.1244	0.857876	0.518293	0	8	0	7.70257	0.890374	0.243304	0	11	0	13.199	0	13	0	11.2515	0.948442	0.721856	0	16	0	14.8424	0.983074	0.285812	0	9	0	9.55987	0.949247	0.994233	0	10	0
4	13572885	13573070	13571921	13575538	AT4G27030	AT4G27040	0	15	0	14.6915	0.403949	0.0549735	1	22	0.901283	19.8282	0.788249	0.262064	0	19	0	18.2936	0.396383	0.182023	1	23	1.19991	27.598	1	39	0.865497	33.7544	0.549723	0.000165162	1	42	0.927652	38.9614	0.599829	0.00210221	1	64	1.06221	67.9813	0.702994	0.86609	2	73	1.91919
4	16986840	16986967	16983525	16989047	AT4G35850	AT4G35860	0	15	0	14.6915	0.898831	0.645138	1	20	0.901283	18.0257	0.652224	0.309951	0	23	0	22.1449	0.890374	0.105946	0	10	0	11.9991	0	10	0	8.65497	0.948442	0.991323	0	10	0	9.27652	0.983074	0.883901	0	10	0	10.6221	0.949247	0.650811	0	9	0
5	227953	230013	227024	230051	AT5G01595	AT5G01600	14	15	13.7121	14.6915	0.105678	0.148396	6	6	5.4077	5.4077	0.000486578	0.000486578	10	10	9.62822	9.62822	0.0154934	0.0154934	20	20	23.9983	23.9983	9	10	7.78948	8.65497	0.000200222	0.000168556	10	10	9.27652	9.27652	0.000997435	0.000403174	13	13	13.8087	13.8087	0.0239797	0.0124965	30	32	28.7878
5	7858253	7858319	7856189	7859387	AT5G23340	AT5G23350	0	15	0	14.6915	0.898831	0.645138	0	10	0	9.01283	0.857876	0.50767	0	18	0	17.3308	0.890374	0.368819	0	10	0	11.9991	0	2	0	1.73099	0.948442	0.704259	0	2	0	1.8553	0.983074	0.650601	0	4	0	4.24883	0.949247	0.174706	0	1	0
5	19422203	19422533	19421384	19425811	AT5G47960	AT5G47970	10	15	9.79432	14.6915	0.00281898	0.348962	2	10	1.80257	9.01283	0.37246	0.863041	6	7	5.77693	6.73975	0.0323636	0.486723	0	8	0	9.59931	0	2	0	1.73099	0.948442	0.903501	0	1	0	0.927652	0.983074	0.599829	0	3	0	3.18662	0.949247	0.59491	0	2	0
5	20319733	20319830	20317405	20323616	AT5G49945	AT5G49950	0	15	0	14.6915	0.898831	0.0787438	0	16	0	14.4205	0.857876	0.0836264	0	12	0	11.5539	0.890374	0.230946	0	5	0	5.99957	0	10	0	8.65497	0.948442	0.289569	1	4	0.927652	3.71061	0.517069	0.0157603	0	8	0	8.49766	0.949247	0.313031	0	14	0
5	23558114	23558245	23556012	23559353	AT5G58230	AT5G58240	0	15	0	14.6915	0.898831	0.488435	0	18	0	16.2231	0.857876	0.33836	0	11	0	10.591	0.890374	0.940847	0	9	0	10.7992	0	14	0	12.117	0.948442	0.589849	0	13	0	12.0595	0.983074	0.598025	0	8	0	8.49766	0.949247	0.815695	0	10	0
5	25958025	25958995	25955381	25960644	AT5G64960	AT5G64970	3	15	2.9383	14.6915	0.514187	0.348962	1	7	0.901283	6.30898	0.788249	0.406932	1	9	0.962822	8.6654	0.83622	0.811803	1	8	1.19991	9.59931	3	9	2.59649	7.78948	0.786485	0.648185	2	11	1.8553	10.2042	0.968271	0.894908	2	13	2.12442	13.8087	0.905001	0.388616	2	10	1.91919
5	26416661	26416807	26416126	26416924	AT5G66052	AT5G66053	1	15	0.979432	14.6915	0.481402	0.811596	0	8	0	7.21026	0.157839	0.188205	1	13	0.962822	12.5167	0.470179	0.876169	2	11	2.39983	13.199	2	9	1.73099	7.78948	0.903501	0.819754	1	4	0.927652	3.71061	0.599829	0.159747	3	10	3.18662	10.6221	0.59491	0.650811	2	9	1.91919
5	26477661	26477754	26476166	26479441	AT5G66280	AT5G66290	0	15	0	14.6915	0.898831	0.267272	0	8	0	7.21026	0.857876	0.00725446	0	11	0	10.591	0.890374	0.0592938	0	18	0	21.5984	0	0	0	0	0.948442	0.948442	0	0	0	0	0.983074	0.983074	0	2	0	2.12442	0.949247	0.213834	0	0	0
1	1820977	1821894	1820308	1821918	AT1G06000	AT1G06002	8	16	7.83546	15.6709	0.677897	0.390496	19	25	17.1244	22.5321	0.0295662	0.0551807	7	22	6.73975	21.1821	0.881558	0.087356	5	9	5.99957	10.7992	11	25	9.52047	21.6374	0.000931265	0.00342604	24	45	22.2636	41.7443	0.350003	0.789499	26	39	27.6174	41.4261	0.88519	0.777498	30	46	28.7878
1	2296023	2296497	2295751	2299470	AT1G07476	AT1G07480	0	16	0	15.6709	0.898831	0.557137	0	10	0	9.01283	0.857876	0.0569342	0	14	0	13.4795	0.890374	0.329237	0	16	0	19.1986	0	11	0	9.52047	0.948442	0.21141	0	5	0	4.63826	0.983074	0.954204	0	5	0	5.31104	0.949247	0.863197	0	5	0
1	2606269	2606892	2590944	2607507	AT1G08260	AT1G08270	1	16	0.979432	15.6709	0.848765	0.270509	1	7	0.901283	6.30898	0.788249	0.406932	0	5	0	4.81411	0.396383	0.223351	1	8	1.19991	9.59931	0	4	0	3.46199	0.948442	0.841941	1	12	0.927652	11.1318	0.517069	0.0253296	0	7	0	7.43546	0.949247	0.167595	0	3	0
1	2620335	2620452	2618647	2621545	AT1G08310	AT1G08315	0	16	0	15.6709	0.898831	0.266148	0	8	0	7.21026	0.857876	0.0042825	0	11	0	10.591	0.890374	0.0397726	0	19	0	22.7984	0	3	0	2.59649	0.948442	0.152842	0	3	0	2.78296	0.983074	0.13368	0	2	0	2.12442	0.949247	0.213834	0	0	0
1	4911093	4911168	4907953	4913152	AT1G14350	AT1G14360	0	16	0	15.6709	0.898831	0.0548303	0	7	0	6.30898	0.857876	0.97711	0	5	0	4.81411	0.890374	0.709098	0	5	0	5.99957	0	15	0	12.9825	0.948442	0.927992	0	13	0	12.0595	0.983074	0.929263	0	3	0	3.18662	0.949247	0.0222577	0	13	0
1	17308803	17308848	17306574	17311397	AT1G47230	AT1G47240	0	16	0	15.6709	0.898831	0.0548303	0	10	0	9.01283	0.857876	0.496753	0	9	0	8.6654	0.890374	0.546393	0	5	0	5.99957	0	6	0	5.19298	0.948442	0.23618	0	6	0	5.56591	0.983074	0.298336	0	7	0	7.43546	0.949247	0.625999	0	10	0
1	23852748	23852785	23850572	23855566	AT1G64270	AT1G64280	0	16	0	15.6709	0.898831	0.110129	0	15	0	13.5192	0.857876	0.0431731	0	22	0	21.1821	0.890374	0.458251	0	22	0	26.3981	0	2	0	1.73099	0.948442	0.0775398	0	8	0	7.42122	0.983074	0.857215	0	6	0	6.37325	0.949247	0.942352	0	7	0
1	25921525	25923094	25921453	25925845	AT1G68935	AT1G68940	6	16	5.87659	15.6709	0.163685	0.266148	9	16	8.11155	14.4205	0.384416	0.173035	10	24	9.62822	23.1077	0.610103	0.983154	10	19	11.9991	22.7984	3	3	2.59649	2.59649	0.442765	0.442765	2	4	1.8553	3.71061	0.650601	0.235024	0	1	0	1.06221	0.552041	0.923935	1	1	0.959595
2	7334226	7334254	7331721	7339167	AT2G16910	AT2G16920	0	16	0	15.6709	0.898831	0.266148	0	15	0	13.5192	0.857876	0.126864	0	17	0	16.368	0.890374	0.316508	0	19	0	22.7984	0	2	0	1.73099	0.948442	0.00404747	0	4	0	3.71061	0.983074	0.041574	0	9	0	9.55987	0.949247	0.69094	0	12	0
2	8197114	8197483	8194572	8198103	AT2G18915	AT2G18917	4	16	3.91773	15.6709	0.328581	0.0548303	1	11	0.901283	9.91411	0.788249	0.38215	3	9	2.88847	8.6654	0.526961	0.546393	1	5	1.19991	5.99957	1	3	0.865497	2.59649	0.549723	0.887517	1	8	0.927652	7.42122	0.599829	0.163063	0	2	0	2.12442	0.29003	0.784908	2	3	1.91919
2	10102787	10103398	10097559	10104029	AT2G23740	AT2G23755	1	16	0.979432	15.6709	0.481402	0.390496	0	10	0	9.01283	0.157839	0.671763	0	6	0	5.77693	0.176465	0.232412	2	9	2.39983	10.7992	0	8	0	6.92398	0.449771	0.968756	0	11	0	10.2042	0.483218	0.39964	1	3	1.06221	3.18662	0.923935	0.298778	1	7	0.959595
2	15739783	15739848	15737842	15742838	AT2G37478	AT2G37500	0	16	0	15.6709	0.898831	0.0280789	0	23	0	20.7295	0.857876	0.15008	0	17	0	16.368	0.890374	0.0365039	0	26	0	31.1978	0	13	0	11.2515	0.948442	0.786719	0	16	0	14.8424	0.983074	0.650415	0	25	0	26.5552	0.949247	0.0244527	0	13	0
2	18755045	18755172	18753074	18756302	AT2G45510	AT2G45520	0	16	0	15.6709	0.898831	0.685356	0	21	0	18.9269	0.857876	0.351162	0	19	0	18.2936	0.890374	0.407339	0	11	0	13.199	0	12	0	10.386	0.948442	0.0789385	1	4	0.927652	3.71061	0.517069	0.958363	0	5	0	5.31104	0.949247	0.632587	0	4	0
3	16620203	16621370	16617544	16625048	AT3G45290	AT3G45300	0	16	0	15.6709	0.898831	0.847536	1	13	0.901283	11.7167	0.652224	0.58951	0	7	0	6.73975	0.890374	0.106222	0	12	0	14.399	0	9	0	7.78948	0.449771	0.134237	0	2	0	1.8553	0.483218	0.656039	2	3	2.12442	3.18662	0.550865	0.889263	1	3	0.959595
3	20026581	20027022	20025267	20027991	AT3G54080	AT3G54085	5	16	4.89716	15.6709	0.0557151	0.530698	1	7	0.901283	6.30898	0.652224	0.186986	1	3	0.962822	2.88847	0.615635	0.0207638	0	10	0	11.9991	1	7	0.865497	6.05848	0.313871	0.120964	1	11	0.927652	10.2042	0.354201	0.628206	1	7	1.06221	7.43546	0.441657	0.280517	3	13	2.87878
4	278316	278737	274257	279186	AT4G00660	AT4G00670	0	16	0	15.6709	0.898831	0.687857	0	12	0	10.8154	0.857876	0.18397	0	10	0	9.62822	0.890374	0.122189	0	15	0	17.9987	0	11	0	9.52047	0.948442	0.0216298	0	8	0	7.42122	0.983074	0.0740372	0	2	0	2.12442	0.949247	0.905001	0	2	0
4	7777793	7777895	7775128	7780366	AT4G13360	AT4G13370	0	16	0	15.6709	0.898831	0.270509	0	8	0	7.21026	0.857876	0.550027	0	7	0	6.73975	0.890374	0.486723	0	8	0	9.59931	0	8	0	6.92398	0.948442	0.493439	0	10	0	9.27652	0.983074	0.937433	0	4	0	4.24883	0.949247	0.172494	0	10	0
4	14075235	14075271	14073042	14076011	AT4G28480	AT4G28485	0	16	0	15.6709	0.898831	0.270509	0	14	0	12.618	0.857876	0.570794	0	11	0	10.591	0.890374	0.862872	0	8	0	9.59931	0	5	0	4.32749	0.948442	0.143888	0	8	0	7.42122	0.983074	0.594869	0	4	0	4.24883	0.949247	0.172494	0	10	0
4	15245813	15245838	15243723	15247927	AT4G31410	AT4G31420	0	16	0	15.6709	0.898831	0.833289	0	14	0	12.618	0.857876	0.437785	0	10	0	9.62822	0.890374	0.175789	0	14	0	16.7988	0	11	0	9.52047	0.948442	0.844664	0	7	0	6.49356	0.983074	0.57971	0	8	0	8.49766	0.949247	0.987066	0	9	0
5	2540284	2540421	2533724	2542136	AT5G07940	AT5G07950	0	16	0	15.6709	0.898831	0.443099	0	17	0	15.3218	0.857876	0.39467	0	15	0	14.4423	0.890374	0.325133	0	17	0	20.3985	2	25	1.73099	21.6374	0.290696	0.94158	0	20	0	18.553	0.983074	0.677357	0	22	0	23.3686	0.949247	0.731913	0	22	0
5	4341948	4342095	4341262	4344671	AT5G13510	AT5G13520	0	16	0	15.6709	0.898831	0.270509	0	14	0	12.618	0.857876	0.570794	0	8	0	7.70257	0.890374	0.645455	0	8	0	9.59931	2	41	1.73099	35.4854	0.290696	0.913293	0	49	0	45.4549	0.983074	0.212753	0	39	0	41.4261	0.949247	0.430696	0	36	0
5	5810935	5810962	5809334	5813284	AT5G17630	AT5G17640	0	16	0	15.6709	0.898831	0.685356	0	9	0	8.11155	0.857876	0.272367	0	5	0	4.81411	0.890374	0.054883	0	11	0	13.199	0	8	0	6.92398	0.948442	0.36683	0	10	0	9.27652	0.983074	0.769774	0	5	0	5.31104	0.949247	0.210196	0	11	0
5	9445312	9445367	9445119	9450865	AT5G26848	AT5G26850	0	16	0	15.6709	0.898831	0.685356	0	11	0	9.91411	0.857876	0.488573	0	6	0	5.77693	0.890374	0.0986352	0	11	0	13.199	0	6	0	5.19298	0.948442	0.107842	0	7	0	6.49356	0.983074	0.232009	0	4	0	4.24883	0.949247	0.0783784	0	12	0
5	12591683	12591748	12588838	12592896	AT5G33320	AT5G33330	0	16	0	15.6709	0.898831	0.989871	0	18	0	16.2231	0.857876	0.942619	0	14	0	13.4795	0.890374	0.690334	0	13	0	15.5989	0	17	0	14.7135	0.948442	6.74397e-06	0	18	0	16.6977	0.983074	4.88847e-05	0	38	0	40.3639	0.949247	0.427627	0	50	0
5	16248286	16248390	16246786	16250894	AT5G40570	AT5G40580	1	16	0.979432	15.6709	0.606286	0.0548303	0	5	0	4.50641	0.857876	0.627908	0	7	0	6.73975	0.890374	0.881558	0	5	0	5.99957	0	1	0	0.865497	0.948442	0.549723	0	5	0	4.63826	0.983074	0.311843	0	9	0	9.55987	0.949247	0.0248681	0	2	0
5	23699708	23699767	23697841	23700226	AT5G58640	AT5G58650	0	16	0	15.6709	0.898831	0.390496	0	7	0	6.30898	0.857876	0.279736	0	12	0	11.5539	0.890374	0.906235	0	9	0	10.7992	0	5	0	4.32749	0.948442	0.362013	0	5	0	4.63826	0.983074	0.311843	0	4	0	4.24883	0.949247	0.374145	0	2	0
5	25099003	25099907	25097998	25103298	AT5G62520	AT5G62530	4	16	3.91773	15.6709	0.635156	0.270509	2	8	1.80257	7.21026	0.737084	0.550027	2	17	1.92564	16.368	0.796092	0.22296	2	8	2.39983	9.59931	4	10	3.46199	8.65497	0.270906	0.173478	2	5	1.8553	4.63826	0.650601	0.795896	1	6	1.06221	6.37325	0.923935	0.440411	1	4	0.959595
5	26564188	26566774	26563964	26566853	AT5G66558	AT5G66560	16	16	15.6709	15.6709	0.266148	0.266148	24	24	21.6308	21.6308	0.843388	0.843388	19	19	18.2936	18.2936	0.4895	0.4895	19	19	22.7984	22.7984	16	16	13.848	13.848	0.6354	0.6354	16	16	14.8424	14.8424	0.786777	0.786777	17	17	18.0575	18.0575	0.762188	0.762188	17	17	16.3131
1	4918010	4918138	4915576	4921596	AT1G14370	AT1G14380	0	17	0	16.6503	0.898831	0.881179	0	20	0	18.0257	0.857876	0.713196	0	11	0	10.591	0.890374	0.339968	0	13	0	15.5989	2	4	1.73099	3.46199	0.290696	0.0292243	0	10	0	9.27652	0.983074	0.618688	0	11	0	11.6843	0.949247	0.961778	0	12	0
1	5093961	5094152	5090990	5098032	AT1G14780	AT1G14790	0	17	0	16.6503	0.898831	0.00288793	0	16	0	14.4205	0.857876	0.000596057	0	25	0	24.0705	0.890374	0.0588187	0	33	0	39.5971	0	9	0	7.78948	0.948442	1.24468e-12	0	7	0	6.49356	0.983074	4.73301e-13	0	2	0	2.12442	0.949247	1.28846e-15	0	63	0
1	11158618	11158683	11156802	11163274	AT1G31220	AT1G31230	1	17	0.979432	16.6503	0.606286	0.961612	0	13	0	11.7167	0.857876	0.341438	0	4	0	3.85129	0.890374	0.00483753	0	14	0	16.7988	0	23	0	19.9064	0.948442	0.124853	1	35	0.927652	32.4678	0.517069	0.00108513	1	19	1.06221	20.182	0.450535	0.126585	0	12	0
1	16982904	16982965	16975604	16984419	AT1G44910	AT1G44920	0	17	0	16.6503	0.898831	0.810886	0	13	0	11.7167	0.857876	0.251514	0	15	0	14.4423	0.890374	0.537117	0	15	0	17.9987	0	90	0	77.8948	0.948442	0.0529816	0	75	0	69.5739	0.983074	0.00934214	0	79	0	83.9144	0.949247	0.174838	0	107	0
1	22212084	22212171	22208332	22214424	AT1G60220	AT1G60230	0	17	0	16.6503	0.898831	0.570876	0	19	0	17.1244	0.857876	0.518293	0	14	0	13.4795	0.890374	0.982358	0	11	0	13.199	0	6	0	5.19298	0.948442	0.473366	0	21	0	19.4807	0.983074	0.0206589	0	9	0	9.55987	0.949247	0.650504	0	8	0
1	25236811	25236878	25235271	25238216	AT1G67350	AT1G67360	0	17	0	16.6503	0.898831	0.5456	0	10	0	9.01283	0.857876	0.036917	0	18	0	17.3308	0.890374	0.618581	0	17	0	20.3985	0	11	0	9.52047	0.948442	0.393959	0	11	0	10.2042	0.983074	0.500265	0	17	0	18.0575	0.949247	0.412945	0	14	0
1	27958086	27958114	27954231	27959366	AT1G74360	AT1G74370	0	17	0	16.6503	0.898831	0.723201	0	9	0	8.11155	0.857876	0.188259	0	20	0	19.2564	0.890374	0.444923	0	12	0	14.399	0	3	0	2.59649	0.948442	0.102259	0	6	0	5.56591	0.983074	0.561514	0	3	0	3.18662	0.949247	0.201576	0	8	0
1	28017584	28017711	28016045	28020049	AT1G74550	AT1G74560	0	17	0	16.6503	0.898831	0.00636045	0	8	0	7.21026	0.857876	0.337943	0	6	0	5.77693	0.890374	0.552678	0	3	0	3.59974	0	6	0	5.19298	0.948442	0.849602	0	10	0	9.27652	0.983074	0.368654	0	5	0	5.31104	0.949247	0.914681	0	6	0
2	1480068	1480586	1474679	1482089	AT2G04270	AT2G04280	5	17	4.89716	16.6503	0.725472	0.206987	0	7	0	6.30898	0.067703	0.406932	4	8	3.85129	7.70257	0.976418	0.645455	3	8	3.59974	9.59931	5	25	4.32749	21.6374	0.21687	0.355971	4	20	3.71061	18.553	0.159747	0.163297	3	26	3.18662	27.6174	0.133485	0.984998	9	29	8.63635
2	5280411	5280526	5279891	5282901	AT2G12855	AT2G12860	0	17	0	16.6503	0.0815874	0.000327986	0	31	0	27.9398	0.067703	0.0417289	3	41	2.88847	39.4757	0.763054	0.51503	3	38	3.59974	45.5967	0	135	0	116.842	0.000545532	3.47346e-05	0	183	0	169.76	0.000809376	0.398774	4	226	4.24883	240.059	0.172494	0.00800216	10	193	9.59595
2	11721051	11721081	11720294	11721324	AT2G27389	AT2G27395	0	17	0	16.6503	0.898831	0.151215	0	17	0	15.3218	0.857876	0.0892834	0	38	0	36.5872	0.890374	0.229186	0	22	0	26.3981	0	58	0	50.1988	0.948442	0.66548	0	52	0	48.2379	0.983074	0.820244	0	49	0	52.0482	0.949247	0.545188	0	48	0
2	14152706	14153118	14151135	14154530	AT2G33390	AT2G33400	3	17	2.9383	16.6503	0.780945	0.810886	2	10	1.80257	9.01283	0.443141	0.0863171	4	9	3.85129	8.6654	0.976418	0.0791798	3	15	3.59974	17.9987	0	4	0	3.46199	0.948442	0.438795	0	6	0	5.56591	0.983074	0.950392	0	6	0	6.37325	0.949247	0.851924	0	6	0
2	19511717	19511792	19508980	19512728	AT2G47550	AT2G47560	0	17	0	16.6503	0.898831	0.881179	0	12	0	10.8154	0.857876	0.351771	0	14	0	13.4795	0.890374	0.690334	0	13	0	15.5989	0	2	0	1.73099	0.948442	0.704259	0	1	0	0.927652	0.983074	0.974614	0	0	0	0	0.949247	0.552041	0	1	0
3	14599197	14599355	14594163	14604217	AT3G42466	AT3G42470	0	17	0	16.6503	0.898831	1.43743e-15	0	32	0	28.8411	0.857876	8.03344e-11	0	80	0	77.0257	0.890374	0.0707573	0	85	0	101.993	0	212	0	183.485	0.948442	1.97381e-38	0	306	0	283.861	0.983074	1.25799e-15	1	518	1.06221	550.224	0.450535	0.122309	0	521	0
3	17290873	17290963	17289369	17298067	AT3G46950	AT3G46960	0	17	0	16.6503	0.898831	0.0377914	0	12	0	10.8154	0.857876	0.289436	0	8	0	7.70257	0.890374	0.701656	0	5	0	5.99957	0	8	0	6.92398	0.948442	0.755612	0	5	0	4.63826	0.983074	0.729005	0	5	0	5.31104	0.949247	0.914681	0	6	0
3	17313646	17313752	17311672	17316566	AT3G46990	AT3G47000	0	17	0	16.6503	0.898831	0.342421	0	12	0	10.8154	0.857876	0.0401365	0	11	0	10.591	0.890374	0.0397726	0	19	0	22.7984	0	9	0	7.78948	0.948442	0.819754	0	14	0	12.9871	0.983074	0.348705	0	8	0	8.49766	0.949247	0.987066	0	9	0
3	21220387	21220485	21218973	21225305	AT3G57340	AT3G57350	0	17	0	16.6503	0.898831	0.810886	0	16	0	14.4205	0.857876	0.523633	0	14	0	13.4795	0.890374	0.429824	0	15	0	17.9987	0	21	0	18.1754	0.948442	0.855342	0	13	0	12.0595	0.983074	0.193325	0	14	0	14.8709	0.949247	0.476152	0	20	0
4	6609418	6609559	6607850	6614883	AT4G10720	AT4G10730	0	17	0	16.6503	0.403949	0.308024	0	19	0	17.1244	0.367976	0.268979	0	7	0	6.73975	0.396383	0.345628	1	9	1.19991	10.7992	0	5	0	4.32749	0.948442	0.458552	0	5	0	4.63826	0.983074	0.539245	0	3	0	3.18662	0.949247	0.298778	0	7	0
4	12280413	12280851	12279075	12286420	AT4G23530	AT4G23540	2	17	1.95886	16.6503	0.811599	0.5456	2	22	1.80257	19.8282	0.737084	0.907069	4	25	3.85129	24.0705	0.651735	0.617676	2	17	2.39983	20.3985	4	20	3.46199	17.3099	0.841941	0.218668	1	11	0.927652	10.2042	0.354201	0.0103252	2	24	2.12442	25.493	0.784908	0.932468	3	26	2.87878
4	12786130	12786249	12785288	12789791	AT4G24805	AT4G24810	0	17	0	16.6503	0.898831	0.430625	0	14	0	12.618	0.857876	0.935995	0	6	0	5.77693	0.890374	0.153161	0	10	0	11.9991	0	25	0	21.6374	0.948442	0.700058	0	18	0	16.6977	0.983074	0.670116	0	10	0	10.6221	0.949247	0.127292	0	20	0
4	16067672	16067820	16067002	16069374	AT4G33355	AT4G33360	0	17	0	16.6503	0.898831	0.20155	2	24	1.80257	21.6308	0.37246	0.595143	2	23	1.92564	22.1449	0.341562	0.657267	0	21	0	25.1982	0	4	0	3.46199	0.948442	0.194024	0	7	0	6.49356	0.983074	0.750923	0	4	0	4.24883	0.949247	0.354779	0	8	0
4	16141535	16141624	16138359	16142310	AT4G33580	AT4G33585	0	17	0	16.6503	0.898831	0.129165	1	17	0.901283	15.3218	0.652224	0.189262	0	16	0	15.4051	0.890374	0.187914	0	7	0	8.3994	2	52	1.73099	45.0059	0.290696	9.56585e-08	0	31	0	28.7572	0.983074	0.000639522	0	15	0	15.9331	0.949247	0.145087	0	9	0
5	2274260	2274288	2271919	2275990	AT5G07240	AT5G07250	0	17	0	16.6503	0.898831	0.129165	0	8	0	7.21026	0.857876	0.740535	0	3	0	2.88847	0.890374	0.114217	0	7	0	8.3994	0	5	0	4.32749	0.948442	0.0232294	0	12	0	11.1318	0.983074	0.636522	0	14	0	14.8709	0.949247	0.782656	0	14	0
5	2663499	2663627	2661658	2665792	AT5G08270	AT5G08280	0	17	0	16.6503	0.898831	0.000393005	0	11	0	9.91411	0.857876	0.014788	0	6	0	5.77693	0.890374	0.133218	0	1	0	1.19991	3	42	2.59649	36.3509	0.616975	0.000769341	2	62	1.8553	57.5144	0.425829	0.290289	0	52	0	55.2348	0.0800542	0.220895	4	72	3.83838
5	3648054	3648168	3647959	3652404	AT5G11425	AT5G11430	0	17	0	16.6503	0.898831	0.723201	0	4	0	3.60513	0.857876	0.0105288	0	15	0	14.4423	0.890374	0.983857	0	12	0	14.399	0	29	0	25.0994	0.948442	0.363509	0	36	0	33.3955	0.983074	0.04519	0	17	0	18.0575	0.949247	0.86427	0	20	0
5	15262454	15265241	15261005	15265630	AT5G38210	AT5G38212	14	17	13.7121	16.6503	0.194565	0.430625	19	23	17.1244	20.7295	0.0595772	0.15345	14	18	13.4795	17.3308	0.208252	0.368819	6	10	7.19948	11.9991	22	33	19.0409	28.5614	0.0232496	0.0154587	20	25	18.553	23.1913	0.0304123	0.101069	12	17	12.7465	18.0575	0.268372	0.412945	8	14	7.67676
5	15467679	15468185	15465992	15470724	AT5G38630	AT5G38640	1	17	0.979432	16.6503	0.606286	0.129165	2	10	1.80257	9.01283	0.37246	0.925727	0	13	0	12.5167	0.890374	0.419302	0	7	0	8.3994	1	2	0.865497	1.73099	0.552887	0.372963	2	5	1.8553	4.63826	0.26291	0.795896	1	5	1.06221	5.31104	0.450535	0.632587	0	4	0
5	17169283	17169459	17166818	17171704	AT5G42810	AT5G42820	0	17	0	16.6503	0.898831	0.206987	0	13	0	11.7167	0.857876	0.6941	0	17	0	16.368	0.890374	0.22296	0	8	0	9.59931	0	7	0	6.05848	0.948442	0.000459584	0	11	0	10.2042	0.983074	0.0152069	0	16	0	16.9953	0.949247	0.288365	0	25	0
5	19698407	19698712	19695929	19699947	AT5G48580	AT5G48590	3	17	2.9383	16.6503	0.885398	0.570876	0	15	0	13.5192	0.157839	0.982318	2	9	1.92564	8.6654	0.796092	0.34471	2	11	2.39983	13.199	0	13	0	11.2515	0.0107869	0.0695637	1	14	0.927652	12.9871	0.0632146	0.155439	3	19	3.18662	20.182	0.433334	0.89554	6	22	5.75757
5	23083898	23083988	23080661	23085246	AT5G57035	AT5G57040	0	17	0	16.6503	0.898831	0.961612	0	18	0	16.2231	0.857876	0.897072	0	20	0	19.2564	0.890374	0.717664	0	14	0	16.7988	0	10	0	8.65497	0.948442	0.109592	0	14	0	12.9871	0.983074	0.531498	0	14	0	14.8709	0.949247	0.810289	0	17	0
1	1403085	1403112	1399174	1407501	AT1G04945	AT1G04950	0	18	0	17.6298	0.898831	0.0945777	0	7	0	6.30898	0.857876	0.573734	0	12	0	11.5539	0.890374	0.532201	0	7	0	8.3994	0	12	0	10.386	0.948442	0.644728	0	12	0	11.1318	0.983074	0.777471	0	17	0	18.0575	0.949247	0.31624	0	13	0
1	4257268	4257392	4251032	4259300	AT1G12470	AT1G12480	0	18	0	17.6298	0.898831	0.263071	0	14	0	12.618	0.857876	0.0423657	0	16	0	15.4051	0.890374	0.13555	0	21	0	25.1982	0	5	0	4.32749	0.948442	0.143888	0	5	0	4.63826	0.983074	0.186333	0	7	0	7.43546	0.949247	0.625999	0	10	0
1	6958010	6958075	6956521	6959123	AT1G20065	AT1G20070	0	18	0	17.6298	0.898831	0.428743	0	33	0	29.7423	0.857876	0.370316	0	24	0	23.1077	0.890374	0.983154	0	19	0	22.7984	0	36	0	31.1579	0.948442	0.565004	0	31	0	28.7572	0.983074	0.798567	0	29	0	30.804	0.949247	0.603356	0	28	0
1	7502159	7502186	7500845	7504175	AT1G21430	AT1G21440	0	18	0	17.6298	0.898831	0.0258041	0	13	0	11.7167	0.857876	0.216127	0	8	0	7.70257	0.890374	0.701656	0	5	0	5.99957	0	12	0	10.386	0.948442	0.0357403	0	7	0	6.49356	0.983074	0.249125	0	2	0	2.12442	0.949247	0.784908	0	3	0
1	17569256	17569297	17566511	17570159	AT1G47740	AT1G47750	0	18	0	17.6298	0.898831	0.0522041	0	16	0	14.4205	0.857876	0.15152	0	12	0	11.5539	0.890374	0.367361	0	6	0	7.19948	0	5	0	4.32749	0.948442	0.861048	0	8	0	7.42122	0.983074	0.462115	0	8	0	8.49766	0.949247	0.32096	0	5	0
1	19850031	19851725	19849788	19852127	AT1G53230	AT1G53233	18	18	17.6298	17.6298	0.344916	0.344916	11	11	9.91411	9.91411	0.642043	0.642043	10	11	9.62822	10.591	0.610103	0.757346	10	10	11.9991	11.9991	51	55	44.1404	47.6024	0.162308	0.307325	50	53	46.3826	49.1656	0.259439	0.402921	52	58	55.2348	61.6081	0.832375	0.70996	60	60	57.5757
1	22772315	22772426	22770029	22774720	AT1G61670	AT1G61680	0	18	0	17.6298	0.898831	0.0258041	0	9	0	8.11155	0.857876	0.634724	0	4	0	3.85129	0.890374	0.502836	0	5	0	5.99957	1	8	0.865497	6.92398	0.552887	0.0945008	0	3	0	2.78296	0.983074	0.719498	0	4	0	4.24883	0.949247	0.374145	0	2	0
1	25213852	25215050	25213843	25215174	AT1G67328	AT1G67330	18	18	17.6298	17.6298	0.655336	0.534498	21	21	18.9269	18.9269	0.797696	0.664017	13	15	12.5167	14.4423	0.182057	0.246249	17	18	20.3985	21.5984	0	0	0	0	0.948442	0.948442	1	1	0.927652	0.927652	0.517069	0.517069	0	0	0	0	0.949247	0.949247	0	0	0
1	25478713	25478803	25477670	25480580	AT1G67940	AT1G67950	0	18	0	17.6298	0.898831	0.344916	0	11	0	9.91411	0.857876	0.642043	0	4	0	3.85129	0.890374	0.0465875	0	10	0	11.9991	0	6	0	5.19298	0.948442	0.849602	0	9	0	8.34887	0.983074	0.496899	0	5	0	5.31104	0.949247	0.914681	0	6	0
2	14113025	14114200	14113025	14116087	AT2G33300	AT2G33310	0	18	0	17.6298	0.898831	0.0945777	0	7	0	6.30898	0.857876	0.573734	0	8	0	7.70257	0.890374	0.843274	0	7	0	8.3994	0	5	0	4.32749	0.948442	0.362013	0	7	0	6.49356	0.983074	0.121788	0	6	0	6.37325	0.949247	0.134621	0	2	0
2	15903125	15903218	15900635	15905391	AT2G37990	AT2G38000	0	18	0	17.6298	0.898831	0.0522041	0	13	0	11.7167	0.857876	0.348697	0	5	0	4.81411	0.890374	0.499298	0	6	0	7.19948	0	7	0	6.05848	0.948442	0.839001	0	5	0	4.63826	0.983074	0.539245	1	12	1.06221	12.7465	0.450535	0.177674	0	7	0
2	18025247	18025292	18021180	18031243	AT2G43400	AT2G43410	0	18	0	17.6298	0.898831	0.33844	0	12	0	10.8154	0.857876	0.0263481	0	17	0	16.368	0.890374	0.242707	0	20	0	23.9983	0	9	0	7.78948	0.948442	0.0472536	0	9	0	8.34887	0.983074	0.0718275	0	12	0	12.7465	0.949247	0.427173	0	18	0
2	18682108	18683827	18682081	18684042	AT2G45310	AT2G45315	17	18	16.6503	17.6298	0.0419144	0.0605353	55	57	49.5706	51.3731	0.0504634	0.0333907	41	41	39.4757	39.4757	0.357735	0.357735	26	26	31.1978	31.1978	48	48	41.5439	41.5439	0.224952	0.159639	43	44	39.889	40.8167	0.16908	0.144553	58	58	61.6081	61.6081	0.409797	0.521549	55	57	52.7777
2	19136566	19136600	19136019	19138762	AT2G46600	AT2G46610	0	18	0	17.6298	0.898831	0.239913	0	18	0	16.2231	0.857876	0.33836	0	14	0	13.4795	0.890374	0.631791	0	9	0	10.7992	0	18	0	15.579	0.948442	0.054482	0	8	0	7.42122	0.983074	0.857215	0	11	0	11.6843	0.949247	0.254112	0	7	0
3	17015777	17015885	17012728	17016746	AT3G46290	AT3G46300	0	18	0	17.6298	0.898831	0.758905	0	16	0	14.4205	0.857876	0.809689	0	5	0	4.81411	0.890374	0.0195222	0	13	0	15.5989	0	21	0	18.1754	0.948442	0.3914	0	12	0	11.1318	0.983074	0.636522	0	13	0	13.8087	0.949247	0.934118	0	14	0
3	20041126	20041210	20038680	20042340	AT3G54110	AT3G54120	0	18	0	17.6298	0.898831	0.609105	0	15	0	13.5192	0.857876	0.845161	0	17	0	16.368	0.890374	0.758597	0	12	0	14.399	0	6	0	5.19298	0.948442	0.670791	1	5	0.927652	4.63826	0.517069	0.795896	0	5	0	5.31104	0.949247	0.632587	0	4	0
3	20161942	20162005	20158534	20167293	AT3G54450	AT3G54460	0	18	0	17.6298	0.898831	0.239913	0	11	0	9.91411	0.857876	0.820938	0	11	0	10.591	0.890374	0.940847	0	9	0	10.7992	0	9	0	7.78948	0.948442	0.250996	0	9	0	8.34887	0.983074	0.201134	0	3	0	3.18662	0.949247	0.840106	0	4	0
4	8877590	8877799	8875918	8879327	AT4G15545	AT4G15550	2	18	1.95886	17.6298	0.783872	0.469326	0	17	0	15.3218	0.367976	0.731226	2	13	1.92564	12.5167	0.797739	0.876169	1	11	1.19991	13.199	0	44	0	38.0819	0.101147	0.00205637	3	29	2.78296	26.9019	0.962986	0.100822	1	18	1.06221	19.1197	0.441657	0.636119	3	17	2.87878
4	10234667	10234693	10231218	10236045	AT4G18570	AT4G18580	0	18	0	17.6298	0.898831	0.201485	0	17	0	15.3218	0.857876	0.0892834	0	35	0	33.6988	0.890374	0.381062	0	22	0	26.3981	0	8	0	6.92398	0.948442	0.091441	0	7	0	6.49356	0.983074	0.0783508	0	15	0	15.9331	0.949247	0.775602	0	15	0
4	11943849	11943885	11941131	11945956	AT4G22730	AT4G22740	0	18	0	17.6298	0.898831	0.0945777	0	14	0	12.618	0.857876	0.406632	0	10	0	9.62822	0.890374	0.815039	0	7	0	8.3994	0	11	0	9.52047	0.948442	0.117901	0	7	0	6.49356	0.983074	0.42125	0	6	0	6.37325	0.949247	0.440411	0	4	0
4	12392370	12392710	12390167	12393982	AT4G23800	AT4G23810	0	18	0	17.6298	0.898831	0.789776	1	13	0.901283	11.7167	0.652224	0.181603	0	10	0	9.62822	0.890374	0.0834131	0	16	0	19.1986	0	13	0	11.2515	0.948442	0.179387	0	24	0	22.2636	0.983074	0.521956	1	11	1.06221	11.6843	0.450535	0.246973	0	19	0
4	17330146	17330208	17326617	17331624	AT4G36760	AT4G36770	0	18	0	17.6298	0.898831	0.0945777	0	18	0	16.2231	0.857876	0.143305	0	18	0	17.3308	0.890374	0.10335	0	7	0	8.3994	0	6	0	5.19298	0.948442	0.23618	0	17	0	15.7701	0.983074	0.216516	0	15	0	15.9331	0.949247	0.214542	0	10	0
4	17969907	17969958	17967107	17971295	AT4G38360	AT4G38370	0	18	0	17.6298	0.898831	0.609105	0	15	0	13.5192	0.857876	0.845161	0	8	0	7.70257	0.890374	0.167249	0	12	0	14.399	0	8	0	6.92398	0.948442	0.545863	0	3	0	2.78296	0.983074	0.47506	0	6	0	6.37325	0.949247	0.641075	0	5	0
4	18189012	18189224	18185667	18190556	AT4G39030	AT4G39040	0	18	0	17.6298	0.898831	0.655336	0	14	0	12.618	0.857876	0.178946	0	14	0	13.4795	0.890374	0.24758	0	17	0	20.3985	0	8	0	6.92398	0.948442	0.00174634	0	13	0	12.0595	0.983074	0.0577657	0	24	0	25.493	0.949247	0.720851	0	24	0
5	267185	269354	266723	270483	AT5G01715	AT5G01720	6	18	5.87659	17.6298	0.106338	0.655336	8	12	7.21026	10.8154	0.188205	0.0889348	8	13	7.70257	12.5167	0.243304	0.182057	11	17	13.199	20.3985	1	3	0.865497	2.59649	0.0504876	0.102259	5	6	4.63826	5.56591	0.729005	0.561514	1	4	1.06221	4.24883	0.0955095	0.354779	6	8	5.75757
5	470182	470285	469298	472784	AT5G02280	AT5G02290	0	18	0	17.6298	0.898831	0.609105	1	15	0.901283	13.5192	0.652224	0.845161	1	13	0.962822	12.5167	0.615635	0.711117	0	12	0	14.399	0	4	0	3.46199	0.948442	0.541986	0	1	0	0.927652	0.983074	0.599829	0	4	0	4.24883	0.949247	0.374145	0	2	0
5	564085	564142	561325	565883	AT5G02520	AT5G02530	0	18	0	17.6298	0.898831	0.156468	0	10	0	9.01283	0.857876	0.863041	0	9	0	8.6654	0.890374	0.811803	0	8	0	9.59931	0	9	0	7.78948	0.948442	0.278966	0	17	0	15.7701	0.983074	0.53359	1	12	1.06221	12.7465	0.450535	0.947449	0	13	0
5	1622172	1622340	1620458	1624270	AT5G05470	AT5G05480	2	18	1.95886	17.6298	0.783872	0.609105	3	17	2.70385	15.3218	0.577635	0.899182	1	10	0.962822	9.62822	0.83622	0.342683	1	12	1.19991	14.399	2	17	1.73099	14.7135	0.593486	0.961012	0	11	0	10.2042	0.11675	0.391259	0	8	0	8.49766	0.152375	0.236169	3	15	2.87878
5	4010443	4010687	4009223	4012039	AT5G12380	AT5G12390	0	18	0	17.6298	0.898831	0.609105	0	14	0	12.618	0.857876	0.715576	0	14	0	13.4795	0.890374	0.847578	0	12	0	14.399	0	3	0	2.59649	0.948442	0.442765	0	4	0	3.71061	0.983074	0.235024	0	5	0	5.31104	0.949247	0.0949312	0	1	0
5	6423305	6426166	6423153	6428467	AT5G19140	AT5G19150	15	18	14.6915	17.6298	0.488435	0.609105	24	25	21.6308	22.5321	0.0734538	0.210783	8	9	7.70257	8.6654	0.479107	0.246252	9	12	10.7992	14.399	37	41	32.0234	35.4854	0.653943	0.637324	15	19	13.9148	17.6254	0.00144659	0.00291912	35	40	37.1773	42.4883	0.840305	0.725631	37	41	35.505
5	7742940	7742978	7741898	7748933	AT5G23070	AT5G23080	0	18	0	17.6298	0.898831	0.609105	0	10	0	9.01283	0.857876	0.267629	0	18	0	17.3308	0.890374	0.642798	0	12	0	14.399	0	11	0	9.52047	0.948442	0.22269	0	9	0	8.34887	0.983074	0.1434	0	12	0	12.7465	0.949247	0.640896	0	16	0
5	8432384	8432414	8430004	8436170	AT5G24620	AT5G24630	0	18	0	17.6298	0.898831	0.0258041	0	7	0	6.30898	0.857876	0.97711	0	16	0	15.4051	0.890374	0.0599718	0	5	0	5.99957	0	6	0	5.19298	0.948442	0.338506	0	12	0	11.1318	0.983074	0.57695	0	5	0	5.31104	0.949247	0.404255	0	9	0
5	14840143	14840301	14839047	14842070	AT5G37415	AT5G37420	0	18	0	17.6298	0.898831	0.344916	0	35	0	31.5449	0.857876	0.00452611	0	20	0	19.2564	0.890374	0.231275	0	10	0	11.9991	0	15	0	12.9825	0.948442	0.474171	0	45	0	41.7443	0.983074	2.29223e-06	0	1	0	1.06221	0.949247	0.0104727	0	10	0
5	23574992	23575084	23571879	23576084	AT5G58300	AT5G58310	0	18	0	17.6298	0.898831	0.156468	0	5	0	4.50641	0.857876	0.179258	0	9	0	8.6654	0.890374	0.811803	0	8	0	9.59931	0	14	0	12.117	0.948442	0.747591	1	20	0.927652	18.553	0.517069	0.133217	1	17	1.06221	18.0575	0.450535	0.164549	0	11	0
5	25697354	25697416	25695620	25699212	AT5G64240	AT5G64250	0	18	0	17.6298	0.898831	0.912784	0	25	0	22.5321	0.857876	0.397392	0	9	0	8.6654	0.890374	0.117823	0	14	0	16.7988	0	3	0	2.59649	0.948442	0.616975	0	6	0	5.56591	0.983074	0.587645	0	2	0	2.12442	0.949247	0.540536	0	4	0
1	16648567	16648648	16646732	16649643	AT1G43890	AT1G43895	0	19	0	18.6092	0.898831	0.942571	0	12	0	10.8154	0.857876	0.18397	0	13	0	12.5167	0.890374	0.333132	0	15	0	17.9987	0	7	0	6.05848	0.948442	0.839001	0	2	0	1.8553	0.983074	0.0979687	0	7	0	7.43546	0.949247	0.841483	0	7	0
1	24052362	24052487	24050006	24053908	AT1G64740	AT1G64750	0	19	0	18.6092	0.898831	0.381044	0	27	0	24.3346	0.857876	0.0865246	0	11	0	10.591	0.890374	0.593961	0	11	0	13.199	0	15	0	12.9825	0.948442	0.918106	0	17	0	15.7701	0.983074	0.665121	1	12	1.06221	12.7465	0.450535	0.906322	0	14	0
2	1533697	1533737	1531148	1535118	AT2G04400	AT2G04410	0	19	0	18.6092	0.898831	0.201162	0	24	0	21.6308	0.857876	0.395045	0	9	0	8.6654	0.890374	0.00194458	0	23	0	27.598	0	7	0	6.05848	0.948442	0.000271827	0	14	0	12.9871	0.983074	0.0463527	0	11	0	11.6843	0.949247	0.031503	0	26	0
2	3348796	3348904	3348003	3351212	AT2G07599	AT2G07785	4	19	3.91773	18.6092	0.345553	8.05254e-09	3	14	2.70385	12.618	0.159073	5.44875e-12	1	64	0.962822	61.6206	0.0338513	0.28731	6	62	7.19948	74.3946	5	11	4.32749	9.52047	1.35781e-10	3.34188e-194	1	11	0.927652	10.2042	1.58614e-13	4.56931e-184	63	693	66.9191	736.11	0.031081	0.00567461	46	660	44.1414
2	6932406	6932791	6927390	6935424	AT2G15900	AT2G15910	1	19	0.979432	18.6092	0.848765	0.942571	1	17	0.901283	15.3218	0.788249	0.632166	0	14	0	13.4795	0.396383	0.429824	1	15	1.19991	17.9987	0	6	0	5.19298	0.948442	0.91694	0	6	0	5.56591	0.983074	0.820598	0	4	0	4.24883	0.949247	0.881532	0	5	0
2	13437974	13438011	13436557	13439881	AT2G31560	AT2G31570	0	19	0	18.6092	0.898831	0.26121	0	24	0	21.6308	0.857876	0.48851	0	23	0	22.1449	0.890374	0.54685	0	22	0	26.3981	0	13	0	11.2515	0.948442	0.786719	0	27	0	25.0466	0.983074	0.0360859	0	17	0	18.0575	0.949247	0.31624	0	13	0
2	16578824	16579120	16575752	16582404	AT2G39740	AT2G39750	0	19	0	18.6092	0.898831	0.272889	1	24	0.901283	21.6308	0.652224	0.119137	0	18	0	17.3308	0.890374	0.368819	0	10	0	11.9991	0	8	0	6.92398	0.948442	0.36683	0	11	0	10.2042	0.983074	0.934595	0	12	0	12.7465	0.949247	0.649242	0	11	0
2	19610923	19610962	19610473	19613232	AT2G47895	AT2G47900	0	19	0	18.6092	0.898831	0.506611	0	9	0	8.11155	0.857876	0.188259	0	13	0	12.5167	0.890374	0.711117	0	12	0	14.399	0	3	0	2.59649	0.948442	0.411701	1	4	0.927652	3.71061	0.517069	0.712622	0	6	0	6.37325	0.949247	0.641075	0	5	0
3	2144384	2144521	2143488	2145776	AT3G06780	AT3G06790	0	19	0	18.6092	0.898831	0.64552	0	23	0	20.7295	0.857876	0.433232	0	19	0	18.2936	0.890374	0.681132	0	13	0	15.5989	0	7	0	6.05848	0.948442	0.716833	0	5	0	4.63826	0.983074	0.954204	0	5	0	5.31104	0.949247	0.863197	0	5	0
3	8747831	8747901	8743253	8751634	AT3G24190	AT3G24200	0	19	0	18.6092	0.898831	0.506611	0	12	0	10.8154	0.857876	0.470641	0	14	0	13.4795	0.890374	0.847578	0	12	0	14.399	0	15	0	12.9825	0.449771	0.474171	0	14	0	12.9871	0.483218	0.475475	0	15	0	15.9331	0.552041	0.214542	1	10	0.959595
3	11499199	11499349	11497888	11501366	AT3G29642	AT3G29644	0	19	0	18.6092	0.898831	1.08974e-05	1	28	0.901283	25.2359	0.652224	0.000393931	0	59	0	56.8065	0.890374	0.932464	0	48	0	57.5959	0	65	0	56.2573	0.948442	7.17019e-07	0	65	0	60.2974	0.983074	7.37779e-06	1	154	1.06221	163.58	0.450535	0.00677543	0	123	0
3	19846647	19846820	19845097	19850968	AT3G53530	AT3G53540	0	19	0	18.6092	0.898831	0.0365929	0	12	0	10.8154	0.857876	0.448273	0	6	0	5.77693	0.890374	0.686099	0	6	0	7.19948	0	23	0	19.9064	0.948442	0.787695	1	15	0.927652	13.9148	0.517069	0.437779	0	8	0	8.49766	0.949247	0.0667702	0	19	0
3	20566248	20566329	20564236	20571248	AT3G55470	AT3G55480	0	19	0	18.6092	0.898831	0.792671	0	50	0	45.0641	0.857876	0.000516557	0	30	0	28.8847	0.890374	0.0938437	0	14	0	16.7988	0	5	0	4.32749	0.948442	0.21687	0	3	0	2.78296	0.983074	0.0810536	0	5	0	5.31104	0.949247	0.404255	0	9	0
3	21018089	21018157	21015371	21020431	AT3G56740	AT3G56750	0	19	0	18.6092	0.898831	0.000686851	0	14	0	12.618	0.857876	0.0132217	0	16	0	15.4051	0.890374	0.00347838	0	2	0	2.39983	0	5	0	4.32749	0.948442	0.458552	0	10	0	9.27652	0.983074	0.527016	0	9	0	9.55987	0.949247	0.486796	0	7	0
3	22975276	22975378	22973004	22976583	AT3G62030	AT3G62040	0	19	0	18.6092	0.898831	0.0365929	0	14	0	12.618	0.857876	0.267462	0	10	0	9.62822	0.890374	0.608351	0	6	0	7.19948	0	49	0	42.4094	0.948442	2.16953e-05	0	96	0	89.0546	0.983074	0.953875	0	122	0	129.589	0.949247	0.00521753	0	92	0
4	2116553	2116693	2113404	2118597	AT4G04320	AT4G04330	0	19	0	18.6092	0.898831	0.381044	0	16	0	14.4205	0.857876	0.852927	0	10	0	9.62822	0.890374	0.46286	0	11	0	13.199	0	105	0	90.8772	0.449771	0.373008	0	125	0	115.956	0.483218	0.357111	1	96	1.06221	101.972	0.923935	0.964821	1	107	0.959595
4	9918052	9918243	9915813	9920475	AT4G17830	AT4G17840	0	19	0	18.6092	0.898831	0.769815	0	13	0	11.7167	0.857876	0.128684	0	20	0	19.2564	0.890374	0.844878	0	17	0	20.3985	0	9	0	7.78948	0.948442	0.98983	0	4	0	3.71061	0.983074	0.241149	0	7	0	7.43546	0.949247	0.966147	0	8	0
4	10471331	10471390	10469664	10472742	AT4G19140	AT4G19150	0	19	0	18.6092	0.898831	0.0365929	0	13	0	11.7167	0.857876	0.348697	0	22	0	21.1821	0.890374	0.0135664	0	6	0	7.19948	0	7	0	6.05848	0.948442	0.49497	0	4	0	3.71061	0.983074	0.958363	0	4	0	4.24883	0.949247	0.875527	0	4	0
5	7985354	7985398	7981641	7986851	AT5G23670	AT5G23680	0	19	0	18.6092	0.898831	0.792671	0	23	0	20.7295	0.857876	0.559353	0	24	0	23.1077	0.890374	0.357069	0	14	0	16.7988	0	34	0	29.4269	0.948442	0.0156836	0	33	0	30.6125	0.983074	0.0269599	0	23	0	24.4308	0.949247	0.00341798	0	52	0
5	8516635	8516669	8515200	8522767	AT5G24800	AT5G24810	0	19	0	18.6092	0.898831	0.942571	0	10	0	9.01283	0.857876	0.0863171	0	7	0	6.73975	0.890374	0.0272135	0	15	0	17.9987	0	10	0	8.65497	0.948442	0.818455	0	10	0	9.27652	0.983074	0.702158	0	12	0	12.7465	0.949247	0.268372	0	8	0
5	9693262	9693289	9690607	9694840	AT5G27450	AT5G27460	0	19	0	18.6092	0.898831	0.640253	0	20	0	18.0257	0.857876	0.563607	0	14	0	13.4795	0.890374	0.182952	0	18	0	21.5984	0	7	0	6.05848	0.948442	0.0814555	0	3	0	2.78296	0.983074	0.0060968	0	19	0	20.182	0.949247	0.248165	0	14	0
1	2011885	2012006	2007615	2013545	AT1G06560	AT1G06570	0	20	0	19.5886	0.898831	0.414868	0	24	0	21.6308	0.857876	0.595143	0	23	0	22.1449	0.890374	0.657267	0	21	0	25.1982	0	5	0	4.32749	0.948442	0.21687	0	8	0	7.42122	0.983074	0.758545	0	6	0	6.37325	0.949247	0.587586	0	9	0
1	5983984	5984013	5982267	5987784	AT1G17430	AT1G17440	0	20	0	19.5886	0.898831	0.305704	0	21	0	18.9269	0.857876	0.351162	0	23	0	22.1449	0.890374	0.162314	0	11	0	13.199	0	14	0	12.117	0.948442	0.779296	0	7	0	6.49356	0.983074	0.114349	0	17	0	18.0575	0.949247	0.412945	0	14	0
1	19132221	19132318	19128144	19135541	AT1G51590	AT1G51600	0	20	0	19.5886	0.898831	0.213403	0	13	0	11.7167	0.857876	0.92486	0	13	0	12.5167	0.890374	0.945872	0	10	0	11.9991	0	11	0	9.52047	0.948442	0.490262	0	13	0	12.0595	0.983074	0.216878	0	7	0	7.43546	0.949247	0.841483	0	7	0
1	22294722	22297139	22294384	22297220	AT1G60505	AT1G60510	13	20	12.7326	19.5886	0.000470504	7.53245e-05	9	16	8.11155	14.4205	0.00737671	0.00121144	4	5	3.85129	4.81411	0.105139	0.214145	0	1	0	1.19991	74	104	64.0468	90.0117	0	0	89	120	82.561	111.318	0	0	0	0	0	0	0.949247	0.949247	0	0	0
1	27612616	27612815	27611363	27613350	AT1G73440	AT1G73445	0	20	0	19.5886	0.898831	0.680247	0	18	0	16.2231	0.857876	0.897072	0	15	0	14.4423	0.890374	0.67083	0	14	0	16.7988	0	54	0	46.7369	0.948442	0.0587976	2	41	1.8553	38.0337	0.26291	0.367896	0	47	0	49.9238	0.949247	0.0327673	0	32	0
2	9721236	9721425	9721231	9721937	AT2G22820	AT2G22821	2	20	1.95886	19.5886	0.333812	7.21656e-06	3	20	2.70385	18.0257	0.212698	1.55374e-05	0	0	0	0	0.890374	0.890374	0	0	0	0	4	56	3.46199	48.4678	0.080361	2.4362e-16	0	47	0	43.5996	0.983074	1.59028e-14	0	0	0	0	0.949247	0.949247	0	0	0
2	13919127	13919179	13916452	13925351	AT2G32800	AT2G32810	0	20	0	19.5886	0.898831	0.513474	0	29	0	26.1372	0.857876	0.791941	0	43	0	41.4013	0.890374	0.0420401	0	20	0	23.9983	0	17	0	14.7135	0.948442	0.263573	0	13	0	12.0595	0.983074	0.108253	0	14	0	14.8709	0.949247	0.313568	0	22	0
2	16401526	16401671	16399972	16406854	AT2G39270	AT2G39280	0	20	0	19.5886	0.898831	0.305704	0	15	0	13.5192	0.857876	0.982318	0	20	0	19.2564	0.890374	0.328958	0	11	0	13.199	0	14	0	12.117	0.948442	0.44349	1	11	0.927652	10.2042	0.517069	0.721476	0	7	0	7.43546	0.949247	0.786473	0	9	0
3	3164075	3164231	3161757	3166038	AT3G10220	AT3G10230	0	20	0	19.5886	0.898831	0.625855	0	21	0	18.9269	0.857876	0.543301	0	8	0	7.70257	0.890374	0.00732252	0	19	0	22.7984	1	24	0.865497	20.7719	0.552887	0.804229	0	16	0	14.8424	0.983074	0.447092	0	16	0	16.9953	0.949247	0.729251	0	20	0
3	3210884	3211294	3208239	3215556	AT3G10350	AT3G10360	0	20	0	19.5886	0.898831	0.680247	2	14	1.80257	12.618	0.37246	0.437785	0	10	0	9.62822	0.890374	0.175789	0	14	0	16.7988	0	8	0	6.92398	0.948442	0.0618937	0	6	0	5.56591	0.983074	0.0283253	0	8	0	8.49766	0.949247	0.175598	0	16	0
3	21668515	21668625	21666082	21671167	AT3G58590	AT3G58600	0	20	0	19.5886	0.898831	0.970725	0	24	0	21.6308	0.857876	0.737253	0	17	0	16.368	0.890374	0.63507	0	16	0	19.1986	0	3	0	2.59649	0.948442	0.442765	0	1	0	0.927652	0.983074	0.974614	0	4	0	4.24883	0.949247	0.174706	0	1	0
3	22298373	22298525	22298367	22303673	AT3G60328	AT3G60330	0	20	0	19.5886	0.898831	0.88642	0	16	0	14.4205	0.857876	0.3123	0	17	0	16.368	0.890374	0.512349	0	17	0	20.3985	0	1	0	0.865497	0.948442	0.922732	0	0	0	0	0.983074	0.483218	0	0	0	0	0.949247	0.552041	0	1	0
4	1149248	1149336	1147634	1151346	AT4G02610	AT4G02620	0	20	0	19.5886	0.403949	0.750884	0	21	0	18.9269	0.367976	0.664017	0	17	0	16.368	0.396383	0.406117	1	18	1.19991	21.5984	0	20	0	17.3099	0.449771	0.0013515	1	38	0.927652	35.2508	0.974614	0.5506	0	33	0	35.0529	0.552041	0.555886	1	42	0.959595
4	5255120	5255200	5252811	5256705	AT4G08320	AT4G08330	0	20	0	19.5886	0.898831	0.970725	0	21	0	18.9269	0.857876	0.941535	0	10	0	9.62822	0.890374	0.0834131	0	16	0	19.1986	0	7	0	6.05848	0.948442	0.120964	0	2	0	1.8553	0.983074	0.00338968	0	3	0	3.18662	0.949247	0.0222577	0	13	0
4	13027443	13027484	13024571	13028036	AT4G25500	AT4G25510	0	20	0	19.5886	0.898831	0.0117296	0	18	0	16.2231	0.857876	0.0421789	0	10	0	9.62822	0.890374	0.41718	0	5	0	5.99957	0	4	0	3.46199	0.948442	0.194024	0	11	0	10.2042	0.983074	0.553459	0	11	0	11.6843	0.949247	0.36877	0	8	0
4	13224338	13227622	13224338	13227872	AT4G26090	AT4G26095	19	20	18.6092	19.5886	0.0072537	0.00470031	13	14	11.7167	12.618	0.118527	0.0836702	16	16	15.4051	15.4051	0.0281461	0.0281461	4	4	4.79965	4.79965	8	8	6.92398	6.92398	0.36683	0.266762	5	5	4.63826	4.63826	0.125241	0.0826993	14	15	14.8709	15.9331	0.396264	0.402747	11	12	10.5555
5	9158318	9158404	9157142	9160383	AT5G26200	AT5G26210	0	20	0	19.5886	0.898831	0.88642	0	15	0	13.5192	0.857876	0.240179	0	37	0	35.6244	0.890374	0.0552977	0	17	0	20.3985	0	12	0	10.386	0.948442	0.512879	0	11	0	10.2042	0.983074	0.500265	0	15	0	15.9331	0.949247	0.643674	0	14	0
5	21414935	21415006	21413646	21417616	AT5G52840	AT5G52850	0	20	0	19.5886	0.898831	0.750884	0	16	0	14.4205	0.857876	0.234505	0	18	0	17.3308	0.890374	0.500703	0	18	0	21.5984	0	12	0	10.386	0.948442	0.247679	0	12	0	11.1318	0.983074	0.191017	0	17	0	18.0575	0.949247	0.0115196	0	6	0
5	24402129	24402195	24397023	24404948	AT5G60690	AT5G60700	0	20	0	19.5886	0.898831	0.305704	0	18	0	16.2231	0.857876	0.619255	0	13	0	12.5167	0.890374	0.876169	0	11	0	13.199	0	17	0	14.7135	0.948442	0.077667	0	16	0	14.8424	0.983074	0.0767236	0	14	0	14.8709	0.949247	0.0821225	0	7	0
5	25681202	25681265	25679432	25683641	AT5G64190	AT5G64200	0	20	0	19.5886	0.898831	0.88642	0	13	0	11.7167	0.857876	0.128684	0	14	0	13.4795	0.890374	0.24758	0	17	0	20.3985	0	7	0	6.05848	0.948442	0.150555	0	6	0	5.56591	0.983074	0.196919	0	4	0	4.24883	0.949247	0.374145	0	2	0
1	637214	637262	635144	638677	AT1G02860	AT1G02870	0	21	0	20.5681	0.898831	0.3382	0	12	0	10.8154	0.857876	0.470641	0	23	0	22.1449	0.890374	0.235505	0	12	0	14.399	0	10	0	8.65497	0.948442	0.29575	0	6	0	5.56591	0.983074	0.820598	0	14	0	14.8709	0.949247	0.0234489	0	5	0
1	1834829	1834861	1832943	1837648	AT1G06060	AT1G06070	0	21	0	20.5681	0.898831	0.577081	0	13	0	11.7167	0.857876	0.341438	0	19	0	18.2936	0.890374	0.831356	0	14	0	16.7988	0	9	0	7.78948	0.948442	0.819754	0	8	0	7.42122	0.983074	0.758545	0	9	0	9.55987	0.949247	0.822522	0	9	0
1	2037311	2037366	2035839	2040246	AT1G06650	AT1G06660	0	21	0	20.5681	0.898831	0.713404	0	3	0	2.70385	0.857876	0.000542201	0	13	0	12.5167	0.890374	0.333132	0	15	0	17.9987	0	6	0	5.19298	0.948442	0.23618	0	14	0	12.9871	0.983074	0.475475	0	11	0	11.6843	0.949247	0.650324	0	10	0
1	4206374	4206404	4200876	4208951	AT1G12360	AT1G12370	0	21	0	20.5681	0.898831	0.242494	0	15	0	13.5192	0.857876	0.982318	0	19	0	18.2936	0.890374	0.407339	0	11	0	13.199	0	5	0	4.32749	0.948442	0.458552	0	5	0	4.63826	0.983074	0.539245	0	5	0	5.31104	0.949247	0.714628	0	7	0
1	5776177	5776308	5773592	5778484	AT1G16880	AT1G16890	0	21	0	20.5681	0.898831	0.732884	0	24	0	21.6308	0.857876	0.843388	0	15	0	14.4423	0.890374	0.183407	0	19	0	22.7984	1	74	0.865497	64.0468	0.549723	0.608065	2	52	1.8553	48.2379	0.968271	0.305933	0	47	0	49.9238	0.29003	0.417167	2	61	1.91919
1	19186492	19186532	19180772	19188788	AT1G51720	AT1G51730	0	21	0	20.5681	0.898831	0.503499	0	30	0	27.0385	0.857876	0.826828	0	26	0	25.0334	0.890374	0.965437	0	21	0	25.1982	0	18	0	15.579	0.948442	0.629797	0	10	0	9.27652	0.983074	0.0811887	0	19	0	20.182	0.949247	0.749576	0	19	0
1	30398150	30398210	30397128	30400340	AT1G80890	AT1G80900	0	21	0	20.5681	0.898831	0.105824	0	16	0	14.4205	0.857876	0.517047	0	28	0	26.959	0.890374	0.0130842	0	9	0	10.7992	0	9	0	7.78948	0.948442	0.00228184	0	6	0	5.56591	0.983074	0.000376472	0	15	0	15.9331	0.949247	0.214571	0	25	0
2	9076437	9077048	9076292	9077468	AT2G21185	AT2G21187	21	21	20.5681	20.5681	0.017509	0.017509	6	6	5.4077	5.4077	0.599542	0.599542	6	7	5.77693	6.73975	0.686099	0.878572	6	6	7.19948	7.19948	7	8	6.05848	6.92398	0.839001	0.968756	10	10	9.27652	9.27652	0.527016	0.527016	3	3	3.18662	3.18662	0.298778	0.298778	7	7	6.71716
3	3663544	3663734	3660377	3663986	AT3G11590	AT3G11591	1	21	0.979432	20.5681	0.606286	0.00781836	0	14	0	12.618	0.857876	0.159311	0	6	0	5.77693	0.890374	0.918899	0	5	0	5.99957	0	12	0	10.386	0.948442	0.526435	0	10	0	9.27652	0.983074	0.702158	0	4	0	4.24883	0.949247	0.354779	0	8	0
3	6091110	6091231	6089605	6093151	AT3G17790	AT3G17800	0	21	0	20.5681	0.898831	0.242494	0	28	0	25.2359	0.857876	0.0665175	0	17	0	16.368	0.890374	0.60253	0	11	0	13.199	0	19	0	16.4444	0.948442	0.0674017	0	15	0	13.9148	0.983074	0.176768	0	5	0	5.31104	0.949247	0.543835	0	8	0
3	7775329	7776109	7775329	7776207	AT3G22070	AT3G22072	21	21	20.5681	20.5681	0.242494	0.242494	14	14	12.618	12.618	0.883413	0.883413	11	11	10.591	10.591	0.593961	0.593961	11	11	13.199	13.199	4	4	3.46199	3.46199	0.541986	0.541986	9	9	8.34887	8.34887	0.0443619	0.0443619	4	4	4.24883	4.24883	0.374145	0.374145	2	2	1.91919
3	17697942	17697999	17692702	17700833	AT3G47950	AT3G47960	0	21	0	20.5681	0.898831	0.105824	0	19	0	17.1244	0.857876	0.268979	0	19	0	18.2936	0.890374	0.200194	0	9	0	10.7992	0	26	0	22.5029	0.948442	0.293495	0	24	0	22.2636	0.983074	0.2881	0	23	0	24.4308	0.949247	0.482998	0	31	0
3	20932791	20932869	20930557	20934540	AT3G56450	AT3G56460	0	21	0	20.5681	0.898831	0.713404	0	15	0	13.5192	0.857876	0.422667	0	14	0	13.4795	0.890374	0.429824	0	15	0	17.9987	0	8	0	6.92398	0.948442	0.493439	0	1	0	0.927652	0.983074	0.00533629	0	8	0	8.49766	0.949247	0.815695	0	10	0
3	22773386	22773790	22771442	22775827	AT3G61530	AT3G61540	2	21	1.95886	20.5681	0.333812	0.000246293	2	29	1.80257	26.1372	0.37246	9.97731e-06	1	4	0.962822	3.85129	0.615635	0.651735	0	2	0	2.39983	1	36	0.865497	31.1579	0.313871	7.79743e-06	0	50	0	46.3826	0.11675	1.2111e-09	1	2	1.06221	2.12442	0.441657	0.234883	3	6	2.87878
3	23326867	23326973	23324609	23328709	AT3G63130	AT3G63140	0	21	0	20.5681	0.898831	0.017509	0	13	0	11.7167	0.857876	0.348697	0	15	0	14.4423	0.890374	0.153608	0	6	0	7.19948	0	69	0	59.7193	0.948442	0.0447724	0	97	0	89.9822	0.983074	0.56126	1	91	1.06221	96.6609	0.450535	0.292262	0	86	0
5	1799490	1799527	1795294	1804492	AT5G05970	AT5G05980	0	21	0	20.5681	0.898831	0.450692	0	14	0	12.618	0.857876	0.566055	0	13	0	12.5167	0.890374	0.564159	0	13	0	15.5989	0	8	0	6.92398	0.948442	0.755612	0	10	0	9.27652	0.983074	0.368654	0	11	0	11.6843	0.949247	0.162222	0	6	0
5	9308290	9308440	9305513	9309625	AT5G26700	AT5G26710	0	21	0	20.5681	0.898831	0.257018	0	23	0	20.7295	0.857876	0.254636	0	20	0	19.2564	0.890374	0.181098	0	24	0	28.7979	0	11	0	9.52047	0.948442	0.0278472	0	16	0	14.8424	0.983074	0.286088	0	20	0	21.2442	0.949247	0.975746	0	22	0
5	11521176	11521244	11519920	11522261	AT5G31919	AT5G31989	0	21	0	20.5681	0.898831	0.00083248	2	40	1.80257	36.0513	0.37246	0.159129	0	43	0	41.4013	0.890374	0.423851	0	41	0	49.1965	0	148	0	128.094	0.449771	0.00122329	1	132	0.927652	122.45	0.974614	0.000401892	1	204	1.06221	216.69	0.923935	0.0864592	1	190	0.959595
5	22039383	22039568	22038273	22046298	AT5G54270	AT5G54280	0	21	0	20.5681	0.898831	0.713404	0	15	0	13.5192	0.857876	0.422667	0	13	0	12.5167	0.890374	0.333132	0	15	0	17.9987	4	294	3.46199	254.456	0.541986	1.17424e-65	1	474	0.927652	439.707	0.599829	5.90679e-22	2	620	2.12442	658.569	0.905001	0.00645157	2	794	1.91919
5	23579722	23579786	23577439	23582395	AT5G58320	AT5G58330	0	21	0	20.5681	0.898831	0.242494	0	19	0	17.1244	0.857876	0.518293	0	19	0	18.2936	0.890374	0.407339	0	11	0	13.199	0	34	0	29.4269	0.948442	0.364718	0	40	0	37.1061	0.983074	0.0634663	0	36	0	38.2395	0.949247	0.0527913	0	24	0
5	26855216	26856006	26854022	26856941	AT5G67300	AT5G67310	0	21	0	20.5681	0.898831	0.61208	2	39	1.80257	35.15	0.37246	0.169715	3	25	2.88847	24.0705	0.189503	0.990578	0	20	0	23.9983	1	8	0.865497	6.92398	0.552887	0.648009	1	12	0.927652	11.1318	0.517069	0.57695	2	13	2.12442	13.8087	0.213834	0.280703	0	9	0
1	2829105	2829315	2827061	2838469	AT1G08830	AT1G08840	6	22	5.87659	21.5475	0.0306759	0.190291	5	19	4.50641	17.1244	0.0693633	0.518293	4	15	3.85129	14.4423	0.105139	0.846306	0	11	0	13.199	0	26	0	22.5029	0.948442	0.0521726	0	18	0	16.6977	0.983074	0.325463	0	16	0	16.9953	0.949247	0.309008	0	12	0
1	3290311	3290471	3288087	3296198	AT1G10070	AT1G10090	2	22	1.95886	21.5475	0.811599	0.0656731	1	21	0.901283	18.9269	0.428246	0.022385	0	21	0	20.2193	0.176465	0.0408386	2	30	2.39983	35.9974	0	8	0	6.92398	0.449771	0.545863	1	6	0.927652	5.56591	0.974614	0.820598	0	8	0	8.49766	0.552041	0.32096	1	5	0.959595
1	5179887	5180049	5177529	5181389	AT1G15030	AT1G15040	0	22	0	21.5475	0.898831	0.0789011	0	17	0	15.3218	0.857876	0.420802	0	15	0	14.4423	0.890374	0.51562	0	9	0	10.7992	0	7	0	6.05848	0.948442	0.839001	0	14	0	12.9871	0.983074	0.155697	0	18	0	19.1197	0.949247	0.0146076	0	7	0
1	26833406	26833709	26832335	26835032	AT1G71180	AT1G71190	1	22	0.979432	21.5475	0.481402	0.484134	3	18	2.70385	16.2231	0.968973	0.897072	1	20	0.962822	19.2564	0.470179	0.717664	2	14	2.39983	16.7988	0	7	0	6.05848	0.213291	0.176506	1	10	0.927652	9.27652	0.599829	0.618688	0	7	0	7.43546	0.29003	0.373276	2	12	1.91919
1	27936508	27936608	27935298	27940190	AT1G74300	AT1G74310	0	22	0	21.5475	0.898831	0.0246093	0	9	0	8.11155	0.857876	0.909876	1	13	0.962822	12.5167	0.615635	0.419302	0	7	0	8.3994	0	4	0	3.46199	0.948442	0.438795	0	4	0	3.71061	0.983074	0.511303	0	2	0	2.12442	0.949247	0.234883	0	6	0
2	83260	83290	81436	85229	AT2G01100	AT2G01110	1	22	0.979432	21.5475	0.606286	0.977249	0	17	0	15.3218	0.857876	0.303206	0	20	0	19.2564	0.890374	0.710624	0	18	0	21.5984	0	25	0	21.6374	0.948442	0.514596	0	16	0	14.8424	0.983074	0.0756962	0	25	0	26.5552	0.949247	0.922676	0	27	0
2	175040	175617	174271	176407	AT2G01400	AT2G01410	11	22	10.7738	21.5475	0.637535	0.401499	9	25	8.11155	22.5321	0.909876	0.472019	15	23	14.4423	22.1449	0.24889	0.448538	7	23	8.3994	27.598	2	11	1.73099	9.52047	0.593486	0.509698	9	25	8.34887	23.1913	0.104717	0.0676428	10	24	10.6221	25.493	0.0366016	0.0351665	3	13	2.87878
2	8470620	8471644	8470374	8471735	AT2G19570	AT2G19572	22	22	21.5475	21.5475	0.32195	0.32195	21	21	18.9269	18.9269	0.156716	0.156716	25	25	24.0705	24.0705	0.522129	0.522129	24	24	28.7979	28.7979	13	13	11.2515	11.2515	0.0347367	0.0347367	22	22	20.4083	20.4083	0.683352	0.683352	13	14	13.8087	14.8709	0.138713	0.197204	24	24	23.0303
2	8947242	8947310	8945318	8949413	AT2G20770	AT2G20780	0	22	0	21.5475	0.898831	0.271727	0	9	0	8.11155	0.857876	0.188259	0	17	0	16.368	0.890374	0.758597	0	12	0	14.399	0	5	0	4.32749	0.948442	0.362013	0	5	0	4.63826	0.983074	0.311843	0	8	0	8.49766	0.949247	0.0443641	0	2	0
2	13041085	13041684	13036876	13042586	AT2G30600	AT2G30615	5	22	4.89716	21.5475	0.355272	0.254739	7	21	6.30898	18.9269	0.573734	0.116951	4	19	3.85129	18.2936	0.210705	0.101927	7	25	8.3994	29.9978	2	211	1.73099	182.62	0.290696	0.251281	2	319	1.8553	295.921	0.26291	1.00765e-10	1	72	1.06221	76.479	0.450535	2.96559e-08	0	169	0
2	14530735	14530958	14529608	14532505	AT2G34460	AT2G34470	1	22	0.979432	21.5475	0.606286	0.126337	2	13	1.80257	11.7167	0.37246	0.92486	2	16	1.92564	15.4051	0.341562	0.560185	0	10	0	11.9991	0	12	0	10.386	0.948442	0.375224	0	13	0	12.0595	0.983074	0.216878	1	16	1.06221	16.9953	0.450535	0.035589	0	7	0
3	1417907	1418280	1417893	1423664	AT3G05080	AT3G05090	3	22	2.9383	21.5475	0.183791	0.493849	1	26	0.901283	23.4334	0.652224	0.665154	2	28	1.92564	26.959	0.341562	0.958246	0	22	0	26.3981	2	11	1.73099	9.52047	0.290696	0.844664	1	7	0.927652	6.49356	0.517069	0.57971	0	2	0	2.12442	0.949247	0.0581136	0	9	0
3	2282233	2282339	2280194	2285549	AT3G07170	AT3G07180	0	22	0	21.5475	0.898831	0.370263	0	11	0	9.91411	0.857876	0.262486	0	11	0	10.591	0.890374	0.339968	0	13	0	15.5989	1	16	0.865497	13.848	0.922732	0.793328	0	15	0	13.9148	0.483218	0.780614	0	20	0	21.2442	0.552041	0.133816	1	13	0.959595
3	2782698	2782740	2782133	2787804	AT3G09085	AT3G09090	0	22	0	21.5475	0.898831	0.370263	0	16	0	14.4205	0.857876	0.809689	0	15	0	14.4423	0.890374	0.821006	0	13	0	15.5989	0	7	0	6.05848	0.948442	0.0227026	0	15	0	13.9148	0.983074	0.656103	0	9	0	9.55987	0.949247	0.199828	0	17	0
3	4017830	4017869	4014213	4018631	AT3G12640	AT3G12650	0	22	0	21.5475	0.898831	0.610366	0	7	0	6.30898	0.857876	0.017911	0	7	0	6.73975	0.890374	0.0272135	0	15	0	17.9987	0	5	0	4.32749	0.948442	0.21687	0	6	0	5.56591	0.983074	0.414196	0	8	0	8.49766	0.949247	0.987066	0	9	0
3	19684686	19685360	19679208	19686674	AT3G53090	AT3G53100	8	22	7.83546	21.5475	0.00929918	0.0789011	3	15	2.70385	13.5192	0.212698	0.627245	2	8	1.92564	7.70257	0.341562	0.479107	0	9	0	10.7992	1	7	0.865497	6.05848	0.552887	0.944792	2	9	1.8553	8.34887	0.26291	0.496899	2	6	2.12442	6.37325	0.213834	0.851924	0	6	0
4	898307	898370	897547	900870	AT4G02040	AT4G02050	0	22	0	21.5475	0.898831	0.0789011	0	16	0	14.4205	0.857876	0.517047	0	21	0	20.2193	0.890374	0.116341	0	9	0	10.7992	0	7	0	6.05848	0.948442	0.49497	0	4	0	3.71061	0.983074	0.958363	0	5	0	5.31104	0.949247	0.632587	0	4	0
4	7009769	7009796	7008603	7011375	AT4G11590	AT4G11600	0	22	0	21.5475	0.898831	0.271727	0	18	0	16.2231	0.857876	0.77911	0	15	0	14.4423	0.890374	0.983857	0	12	0	14.399	0	12	0	10.386	0.948442	0.693753	0	19	0	17.6254	0.983074	0.0751705	0	13	0	13.8087	0.949247	0.280703	0	9	0
4	18543893	18543978	18542551	18547523	AT4G39990	AT4G40000	0	22	0	21.5475	0.403949	0.401499	0	43	0	38.7552	0.367976	0.194162	0	41	0	39.4757	0.396383	0.173067	1	23	1.19991	27.598	0	41	0	35.4854	0.948442	0.898406	0	17	0	15.7701	0.983074	0.00305412	0	20	0	21.2442	0.949247	0.0487716	0	38	0
5	4000699	4000801	3995342	4002634	AT5G12350	AT5G12360	0	22	0	21.5475	0.898831	0.370263	0	15	0	13.5192	0.857876	0.685774	0	8	0	7.70257	0.890374	0.112554	0	13	0	15.5989	0	14	0	12.117	0.948442	0.930699	0	14	0	12.9871	0.983074	0.921889	0	5	0	5.31104	0.949247	0.102121	0	13	0
5	5988744	5988885	5987187	5990681	AT5G18100	AT5G18110	0	22	0	21.5475	0.898831	0.271727	0	5	0	4.50641	0.857876	0.023035	0	18	0	17.3308	0.890374	0.642798	0	12	0	14.399	0	6	0	5.19298	0.948442	0.161187	0	9	0	8.34887	0.983074	0.607696	0	10	0	10.6221	0.949247	0.97729	0	11	0
5	6966178	6966226	6963438	6968033	AT5G20590	AT5G20600	0	22	0	21.5475	0.898831	0.370263	0	17	0	15.3218	0.857876	0.934565	0	16	0	15.4051	0.890374	0.952411	0	13	0	15.5989	0	6	0	5.19298	0.948442	0.0291915	0	11	0	10.2042	0.983074	0.391259	0	9	0	9.55987	0.949247	0.343852	0	15	0
5	16854191	16854224	16852630	16855645	AT5G42180	AT5G42190	0	22	0	21.5475	0.898831	0.0789011	0	18	0	16.2231	0.857876	0.33836	0	13	0	12.5167	0.890374	0.762658	0	9	0	10.7992	0	9	0	7.78948	0.948442	0.589833	0	10	0	9.27652	0.983074	0.368654	0	16	0	16.9953	0.949247	0.0185398	0	6	0
5	25943888	25944114	25940711	25945442	AT5G64910	AT5G64920	0	22	0	21.5475	0.898831	0.370263	0	16	0	14.4205	0.857876	0.809689	0	7	0	6.73975	0.890374	0.0686669	0	13	0	15.5989	0	10	0	8.65497	0.449771	0.450372	0	11	0	10.2042	0.483218	0.267879	0	8	0	8.49766	0.552041	0.475326	1	6	0.959595
1	743885	744184	739679	746479	AT1G03090	AT1G03100	0	23	0	22.5269	0.403949	0.911607	0	19	0	17.1244	0.367976	0.46893	0	11	0	10.591	0.396383	0.0592938	1	18	1.19991	21.5984	0	1	0	0.865497	0.948442	0.549723	2	5	1.8553	4.63826	0.26291	0.311843	0	5	0	5.31104	0.949247	0.227452	0	2	0
1	28574740	28575036	28571130	28577700	AT1G76140	AT1G76150	0	23	0	22.5269	0.403949	0.484506	0	19	0	17.1244	0.367976	0.120718	1	22	0.962822	21.1821	0.83622	0.369651	1	23	1.19991	27.598	1	15	0.865497	12.9825	0.922732	0.474171	3	21	2.78296	19.4807	0.396515	0.0623787	0	13	0	13.8087	0.552041	0.388616	1	10	0.959595
1	29908013	29909437	29903420	29909988	AT1G79500	AT1G79510	2	23	1.95886	22.5269	0.333812	8.71787e-05	0	22	0	19.8282	0.857876	0.000312358	1	3	0.962822	2.88847	0.615635	0.90254	0	2	0	2.39983	2	64	1.73099	55.3918	0.704259	7.95349e-15	8	59	7.42122	54.7315	0.0246416	2.353e-14	8	11	8.49766	11.6843	0.0140025	0.0213311	1	3	0.959595
2	8260038	8260545	8257000	8261985	AT2G19060	AT2G19070	0	23	0	22.5269	0.898831	0.117457	0	16	0	14.4205	0.857876	0.00376638	0	33	0	31.7731	0.890374	0.709895	0	29	0	34.7975	1	17	0.865497	14.7135	0.552887	1.88576e-05	0	5	0	4.63826	0.983074	0.0345609	0	2	0	2.12442	0.949247	0.213834	0	0	0
2	11885571	11886013	11877430	11889176	AT2G27900	AT2G27920	0	23	0	22.5269	0.403949	0.911607	2	17	1.80257	15.3218	0.851747	0.303206	0	27	0	25.9962	0.396383	0.560129	1	18	1.19991	21.5984	1	9	0.865497	7.78948	0.174064	6.70586e-13	1	10	0.927652	9.27652	0.203282	1.99851e-11	1	71	1.06221	75.4168	0.270032	0.23273	4	64	3.83838
2	16598072	16598162	16596987	16603319	AT2G39795	AT2G39800	0	23	0	22.5269	0.898831	0.0171979	0	18	0	16.2231	0.857876	0.143305	0	13	0	12.5167	0.890374	0.419302	0	7	0	8.3994	0	18	0	15.579	0.948442	0.976018	0	29	0	26.9019	0.983074	0.0700451	0	16	0	16.9953	0.949247	0.768787	0	16	0
3	319061	319121	317432	321560	AT3G01920	AT3G01930	0	23	0	22.5269	0.898831	0.147803	0	19	0	17.1244	0.857876	0.518293	0	17	0	16.368	0.890374	0.60253	0	11	0	13.199	0	5	0	4.32749	0.948442	0.162473	0	1	0	0.927652	0.983074	0.974614	0	8	0	8.49766	0.949247	0.0140025	0	1	0
3	3645022	3646061	3639435	3647542	AT3G11560	AT3G11570	0	23	0	22.5269	0.403949	0.147803	0	15	0	13.5192	0.367976	0.982318	1	12	0.962822	11.5539	0.83622	0.733373	1	11	1.19991	13.199	6	16	5.19298	13.848	0.235845	0.0140536	2	18	1.8553	16.6977	0.968271	0.00336475	1	4	1.06221	4.24883	0.702994	0.875527	2	4	1.91919
3	4782757	4783137	4782757	4787236	AT3G14340	AT3G14350	6	23	5.87659	22.5269	0.534555	0.516637	4	8	3.60513	7.21026	0.947313	0.032475	7	23	6.73975	22.1449	0.40013	0.551634	3	15	3.59974	17.9987	2	11	1.73099	9.52047	0.704259	0.393959	1	14	0.927652	12.9871	0.974614	0.926743	4	11	4.24883	11.6843	0.174706	0.744456	1	14	0.959595
3	6508385	6508553	6501668	6509343	AT3G18860	AT3G18870	0	23	0	22.5269	0.898831	0.0330102	0	17	0	15.3218	0.857876	0.292668	0	9	0	8.6654	0.890374	0.811803	0	8	0	9.59931	0	7	0	6.05848	0.948442	0.0814555	0	13	0	12.0595	0.983074	0.780415	0	12	0	12.7465	0.949247	0.906322	0	14	0
3	16733755	16733854	16732593	16735951	AT3G45590	AT3G45600	0	23	0	22.5269	0.898831	0.5862	0	26	0	23.4334	0.857876	0.665154	0	24	0	23.1077	0.890374	0.641066	0	22	0	26.3981	0	14	0	12.117	0.948442	0.930699	0	20	0	18.553	0.983074	0.270181	0	15	0	15.9331	0.949247	0.518118	0	13	0
3	20936098	20936436	20934815	20939631	AT3G56470	AT3G56480	0	23	0	22.5269	0.403949	0.0957495	0	14	0	12.618	0.367976	0.935995	0	6	0	5.77693	0.396383	0.153161	1	10	1.19991	11.9991	1	12	0.865497	10.386	0.552887	0.526435	0	9	0	8.34887	0.983074	0.87147	0	8	0	8.49766	0.949247	0.831719	0	8	0
4	10312624	10313104	10311030	10316790	AT4G18770	AT4G18780	2	23	1.95886	22.5269	0.333812	0.00123377	0	7	0	6.30898	0.857876	0.716978	0	4	0	3.85129	0.890374	0.734494	0	4	0	4.79965	1	7	0.865497	6.05848	0.552887	0.150555	0	4	0	3.71061	0.983074	0.481361	1	4	1.06221	4.24883	0.450535	0.374145	0	2	0
4	10777512	10777588	10776657	10780461	AT4G19850	AT4G19860	0	23	0	22.5269	0.898831	0.00955672	0	41	0	36.9526	0.857876	0.410493	0	36	0	34.6616	0.890374	0.286735	0	37	0	44.3968	0	10	0	8.65497	0.948442	0.29575	0	7	0	6.49356	0.983074	0.624303	0	11	0	11.6843	0.949247	0.0942038	0	5	0
4	10991615	10991709	10989952	10992159	AT4G20360	AT4G20362	0	23	0	22.5269	0.898831	0.775443	0	27	0	24.3346	0.857876	0.591294	0	20	0	19.2564	0.890374	0.844878	0	17	0	20.3985	0	328	0	283.883	0.449771	0.00354985	1	430	0.927652	398.89	0.974614	0.0931776	0	392	0	416.386	0.552041	0.0253765	1	369	0.959595
4	12613076	12613719	12612535	12616117	AT4G24380	AT4G24390	5	23	4.89716	22.5269	0.205951	0.00340401	2	6	1.80257	5.4077	0.851747	0.827498	5	8	4.81411	7.70257	0.214145	0.701656	1	5	1.19991	5.99957	1	9	0.865497	7.78948	0.552887	0.00322895	1	4	0.927652	3.71061	0.517069	0.0679714	1	3	1.06221	3.18662	0.450535	0.101491	0	0	0
4	12911550	12911580	12909575	12914014	AT4G25170	AT4G25180	0	23	0	22.5269	0.898831	0.699339	0	18	0	16.2231	0.857876	0.166649	0	27	0	25.9962	0.890374	0.93235	0	21	0	25.1982	0	11	0	9.52047	0.948442	0.509698	0	14	0	12.9871	0.983074	0.921889	0	12	0	12.7465	0.949247	0.947449	0	13	0
4	13372422	13372460	13371066	13375963	AT4G26470	AT4G26480	0	23	0	22.5269	0.898831	0.822416	0	20	0	18.0257	0.857876	0.357422	0	21	0	20.2193	0.890374	0.573651	0	20	0	23.9983	0	15	0	12.9825	0.948442	0.77132	0	7	0	6.49356	0.983074	0.232009	0	5	0	5.31104	0.949247	0.147633	0	12	0
4	13873708	13873907	13872079	13876528	AT4G27852	AT4G27860	7	23	6.85603	22.5269	0.611756	0.395005	2	22	1.80257	19.8282	0.254016	0.201904	0	18	0	17.3308	0.0349738	0.101079	4	24	4.79965	28.7979	0	3	0	2.59649	0.948442	0.786485	0	3	0	2.78296	0.983074	0.719498	0	3	0	3.18662	0.949247	0.59491	0	2	0
4	14926834	14926861	14925410	14930156	AT4G30550	AT4G30560	0	23	0	22.5269	0.898831	0.147803	0	21	0	18.9269	0.857876	0.351162	0	25	0	24.0705	0.890374	0.0964807	0	11	0	13.199	0	4	0	3.46199	0.948442	0.124332	0	11	0	10.2042	0.983074	0.721476	0	6	0	6.37325	0.949247	0.587586	0	9	0
4	16452960	16453260	16451876	16454633	AT4G34410	AT4G34412	0	23	0	22.5269	0.898831	0.0957495	1	15	0.901283	13.5192	0.652224	0.80356	0	11	0	10.591	0.890374	0.757346	0	10	0	11.9991	0	1	0	0.865497	0.948442	0.552887	0	1	0	0.927652	0.983074	0.517069	0	2	0	2.12442	0.949247	0.213834	0	0	0
4	17938372	17938728	17936921	17941558	AT4G38260	AT4G38270	3	23	2.9383	22.5269	0.183791	0.822416	4	26	3.60513	23.4334	0.121464	0.91481	0	20	0	19.2564	0.890374	0.478708	0	20	0	23.9983	0	10	0	8.65497	0.948442	0.450372	5	19	4.63826	17.6254	0.0345609	0.0119501	0	10	0	10.6221	0.949247	0.237513	0	6	0
5	372905	372969	370400	374954	AT5G01960	AT5G01970	0	23	0	22.5269	0.898831	0.911607	0	11	0	9.91411	0.857876	0.0386645	0	15	0	14.4423	0.890374	0.246249	0	18	0	21.5984	0	8	0	6.92398	0.948442	0.82909	0	2	0	1.8553	0.983074	0.0576532	0	6	0	6.37325	0.949247	0.753206	0	8	0
5	627034	627124	625254	629255	AT5G02760	AT5G02770	1	23	0.979432	22.5269	0.606286	0.30095	0	20	0	18.0257	0.857876	0.713196	0	8	0	7.70257	0.890374	0.112554	0	13	0	15.5989	0	13	0	11.2515	0.213291	0.0695637	0	21	0	19.4807	0.237519	0.792253	0	10	0	10.6221	0.29003	0.0691865	2	22	1.91919
5	3187277	3187312	3185746	3190251	AT5G10160	AT5G10170	0	23	0	22.5269	0.898831	0.00811816	0	21	0	18.9269	0.857876	0.0305554	0	13	0	12.5167	0.890374	0.278602	0	6	0	7.19948	0	10	0	8.65497	0.948442	0.991323	0	11	0	10.2042	0.983074	0.721476	0	12	0	12.7465	0.949247	0.379558	0	9	0
5	4747860	4747934	4746332	4753592	AT5G14710	AT5G14720	0	23	0	22.5269	0.898831	0.216034	0	23	0	20.7295	0.857876	0.321978	0	16	0	15.4051	0.890374	0.883827	0	12	0	14.399	0	17	0	14.7135	0.948442	0.813848	0	6	0	5.56591	0.983074	0.0660774	0	11	0	11.6843	0.949247	0.744456	0	14	0
5	9508718	9508878	9508098	9515407	AT5G27020	AT5G27030	0	23	0	22.5269	0.898831	0.642427	0	20	0	18.0257	0.857876	0.828852	0	16	0	15.4051	0.890374	0.524473	0	16	0	19.1986	0	1	0	0.865497	0.948442	0.313871	0	7	0	6.49356	0.983074	0.249125	0	3	0	3.18662	0.949247	0.889263	0	3	0
5	21636241	21636355	21634581	21638398	AT5G53310	AT5G53320	0	23	0	22.5269	0.898831	0.216034	0	8	0	7.21026	0.857876	0.125083	0	15	0	14.4423	0.890374	0.983857	0	12	0	14.399	0	4	0	3.46199	0.948442	0.438795	0	2	0	1.8553	0.983074	0.163584	0	4	0	4.24883	0.949247	0.668807	0	6	0
5	23530081	23532840	23524427	23533111	AT5G58140	AT5G58150	23	23	22.5269	22.5269	0.00123377	0.00123377	11	12	9.91411	10.8154	0.229575	0.166002	16	18	15.4051	17.3308	0.0281461	0.0124382	4	4	4.79965	4.79965	10	45	8.65497	38.9474	0.386426	0.772109	19	53	17.6254	49.1656	0.34368	0.160465	8	32	8.49766	33.9907	0.408442	0.777479	13	38	12.4747
1	413522	413554	411779	414645	AT1G02170	AT1G02180	0	24	0	23.5064	0.898831	0.0119272	0	14	0	12.618	0.857876	0.406632	0	8	0	7.70257	0.890374	0.843274	0	7	0	8.3994	0	8	0	6.92398	0.948442	0.545863	0	9	0	8.34887	0.983074	0.333833	0	5	0	5.31104	0.949247	0.863197	0	5	0
1	11967816	11967843	11966470	11971532	AT1G33040	AT1G33050	0	24	0	23.5064	0.898831	0.00236618	0	30	0	27.0385	0.857876	0.00852914	0	25	0	24.0705	0.890374	0.00290803	0	42	0	50.3964	0	12	0	10.386	0.948442	0.0451171	0	20	0	18.553	0.983074	0.677357	0	29	0	30.804	0.949247	0.180818	0	22	0
1	12124237	12126481	12118992	12126593	AT1G33415	AT1G33430	0	24	0	23.5064	0.898831	0.00343362	1	45	0.901283	40.5577	0.652224	0.364517	0	60	0	57.7693	0.890374	0.437097	0	41	0	49.1965	0	43	0	37.2164	0.449771	0.00200854	0	57	0	52.8762	0.483218	0.179913	1	59	1.06221	62.6703	0.923935	0.700162	1	70	0.959595
1	12120886	12123576	12118992	12126593	AT1G33415	AT1G33420	23	24	22.5269	23.5064	0.013517	0.00343362	40	45	36.0513	40.5577	0.42308	0.364517	57	60	54.8808	57.7693	0.266595	0.437097	36	41	43.1969	49.1965	41	43	35.4854	37.2164	0.0124559	0.00200854	50	57	46.3826	52.8762	0.222892	0.179913	56	59	59.4836	62.6703	0.92619	0.700162	61	70	58.5353
1	18501570	18501886	18498639	18504609	AT1G49960	AT1G49970	1	24	0.979432	23.5064	0.606286	0.113687	3	16	2.70385	14.4205	0.212698	0.852927	0	12	0	11.5539	0.890374	0.733373	0	11	0	13.199	2	19	1.73099	16.4444	0.704259	0.626867	0	17	0	15.7701	0.483218	0.554655	0	25	0	26.5552	0.552041	0.27894	1	20	0.959595
2	8989275	8989416	8987666	8993114	AT2G20890	AT2G20900	0	24	0	23.5064	0.898831	0.0235352	0	21	0	18.9269	0.857876	0.102263	0	16	0	15.4051	0.890374	0.289405	0	8	0	9.59931	0	34	0	29.4269	0.948442	0.0156836	0	49	0	45.4549	0.983074	0.639651	0	47	0	49.9238	0.949247	0.992629	0	52	0
2	15059763	15061100	15059337	15062122	AT2G35859	AT2G35860	22	24	21.5475	23.5064	0.126337	0.242116	9	9	8.11155	8.11155	0.384416	0.127205	15	17	14.4423	16.368	0.676753	0.918934	10	13	11.9991	15.5989	8	10	6.92398	8.65497	0.36683	0.647573	14	15	12.9871	13.9148	0.617093	0.496435	6	7	6.37325	7.43546	0.335324	0.488038	11	11	10.5555
2	15673687	15675920	15673442	15675978	AT2G37360	AT2G37362	22	24	21.5475	23.5064	0.598877	0.475452	15	15	13.5192	13.5192	0.0627666	0.0196091	11	15	10.591	14.4423	0.0171641	0.0336445	21	24	25.1982	28.7979	2	2	1.73099	1.73099	0.226555	0.226555	1	1	0.927652	0.927652	0.114263	0.114263	1	1	1.06221	1.06221	0.16183	0.16183	5	5	4.79797
3	1314479	1315045	1313316	1315243	AT3G04790	AT3G04800	1	24	0.979432	23.5064	0.606286	0.930108	0	18	0	16.2231	0.857876	0.223298	0	11	0	10.591	0.890374	0.0263022	0	20	0	23.9983	0	85	0	73.5673	0.948442	0.00538472	1	139	0.927652	128.944	0.517069	0.193734	0	93	0	98.7853	0.949247	0.468852	0	114	0
3	2372317	2372445	2367302	2373556	AT3G07400	AT3G07410	1	24	0.979432	23.5064	0.848765	0.0235352	1	10	0.901283	9.01283	0.788249	0.863041	0	6	0	5.77693	0.396383	0.343673	1	8	1.19991	9.59931	0	8	0	6.92398	0.948442	0.648009	0	4	0	3.71061	0.983074	0.159747	0	4	0	4.24883	0.949247	0.249748	0	9	0
3	9279513	9279587	9278878	9282860	AT3G25550	AT3G25560	1	24	0.979432	23.5064	0.606286	0.000781635	0	13	0	11.7167	0.857876	0.118527	0	8	0	7.70257	0.890374	0.477454	0	4	0	4.79965	0	3	0	2.59649	0.948442	0.887517	0	5	0	4.63826	0.983074	0.541692	0	3	0	3.18662	0.949247	0.889263	0	3	0
3	20916172	20921338	20915497	20921340	AT3G56408	AT3G56410	24	24	23.5064	23.5064	0.249917	0.249917	17	17	15.3218	15.3218	0.0140396	0.0140396	15	15	14.4423	14.4423	0.0104426	0.0104426	27	27	32.3977	32.3977	16	16	13.848	13.848	0.151287	0.151287	6	6	5.56591	5.56591	0.001041	0.001041	23	23	24.4308	24.4308	0.726317	0.726317	23	23	22.0707
3	23415589	23415659	23412024	23417119	AT3G63400	AT3G63410	0	24	0	23.5064	0.898831	0.548207	0	33	0	29.7423	0.857876	0.154723	0	25	0	24.0705	0.890374	0.497442	0	16	0	19.1986	0	46	0	39.8129	0.948442	0.00100935	0	66	0	61.225	0.983074	0.298899	0	76	0	80.7278	0.949247	0.529208	0	76	0
4	10955438	10955584	10955159	10959213	AT4G20290	AT4G20300	1	24	0.979432	23.5064	0.606286	0.170038	0	20	0	18.0257	0.857876	0.565016	2	16	1.92564	15.4051	0.341562	0.883827	0	12	0	14.399	1	12	0.865497	10.386	0.0945045	0.794438	0	16	0	14.8424	0.0282077	0.515734	4	13	4.24883	13.8087	0.881532	0.647708	5	12	4.79797
4	11517353	11517396	11511115	11519765	AT4G21670	AT4G21680	0	24	0	23.5064	0.898831	0.113687	0	17	0	15.3218	0.857876	0.731226	0	25	0	24.0705	0.890374	0.0964807	0	11	0	13.199	0	24	0	20.7719	0.948442	0.357724	0	23	0	21.336	0.983074	0.317398	0	25	0	26.5552	0.949247	0.0851817	0	16	0
4	17309612	17309867	17307769	17312488	AT4G36720	AT4G36730	0	24	0	23.5064	0.403949	0.548207	0	12	0	10.8154	0.367976	0.129091	0	20	0	19.2564	0.396383	0.987727	1	16	1.19991	19.1986	0	11	0	9.52047	0.948442	0.22269	3	17	2.78296	15.7701	0.13368	0.942875	3	9	3.18662	9.55987	0.101491	0.263995	0	16	0
4	17670481	17670631	17668951	17672353	AT4G37608	AT4G37610	0	24	0	23.5064	0.898831	0.930108	0	20	0	18.0257	0.857876	0.357422	0	10	0	9.62822	0.890374	0.0154934	0	20	0	23.9983	0	4	0	3.46199	0.948442	0.010339	0	4	0	3.71061	0.983074	0.0157603	0	8	0	8.49766	0.949247	0.313031	0	14	0
5	5275695	5275815	5272557	5276606	AT5G16150	AT5G16160	0	24	0	23.5064	0.898831	0.33004	0	11	0	9.91411	0.857876	0.185956	0	12	0	11.5539	0.890374	0.336741	0	14	0	16.7988	0	8	0	6.92398	0.948442	0.000235074	0	12	0	11.1318	0.983074	0.00842431	2	37	2.12442	39.3017	0.213834	0.128042	0	28	0
5	24064478	24066154	24063877	24066170	AT5G59730	AT5G59732	20	24	19.5886	23.5064	0.213403	0.170038	8	14	7.21026	12.618	0.2765	0.715576	11	17	10.591	16.368	0.757346	0.758597	10	12	11.9991	14.399	10	11	8.65497	9.52047	0.00451227	0.000931265	19	22	17.6254	20.4083	0.313416	0.221402	25	27	26.5552	28.6796	0.715509	0.99589	25	30	23.9899
1	23253703	23253743	23252313	23257463	AT1G62790	AT1G62800	0	25	0	24.4858	0.898831	0.66862	0	27	0	24.3346	0.857876	0.64247	0	35	0	33.6988	0.890374	0.47044	0	23	0	27.598	0	14	0	12.117	0.948442	0.208782	0	8	0	7.42122	0.983074	0.857215	0	4	0	4.24883	0.949247	0.493182	0	7	0
2	2649058	2649647	2647991	2652090	AT2G06645	AT2G06650	5	25	4.89716	24.4858	0.988152	0.0278248	4	27	3.60513	24.3346	0.659492	0.0230465	0	37	0	35.6244	0.0349738	0.404931	4	36	4.79965	43.1969	20	213	17.3099	184.351	0.601923	2.12712e-05	14	221	12.9871	205.011	0.782899	0.0019363	21	291	22.3064	309.103	0.194699	0.111174	15	282	14.3939
2	17141275	17141431	17140229	17142457	AT2G41110	AT2G41120	0	25	0	24.4858	0.898831	0.358902	0	24	0	21.6308	0.857876	0.600875	0	23	0	22.1449	0.890374	0.551634	0	15	0	17.9987	0	9	0	7.78948	0.948442	0.500254	0	9	0	8.34887	0.983074	0.607696	0	6	0	6.37325	0.949247	0.335324	0	11	0
2	17347304	17348239	17347157	17355084	AT2G41610	AT2G41620	1	25	0.979432	24.4858	0.848765	0.0309721	0	14	0	12.618	0.367976	0.750745	1	12	0.962822	11.5539	0.83622	0.906235	1	9	1.19991	10.7992	0	10	0	8.65497	0.948442	0.647573	0	21	0	19.4807	0.983074	0.0983971	0	14	0	14.8709	0.949247	0.396264	0	11	0
2	17776241	17776320	17774903	17777717	AT2G42680	AT2G42690	0	25	0	24.4858	0.898831	0.578857	0	22	0	19.8282	0.857876	0.907069	0	15	0	14.4423	0.890374	0.325133	0	17	0	20.3985	0	42	0	36.3509	0.948442	0.0998433	0	29	0	26.9019	0.983074	0.67981	0	34	0	36.1151	0.949247	0.119477	0	25	0
3	18938697	18938799	18935674	18940428	AT3G50950	AT3G50960	0	25	0	24.4858	0.898831	0.00365184	0	27	0	24.3346	0.857876	0.0027399	0	32	0	30.8103	0.890374	0.0348325	0	42	0	50.3964	1	28	0.865497	24.2339	0.552887	0.799235	0	23	0	21.336	0.983074	0.495944	0	38	0	40.3639	0.949247	0.0769104	0	27	0
4	1404887	1404937	1403117	1407139	AT4G03180	AT4G03190	0	25	0	24.4858	0.898831	0.83241	0	17	0	15.3218	0.857876	0.22887	0	14	0	13.4795	0.890374	0.132981	0	19	0	22.7984	0	6	0	5.19298	0.948442	0.849602	0	10	0	9.27652	0.983074	0.368654	0	8	0	8.49766	0.949247	0.475326	0	6	0
4	7733114	7733201	7731189	7736745	AT4G13270	AT4G13280	2	25	1.95886	24.4858	0.783872	0.117964	0	22	0	19.8282	0.367976	0.0226134	0	26	0	25.0334	0.396383	0.134356	1	31	1.19991	37.1973	0	91	0	78.7603	0.948442	0.319738	0	138	0	128.016	0.983074	6.72496e-06	0	127	0	134.9	0.949247	1.67391e-06	0	70	0
4	17045092	17047297	17044945	17047315	AT4G36030	AT4G36032	25	25	24.4858	24.4858	0.578857	0.578857	19	20	17.1244	18.0257	0.585101	0.689655	22	23	21.1821	22.1449	0.926866	0.81766	17	17	20.3985	20.3985	23	23	19.9064	19.9064	0.0497169	0.0497169	30	30	27.8296	27.8296	0.451484	0.451484	20	20	21.2442	21.2442	0.102126	0.102126	35	35	33.5858
5	848864	848914	845641	853142	AT5G03420	AT5G03430	0	25	0	24.4858	0.898831	0.016649	0	14	0	12.618	0.857876	0.570794	0	9	0	8.6654	0.890374	0.811803	0	8	0	9.59931	0	20	0	17.3099	0.948442	0.601923	0	11	0	10.2042	0.983074	0.391259	0	13	0	13.8087	0.949247	0.924518	0	15	0
5	4136556	4136688	4133204	4138792	AT5G13030	AT5G13050	0	25	0	24.4858	0.898831	0.132557	0	23	0	20.7295	0.857876	0.321978	0	30	0	28.8847	0.890374	0.0383949	0	12	0	14.399	0	19	0	16.4444	0.948442	0.342423	0	14	0	12.9871	0.983074	0.116843	0	16	0	16.9953	0.949247	0.432401	0	23	0
5	6985298	6985365	6984240	6986037	AT5G20640	AT5G20650	0	25	0	24.4858	0.898831	0.358902	0	31	0	27.9398	0.857876	0.166931	0	18	0	17.3308	0.890374	0.895417	0	15	0	17.9987	0	4	0	3.46199	0.948442	0.630728	0	7	0	6.49356	0.983074	0.624303	0	11	0	11.6843	0.949247	0.0942038	0	5	0
5	20306409	20306469	20303414	20307943	AT5G49910	AT5G49920	0	25	0	24.4858	0.898831	0.132557	0	17	0	15.3218	0.857876	0.899182	0	17	0	16.368	0.890374	0.758597	0	12	0	14.399	0	57	0	49.3333	0.948442	0.891649	0	99	0	91.8375	0.983074	0.000128204	0	49	0	52.0482	0.949247	0.6824	0	50	0
5	25378894	25379297	25374413	25379674	AT5G63320	AT5G63340	0	25	0	24.4858	0.898831	0.268397	0	20	0	18.0257	0.857876	0.867555	0	14	0	13.4795	0.890374	0.550327	0	14	0	16.7988	1	13	0.865497	11.2515	0.552887	0.4106	5	14	4.63826	12.9871	0.0345609	0.241244	3	10	3.18662	10.6221	0.101491	0.495688	0	8	0
5	25606771	25606841	25599514	25609247	AT5G63960	AT5G63970	0	25	0	24.4858	0.403949	0.132557	0	21	0	18.9269	0.367976	0.473286	0	8	0	7.70257	0.396383	0.167249	1	12	1.19991	14.399	0	2	0	1.73099	0.948442	0.903501	0	4	0	3.71061	0.983074	0.481361	0	0	0	0	0.949247	0.29003	0	2	0
5	26820121	26820157	26818949	26821964	AT5G67210	AT5G67220	0	25	0	24.4858	0.898831	0.016649	0	26	0	23.4334	0.857876	0.0224318	0	7	0	6.73975	0.890374	0.486723	0	8	0	9.59931	0	5	0	4.32749	0.948442	0.319468	0	11	0	10.2042	0.983074	0.553459	0	5	0	5.31104	0.949247	0.543835	0	8	0
1	6649243	6649375	6644189	6650420	AT1G19230	AT1G19240	1	26	0.979432	25.4652	0.606286	0.065446	0	10	0	9.01283	0.857876	0.373298	0	18	0	17.3308	0.890374	0.498485	0	11	0	13.199	0	0	0	0	0.948442	0.449771	0	3	0	2.78296	0.983074	0.396515	0	6	0	6.37325	0.949247	0.0507575	0	1	0
1	18726235	18726272	18724207	18728289	AT1G50560	AT1G50570	0	26	0	25.4652	0.898831	0.000878366	0	38	0	34.2488	0.857876	0.0214788	0	35	0	33.6988	0.890374	0.0202064	0	47	0	56.3959	0	5	0	4.32749	0.948442	0.883591	0	2	0	1.8553	0.983074	0.425829	0	9	0	9.55987	0.949247	0.12508	0	4	0
1	20293151	20293324	20290556	20297133	AT1G54360	AT1G54370	0	26	0	25.4652	0.898831	0.608608	0	14	0	12.618	0.857876	0.127919	0	17	0	16.368	0.890374	0.406117	0	18	0	21.5984	0	10	0	8.65497	0.948442	0.450372	0	5	0	4.63826	0.983074	0.729005	0	8	0	8.49766	0.949247	0.475326	0	6	0
1	20617954	20618005	20617313	20620136	AT1G55265	AT1G55270	0	26	0	25.4652	0.898831	0.102396	0	25	0	22.5321	0.857876	0.210783	0	21	0	20.2193	0.890374	0.363796	0	12	0	14.399	0	11	0	9.52047	0.948442	0.117901	0	14	0	12.9871	0.983074	0.0232974	0	1	0	1.06221	0.949247	0.270032	0	4	0
2	9829450	9829537	9827113	9830410	AT2G23080	AT2G23090	2	26	1.95886	25.4652	0.333812	0.294762	1	20	0.901283	18.0257	0.652224	0.977953	0	12	0	11.5539	0.890374	0.248997	0	15	0	17.9987	0	14	0	12.117	0.948442	0.640486	0	9	0	8.34887	0.983074	0.1982	0	12	0	12.7465	0.949247	0.768037	0	15	0
2	12617936	12617987	12616564	12618899	AT2G29410	AT2G29420	0	26	0	25.4652	0.898831	0.0056168	0	15	0	13.5192	0.857876	0.319079	0	18	0	17.3308	0.890374	0.10335	0	7	0	8.3994	0	8	0	6.92398	0.948442	0.0323521	0	1	0	0.927652	0.983074	0.974614	0	3	0	3.18662	0.949247	0.314774	0	1	0
3	1755497	1755631	1753467	1756540	AT3G05870	AT3G05880	21	26	20.5681	25.4652	0.450692	0.766795	19	26	17.1244	23.4334	0.824497	0.554862	11	20	10.591	19.2564	0.339968	0.235913	13	23	15.5989	27.598	4	15	3.46199	12.9825	0.873568	0.000905046	7	19	6.49356	17.6254	0.42125	0.0158427	3	13	3.18662	13.8087	0.840106	0.00312144	4	36	3.83838
3	4183099	4183884	4180573	4183975	AT3G13060	AT3G13061	5	26	4.89716	25.4652	0.205951	0.065446	3	14	2.70385	12.618	0.577635	0.883413	2	15	1.92564	14.4423	0.797739	0.846306	1	11	1.19991	13.199	13	19	11.2515	16.4444	0.0521498	0.171133	9	13	8.34887	12.0595	0.201134	0.598025	8	14	8.49766	14.8709	0.195037	0.291425	4	10	3.83838
3	4676118	4676162	4672919	4677689	AT3G14100	AT3G14110	0	26	0	25.4652	0.898831	0.19411	0	26	0	23.4334	0.857876	0.106759	0	27	0	25.9962	0.890374	0.216954	0	30	0	35.9974	0	16	0	13.848	0.948442	0.0842351	0	19	0	17.6254	0.983074	0.313416	0	17	0	18.0575	0.949247	0.374895	0	25	0
3	21649364	21649390	21648593	21650287	AT3G58540	AT3G58550	0	26	0	25.4652	0.898831	0.987311	0	11	0	9.91411	0.857876	0.0100732	0	5	0	4.81411	0.890374	0.000188786	0	21	0	25.1982	0	0	0	0	0.948442	0.213291	0	0	0	0	0.983074	0.237519	0	0	0	0	0.949247	0.29003	0	2	0
3	22144280	22144439	22142900	22147691	AT3G59940	AT3G59950	0	26	0	25.4652	0.898831	0.766795	0	26	0	23.4334	0.857876	0.554862	0	26	0	25.0334	0.890374	0.721019	0	23	0	27.598	0	148	0	128.094	0.449771	0.596734	1	142	0.927652	131.727	0.974614	0.774872	0	98	0	104.096	0.552041	0.0398932	1	142	0.959595
4	6190788	6190853	6188767	6191664	AT4G09830	AT4G09840	0	26	0	25.4652	0.898831	0.859199	0	24	0	21.6308	0.857876	0.714036	0	28	0	26.959	0.890374	0.709431	0	20	0	23.9983	0	3	0	2.59649	0.948442	0.411701	0	0	0	0	0.983074	0.0282077	0	3	0	3.18662	0.949247	0.612613	0	5	0
4	13307977	13308953	13307461	13313109	AT4G26288	AT4G26300	2	26	1.95886	25.4652	0.811599	0.731829	1	41	0.901283	36.9526	0.428246	0.0815327	1	17	0.962822	16.368	0.470179	0.316508	2	19	2.39983	22.7984	0	7	0	6.05848	0.213291	0.00212441	4	21	3.71061	19.4807	0.481361	0.792253	1	11	1.06221	11.6843	0.702994	0.108856	2	22	1.91919
4	14144954	14147537	14143984	14147600	AT4G28650	AT4G28652	22	26	21.5475	25.4652	0.271727	0.608608	11	16	9.91411	14.4205	0.3624	0.234505	11	14	10.591	13.4795	0.454549	0.182952	12	18	14.399	21.5984	0	0	0	0	0.213291	0.213291	4	4	3.71061	3.71061	0.481361	0.481361	1	2	1.06221	2.12442	0.702994	0.905001	2	2	1.91919
4	14422152	14422281	14420689	14423603	AT4G29250	AT4G29260	0	26	0	25.4652	0.898831	0.00243666	0	20	0	18.0257	0.857876	0.0428425	0	17	0	16.368	0.890374	0.080632	0	6	0	7.19948	0	6	0	5.19298	0.948442	0.643996	0	5	0	4.63826	0.983074	0.539245	0	8	0	8.49766	0.949247	0.649113	0	7	0
4	16159548	16159578	16155503	16160327	AT4G33630	AT4G33640	0	26	0	25.4652	0.898831	0.766795	0	10	0	9.01283	0.857876	0.00203747	0	14	0	13.4795	0.890374	0.0320193	0	23	0	27.598	0	18	0	15.579	0.948442	0.225304	0	22	0	20.4083	0.983074	0.0443695	0	27	0	28.6796	0.949247	0.0018642	0	10	0
5	2206894	2206928	2206000	2209516	AT5G07110	AT5G07120	0	26	0	25.4652	0.898831	0.731829	0	14	0	12.618	0.857876	0.0899034	0	16	0	15.4051	0.890374	0.244606	0	19	0	22.7984	0	12	0	10.386	0.948442	0.644728	0	6	0	5.56591	0.983074	0.0988128	0	8	0	8.49766	0.949247	0.408442	0	13	0
5	3372087	3372348	3370518	3372838	AT5G10660	AT5G10670	0	26	0	25.4652	0.403949	0.00186884	0	14	0	12.618	0.367976	2.14236e-07	10	62	9.62822	59.6949	0.0180833	0.619469	1	45	1.19991	53.9961	0	44	0	38.0819	1.30835e-05	5.86398e-21	2	60	1.8553	55.6591	0.00102872	1.15026e-13	21	170	22.3064	180.575	0.194699	0.249782	15	166	14.3939
5	4866692	4866939	4866237	4869133	AT5G15022	AT5G15030	10	26	9.79432	25.4652	0.813142	0.608608	15	44	13.5192	39.6565	0.627245	0.027466	5	20	4.81411	19.2564	0.143135	0.710624	9	18	10.7992	21.5984	7	33	6.05848	28.5614	0.300034	0.00906666	5	32	4.63826	29.6849	0.541692	0.00643498	2	15	2.12442	15.9331	0.784908	0.518118	3	13	2.87878
5	5247354	5247431	5246120	5251179	AT5G16060	AT5G16070	0	26	0	25.4652	0.898831	0.608608	0	19	0	17.1244	0.857876	0.46893	0	9	0	8.6654	0.890374	0.0217749	0	18	0	21.5984	0	8	0	6.92398	0.948442	0.82909	0	17	0	15.7701	0.983074	0.090822	0	8	0	8.49766	0.949247	0.831719	0	8	0
5	20480626	20481077	20479591	20484850	AT5G50315	AT5G50320	0	26	0	25.4652	0.898831	0.000309416	0	5	0	4.50641	0.857876	0.881715	0	9	0	8.6654	0.890374	0.352897	0	4	0	4.79965	0	6	0	5.19298	0.948442	0.643996	0	4	0	3.71061	0.983074	0.355802	0	5	0	5.31104	0.949247	0.714628	0	7	0
5	23976723	23976791	23974668	23978399	AT5G59450	AT5G59460	0	26	0	25.4652	0.898831	0.102396	0	24	0	21.6308	0.857876	0.261715	0	20	0	19.2564	0.890374	0.444923	0	12	0	14.399	0	5	0	4.32749	0.948442	0.319468	0	3	0	2.78296	0.983074	0.130314	0	6	0	6.37325	0.949247	0.753206	0	8	0
5	24632154	24632211	24629256	24635303	AT5G61240	AT5G61250	0	26	0	25.4652	0.898831	0.0108884	0	23	0	20.7295	0.857876	0.00104165	0	21	0	20.2193	0.890374	0.000987752	0	40	0	47.9965	0	7	0	6.05848	0.948442	0.49497	0	8	0	7.42122	0.983074	0.294341	0	8	0	8.49766	0.949247	0.195037	0	4	0
1	1762734	1762814	1762224	1766281	AT1G05835	AT1G05840	0	27	0	26.4447	0.898831	0.0490237	0	10	0	9.01283	0.857876	0.373298	0	15	0	14.4423	0.890374	0.846306	0	11	0	13.199	0	9	0	7.78948	0.948442	0.648185	0	13	0	12.0595	0.983074	0.598025	0	5	0	5.31104	0.949247	0.294256	0	10	0
1	11846247	11846347	11844877	11856765	AT1G32740	AT1G32750	0	27	0	26.4447	0.898831	0.540008	0	27	0	24.3346	0.857876	0.35837	0	19	0	18.2936	0.890374	0.0748151	0	26	0	31.1978	0	17	0	14.7135	0.449771	0.292805	0	12	0	11.1318	0.483218	0.73862	0	9	0	9.55987	0.552041	0.994233	1	10	0.959595
1	17908503	17908534	17906987	17910450	AT1G48440	AT1G48450	0	27	0	26.4447	0.898831	0.119045	0	29	0	26.1372	0.857876	0.124117	0	17	0	16.368	0.890374	0.918934	0	13	0	15.5989	0	20	0	17.3099	0.948442	8.07368e-05	0	40	0	37.1061	0.983074	0.267215	0	32	0	33.9907	0.949247	0.154743	0	49	0
1	29976725	29976773	29975863	29979350	AT1G79660	AT1G79670	0	27	0	26.4447	0.898831	0.239828	0	12	0	10.8154	0.857876	0.18397	0	22	0	21.1821	0.890374	0.647709	0	15	0	17.9987	0	6	0	5.19298	0.948442	0.235845	0	3	0	2.78296	0.983074	0.719498	0	13	0	13.8087	0.949247	0.00219817	0	2	0
2	4301932	4302134	4301883	4303080	AT2G10920	AT2G10921	0	27	0	26.4447	0.0815874	0.540008	4	39	3.60513	35.15	0.947313	0.656377	8	34	7.70257	32.7359	0.283756	0.869521	3	26	3.59974	31.1978	61	308	52.7953	266.573	0.00571081	0.669601	70	348	64.9356	322.823	0.117356	0.00503439	56	201	59.4836	213.504	0.0472116	0.0459189	87	268	83.4847
2	15670147	15670187	15669138	15672700	AT2G37330	AT2G37340	0	27	0	26.4447	0.898831	0.119045	0	21	0	18.9269	0.857876	0.61029	0	9	0	8.6654	0.890374	0.172075	0	13	0	15.5989	0	11	0	9.52047	0.948442	0.844664	0	16	0	14.8424	0.983074	0.197048	0	3	0	3.18662	0.949247	0.133485	0	9	0
2	18008482	18008665	18007697	18010606	AT2G43340	AT2G43350	0	27	0	26.4447	0.403949	0.540008	0	37	0	33.3475	0.367976	0.81463	0	17	0	16.368	0.396383	0.0365039	1	26	1.19991	31.1978	0	5	0	4.32749	0.948442	0.861048	1	9	0.927652	8.34887	0.517069	0.333833	0	7	0	7.43546	0.949247	0.460348	0	5	0
3	543346	543385	541715	545595	AT3G02560	AT3G02570	0	27	0	26.4447	0.898831	0.866894	0	31	0	27.9398	0.857876	0.985312	0	12	0	11.5539	0.890374	0.0122605	0	23	0	27.598	0	15	0	12.9825	0.948442	0.0577777	0	25	0	23.1913	0.983074	0.903314	0	20	0	21.2442	0.949247	0.695999	0	25	0
3	19369362	19369494	19366984	19371074	AT3G52210	AT3G52220	0	27	0	26.4447	0.898831	0.0784098	0	12	0	10.8154	0.857876	0.470641	0	17	0	16.368	0.890374	0.758597	0	12	0	14.399	0	11	0	9.52047	0.948442	0.490262	0	14	0	12.9871	0.983074	0.155697	0	6	0	6.37325	0.949247	0.942352	0	7	0
4	2679723	2680214	2675101	2682309	AT4G05190	AT4G05200	6	27	5.87659	26.4447	0.30066	0.301218	3	21	2.70385	18.9269	0.968973	0.0319029	8	34	7.70257	32.7359	0.138725	0.796756	2	29	2.39983	34.7975	0	5	0	4.32749	0.948442	0.861048	0	5	0	4.63826	0.983074	0.954204	0	9	0	9.55987	0.949247	0.218049	0	5	0
5	2858849	2859006	2856740	2860262	AT5G08780	AT5G08790	0	27	0	26.4447	0.898831	0.540008	0	17	0	15.3218	0.857876	0.0208399	0	31	0	29.8475	0.890374	0.854103	0	26	0	31.1978	0	7	0	6.05848	0.948442	0.944792	0	10	0	9.27652	0.983074	0.368654	0	7	0	7.43546	0.949247	0.646199	0	6	0
5	4447259	4447476	4445423	4448646	AT5G13770	AT5G13780	0	27	0	26.4447	0.898831	0.119045	2	10	1.80257	9.01283	0.37246	0.187438	0	9	0	8.6654	0.890374	0.172075	0	13	0	15.5989	0	21	0	18.1754	0.948442	0.0952522	2	29	1.8553	26.9019	0.26291	0.00314305	1	17	1.06221	18.0575	0.450535	0.110547	0	10	0
5	4595928	4595964	4591741	4597660	AT5G14230	AT5G14240	0	27	0	26.4447	0.898831	0.884954	0	26	0	23.4334	0.857876	0.785847	0	17	0	16.368	0.890374	0.183255	0	21	0	25.1982	0	5	0	4.32749	0.948442	0.00511644	0	11	0	10.2042	0.983074	0.227641	0	11	0	11.6843	0.949247	0.400816	0	17	0
5	23665182	23665317	23663136	23668474	AT5G58540	AT5G58550	0	27	0	26.4447	0.898831	0.540008	0	26	0	23.4334	0.857876	0.296075	0	25	0	24.0705	0.890374	0.349631	0	26	0	31.1978	0	12	0	10.386	0.948442	0.868314	0	5	0	4.63826	0.983074	0.186333	0	7	0	7.43546	0.949247	0.625999	0	10	0
1	9603178	9603255	9596360	9606101	AT1G27595	AT1G27600	0	28	0	27.4241	0.898831	0.0113174	0	11	0	9.91411	0.857876	0.820938	0	7	0	6.73975	0.890374	0.345628	0	9	0	10.7992	0	12	0	10.386	0.948442	0.0903907	0	11	0	10.2042	0.983074	0.0904041	0	7	0	7.43546	0.949247	0.0256804	0	20	0
1	11394690	11394748	11391227	11396018	AT1G31780	AT1G31790	0	28	0	27.4241	0.898831	0.0113174	0	12	0	10.8154	0.857876	0.970018	0	6	0	5.77693	0.890374	0.232412	0	9	0	10.7992	0	3	0	2.59649	0.948442	0.411701	0	3	0	2.78296	0.983074	0.47506	0	4	0	4.24883	0.949247	0.881532	0	5	0
2	165141	165290	163954	167259	AT2G01340	AT2G01350	0	28	0	27.4241	0.403949	0.0595433	0	22	0	19.8282	0.367976	0.39233	0	14	0	13.4795	0.396383	0.847578	1	12	1.19991	14.399	2	8	1.73099	6.92398	0.290696	0.82909	0	12	0	11.1318	0.983074	0.427446	0	13	0	13.8087	0.949247	0.191398	0	8	0
2	11187733	11187775	11184739	11191337	AT2G26270	AT2G26280	0	28	0	27.4241	0.898831	0.136474	0	16	0	14.4205	0.857876	0.658054	0	14	0	13.4795	0.890374	0.550327	0	14	0	16.7988	0	11	0	9.52047	0.948442	0.509698	0	13	0	12.0595	0.983074	0.929263	0	4	0	4.24883	0.949247	0.0517422	0	13	0
3	22971358	22971384	22964614	22972268	AT3G62010	AT3G62020	0	28	0	27.4241	0.898831	0.150871	0	43	0	38.7552	0.857876	0.909292	0	39	0	37.55	0.890374	0.810604	0	33	0	39.5971	0	16	0	13.848	0.948442	0.375337	0	9	0	8.34887	0.983074	0.764713	0	9	0	9.55987	0.949247	0.994233	0	10	0
4	13099812	13101017	13099788	13102578	AT4G25719	AT4G25720	12	28	11.7532	27.4241	0.00584721	0.000385645	10	17	9.01283	15.3218	0.0240888	0.059664	5	12	4.81411	11.5539	0.214145	0.230946	1	5	1.19991	5.99957	0	0	0	0	0.449771	0.449771	4	7	3.71061	6.49356	0.235024	0.044071	2	2	2.12442	2.12442	0.550865	0.550865	1	1	0.959595
5	5342391	5342432	5337974	5344285	AT5G16300	AT5G16310	0	28	0	27.4241	0.898831	0.786331	0	11	0	9.91411	0.857876	0.0100732	0	26	0	25.0334	0.890374	0.965437	0	21	0	25.1982	0	9	0	7.78948	0.948442	0.819754	0	14	0	12.9871	0.983074	0.348705	0	10	0	10.6221	0.949247	0.650811	0	9	0
5	8326607	8326705	8323895	8329490	AT5G24380	AT5G24390	0	28	0	27.4241	0.898831	0.136474	0	13	0	11.7167	0.857876	0.341438	0	9	0	8.6654	0.890374	0.117823	0	14	0	16.7988	0	1	0	0.865497	0.948442	0.549723	0	2	0	1.8553	0.983074	0.968271	0	4	0	4.24883	0.949247	0.374145	0	2	0
5	8455457	8455518	8453602	8458751	AT5G24680	AT5G24690	0	28	0	27.4241	0.898831	0.909741	0	22	0	19.8282	0.857876	0.33524	0	25	0	24.0705	0.890374	0.739337	0	22	0	26.3981	0	38	0	32.8889	0.948442	0.979548	0	22	0	20.4083	0.983074	0.0852661	0	23	0	24.4308	0.949247	0.289309	0	34	0
5	16638579	16639863	16638370	16641728	AT5G41610	AT5G41612	9	28	8.81489	27.4241	0.187249	0.000385645	9	24	8.11155	21.6308	0.241742	0.00449419	2	6	1.92564	5.77693	0.494724	0.918899	3	5	3.59974	5.99957	11	75	9.52047	64.9123	0.337051	2.68485e-07	12	93	11.1318	86.2716	0.191017	1.10704e-11	1	2	1.06221	2.12442	0.0955095	9.69753e-05	6	21	5.75757
5	16826838	16827583	16826698	16828454	AT5G42090	AT5G42092	8	28	7.83546	27.4241	0.25927	0.00211952	5	26	4.50641	23.4334	0.039685	0.000229603	7	34	6.73975	32.7359	0.161055	0.0148813	11	47	13.199	56.3959	7	20	6.05848	17.3099	0.0539762	0.000279612	7	22	6.49356	20.4083	0.0783508	0.00224471	10	47	10.6221	49.9238	0.471624	0.550662	15	46	14.3939
1	9484316	9484368	9483157	9485896	AT1G27300	AT1G27310	0	29	0	28.4035	0.898831	0.828911	0	31	0	27.9398	0.857876	0.774388	0	24	0	23.1077	0.890374	0.356155	0	25	0	29.9978	0	5	0	4.32749	0.948442	0.614349	0	3	0	2.78296	0.983074	0.962986	0	8	0	8.49766	0.949247	0.102852	0	3	0
2	10364451	10364492	10361126	10366902	AT2G24350	AT2G24360	0	29	0	28.4035	0.898831	0.433979	0	20	0	18.0257	0.857876	0.0220988	0	14	0	13.4795	0.890374	0.0026277	0	29	0	34.7975	0	6	0	5.19298	0.948442	0.0458209	0	10	0	9.27652	0.983074	0.376582	0	7	0	7.43546	0.949247	0.207416	0	14	0
2	10547026	10549434	10541738	10549520	AT2G24755	AT2G24760	14	29	13.7121	28.4035	0.000259052	0.214663	23	57	20.7295	51.3731	2.89354e-06	0.000208859	2	22	1.92564	21.1821	0.341562	0.785816	0	16	0	19.1986	65	134	56.2573	115.977	6.60279e-17	2.15257e-08	63	158	58.4421	146.569	4.98733e-17	1.241e-13	3	63	3.18662	66.9191	0.314774	0.0782225	1	50	0.959595
2	11567436	11567504	11563933	11571856	AT2G27080	AT2G27090	0	29	0	28.4035	0.898831	0.236967	0	25	0	22.5321	0.857876	0.0442448	0	29	0	27.9218	0.890374	0.211273	0	32	0	38.3972	0	44	0	38.0819	0.948442	1.30098e-07	0	7	0	6.49356	0.983074	0.840555	0	7	0	7.43546	0.949247	0.646199	0	6	0
2	17514118	17514167	17513079	17519293	AT2G41950	AT2G41960	0	29	0	28.4035	0.898831	0.373474	0	16	0	14.4205	0.857876	0.234505	0	16	0	15.4051	0.890374	0.320875	0	18	0	21.5984	0	13	0	11.2515	0.948442	0.515287	0	10	0	9.27652	0.983074	0.285882	0	16	0	16.9953	0.949247	0.64131	0	15	0
4	13154711	13155033	13154708	13159382	AT4G25880	AT4G25885	0	29	0	28.4035	0.898831	0.69271	0	21	0	18.9269	0.857876	0.346091	0	17	0	16.368	0.890374	0.183255	0	21	0	25.1982	0	13	0	11.2515	0.948442	0.889866	0	7	0	6.49356	0.983074	0.321567	0	7	0	7.43546	0.949247	0.488038	0	11	0
5	4695084	4697013	4694626	4697078	AT5G14565	AT5G14570	0	29	0	28.4035	0.403949	0.293108	2	73	1.80257	65.7937	0.851747	0.00665426	2	57	1.92564	54.8808	0.797739	0.0812257	1	31	1.19991	37.1973	40	349	34.6199	302.059	0.30839	3.29936e-05	41	314	38.0337	291.283	0.557323	0.000277372	25	170	26.5552	180.575	0.0499053	0.115299	45	221	43.1818
1	4488533	4488577	4484584	4492587	AT1G13160	AT1G13170	0	30	0	29.383	0.898831	0.000156178	0	17	0	15.3218	0.857876	0.059664	0	9	0	8.6654	0.890374	0.546393	0	5	0	5.99957	0	12	0	10.386	0.948442	0.400333	0	10	0	9.27652	0.983074	0.285882	0	16	0	16.9953	0.949247	0.64131	0	15	0
1	20416770	20417506	20415898	20421035	AT1G54700	AT1G54710	11	30	10.7738	29.383	0.095961	0.601615	9	29	8.11155	26.1372	0.0218816	0.336425	6	19	5.77693	18.2936	0.0048634	0.0388845	17	28	20.3985	33.5976	0	8	0	6.92398	0.101147	0.132979	2	7	1.8553	6.49356	0.656039	0.114349	0	2	0	2.12442	0.152375	0.00450853	3	14	2.87878
2	451871	451910	450379	454885	AT2G01960	AT2G01970	0	30	0	29.383	0.898831	0.0541531	0	12	0	10.8154	0.857876	0.351771	0	21	0	20.2193	0.890374	0.481516	0	13	0	15.5989	0	22	0	19.0409	0.948442	0.727827	0	29	0	26.9019	0.983074	0.396353	0	18	0	19.1197	0.949247	0.766401	0	22	0
3	1346273	1346387	1342608	1347377	AT3G04870	AT3G04880	0	30	0	29.383	0.898831	0.702561	0	30	0	27.0385	0.857876	0.485	0	20	0	19.2564	0.890374	0.0757649	0	27	0	32.3977	0	15	0	12.9825	0.948442	0.108245	0	23	0	21.336	0.983074	0.907127	0	26	0	27.6174	0.949247	0.432712	0	23	0
3	2860402	2860668	2857847	2861359	AT3G09300	AT3G09310	0	30	0	29.383	0.898831	0.0196687	0	20	0	18.0257	0.857876	0.428927	1	19	0.962822	18.2936	0.615635	0.407339	0	11	0	13.199	0	11	0	9.52047	0.948442	0.646373	0	8	0	7.42122	0.983074	0.342062	0	5	0	5.31104	0.949247	0.147633	0	12	0
3	23147918	23147951	23146828	23150352	AT3G62580	AT3G62590	0	30	0	29.383	0.898831	0.0196687	0	26	0	23.4334	0.857876	0.111678	0	16	0	15.4051	0.890374	0.718929	0	11	0	13.199	0	9	0	7.78948	0.948442	0.98983	0	10	0	9.27652	0.983074	0.702158	0	8	0	8.49766	0.949247	0.831719	0	8	0
4	6247735	6247768	6245961	6252288	AT4G09970	AT4G09980	0	30	0	29.383	0.898831	0.00115695	0	13	0	11.7167	0.857876	0.511166	0	12	0	11.5539	0.890374	0.532201	0	7	0	8.3994	0	15	0	12.9825	0.948442	0.325897	0	20	0	18.553	0.983074	0.960071	0	20	0	21.2442	0.949247	0.630508	0	19	0
5	4655903	4655973	4652980	4657907	AT5G14430	AT5G14440	0	30	0	29.383	0.898831	0.00558838	0	18	0	16.2231	0.857876	0.33836	0	22	0	21.1821	0.890374	0.087356	0	9	0	10.7992	0	11	0	9.52047	0.948442	0.0407004	0	15	0	13.9148	0.983074	0.27584	0	10	0	10.6221	0.949247	0.0943557	0	21	0
5	19334250	19334427	19331547	19337101	AT5G47720	AT5G47730	0	30	0	29.383	0.898831	0.0196687	0	25	0	22.5321	0.857876	0.142974	0	16	0	15.4051	0.890374	0.718929	0	11	0	13.199	0	7	0	6.05848	0.948442	0.49497	0	5	0	4.63826	0.983074	0.795896	0	4	0	4.24883	0.949247	0.875527	0	4	0
5	22655998	22656106	22652715	22658048	AT5G55930	AT5G55940	0	30	0	29.383	0.898831	0.236285	0	9	0	8.11155	0.857876	0.0218816	0	15	0	14.4423	0.890374	0.325133	0	17	0	20.3985	0	12	0	10.386	0.948442	0.794438	0	19	0	17.6254	0.983074	0.253056	0	11	0	11.6843	0.949247	0.961778	0	12	0
1	18770937	18771930	18770937	18774686	AT1G50659	AT1G50660	23	31	22.5269	30.3624	0.401808	0.861419	8	16	7.21026	14.4205	0.0518647	0.0299878	10	22	9.62822	21.1821	0.175789	0.294052	14	24	16.7988	28.7979	14	16	12.117	13.848	0.44349	0.6354	9	24	8.34887	22.2636	0.940406	0.331875	4	11	4.24883	11.6843	0.249748	0.400816	9	17	8.63635
1	20275534	20275574	20273567	20277957	AT1G54310	AT1G54320	0	31	0	30.3624	0.898831	0.285155	0	27	0	24.3346	0.857876	0.0589655	0	39	0	37.55	0.890374	0.810604	0	33	0	39.5971	0	8	0	6.92398	0.948442	0.755612	0	11	0	10.2042	0.983074	0.267879	0	12	0	12.7465	0.949247	0.108619	0	6	0
1	25967312	25967450	25964468	25971389	AT1G69060	AT1G69070	0	31	0	30.3624	0.898831	0.0642754	1	15	0.901283	13.5192	0.652224	0.544157	0	17	0	16.368	0.890374	0.923011	0	14	0	16.7988	0	13	0	11.2515	0.948442	0.721856	0	11	0	10.2042	0.983074	0.894908	0	9	0	9.55987	0.949247	0.994233	0	10	0
1	26503961	26504619	26502909	26506613	AT1G70330	AT1G70340	4	31	3.91773	30.3624	0.635156	0.52415	2	18	1.80257	16.2231	0.737084	0.166649	5	21	4.81411	20.2193	0.456926	0.4683	2	21	2.39983	25.1982	1	11	0.865497	9.52047	0.313871	0.646373	4	12	3.71061	11.1318	0.76389	0.931876	7	15	7.43546	15.9331	0.167595	0.402747	3	12	2.87878
2	14522524	14522622	14518406	14523568	AT2G34410	AT2G34420	0	31	0	30.3624	0.898831	0.589601	0	40	0	36.0513	0.857876	0.903594	0	39	0	37.55	0.890374	0.771352	0	29	0	34.7975	2	1060	1.73099	917.427	0.133983	1.34589e-181	3	957	2.78296	887.763	0.316686	2.43647e-183	1	1764	1.06221	1873.73	0.0955095	5.11258e-20	6	2586	5.75757
2	16110741	16110766	16108361	16111797	AT2G38470	AT2G38480	0	31	0	30.3624	0.898831	0.192426	0	35	0	31.5449	0.857876	0.143518	0	16	0	15.4051	0.890374	0.413876	0	17	0	20.3985	0	6	0	5.19298	0.948442	0.0959599	0	6	0	5.56591	0.983074	0.0780372	0	13	0	13.8087	0.949247	0.000491901	0	1	0
2	19483919	19484015	19481420	19484642	AT2G47470	AT2G47480	0	31	0	30.3624	0.898831	0.00389048	0	18	0	16.2231	0.857876	0.33836	0	22	0	21.1821	0.890374	0.087356	0	9	0	10.7992	0	12	0	10.386	0.948442	0.0903907	0	23	0	21.336	0.983074	0.734842	0	20	0	21.2442	0.949247	0.743533	0	20	0
3	4377097	4378171	4377061	4379575	AT3G13438	AT3G13440	23	31	22.5269	30.3624	0.775443	0.744764	19	23	17.1244	20.7295	0.585101	0.32484	23	25	22.1449	24.0705	0.81766	0.625552	17	23	20.3985	27.598	35	38	30.2924	32.8889	0.662652	0.827802	43	44	39.889	40.8167	0.453799	0.461722	24	27	25.493	28.6796	0.303732	0.472514	35	36	33.5858
3	19733838	19734695	19733766	19739181	AT3G53235	AT3G53240	23	31	22.5269	30.3624	0.0171979	0.0143002	14	17	12.618	15.3218	0.406632	0.731226	13	18	12.5167	17.3308	0.419302	0.498485	7	11	8.3994	13.199	1	6	0.865497	5.19298	0.313871	0.643996	2	3	1.8553	2.78296	0.656039	0.205476	0	3	0	3.18662	0.152375	0.298778	3	7	2.87878
3	22846405	22846569	22845746	22846925	AT3G61721	AT3G61723	0	31	0	30.3624	0.898831	1.01717e-08	0	34	0	30.6436	0.857876	6.0946e-09	0	1	0	0.962822	0.890374	0.615635	0	0	0	0	0	148	0	128.094	0.948442	0	0	143	0	132.654	0.983074	0	1	2	1.06221	2.12442	0.450535	0.213834	0	0	0
4	15537559	15537602	15535473	15543904	AT4G32175	AT4G32180	0	31	0	30.3624	0.898831	0.861419	0	23	0	20.7295	0.857876	0.254636	0	26	0	25.0334	0.890374	0.610672	0	24	0	28.7979	0	12	0	10.386	0.948442	0.644728	0	11	0	10.2042	0.983074	0.628206	0	15	0	15.9331	0.949247	0.518118	0	13	0
4	18484901	18486365	18484875	18486814	AT4G39838	AT4G39840	23	31	22.5269	30.3624	0.058277	0.0642754	19	22	17.1244	19.8282	0.268979	0.654085	10	13	9.62822	12.5167	0.78335	0.437985	9	14	10.7992	16.7988	25	30	21.6374	25.9649	0.0260252	0.0143833	33	36	30.6125	33.3955	0.000586148	0.000722359	21	25	22.3064	26.5552	0.0246937	0.0147739	10	12	9.59595
5	13128	13235	9869	16173	AT5G01030	AT5G01040	0	31	0	30.3624	0.898831	0.978855	0	21	0	18.9269	0.857876	0.116951	0	21	0	20.2193	0.890374	0.180008	0	25	0	29.9978	0	5	0	4.32749	0.948442	0.162473	0	2	0	1.8553	0.983074	0.650601	0	9	0	9.55987	0.949247	0.00725542	0	1	0
5	15853929	15853990	15851392	15855192	AT5G39590	AT5G39600	0	31	0	30.3624	0.898831	0.418935	0	36	0	32.4462	0.857876	0.565355	0	40	0	38.5129	0.890374	0.899096	0	31	0	37.1973	0	6	0	5.19298	0.948442	0.00424758	0	15	0	13.9148	0.983074	0.437779	0	17	0	18.0575	0.949247	0.986246	0	19	0
5	24113462	24113617	24112200	24114449	AT5G59850	AT5G59860	0	31	0	30.3624	0.403949	0.0143002	1	13	0.901283	11.7167	0.788249	0.747765	0	9	0	8.6654	0.396383	0.34471	1	11	1.19991	13.199	0	3	0	2.59649	0.948442	0.0121609	0	23	0	21.336	0.983074	0.081482	0	13	0	13.8087	0.949247	0.647708	0	12	0
5	26177800	26177917	26176021	26180316	AT5G65480	AT5G65490	0	31	0	30.3624	0.898831	0.425001	0	28	0	25.2359	0.857876	0.886689	0	39	0	37.55	0.890374	0.104147	0	20	0	23.9983	0	16	0	13.848	0.449771	0.258355	0	17	0	15.7701	0.483218	0.455688	0	17	0	18.0575	0.552041	0.74831	1	21	0.959595
1	4501581	4501613	4498881	4503591	AT1G13190	AT1G13195	0	32	0	31.3418	0.898831	0.0103284	0	22	0	19.8282	0.857876	0.284549	0	27	0	25.9962	0.890374	0.0553714	0	11	0	13.199	0	14	0	12.117	0.948442	0.00876914	0	14	0	12.9871	0.983074	0.0167795	0	18	0	19.1197	0.949247	0.214932	0	29	0
2	17611185	17611333	17604330	17613519	AT2G42270	AT2G42280	0	32	0	31.3418	0.898831	0.0183468	0	14	0	12.618	0.857876	0.715576	0	24	0	23.1077	0.890374	0.186629	0	12	0	14.399	0	14	0	12.117	0.948442	0.314894	0	11	0	10.2042	0.983074	0.553459	1	13	1.06221	13.8087	0.450535	0.191398	0	8	0
3	3908940	3908983	3905514	3910420	AT3G12250	AT3G12260	0	32	0	31.3418	0.898831	0.342028	0	20	0	18.0257	0.857876	0.00469195	0	17	0	16.368	0.890374	0.0023622	0	33	0	39.5971	0	18	0	15.579	0.449771	0.00969975	1	38	0.927652	35.2508	0.974614	0.746949	0	22	0	23.3686	0.552041	0.226413	1	34	0.959595
3	4450745	4450811	4449374	4452624	AT3G13610	AT3G13620	0	32	0	31.3418	0.898831	0.116552	0	46	0	41.459	0.857876	0.652022	0	65	0	62.5834	0.890374	0.122187	0	38	0	45.5967	0	1	0	0.865497	0.948442	0.549723	0	1	0	0.927652	0.983074	0.599829	0	0	0	0	0.949247	0.29003	0	2	0
3	7838784	7839061	7835144	7839467	AT3G22200	AT3G22210	6	32	5.87659	31.3418	0.797345	0.0751783	3	28	2.70385	25.2359	0.443303	0.303941	1	26	0.962822	25.0334	0.131993	0.320854	4	15	4.79965	17.9987	4	18	3.46199	15.579	0.630728	0.16177	3	18	2.78296	16.6977	0.47506	0.242739	7	24	7.43546	25.493	0.460348	0.826116	5	25	4.79797
4	8267496	8267825	8267289	8271121	AT4G14358	AT4G14360	0	32	0	31.3418	0.403949	0.0183468	2	25	1.80257	22.5321	0.851747	0.210783	0	17	0	16.368	0.396383	0.758597	1	12	1.19991	14.399	5	35	4.32749	30.2924	0.362013	0.644827	2	30	1.8553	27.8296	0.968271	0.896982	0	21	0	22.3064	0.29003	0.528853	2	28	1.91919
5	4296688	4296725	4292747	4299223	AT5G13390	AT5G13400	0	32	0	31.3418	0.898831	0.359935	0	26	0	23.4334	0.857876	0.91481	0	27	0	25.9962	0.890374	0.804968	0	20	0	23.9983	0	22	0	19.0409	0.948442	0.899693	0	14	0	12.9871	0.983074	0.339011	0	14	0	14.8709	0.949247	0.575994	0	19	0
5	6939813	6939848	6938598	6942908	AT5G20500	AT5G20510	0	32	0	31.3418	0.898831	0.000508609	1	14	0.901283	12.618	0.652224	0.406632	0	14	0	13.4795	0.890374	0.325345	0	7	0	8.3994	0	14	0	12.117	0.948442	0.314894	0	18	0	16.6977	0.983074	0.063816	0	11	0	11.6843	0.949247	0.36877	0	8	0
5	8969215	8969369	8967655	8972125	AT5G25760	AT5G25770	0	32	0	31.3418	0.898831	0.577984	0	17	0	15.3218	0.857876	0.00401874	1	25	0.962822	24.0705	0.615635	0.135115	0	30	0	35.9974	0	6	0	5.19298	0.948442	0.0291915	0	10	0	9.27652	0.983074	0.285882	0	7	0	7.43546	0.949247	0.151089	0	15	0
5	19339703	19339775	19338511	19342361	AT5G47740	AT5G47750	0	32	0	31.3418	0.898831	0.359935	0	36	0	32.4462	0.857876	0.290092	0	25	0	24.0705	0.890374	0.990578	0	20	0	23.9983	0	2	0	1.73099	0.948442	0.0440819	0	7	0	6.49356	0.983074	0.750923	0	3	0	3.18662	0.949247	0.201576	0	8	0
1	4800169	4800283	4797358	4801850	AT1G14000	AT1G14010	0	33	0	32.3213	0.898831	0.383858	1	31	0.901283	27.9398	0.652224	0.736843	1	31	0.962822	29.8475	0.615635	0.565312	0	21	0	25.1982	0	17	0	14.7135	0.449771	0.758531	0	10	0	9.27652	0.483218	0.156877	1	21	1.06221	22.3064	0.923935	0.337703	1	17	0.959595
1	6532559	6532614	6528984	6538145	AT1G18900	AT1G18910	0	33	0	32.3213	0.898831	0.0582228	0	30	0	27.0385	0.857876	0.205441	0	35	0	33.6988	0.890374	0.0395999	0	15	0	17.9987	0	8	0	6.92398	0.948442	0.755612	0	4	0	3.71061	0.983074	0.511303	0	6	0	6.37325	0.949247	0.851924	0	6	0
1	25793207	25793940	25792818	25798257	AT1G68700	AT1G68710	8	33	7.83546	32.3213	0.502206	0.660246	4	26	3.60513	23.4334	0.0597327	0.106759	6	24	5.77693	23.1077	0.232412	0.103573	9	30	10.7992	35.9974	0	4	0	3.46199	0.449771	0.630728	2	4	1.8553	3.71061	0.650601	0.712622	0	7	0	7.43546	0.552041	0.460348	1	5	0.959595
1	27167363	27167430	27162820	27169717	AT1G72180	AT1G72190	0	33	0	32.3213	0.898831	0.172723	0	10	0	9.01283	0.857876	0.0235608	0	10	0	9.62822	0.890374	0.0370098	0	18	0	21.5984	0	11	0	9.52047	0.948442	0.298823	0	12	0	11.1318	0.983074	0.511815	0	21	0	22.3064	0.949247	0.194699	0	15	0
1	29990336	29990388	29985176	29993724	AT1G79690	AT1G79700	0	33	0	32.3213	0.898831	0.475381	0	33	0	29.7423	0.857876	0.685745	0	24	0	23.1077	0.890374	0.641066	0	22	0	26.3981	0	10	0	8.65497	0.948442	0.991323	0	10	0	9.27652	0.983074	0.883901	0	6	0	6.37325	0.949247	0.587586	0	9	0
2	1121900	1122055	1120800	1123171	AT2G03680	AT2G03690	4	33	3.91773	32.3213	0.101193	0.793873	3	20	2.70385	18.0257	0.212698	0.0870819	1	21	0.962822	20.2193	0.615635	0.180008	0	25	0	29.9978	2	21	1.73099	18.1754	0.290696	0.983657	0	27	0	25.0466	0.983074	0.293137	0	22	0	23.3686	0.949247	0.427654	0	19	0
2	7946158	7946406	7945998	7948468	AT2G18270	AT2G18280	3	33	2.9383	32.3213	0.885398	4.10203e-06	1	18	0.901283	16.2231	0.428246	4.59903e-12	3	48	2.88847	46.2154	0.90254	0.00173187	2	69	2.39983	82.794	2	3	1.73099	2.59649	0.290696	0.411701	0	4	0	3.71061	0.983074	0.712622	1	8	1.06221	8.49766	0.450535	0.32096	0	5	0
2	9363109	9363203	9362312	9369461	AT2G22000	AT2G22010	0	33	0	32.3213	0.898831	0.124603	0	36	0	32.4462	0.857876	0.11635	0	37	0	35.6244	0.890374	0.0552977	0	17	0	20.3985	0	7	0	6.05848	0.948442	0.176506	0	14	0	12.9871	0.983074	0.767916	0	10	0	10.6221	0.949247	0.865244	0	12	0
2	16477792	16477843	16476216	16485039	AT2G39470	AT2G39480	0	33	0	32.3213	0.898831	0.0018534	0	21	0	18.9269	0.857876	0.16466	0	16	0	15.4051	0.890374	0.414912	0	9	0	10.7992	0	30	0	25.9649	0.948442	0.567143	0	26	0	24.119	0.983074	0.761571	0	18	0	19.1197	0.949247	0.65972	0	23	0
2	19428897	19428933	19427372	19431720	AT2G47320	AT2G47330	0	33	0	32.3213	0.898831	0.0018534	0	21	0	18.9269	0.857876	0.16466	0	16	0	15.4051	0.890374	0.414912	0	9	0	10.7992	0	10	0	8.65497	0.948442	0.991323	0	18	0	16.6977	0.983074	0.105011	0	13	0	13.8087	0.949247	0.280703	0	9	0
3	21078297	21078443	21076505	21079856	AT3G56940	AT3G56950	0	33	0	32.3213	0.898831	0.302398	0	24	0	21.6308	0.857876	0.714036	0	24	0	23.1077	0.890374	0.884621	0	20	0	23.9983	0	55	0	47.6024	0.449771	0.000960753	0	67	0	62.1527	0.483218	0.0689681	0	88	0	93.4743	0.552041	0.453214	1	87	0.959595
5	1147648	1147781	1145431	1149284	AT5G04170	AT5G04180	0	33	0	32.3213	0.898831	0.978952	0	22	0	19.8282	0.857876	0.0850675	0	28	0	26.959	0.890374	0.488343	0	27	0	32.3977	0	13	0	11.2515	0.948442	0.28217	0	17	0	15.7701	0.983074	0.0527853	0	11	0	11.6843	0.949247	0.254112	0	7	0
5	24625573	24625631	24623299	24626923	AT5G61210	AT5G61220	0	33	0	32.3213	0.898831	0.146334	0	31	0	27.9398	0.857876	0.0417289	0	30	0	28.8847	0.890374	0.0601601	0	38	0	45.5967	0	17	0	14.7135	0.948442	0.668381	0	8	0	7.42122	0.983074	0.251668	0	10	0	10.6221	0.949247	0.718878	0	13	0
1	2998100	2998222	2994369	3001315	AT1G09270	AT1G09280	0	34	0	33.3007	0.898831	0.706955	0	31	0	27.9398	0.857876	0.774388	0	29	0	27.9218	0.890374	0.779839	0	25	0	29.9978	0	42	0	36.3509	0.948442	0.0736185	0	30	0	27.8296	0.983074	0.494845	0	27	0	28.6796	0.949247	0.433374	0	24	0
1	6149939	6150038	6149301	6152222	AT1G17860	AT1G17870	0	34	0	33.3007	0.898831	0.190446	0	27	0	24.3346	0.857876	0.851344	0	32	0	30.8103	0.890374	0.308383	0	19	0	22.7984	0	1	0	0.865497	0.948442	0.549723	0	0	0	0	0.983074	0.237519	0	4	0	4.24883	0.949247	0.374145	0	2	0
1	28780408	28780483	28778890	28783248	AT1G76690	AT1G76700	0	34	0	33.3007	0.898831	0.0282861	0	22	0	19.8282	0.857876	0.654085	0	25	0	24.0705	0.890374	0.2923	0	14	0	16.7988	0	5	0	4.32749	0.948442	0.861048	0	6	0	5.56591	0.983074	0.820598	0	5	0	5.31104	0.949247	0.863197	0	5	0
2	7948306	7948468	7945998	7950329	AT2G18280	AT2G18290	0	34	0	33.3007	0.403949	7.03095e-06	0	18	0	16.2231	0.367976	4.59903e-12	1	50	0.962822	48.1411	0.83622	0.00324897	1	69	1.19991	82.794	0	3	0	2.59649	0.948442	0.166761	0	4	0	3.71061	0.983074	0.355802	0	12	0	12.7465	0.949247	0.177674	0	7	0
2	9762105	9762443	9761655	9763462	AT2G22940	AT2G22941	0	34	0	33.3007	0.898831	7.79396e-05	0	53	0	47.768	0.857876	0.01338	0	57	0	54.8808	0.890374	0.0788287	0	63	0	75.5946	0	126	0	109.053	0.948442	0.0450994	0	153	0	141.931	0.983074	0.865292	0	124	0	131.714	0.949247	0.657267	0	145	0
3	19690571	19690661	19687740	19692578	AT3G53110	AT3G53120	0	34	0	33.3007	0.898831	0.706955	0	29	0	26.1372	0.857876	0.600208	0	29	0	27.9218	0.890374	0.779839	0	25	0	29.9978	0	15	0	12.9825	0.948442	0.772139	0	15	0	13.9148	0.983074	0.924309	0	7	0	7.43546	0.949247	0.151089	0	15	0
4	13227450	13227872	13224338	13230797	AT4G26090	AT4G26100	2	34	1.95886	33.3007	0.333812	0.00528789	1	21	0.901283	18.9269	0.652224	0.351162	1	23	0.962822	22.1449	0.615635	0.162314	0	11	0	13.199	1	18	0.865497	15.579	0.922732	0.629797	1	8	0.927652	7.42122	0.974614	0.0285544	1	18	1.06221	19.1197	0.923935	0.878226	1	19	0.959595
4	18151687	18151793	18149534	18152569	AT4G38930	AT4G38932	0	34	0	33.3007	0.898831	0.324637	0	21	0	18.9269	0.857876	0.346091	0	19	0	18.2936	0.890374	0.307583	0	21	0	25.1982	0	11	0	9.52047	0.948442	0.844664	0	17	0	15.7701	0.983074	0.144834	0	7	0	7.43546	0.949247	0.786473	0	9	0
5	4691022	4691137	4691006	4694055	AT5G14545	AT5G14550	18	34	17.6298	33.3007	0.758905	0.331488	27	74	24.3346	66.6949	0.194821	0.0227613	32	60	30.8103	57.7693	0.0355088	0.135529	13	35	15.5989	41.997	189	300	163.579	259.649	0.00374014	1.21599e-05	170	272	157.701	252.321	0.0117206	6.95843e-05	108	150	114.718	159.331	0.881714	0.46785	122	180	117.071
5	4693964	4694055	4691006	4694086	AT5G14550	AT5G14560	0	34	0	33.3007	0.898831	0.331488	0	74	0	66.6949	0.857876	0.0227613	0	60	0	57.7693	0.890374	0.135529	0	35	0	41.997	0	300	0	259.649	0.948442	1.21599e-05	0	272	0	252.321	0.983074	6.95843e-05	0	150	0	159.331	0.949247	0.46785	0	180	0
5	7310171	7310367	7307894	7313670	AT5G22070	AT5G22080	1	34	0.979432	33.3007	0.606286	0.0991276	0	24	0	21.6308	0.857876	0.878336	1	16	0.962822	15.4051	0.615635	0.413876	0	17	0	20.3985	0	22	0	19.0409	0.948442	0.232255	0	26	0	24.119	0.983074	0.049644	0	19	0	20.182	0.949247	0.180901	0	13	0
5	7950202	7950253	7946310	7952532	AT5G23575	AT5G23580	0	34	0	33.3007	0.898831	0.500074	0	23	0	20.7295	0.857876	0.32484	0	21	0	20.2193	0.890374	0.298559	0	23	0	27.598	0	12	0	10.386	0.948442	0.12545	0	17	0	15.7701	0.983074	0.665922	0	10	0	10.6221	0.949247	0.169759	0	19	0
5	20779327	20779464	20778132	20781557	AT5G51110	AT5G51120	0	34	0	33.3007	0.898831	0.00126896	0	15	0	13.5192	0.857876	0.627245	0	3	0	2.88847	0.890374	0.0373371	0	9	0	10.7992	1	16	0.865497	13.848	0.552887	0.0321457	0	27	0	25.0466	0.983074	0.79435	1	17	1.06221	18.0575	0.450535	0.199718	0	28	0
5	22219224	22219274	22217055	22221840	AT5G54680	AT5G54690	0	34	0	33.3007	0.898831	0.0170588	0	24	0	21.6308	0.857876	0.359662	0	19	0	18.2936	0.890374	0.681132	0	13	0	15.5989	0	12	0	10.386	0.948442	0.693753	0	7	0	6.49356	0.983074	0.57971	0	5	0	5.31104	0.949247	0.404255	0	9	0
5	23486777	23486818	23485500	23488620	AT5G58020	AT5G58030	0	34	0	33.3007	0.898831	0.00528789	0	17	0	15.3218	0.857876	0.731226	0	34	0	32.7359	0.890374	0.00628347	0	11	0	13.199	0	13	0	11.2515	0.948442	0.889866	0	8	0	7.42122	0.983074	0.455905	0	9	0	9.55987	0.949247	0.841744	0	11	0
1	313101	313130	310316	315902	AT1G01900	AT1G01910	0	35	0	34.2801	0.898831	0.0782885	0	20	0	18.0257	0.857876	0.689655	0	19	0	18.2936	0.890374	0.730256	0	17	0	20.3985	0	8	0	6.92398	0.948442	0.190104	0	12	0	11.1318	0.983074	0.777471	0	10	0	10.6221	0.949247	0.718878	0	13	0
1	7592664	7592890	7588414	7604229	AT1G21640	AT1G21650	1	35	0.979432	34.2801	0.848765	0.272468	0	27	0	24.3346	0.367976	0.884189	1	26	0.962822	25.0334	0.83622	0.965437	1	21	1.19991	25.1982	0	16	0	13.848	0.948442	0.94505	0	10	0	9.27652	0.983074	0.376582	0	17	0	18.0575	0.949247	0.412945	0	14	0
1	8640582	8640825	8638520	8643478	AT1G24350	AT1G24360	0	35	0	34.2801	0.898831	0.73089	0	16	0	14.4205	0.857876	0.0135326	1	11	0.962822	10.591	0.615635	0.00170848	0	26	0	31.1978	0	12	0	10.386	0.948442	0.644728	0	13	0	12.0595	0.983074	0.929263	0	13	0	13.8087	0.949247	0.789972	0	13	0
1	19052193	19052582	19052023	19053534	AT1G51400	AT1G51402	1	35	0.979432	34.2801	0.606286	9.34734e-10	0	72	0	64.8924	0.857876	3.46945e-18	0	0	0	0	0.890374	0.890374	0	0	0	0	8	115	6.92398	99.5322	0.000392327	6.44897e-11	12	73	11.1318	67.7186	0.012343	6.83191e-05	25	29	26.5552	30.804	0.922676	0.886723	27	31	25.9091
1	28079946	28079987	28078857	28082644	AT1G74730	AT1G74740	0	35	0	34.2801	0.898831	0.155224	0	37	0	33.3475	0.857876	0.183166	0	17	0	16.368	0.890374	0.316508	0	19	0	22.7984	0	21	0	18.1754	0.948442	0.623474	0	26	0	24.119	0.983074	0.156251	0	25	0	26.5552	0.949247	0.0851817	0	16	0
2	13556500	13556977	13554894	13559767	AT2G31880	AT2G31890	2	35	1.95886	34.2801	0.175818	0.840253	8	26	7.21026	23.4334	0.795792	0.23378	3	29	2.88847	27.9218	0.316952	0.569406	5	27	5.99957	32.3977	2	21	1.73099	18.1754	0.372963	0.855342	4	19	3.71061	17.6254	0.958363	0.79062	5	25	5.31104	26.5552	0.632587	0.27894	4	20	3.83838
3	5364081	5364544	5362888	5372293	AT3G15870	AT3G15880	0	35	0	34.2801	0.898831	0.524412	0	43	0	38.7552	0.857876	0.251794	0	29	0	27.9218	0.890374	0.896017	0	24	0	28.7979	0	16	0	13.848	0.449771	0.906254	1	10	0.927652	9.27652	0.974614	0.285882	2	11	2.12442	11.6843	0.550865	0.614964	1	15	0.959595
3	10788698	10788729	10784889	10790553	AT3G28730	AT3G28740	0	35	0	34.2801	0.898831	3.99389e-06	0	21	0	18.9269	0.857876	0.00572245	0	26	0	25.0334	0.890374	0.000367487	0	4	0	4.79965	0	11	0	9.52047	0.948442	0.646373	0	9	0	8.34887	0.983074	0.472631	0	4	0	4.24883	0.949247	0.0783784	0	12	0
3	20506992	20507025	20505823	20513393	AT3G55310	AT3G55320	0	35	0	34.2801	0.898831	0.00375036	0	25	0	22.5321	0.857876	0.142974	0	25	0	24.0705	0.890374	0.0964807	0	11	0	13.199	0	8	0	6.92398	0.948442	0.266762	0	17	0	15.7701	0.983074	0.412742	0	9	0	9.55987	0.949247	0.69094	0	12	0
4	14599216	14599300	14597661	14601055	AT4G29830	AT4G29840	0	35	0	34.2801	0.898831	0.208554	0	18	0	16.2231	0.857876	0.223298	0	12	0	11.5539	0.890374	0.0422938	0	20	0	23.9983	0	36	0	31.1579	0.948442	0.857802	0	54	0	50.0932	0.983074	0.0194692	0	44	0	46.7371	0.949247	0.0527896	0	31	0
4	18023121	18025027	18022983	18025287	AT4G38540	AT4G38545	35	35	34.2801	34.2801	0.939479	0.73049	40	40	36.0513	36.0513	0.903594	0.87905	39	39	37.55	37.55	0.771352	0.982897	29	31	34.7975	37.1973	4	4	3.46199	3.46199	0.841941	0.841941	1	1	0.927652	0.927652	0.354201	0.354201	0	0	0	0	0.152375	0.152375	3	3	2.87878
5	19283029	19283061	19281374	19285698	AT5G47530	AT5G47540	0	35	0	34.2801	0.898831	0.000143276	0	24	0	21.6308	0.857876	0.0222131	0	15	0	14.4423	0.890374	0.24889	0	7	0	8.3994	0	3	0	2.59649	0.948442	0.786485	0	1	0	0.927652	0.983074	0.599829	0	2	0	2.12442	0.949247	0.905001	0	2	0
5	23154965	23155066	23152174	23161746	AT5G57150	AT5G57160	1	35	0.979432	34.2801	0.606286	0.624917	0	28	0	25.2359	0.857876	0.518317	0	27	0	25.9962	0.890374	0.596381	0	25	0	29.9978	0	8	0	6.92398	0.948442	0.968756	0	5	0	4.63826	0.983074	0.539245	0	8	0	8.49766	0.949247	0.649113	0	7	0
5	26535980	26536045	26534614	26538011	AT5G66450	AT5G66455	0	35	0	34.2801	0.898831	0.00152342	0	50	0	45.0641	0.857876	0.0392607	0	51	0	49.1039	0.890374	0.103848	0	56	0	67.1952	0	179	0	154.924	0.948442	0.0760617	0	241	0	223.564	0.983074	0.057512	0	210	0	223.064	0.949247	0.0691093	0	194	0
2	5953940	5954039	5953196	5960123	AT2G14115	AT2G14120	0	36	0	35.2596	0.898831	0.754242	0	11	0	9.91411	0.857876	0.00049461	0	33	0	31.7731	0.890374	0.925825	0	27	0	32.3977	0	16	0	13.848	0.948442	0.258355	0	10	0	9.27652	0.983074	0.0399104	0	17	0	18.0575	0.949247	0.74831	0	21	0
2	10541738	10545985	10539001	10549434	AT2G24750	AT2G24755	15	36	14.6915	35.2596	0.450437	0.815962	33	68	29.7423	61.2872	0.154723	0.0196776	20	39	19.2564	37.55	0.987727	0.982897	16	31	19.1986	37.1973	50	192	43.2749	166.175	0.676482	2.77475e-06	57	222	52.8762	205.939	0.550016	1.93588e-11	60	136	63.7325	144.46	0.113531	0.00110785	49	98	47.0201
2	13520325	13520364	13518211	13523708	AT2G31790	AT2G31800	0	36	0	35.2596	0.898831	0.226988	0	32	0	28.8411	0.857876	0.651732	0	22	0	21.1821	0.890374	0.55997	0	21	0	25.1982	0	24	0	20.7719	0.948442	0.456224	0	27	0	25.0466	0.983074	0.167464	0	17	0	18.0575	0.949247	0.762188	0	17	0
3	4051651	4051775	4049515	4053201	AT3G12740	AT3G12750	0	36	0	35.2596	0.898831	0.754242	0	22	0	19.8282	0.857876	0.0850675	0	32	0	30.8103	0.890374	0.834295	0	27	0	32.3977	1	21	0.865497	18.1754	0.552887	0.003605	0	10	0	9.27652	0.983074	0.235993	0	8	0	8.49766	0.949247	0.32096	0	5	0
3	10026837	10027198	10024017	10030069	AT3G27170	AT3G27180	4	36	3.91773	35.2596	0.956642	0.321353	2	32	1.80257	28.8411	0.443141	0.0723202	5	37	4.81411	35.6244	0.745147	0.339354	3	37	3.59974	44.3968	0	2	0	1.73099	0.948442	0.226555	0	6	0	5.56591	0.983074	0.820598	0	2	0	2.12442	0.949247	0.360793	0	5	0
4	14211855	14212050	14207460	14213969	AT4G28760	AT4G28770	0	36	0	35.2596	0.898831	0.369109	0	20	0	18.0257	0.857876	0.160045	0	23	0	22.1449	0.890374	0.448538	0	23	0	27.598	0	13	0	11.2515	0.948442	0.721856	0	11	0	10.2042	0.983074	0.894908	0	9	0	9.55987	0.949247	0.994233	0	10	0
5	7016445	7016698	7014669	7022113	AT5G20720	AT5G20730	0	36	0	35.2596	0.898831	0.621991	0	26	0	23.4334	0.857876	0.0439203	0	46	0	44.2898	0.890374	0.636794	0	33	0	39.5971	0	45	0	38.9474	0.948442	0.000702417	0	65	0	60.2974	0.983074	0.26059	1	92	1.06221	97.7231	0.450535	0.0584849	0	76	0
5	17686500	17686534	17684156	17688668	AT5G43940	AT5G43950	0	36	0	35.2596	0.898831	0.0407023	0	20	0	18.0257	0.857876	0.828852	0	22	0	21.1821	0.890374	0.785816	0	16	0	19.1986	0	22	0	19.0409	0.948442	0.108289	0	32	0	29.6849	0.983074	0.991142	0	26	0	27.6174	0.949247	0.788773	0	31	0
5	22935211	22935316	22933267	22936060	AT5G56660	AT5G56670	0	36	0	35.2596	0.898831	0.171271	0	42	0	37.8539	0.857876	0.0938072	0	33	0	31.7731	0.890374	0.332589	0	20	0	23.9983	0	18	0	15.579	0.948442	0.884414	0	26	0	24.119	0.983074	0.212607	0	17	0	18.0575	0.949247	0.762188	0	17	0
1	458133	458164	455688	460696	AT1G02305	AT1G02310	0	37	0	36.239	0.898831	0.215638	0	37	0	33.3475	0.857876	0.108395	0	44	0	42.3642	0.890374	0.560151	0	40	0	47.9965	0	8	0	6.92398	0.948442	0.36683	0	15	0	13.9148	0.983074	0.496435	0	15	0	15.9331	0.949247	0.300792	0	11	0
1	1075543	1075568	1073427	1080630	AT1G04130	AT1G04140	0	37	0	36.239	0.898831	0.139648	0	37	0	33.3475	0.857876	0.244228	0	40	0	38.5129	0.890374	0.0837912	0	20	0	23.9983	0	13	0	11.2515	0.948442	0.0347367	0	9	0	8.34887	0.983074	0.00676272	0	7	0	7.43546	0.949247	0.00520979	0	24	0
1	29863225	29863316	29860491	29864321	AT1G79380	AT1G79390	0	37	0	36.239	0.898831	0.000296974	0	30	0	27.0385	0.857876	1.45739e-06	0	57	0	54.8808	0.890374	0.0788287	0	63	0	75.5946	0	17	0	14.7135	0.948442	7.98623e-10	0	18	0	16.6977	0.983074	1.36873e-08	0	18	0	19.1197	0.949247	4.10289e-07	0	68	0
2	12168840	12168874	12166573	12173679	AT2G28460	AT2G28470	0	37	0	36.239	0.898831	0.215638	0	20	0	18.0257	0.857876	0.000219577	0	36	0	34.6616	0.890374	0.154534	0	40	0	47.9965	0	24	0	20.7719	0.948442	0.114915	0	34	0	31.5402	0.983074	0.984863	0	28	0	29.7418	0.949247	0.815515	0	33	0
2	13427011	13427089	13421940	13430465	AT2G31520	AT2G31530	0	37	0	36.239	0.898831	3.0656e-205	0	75	0	67.5962	0.857876	7.00298e-185	0	1097	0	1056.22	0.890374	0.00038072	0	744	0	892.736	0	430	0	372.164	0.948442	2.76137e-129	0	509	0	472.175	0.983074	2.76137e-129	0	3081	0	3272.66	0.949247	9.73591e-06	0	3046	0
2	15343006	15343086	15339122	15345337	AT2G36580	AT2G36590	0	37	0	36.239	0.898831	0.187736	0	36	0	32.4462	0.857876	0.370901	0	27	0	25.9962	0.890374	0.93235	0	21	0	25.1982	0	8	0	6.92398	0.948442	0.493439	0	6	0	5.56591	0.983074	0.298336	0	13	0	13.8087	0.949247	0.388616	0	10	0
2	19552314	19552358	19551263	19554584	AT2G47690	AT2G47700	0	37	0	36.239	0.898831	0.245695	0	22	0	19.8282	0.857876	0.33524	0	27	0	25.9962	0.890374	0.941343	0	22	0	26.3981	0	24	0	20.7719	0.948442	0.2716	0	15	0	13.9148	0.983074	0.924309	0	19	0	20.182	0.949247	0.328267	0	15	0
3	3960401	3960472	3957777	3961915	AT3G12480	AT3G12490	0	37	0	36.239	0.898831	0.777025	0	46	0	41.459	0.857876	0.39279	0	25	0	24.0705	0.890374	0.222586	0	28	0	33.5976	0	15	0	12.9825	0.948442	0.518306	0	20	0	18.553	0.983074	0.703321	0	20	0	21.2442	0.949247	0.423199	0	17	0
3	8009540	8009590	8008534	8010844	AT3G22620	AT3G22630	0	37	0	36.239	0.898831	0.0706584	0	19	0	17.1244	0.857876	0.46893	0	17	0	16.368	0.890374	0.406117	0	18	0	21.5984	0	5	0	4.32749	0.948442	0.319468	0	5	0	4.63826	0.983074	0.387675	0	3	0	3.18662	0.949247	0.201576	0	8	0
3	18417568	18418278	18417565	18421106	AT3G49668	AT3G49670	9	37	8.81489	36.239	0.524506	0.313645	3	26	2.70385	23.4334	0.270351	0.554862	2	17	1.92564	16.368	0.168046	0.100008	5	23	5.99957	27.598	8	34	6.92398	29.4269	0.00614126	0.580542	5	33	4.63826	30.6125	0.0345609	0.702756	6	35	6.37325	37.1773	0.0108511	0.667603	0	35	0
4	14403347	14403519	14400920	14406592	AT4G29210	AT4G29220	1	37	0.979432	36.239	0.848765	0.113624	1	40	0.901283	36.0513	0.788249	0.100881	0	38	0	36.5872	0.396383	0.12096	1	43	1.19991	51.5963	0	16	0	13.848	0.948442	0.330808	0	21	0	19.4807	0.983074	0.965184	0	23	0	24.4308	0.949247	0.429341	0	20	0
5	25346729	25348386	25345542	25348796	AT5G63190	AT5G63195	28	37	27.4241	36.239	0.847526	0.610026	22	27	19.8282	24.3346	0.201904	0.0435509	22	37	21.1821	35.6244	0.294052	0.560168	24	34	28.7979	40.7971	0	3	0	2.59649	0.0479661	0.0614746	4	6	3.71061	5.56591	0.958363	0.414196	5	7	5.31104	7.43546	0.632587	0.786473	4	9	3.83838
1	9966186	9966320	9963593	9968301	AT1G28380	AT1G28390	0	38	0	37.2184	0.898831	0.0555347	0	34	0	30.6436	0.857876	0.238665	0	18	0	17.3308	0.890374	0.500703	0	18	0	21.5984	0	9	0	7.78948	0.948442	0.406031	0	17	0	15.7701	0.983074	0.0133291	0	4	0	4.24883	0.949247	0.881532	0	5	0
2	1722481	1722604	1720361	1723831	AT2G04890	AT2G04900	25	38	24.4858	37.2184	0.358902	0.413313	15	25	13.5192	22.5321	0.422667	0.305282	17	22	16.368	21.1821	0.772901	0.230779	15	25	17.9987	29.9978	1	4	0.865497	3.46199	0.922732	0.438795	2	16	1.8553	14.8424	0.650601	0.0422271	0	4	0	4.24883	0.552041	0.668807	1	6	0.959595
2	9476578	9476646	9471325	9478959	AT2G22300	AT2G22310	0	38	0	37.2184	0.898831	0.784081	0	28	0	25.2359	0.857876	0.0776832	0	34	0	32.7359	0.890374	0.430217	0	33	0	39.5971	0	6	0	5.19298	0.948442	0.107842	0	14	0	12.9871	0.983074	0.767916	0	11	0	11.6843	0.949247	0.961778	0	12	0
4	11383884	11383955	11383541	11387136	AT4G21366	AT4G21370	4	38	3.91773	37.2184	0.956642	0.258766	6	47	5.4077	42.3603	0.625194	0.551162	6	45	5.77693	43.327	0.552678	0.629051	3	40	3.59974	47.9965	2	72	1.73099	62.3158	0.0440819	0.794533	9	127	8.34887	117.812	0.87147	5.88914e-06	9	134	9.55987	142.336	0.650504	3.76545e-09	8	62	7.67676
5	18426104	18427016	18425837	18429090	AT5G45475	AT5G45480	8	38	7.83546	37.2184	0.502206	0.371894	8	23	7.21026	20.7295	0.395674	0.00237454	5	59	4.81411	56.8065	0.143135	0.297056	9	38	10.7992	45.5967	4	19	3.46199	16.4444	0.00604224	1.02214e-07	4	21	3.71061	19.4807	0.00953649	2.37531e-06	14	53	14.8709	56.297	0.921638	0.773553	15	62	14.3939
5	25730335	25730361	25727337	25733313	AT5G64330	AT5G64340	0	38	0	37.2184	0.898831	0.000608649	0	27	0	24.3346	0.857876	0.0530371	0	13	0	12.5167	0.890374	0.945872	0	10	0	11.9991	0	31	0	26.8304	0.948442	0.505835	0	29	0	26.9019	0.983074	0.523283	0	26	0	27.6174	0.949247	0.61072	0	33	0
1	13112506	13112832	13110517	13113136	AT1G35545	AT1G35550	14	39	13.7121	38.1979	0.443956	0.000114313	9	60	8.11155	54.077	0.70438	0.0197842	7	63	6.73975	60.6578	0.486723	0.0889491	8	68	9.59931	81.5941	12	303	10.386	262.246	0.0451171	0.327851	16	260	14.8424	241.19	0.286088	0.0541999	22	283	23.3686	300.605	0.731913	0.494158	22	296	21.1111
1	28854414	28854499	28847951	28855750	AT1G76850	AT1G76860	0	39	0	38.1979	0.898831	0.717798	0	29	0	26.1372	0.857876	0.270498	0	17	0	16.368	0.890374	0.0119931	0	29	0	34.7975	0	12	0	10.386	0.948442	0.171656	0	22	0	20.4083	0.983074	0.606603	0	10	0	10.6221	0.949247	0.223648	0	18	0
1	29349679	29349755	29347581	29352924	AT1G78050	AT1G78060	0	39	0	38.1979	0.898831	0.00182539	0	14	0	12.618	0.857876	0.715576	0	12	0	11.5539	0.890374	0.578678	0	12	0	14.399	0	21	0	18.1754	0.948442	0.294145	0	25	0	23.1913	0.983074	0.0676428	0	13	0	13.8087	0.949247	0.789972	0	13	0
1	29676755	29677537	29671493	29677815	AT1G78920	AT1G78922	2	39	1.95886	38.1979	0.811599	0.432184	2	21	1.80257	18.9269	0.737084	0.000919764	0	38	0	36.5872	0.176465	0.333037	2	38	2.39983	45.5967	1	11	0.865497	9.52047	0.922732	0.00356197	2	19	1.8553	17.6254	0.650601	0.199131	1	17	1.06221	18.0575	0.923935	0.24882	1	27	0.959595
2	11783927	11783992	11781038	11786533	AT2G27600	AT2G27610	0	39	0	38.1979	0.898831	0.355076	0	36	0	32.4462	0.857876	0.783505	0	17	0	16.368	0.890374	0.0517176	0	25	0	29.9978	0	10	0	8.65497	0.948442	0.386426	0	12	0	11.1318	0.983074	0.777471	0	5	0	5.31104	0.949247	0.102121	0	13	0
3	21832364	21832701	21832343	21834514	AT3G59068	AT3G59070	39	39	38.1979	38.1979	0.0909375	0.0909375	47	47	42.3603	42.3603	0.0311527	0.0311527	53	53	51.0295	51.0295	0.00296268	0.00296268	20	20	23.9983	23.9983	15	16	12.9825	13.848	0.345917	0.265758	15	15	13.9148	13.9148	0.264192	0.264192	12	12	12.7465	12.7465	0.379558	0.379558	9	9	8.63635
5	820169	821016	817864	825149	AT5G03360	AT5G03377	0	39	0	38.1979	0.898831	0.435237	0	44	0	39.6565	0.857876	0.343342	0	28	0	26.959	0.890374	0.582638	0	26	0	31.1978	0	14	0	12.117	0.948442	0.779296	1	25	0.927652	23.1913	0.517069	0.101069	0	9	0	9.55987	0.949247	0.441133	0	14	0
5	25526509	25526593	25523845	25528013	AT5G63780	AT5G63790	0	39	0	38.1979	0.898831	0.0284549	0	26	0	23.4334	0.857876	0.680651	0	19	0	18.2936	0.890374	0.730256	0	17	0	20.3985	0	24	0	20.7719	0.948442	0.611564	0	16	0	14.8424	0.983074	0.1333	0	14	0	14.8709	0.949247	0.153896	0	25	0
1	8799520	8800410	8798483	8806360	AT1G24996	AT1G25054	0	40	0	39.1773	1.11866e-06	0	0	57	0	51.3731	4.83204e-07	0	13	5724	12.5167	5511.19	0.182057	1.3266e-137	17	3251	20.3985	3900.92	0	108	0	93.4737	1.30835e-05	2.76137e-129	0	177	0	164.194	2.32237e-05	1.30835e-05	13	8753	13.8087	9297.51	0.924518	0.655072	15	9753	14.3939
1	23233434	23233543	23230956	23236447	AT1G62740	AT1G62750	0	40	0	39.1773	0.898831	0.545649	0	20	0	18.0257	0.857876	0.0316986	0	24	0	23.1077	0.890374	0.175967	0	28	0	33.5976	0	83	0	71.8363	0.948442	0.00958233	0	103	0	95.5481	0.983074	0.510345	0	140	0	148.709	0.949247	0.0056806	0	109	0
1	29260562	29260617	29253396	29263113	AT1G77800	AT1G77810	0	40	0	39.1773	0.898831	0.457009	0	34	0	30.6436	0.857876	0.811935	0	27	0	25.9962	0.890374	0.412681	0	27	0	32.3977	0	18	0	15.579	0.948442	0.20963	0	18	0	16.6977	0.983074	0.304829	0	16	0	16.9953	0.949247	0.35503	0	24	0
1	29457205	29457373	29452555	29459400	AT1G78280	AT1G78290	0	40	0	39.1773	0.898831	0.457009	0	24	0	21.6308	0.857876	0.146794	0	28	0	26.959	0.890374	0.488343	0	27	0	32.3977	0	6	0	5.19298	0.948442	0.434855	0	5	0	4.63826	0.983074	0.541692	0	3	0	3.18662	0.949247	0.889263	0	3	0
3	650597	650921	649814	654350	AT3G02910	AT3G02920	2	40	1.95886	39.1773	0.304336	0.17019	5	42	4.50641	37.8539	0.881715	0.120954	6	47	5.77693	45.2526	0.819638	0.456496	4	44	4.79965	52.7962	0	6	0	5.19298	0.948442	0.000102482	1	25	0.927652	23.1913	0.517069	0.794016	0	18	0	19.1197	0.949247	0.394202	0	26	0
4	14610883	14610998	14608833	14619573	AT4G29890	AT4G29900	0	40	0	39.1773	0.898831	0.00249858	0	25	0	22.5321	0.857876	0.295802	0	34	0	32.7359	0.890374	0.0199387	0	13	0	15.5989	0	30	0	25.9649	0.948442	0.30038	0	16	0	14.8424	0.983074	0.00539482	0	61	0	64.7947	0.949247	0.0016172	0	35	0
5	6679306	6679384	6677069	6682001	AT5G19750	AT5G19760	0	40	0	39.1773	0.898831	0.000621939	0	27	0	24.3346	0.857876	0.0865246	0	18	0	17.3308	0.890374	0.498485	0	11	0	13.199	0	19	0	16.4444	0.948442	0.424599	0	27	0	25.0466	0.983074	0.557668	0	17	0	18.0575	0.949247	0.640311	0	22	0
1	8775901	8777882	8774997	8783775	AT1G24822	AT1G24880	1	41	0.979432	40.1567	2.82216e-11	0	3	60	2.70385	54.077	4.55458e-10	0	19	6055	18.2936	5829.89	0.0042363	2.8741e-159	34	3472	40.7971	4166.1	3	112	2.59649	96.9357	8.24708e-10	2.76137e-129	0	177	0	164.194	1.86952e-12	1.30835e-05	28	9672	29.7418	10273.7	0.420128	0.023147	38	10368	36.4646
1	11399607	11399714	11396402	11406259	AT1G31800	AT1G31810	0	41	0	40.1567	0.898831	0.256791	0	45	0	40.5577	0.857876	0.233627	0	53	0	51.0295	0.890374	0.0267822	0	25	0	29.9978	0	37	0	32.0234	0.948442	0.571495	0	42	0	38.9614	0.983074	0.770823	0	42	0	44.6127	0.949247	0.36676	0	38	0
1	18064905	18065031	18061521	18068090	AT1G48840	AT1G48850	0	41	0	40.1567	0.898831	0.200214	0	30	0	27.0385	0.857876	0.800087	0	32	0	30.8103	0.890374	0.81934	0	24	0	28.7979	0	5	0	4.32749	0.948442	0.0375212	0	11	0	10.2042	0.983074	0.628206	0	9	0	9.55987	0.949247	0.55686	0	13	0
2	1720361	1720526	1717888	1722604	AT2G04880	AT2G04890	0	41	0	40.1567	0.898831	0.256791	0	31	0	27.9398	0.857876	0.774388	0	23	0	22.1449	0.890374	0.289565	0	25	0	29.9978	0	7	0	6.05848	0.449771	0.716833	1	19	0.927652	17.6254	0.974614	0.00528552	0	9	0	9.55987	0.552041	0.218049	1	5	0.959595
2	10713807	10714014	10712606	10723986	AT2G25169	AT2G25170	0	41	0	40.1567	0.898831	0.152529	0	40	0	36.0513	0.857876	0.318223	0	23	0	22.1449	0.890374	0.448538	0	23	0	27.598	0	93	0	80.4912	0.948442	0.00380498	0	94	0	87.1993	0.983074	0.000725148	0	45	0	47.7994	0.949247	0.914246	0	51	0
3	9687273	9687642	9686098	9690827	AT3G26470	AT3G26480	1	41	0.979432	40.1567	0.606286	0.322313	0	26	0	23.4334	0.857876	0.296075	0	32	0	30.8103	0.890374	0.947375	0	26	0	31.1978	0	1	0	0.865497	0.948442	0.922732	0	0	0	0	0.983074	0.483218	0	2	0	2.12442	0.949247	0.550865	0	1	0
3	17637122	17637204	17634810	17639691	AT3G47800	AT3G47810	0	41	0	40.1567	0.898831	9.56563e-06	0	28	0	25.2359	0.857876	2.93712e-10	0	86	0	82.8027	0.890374	0.479793	0	77	0	92.3933	0	9	0	7.78948	0.948442	2.61462e-27	0	6	0	5.56591	0.983074	2.44127e-28	0	97	0	103.034	0.949247	0.622559	0	115	0
4	1359655	1359698	1358432	1365475	AT4G03070	AT4G03080	0	41	0	40.1567	0.898831	0.0259507	0	19	0	17.1244	0.857876	0.46893	0	14	0	13.4795	0.890374	0.182952	0	18	0	21.5984	0	17	0	14.7135	0.948442	0.263573	0	32	0	29.6849	0.983074	0.220832	0	28	0	29.7418	0.949247	0.228607	0	22	0
5	1884928	1885643	1879937	1887121	AT5G06220	AT5G06230	1	41	0.979432	40.1567	0.26127	0.0576813	0	28	0	25.2359	0.067703	0.886689	2	24	1.92564	23.1077	0.494724	0.884621	3	20	3.59974	23.9983	0	7	0	6.05848	0.449771	0.484686	0	5	0	4.63826	0.483218	0.271782	2	10	2.12442	10.6221	0.550865	0.650811	1	9	0.959595
[truncated: 263 more rows]
[truncated: 1 more columns]

## Sheet: Leaf (Significant)
Chr	OL_Start	OL_End	WL_Start	WL_End	Gene1_ID	Gene1_description	Gene2_ID	Gene2_description	OE7_WL_Count	OE21_WL_Count	pap2_WL_Count	WT_WL_Count	OE7_OL_Count	OE21_OL_Count	pap2_OL_Count	WT_OL_Count	OE7_FC	OE21_FC
[truncated: 48 more rows]

## Sheet: Root (Significant)
Chr	OL_Start	OL_End	WL_Start	WL_End	Gene1_ID	Gene1_description	Gene2_ID	Gene2_description	OE7_WL_Count	OE21_WL_Count	pap2_WL_Count	WT_WL_Count	OE7_OL_Count	OE21_OL_Count	pap2_OL_Count	WT_OL_Count	OE7_FC	OE21_FC
[truncated: 40 more rows]
