# Supplementary material for: Global small RNA analysis in fast-growing Arabidopsis thaliana with elevated concentrations of ATP and sugars
Source: BMC Genomics. 2014 Feb 10;15:116. doi: 10.1186/1471-2164-15-116 (PMC3925372; doi:10.1186/1471-2164-15-116)
Supplement: Additional file 12 — Full list of expression of trans-nat-siRNAs that mapped to the trans-nat-siRNA pairs from TAIR version10. [file 1471-2164-15-116-S12.xlsx]

## Sheet: All
Additional file 12: Full list of expression of trans-nat-siRNAs that mapped to the trans-nat-siRNA pairs from TAIR version10.
Gene1	length	match position	Gene2	length	match position	G1_ROE7_OL_Count	G1_ROE7_WL_Count	G2_ROE7_OL_Count	G2_ROE7_WL	ROE7_OL_Count	ROE7_WL_Count	Normalized_ROE7_OL_Count	Normalized_ROE7_WL_Count	OL_Fold_change(ROE7/RWT)	WL_Fold_change(ROE7/RWT)	OL_P-value ROE7/RWT)	WL_P-value ROE7/RWT)	G1_ROE21_OL_Count	G1_ROE21_WL_Count	G2_ROE21_OL_Count	G2_ROE21_WL_Count	ROE21_OL_Count	ROE21_WL_Count	Normalized_ROE21_OL_Count	Normalized_ROE21_WL_Count	OL_Fold_change(ROE21/RWT)	WL_Fold_change(ROE21/RWT)	OL_P-value (ROE21/RWT)	WL_P-value (ROE21/RWT)	G1_Rpap2_OL_Count	G1_Rpap2_WL_Count	G2_Rpap2_OL_Count	G2_Rpap2_WL_Count	Rpap2_OL_Count	Rpap2_WL_Count	Normalized_Rpap2_OL_Count	Normalized_Rpap2_WL_Count	OL_Fold_change(Rpap2/RWT)	WL_Fold_change(Rpap2/RWT)	OL_P-value(Rpap2/RWT)	WL_P-value (Rpap2/RWT)	G1_RWT_OL_Count	G1_RWT_WL_Count	G2_RWT_OL_Count	G2_RWT_WL_Count	RWT_OL_Count	RWT_WL_Count	Normalizd_RWT_OL_Count	NormalizedRWT_WL_Count
At1g07920.1	1783	1035..1223	At1g35545.1	814	623..811	172	1081	0	14	172	1095	168.462	1072.48	2.80791	1.83155	4.25286e-12	6.39473e-15	92	708	0	12	92	720	82.918	648.924	1.38207	1.10821	0.0652492	0.0798788	54	553	0	7	54	560	51.9924	539.18	0.866602	0.920797	0.460031	0.181936	50	478	0	10	50	488	59.9957	585.558
At1g07930.1	1807	1047..1235	At1g35545.1	814	623..811	163	1039	0	14	163	1053	159.647	1031.34	2.77186	1.86445	2.37524e-11	3.84361e-15	89	689	0	12	89	701	80.2142	631.799	1.39271	1.14216	0.0640277	0.0264636	47	532	0	7	47	539	45.2526	518.961	0.785692	0.938175	0.237112	0.312912	48	451	0	10	48	461	57.5959	553.16
At1g07930.2	1576	892..1004	At1g35545.1	814	699..811	159	907	0	14	159	921	155.73	902.057	2.76136	1.91778	4.72142e-11	3.79688e-15	84	594	0	12	84	606	75.7078	546.177	1.34243	1.16118	0.106916	0.0209248	45	444	0	7	45	451	43.327	434.233	0.768264	0.92318	0.203862	0.245823	47	382	0	10	47	392	56.3959	470.366
At1g07940.1	1864	1039..1227	At1g35545.1	814	623..811	172	1026	0	14	172	1040	168.462	1018.61	2.80791	1.81389	4.25286e-12	0	92	698	0	12	92	710	82.918	639.911	1.38207	1.13952	0.0652492	0.0280922	54	543	0	7	54	550	51.9924	529.552	0.866602	0.943002	0.460031	0.349039	50	458	0	10	50	468	59.9957	561.56
At1g07940.2	1991	1166..1354	At1g35545.1	814	623..811	172	1026	0	14	172	1040	168.462	1018.61	2.80791	1.81389	4.25286e-12	0	92	698	0	12	92	710	82.918	639.911	1.38207	1.13952	0.0652492	0.0280922	54	543	0	7	54	550	51.9924	529.552	0.866602	0.943002	0.460031	0.349039	50	458	0	10	50	468	59.9957	561.56
At1g08270.2	1034	547..730	At2g27120.1	6417	23..206	0	1	0	1	0	2	0	1.95886	#DIV/0!	0.408126	0.898831	0.304336	1	3	0	0	1	3	0.901283	2.70385	#DIV/0!	0.563342	0.652224	0.443303	0	1	0	0	0	1	0	0.962822	#DIV/0!	0.200602	0.890374	0.131993	0	2	0	2	0	4	0	4.79965
At1g10100.1	489	358..472	At1g10110.1	1351	1215..1329	0	0	0	0	0	0	0	0	#DIV/0!	#DIV/0!	0.898831	0.898831	0	0	0	0	0	0	0	0	#DIV/0!	#DIV/0!	0.857876	0.857876	0	0	0	0	0	0	0	0	#DIV/0!	#DIV/0!	0.890374	0.890374	0	0	0	0	0	0	0	0
At1g10100.1	489	217..350	At1g10110.1	1351	944..1077	0	0	0	0	0	0	0	0	#DIV/0!	#DIV/0!	0.898831	0.898831	0	0	0	0	0	0	0	0	#DIV/0!	#DIV/0!	0.857876	0.857876	0	0	0	0	0	0	0	0	#DIV/0!	#DIV/0!	0.890374	0.890374	0	0	0	0	0	0	0	0
At1g10110.1	1351	23..137	At1g10100.1	489	18..132	0	0	0	0	0	0	0	0	#DIV/0!	#DIV/0!	0.898831	0.898831	0	0	0	0	0	0	0	0	#DIV/0!	#DIV/0!	0.857876	0.857876	0	0	0	0	0	0	0	0	#DIV/0!	#DIV/0!	0.890374	0.890374	0	0	0	0	0	0	0	0
At1g10110.1	1351	275..408	At1g10100.1	489	140..273	0	0	0	0	0	0	0	0	#DIV/0!	#DIV/0!	0.898831	0.898831	0	0	0	0	0	0	0	0	#DIV/0!	#DIV/0!	0.857876	0.857876	0	0	0	0	0	0	0	0	#DIV/0!	#DIV/0!	0.890374	0.890374	0	0	0	0	0	0	0	0
At1g10260.1	722	588..708	At1g11270.1	1361	94..214	16	19	0	95	16	114	15.6709	111.655	0.725558	0.415414	0.346291	3.15581e-15	29	51	0	234	29	285	26.1372	256.866	1.21014	0.95567	0.545767	0.606412	23	91	0	280	23	371	22.1449	357.207	1.0253	1.32899	0.955669	0.000708818	18	80	0	144	18	224	21.5984	268.781
At1g10260.1	722	588..714	At5g13200.1	1106	86..213	16	19	1	376	17	395	16.6503	386.876	0.770905	1.43937	0.435864	1.0477e-05	29	51	1	376	30	427	27.0385	384.848	1.25187	1.43183	0.469746	1.03041e-05	23	91	2	376	25	467	24.0705	449.638	1.11446	1.67288	0.745545	9.025e-11	18	80	0	144	18	224	21.5984	268.781
At1g10260.1	722	588..708	At3g61320.1	1606	69..189	16	19	0	92	16	111	15.6709	108.717	0.725558	0.446325	0.346291	2.32857e-12	29	51	0	214	29	265	26.1372	238.84	1.21014	0.98053	0.545767	0.826433	23	91	0	273	23	364	22.1449	350.467	1.0253	1.4388	0.955669	2.62144e-05	18	80	0	123	18	203	21.5984	243.582
At1g10522.1	980	66..202	At5g53740.1	828	86..223	460	526	408	236	868	762	850.147	746.327	1.31205	1.0596	5.88692e-07	0.293157	671	769	270	236	941	1005	848.107	905.789	1.3089	1.28599	4.82411e-07	1.04469e-06	555	720	487	236	1042	956	1003.26	920.458	1.54835	1.30682	1.23709e-224	2.67466e-07	229	351	311	236	540	587	647.953	704.349
At1g10522.1	980	29..140	At5g53740.1	828	687..798	77	526	422	237	499	763	488.737	747.307	1.07754	1.05918	0.274983	0.296069	71	769	277	237	348	1006	313.646	906.691	0.69151	1.28508	6.80002e-07	1.10133e-06	136	720	498	237	634	957	610.429	921.42	1.34584	1.30596	3.96773e-06	2.80695e-07	56	351	322	237	378	588	453.567	705.549
At1g10522.1	980	29..140	At5g53905.1	507	90..201	77	526	0	428	77	954	75.4163	934.378	1.12235	1.14347	0.519333	0.00742403	71	769	0	284	71	1053	63.9911	949.051	0.952317	1.16143	0.772777	0.00226866	136	720	0	511	136	1231	130.944	1185.23	1.94871	1.45046	1.40356e-05	4.71422e-15	56	351	0	330	56	681	67.1952	817.141
At1g11270.1	1361	1148..1268	At1g10260.1	722	15..135	16	95	0	19	16	114	15.6709	111.655	0.725558	0.415414	0.346291	3.15581e-15	30	234	0	51	30	285	27.0385	256.866	1.25187	0.95567	0.469746	0.606412	23	280	0	91	23	371	22.1449	357.207	1.0253	1.32899	0.955669	0.000708818	18	144	0	80	18	224	21.5984	268.781
At1g11592.1	1073	32..232	At4g03940.1	933	12..212	1	4	0	1	1	5	0.979432	4.89716	0.816252	1.02032	0.848765	0.988152	1	4	0	3	1	7	0.901283	6.30898	0.751123	1.31447	0.788249	0.716978	3	5	2	626	5	631	4.81411	607.54	4.01205	126.58	0.214145	0.00175157	1	4	0	0	1	4	1.19991	4.79965
At1g11592.2	1359	1212..1359	At4g03940.1	933	401..548	0	4	0	1	0	5	0	4.89716	#DIV/0!	1.02032	0.898831	0.988152	0	4	0	3	0	7	0	6.30898	#DIV/0!	1.31447	0.857876	0.716978	0	5	0	8	0	13	0	12.5167	#DIV/0!	2.60783	0.890374	0.0895207	0	4	0	0	0	4	0	4.79965
At1g11592.2	1359	15..215	At4g03940.1	933	12..212	1	4	0	1	1	5	0.979432	4.89716	0.816252	1.02032	0.848765	0.988152	1	4	0	3	1	7	0.901283	6.30898	0.751123	1.31447	0.788249	0.716978	3	5	2	627	5	632	4.81411	608.503	4.01205	126.781	0.214145	0.00175157	1	4	0	0	1	4	1.19991	4.79965
At1g12940.1	1762	1..164	At4g14360.2	2666	208..371	0	0	0	31	0	31	0	30.3624	0	2.30035	0.403949	0.0143002	0	0	0	16	0	16	0	14.4205	0	1.09254	0.367976	0.852927	0	0	0	5	0	5	0	4.81411	0	0.364731	0.396383	0.054883	1	1	0	10	1	11	1.19991	13.199
At1g17780.1	1458	569..774	At2g16580.1	893	197..402	1	4	1	601	2	605	1.95886	592.556	0.816252	0.817604	0.811599	0.000464962	0	3	0	2	0	5	0	4.50641	0	0.00621791	0.157839	3.91833e-51	1	3	0	0	1	3	0.962822	2.88847	0.401205	0.00398548	0.470179	0.00175157	1	3	1	601	2	604	2.39983	724.748
At1g17780.2	1289	487..692	At2g16580.1	893	197..402	1	4	2	507	3	511	2.9383	500.49	1.22438	0.817853	0.885398	0.00131794	0	3	1	507	1	510	0.901283	459.654	0.375562	0.751123	0.428246	4.98042e-06	1	3	0	0	1	3	0.962822	2.88847	0.401205	0.00472005	0.470179	0.00175157	1	3	1	507	2	510	2.39983	611.956
At1g20390.1	6068	33..267	At5g54700.1	1443	186..419	75	3402	0	20	75	3422	73.4574	3351.62	8.74556	0.914609	6.93098e-13	0.000339115	80	2063	0	27	80	2090	72.1026	1883.68	8.58427	0.51403	7.46859e-13	2.31061e-124	16	4837	0	481	16	5318	15.4051	5120.29	1.83408	1.39725	0.187914	1.84238e-15	7	2797	0	257	7	3054	8.3994	3664.54
At1g20390.1	6068	33..224	At5g54700.1	1443	114..304	73	3402	0	20	73	3422	71.4985	3351.62	9.93107	0.914609	3.62563e-13	0.000339115	79	2063	0	27	79	2090	71.2014	1883.68	9.88979	0.51403	2.21841e-13	2.31061e-124	12	4837	0	481	12	5318	11.5539	5120.29	1.60482	1.39725	0.367361	1.84238e-15	6	2797	0	257	6	3054	7.19948	3664.54
At1g20390.1	6068	85..224	At5g54700.1	1443	94..232	61	3402	0	20	61	3422	59.7454	3351.62	8.29856	0.914609	1.73707e-10	0.000339115	63	2063	0	27	63	2090	56.7808	1883.68	7.88679	0.51403	4.96923e-10	2.31061e-124	11	4837	0	481	11	5318	10.591	5120.29	1.47108	1.39725	0.476822	1.84238e-15	6	2797	0	257	6	3054	7.19948	3664.54
At1g20390.1	6068	127..265	At1g20400.1	2835	2596..2734	40	3402	41	521	81	3923	79.334	3842.31	7.34627	0.965087	7.54276e-13	0.131706	44	2063	42	521	86	2584	77.5103	2328.92	7.1774	0.584962	9.98393e-13	8.79821e-94	7	4837	10	521	17	5358	16.368	5158.8	1.51566	1.29575	0.329458	0.00175157	4	2797	5	521	9	3318	10.7992	3981.31
At1g20400.1	2835	102..240	At1g20390.1	6068	5804..5942	40	57	39	516	79	573	77.3751	561.215	6.44839	0.588318	8.33003e-12	1.6174e-22	43	66	43	516	86	582	77.5103	524.547	6.45966	0.549879	4.22487e-12	2.14372e-28	7	469	14	516	21	985	20.2193	948.379	1.68506	0.99418	0.180108	0.899842	4	279	6	516	10	795	11.9991	953.931
At1g20400.1	2835	102..240	At5g15420.1	605	290..428	40	57	0	1	40	58	39.1773	56.8071	2.33215	0.0594757	0.00460307	0	43	66	1	517	44	583	39.6565	525.448	2.36067	0.550132	0.00346492	2.15181e-28	7	469	19	517	26	986	25.0334	949.342	1.49019	0.993939	0.237016	0.895765	4	279	10	517	14	796	16.7988	955.131
At1g24822.1	651	179..404	At1g25175.1	687	207..432	0	0	0	0	0	0	0	0	0	0	4.14224e-09	1.92991e-116	0	0	0	0	0	0	0	0	0	0	1.2909e-09	3.31731e-123	7	111	6	243	13	354	12.5167	340.839	0.434638	0.853012	0.0134195	0.0371971	11	90	13	243	24	333	28.7979	399.571
At1g24822.1	651	69..404	At1g25098.1	740	64..399	0	0	0	0	0	0	0	0	0	0	6.89321e-12	4.29427e-116	0	0	0	2	0	2	0	1.80257	0	0.00452484	1.47927e-12	1.41733e-118	12	111	12	242	24	353	23.1077	339.876	0.601807	0.853164	0.0583184	0.037688	14	90	18	242	32	332	38.3972	398.371
At1g24822.1	651	69..404	At1g25098.2	1533	172..507	0	0	0	0	0	0	0	0	0	0	7.59411e-11	9.55524e-116	0	0	0	2	0	2	0	1.80257	0	0.00453851	1.87441e-11	3.2846e-118	12	111	10	241	22	352	21.1821	338.913	0.608724	0.853317	0.0772093	0.0381854	14	90	15	241	29	331	34.7975	397.171
At1g24851.1	777	660..773	At1g47860.1	9594	976..1089	1	26	0	41	1	67	0.979432	65.622	0.0240074	0.0335104	2.82216e-11	0	1	36	0	40	1	76	0.901283	68.4975	0.0220919	0.0349788	5.71203e-12	0.00295216	75	2239	0	949	75	3188	72.2116	3069.48	1.77002	1.56745	0.00486596	0.00175157	34	1102	0	530	34	1632	40.7971	1958.26
At1g24851.1	777	374..513	At1g47860.1	9594	624..763	3	26	0	41	3	67	2.9383	65.622	0.0173671	0.0335104	8.01535e-45	0	5	36	0	40	5	76	4.50641	68.4975	0.0266356	0.0349788	4.20254e-45	0.00295216	256	2239	0	949	256	3188	246.482	3069.48	1.45686	1.56745	0.00028229	0.00175157	141	1102	0	530	141	1632	169.188	1958.26
At1g24880.2	650	244..605	At1g24996.1	450	21..382	0	1	0	0	0	1	0	0.979432	0	0.00125192	1.68977e-10	0	0	6	0	0	0	6	0	5.4077	0	0.00691218	4.36988e-11	3.91833e-51	12	25	6	624	18	649	17.3308	624.871	0.515834	0.798717	0.026554	5.0868e-05	16	28	12	624	28	652	33.5976	782.344
At1g24880.2	650	270..605	At1g25097.1	651	248..583	0	1	0	0	0	1	0	0.979432	0	0.00125	4.05423e-34	0	0	6	0	0	0	6	0	5.4077	0	0.00690159	4.3984e-36	3.91833e-51	12	25	104	625	116	650	111.687	625.834	0.969578	0.798723	0.815563	5.02235e-05	15	28	81	625	96	653	115.192	783.544
At1g24880.3	717	244..495	At1g24996.1	450	21..272	0	1	0	0	0	1	0	0.979432	0	0.00125965	1.86159e-09	0	0	6	0	0	0	6	0	5.4077	0	0.00695484	5.53715e-10	3.91833e-51	7	21	6	622	13	643	12.5167	619.094	0.417253	0.796218	0.00878246	4.2702e-05	13	26	12	622	25	648	29.9978	777.544
At1g24880.3	717	270..495	At1g25097.1	651	248..473	0	1	0	0	0	1	0	0.979432	0	0.00125771	1.32887e-29	0	0	6	0	0	0	6	0	5.4077	0	0.00694413	2.64342e-31	3.91833e-51	7	21	97	623	104	644	100.133	620.057	1.00543	0.796227	0.979304	4.21619e-05	12	26	71	623	83	649	99.5928	778.744
At1g24996.1	450	69..450	At1g25098.2	1533	172..553	0	0	0	0	0	0	0	0	0	0	1.53382e-11	3.98256e-92	0	0	0	2	0	2	0	1.80257	0	0.00571196	3.44868e-12	2.07061e-93	12	12	10	246	22	258	21.1821	248.408	0.569452	0.787154	0.0416716	0.00628651	16	17	15	246	31	263	37.1973	315.577
At1g24996.1	450	69..430	At1g25098.1	740	64..425	0	0	0	0	0	0	0	0	0	0	2.81199e-13	1.78982e-92	0	0	0	2	0	2	0	1.80257	0	0.00569033	5.00755e-14	8.94847e-94	12	12	14	247	26	259	25.0334	249.371	0.579518	0.787212	0.0326386	0.00620328	16	17	20	247	36	264	43.1969	316.777
At1g24996.1	450	69..430	At1g24880.2	650	46..407	0	0	0	1	0	1	0	0.979432	0	0.0030802	2.55246e-14	1.18609e-90	0	0	0	6	0	6	0	5.4077	0	0.0170066	3.95193e-15	6.18586e-88	12	12	16	248	28	260	26.959	250.334	0.576089	0.787269	0.0247914	0.00612117	16	17	23	248	39	265	46.7966	317.977
At1g24996.1	450	179..430	At1g25175.1	687	207..458	0	0	0	0	0	0	0	0	0	0	3.75994e-10	3.61499e-93	0	0	0	0	0	0	0	0	0	0	1.01877e-10	1.41369e-98	7	12	6	249	13	261	12.5167	251.296	0.386345	0.787326	0.00364368	0.00604016	13	17	14	249	27	266	32.3977	319.177
At1g24996.1	450	179..430	At1g24880.3	717	223..474	0	0	0	1	0	1	0	0.979432	0	0.00305712	6.89321e-12	2.4135e-91	0	0	0	6	0	6	0	5.4077	0	0.0168792	1.47927e-12	1.1896e-88	7	12	15	250	22	262	21.1821	252.259	0.551656	0.787383	0.0301333	0.00596024	13	17	19	250	32	267	38.3972	320.377
At1g25025.1	777	660..773	At1g47860.1	9594	976..1089	1	26	0	41	1	67	0.979432	65.622	0.0240074	0.0333469	2.82216e-11	0	1	36	0	40	1	76	0.901283	68.4975	0.0220919	0.0348081	5.71203e-12	0.00295216	75	2253	0	949	75	3202	72.2116	3082.95	1.77002	1.56665	0.00486596	6.28317e-15	34	1110	0	530	34	1640	40.7971	1967.86
At1g25025.1	777	374..513	At1g47860.1	9594	624..763	3	26	0	41	3	67	2.9383	65.622	0.0173671	0.0333469	8.01535e-45	0	5	36	0	40	5	76	4.50641	68.4975	0.0266356	0.0348081	4.20254e-45	0.00295216	256	2253	0	949	256	3202	246.482	3082.95	1.45686	1.56665	0.00028229	6.28317e-15	141	1110	0	530	141	1640	169.188	1967.86
At1g25097.1	651	179..404	At1g24880.3	717	223..448	0	0	0	1	0	1	0	0.979432	0	0.0027391	1.68977e-10	4.59172e-102	0	0	0	6	0	6	0	5.4077	0	0.0151233	4.36988e-11	9.133e-100	7	111	15	208	22	319	21.1821	307.14	0.630464	0.858955	0.103359	0.0589211	11	90	17	208	28	298	33.5976	357.574
At1g25097.1	651	179..404	At1g25175.1	687	207..432	0	0	0	0	0	0	0	0	0	0	4.14224e-09	6.16881e-104	0	0	0	0	0	0	0	0	0	0	1.2909e-09	5.68309e-110	7	111	6	207	13	318	12.5167	306.177	0.434638	0.859145	0.0134195	0.0597025	11	90	13	207	24	297	28.7979	356.374
At1g25097.1	651	69..404	At1g24880.2	650	46..381	0	0	0	1	0	1	0	0.979432	0	0.00275761	6.257e-13	2.2583e-101	0	0	0	6	0	6	0	5.4077	0	0.0152255	1.16743e-13	4.77071e-99	12	111	16	206	28	317	26.959	305.214	0.641927	0.859337	0.0787787	0.0604945	14	90	21	206	35	296	41.997	355.174
At1g25098.1	740	316..677	At1g24996.1	450	21..382	0	0	0	0	0	0	0	0	0	0	4.14224e-09	0	0	2	0	0	0	2	0	1.80257	0	0.00226925	1.2909e-09	3.91833e-51	12	23	4	632	16	655	15.4051	630.648	0.534939	0.793924	0.050212	2.84323e-05	16	30	8	632	24	662	28.7979	794.343
At1g25098.1	740	342..677	At1g24822.1	651	248..583	0	0	0	0	0	0	0	0	0	0	2.0073e-33	0	0	2	0	0	0	2	0	1.80257	0	0.00226583	2.39059e-35	3.91833e-51	12	23	101	633	113	656	108.799	631.611	0.964598	0.793937	0.789078	2.80738e-05	15	30	79	633	94	663	112.792	795.543
At1g25098.2	1533	981..1362	At1g24996.1	450	1..382	0	0	0	0	0	0	0	0	0	0	2.48914e-06	1.42767e-20	0	2	0	0	0	2	0	1.80257	0	0.0263552	1.12651e-06	5.65333e-19	12	28	0	12	12	40	11.5539	38.5129	0.601807	0.563094	0.180637	0.00494778	16	40	0	17	16	57	19.1986	68.3951
At1g25098.2	1533	1027..1362	At1g24822.1	651	248..583	0	0	0	0	0	0	0	0	0	0	5.53862e-06	6.27983e-46	0	2	0	0	0	2	0	1.80257	0	0.0115557	2.62628e-06	4.04028e-45	12	28	0	111	12	139	11.5539	133.832	0.641927	0.857961	0.248997	0.207619	15	40	0	90	15	130	17.9987	155.989
At1g25112.1	777	660..773	At1g47860.1	9594	976..1089	1	26	0	41	1	67	0.979432	65.622	0.0240074	0.0333469	2.82216e-11	0	1	36	0	40	1	76	0.901283	68.4975	0.0220919	0.0348081	5.71203e-12	0.00295216	75	2253	0	949	75	3202	72.2116	3082.95	1.77002	1.56665	0.00486596	6.28317e-15	34	1110	0	530	34	1640	40.7971	1967.86
At1g25112.1	777	374..513	At1g47860.1	9594	624..763	3	26	0	41	3	67	2.9383	65.622	0.0173671	0.0333469	8.01535e-45	0	5	36	0	40	5	76	4.50641	68.4975	0.0266356	0.0348081	4.20254e-45	0.00295216	256	2253	0	949	256	3202	246.482	3082.95	1.45686	1.56665	0.00028229	6.28317e-15	141	1110	0	530	141	1640	169.188	1967.86
At1g25175.1	687	230..481	At1g24996.1	450	21..272	0	0	0	0	0	0	0	0	0	0	1.86159e-09	0	0	0	0	0	0	0	0	0	0	0	5.53715e-10	3.91833e-51	7	18	6	643	13	661	12.5167	636.425	0.417253	0.794001	0.00878246	2.63484e-05	13	25	12	643	25	668	29.9978	801.542
At1g25175.1	687	256..481	At1g24822.1	651	248..473	0	0	0	0	0	0	0	0	0	0	5.97213e-30	0	0	0	0	0	0	0	0	0	0	0	1.13386e-31	3.91833e-51	7	18	97	644	104	662	100.133	637.388	0.993459	0.794013	0.955909	2.60163e-05	12	25	72	644	84	669	100.793	802.742
At1g25175.1	687	256..481	At1g25097.1	651	248..473	0	0	0	0	0	0	0	0	0	0	5.97213e-30	0	0	0	0	0	0	0	0	0	0	0	1.13386e-31	3.91833e-51	7	18	97	645	104	663	100.133	638.351	0.993459	0.794026	0.955909	2.56885e-05	12	25	72	645	84	670	100.793	803.942
At1g25180.1	777	660..773	At1g47860.1	9594	976..1089	1	26	0	41	1	67	0.979432	65.622	0.0240074	0.0333469	2.82216e-11	0	1	36	0	40	1	76	0.901283	68.4975	0.0220919	0.0348081	5.71203e-12	0.00295216	75	2253	0	949	75	3202	72.2116	3082.95	1.77002	1.56665	0.00486596	6.28317e-15	34	1110	0	530	34	1640	40.7971	1967.86
At1g25180.1	777	374..513	At1g47860.1	9594	624..763	3	26	0	41	3	67	2.9383	65.622	0.0173671	0.0333469	8.01535e-45	0	5	36	0	40	5	76	4.50641	68.4975	0.0266356	0.0348081	4.20254e-45	0.00295216	256	2253	0	949	256	3202	246.482	3082.95	1.45686	1.56665	0.00028229	6.28317e-15	141	1110	0	530	141	1640	169.188	1967.86
At1g25784.1	4471	1..168	At4g03310.1	3986	1509..1676	6	451	1	368	7	819	6.85603	802.155	0.272084	0.480943	0.0014295	1.43565e-64	16	714	2	368	18	1082	16.2231	975.188	0.64382	0.584687	0.166649	2.10109e-40	23	1090	0	486	23	1576	22.1449	1517.41	0.878829	0.909782	0.657267	0.0102062	21	911	0	479	21	1390	25.1982	1667.88
At1g27815.1	2780	1..168	At4g03310.1	3986	1509..1676	11	96	1	319	12	415	11.7532	406.464	0.238903	0.420279	1.76238e-06	1.29188e-49	27	202	2	319	29	521	26.1372	469.568	0.531282	0.485528	0.00845558	6.30984e-39	51	365	0	486	51	851	49.1039	819.361	0.998119	0.847209	0.980712	0.000747773	41	327	0	479	41	806	49.1965	967.13
At1g29830.3	2235	1..116	At3g47590.1	1319	453..568	0	2	0	6	0	8	0	7.83546	#DIV/0!	1.306	0.898831	0.677897	0	0	0	5	0	5	0	4.50641	#DIV/0!	0.751123	0.857876	0.627908	0	3	0	6	0	9	0	8.6654	#DIV/0!	1.44434	0.890374	0.546393	0	0	0	5	0	5	0	5.99957
At1g33240.1	2624	1652..1775	At1g76878.1	1566	1061..1184	0	16	0	51	0	67	0	65.622	#DIV/0!	0.868078	0.898831	0.415958	0	27	0	38	0	65	0	58.5834	#DIV/0!	0.774968	0.857876	0.147253	0	30	0	50	0	80	0	77.0257	#DIV/0!	1.01893	0.890374	0.921403	0	20	0	43	0	63	0	75.5946
At1g33860.1	462	55..204	At3g41762.1	560	355..504	37	52	147	232	184	284	180.216	278.159	1.12082	0.861768	0.318452	0.0800306	25	39	152	232	177	271	159.527	244.248	0.992155	0.756708	0.936657	0.00120364	23	43	115	232	138	275	132.869	264.776	0.826362	0.820307	0.114988	0.0208382	20	37	114	232	134	269	160.788	322.777
At1g33860.2	666	55..204	At3g41762.1	560	355..504	37	57	147	668	184	725	180.216	710.088	1.12082	0.819644	0.318452	0.00015595	25	42	152	668	177	710	159.527	639.911	0.992155	0.738639	0.936657	1.0282e-08	23	62	115	668	138	730	132.869	702.86	0.826362	0.8113	0.114988	6.83309e-05	20	54	114	668	134	722	160.788	866.338
At1g33860.2	666	494..602	At3g30214.1	867	644..752	0	57	0	5	0	62	0	60.7248	#DIV/0!	0.532712	0.898831	9.30006e-05	1	42	0	8	1	50	0.901283	45.0641	#DIV/0!	0.395328	0.652224	4.40035e-08	0	62	1	669	1	731	0.962822	703.823	#DIV/0!	6.17433	0.615635	1.31449e-15	0	54	0	41	0	95	0	113.992
At1g34070.1	927	761..927	At1g34080.1	3352	2641..2807	0	0	0	0	0	0	0	0	0	0	0.0164786	2.0073e-33	0	0	0	2	0	2	0	1.80257	0	0.0159813	0.0124565	3.68706e-32	4	25	2	191	6	216	5.77693	207.969	0.962891	1.84383	0.918899	3.35139e-07	5	20	0	74	5	94	5.99957	112.792
At1g34080.1	3352	546..712	At1g34070.1	927	1..167	0	0	0	0	0	0	0	0	0	0	0.0366666	1.78982e-92	0	2	0	0	0	2	0	1.80257	0	0.00569033	0.0290404	8.94847e-94	5	104	4	190	9	294	8.6654	283.07	1.80542	0.893592	0.352897	0.18351	3	74	1	190	4	264	4.79965	316.777
At1g34315.1	819	101..220	At1g42350.1	7480	965..1084	8	9	0	106	8	115	7.83546	112.635	6.53002	0.5074	0.0469119	6.29339e-09	4	10	1	178	5	188	4.50641	169.441	3.75562	0.763304	0.247879	0.00907907	1	24	1	178	2	202	1.92564	194.49	1.60482	0.876144	0.797739	0.192542	0	7	1	178	1	185	1.19991	221.984
At1g34390.1	1797	1126..1276	At1g35545.1	814	324..474	0	27	0	14	0	41	0	40.1567	0	0.597613	0.403949	0.0116394	1	42	0	12	1	54	0.901283	48.6693	0.751123	0.724297	0.788249	0.0894345	1	50	0	7	1	57	0.962822	54.8808	0.802409	0.816738	0.83622	0.278847	1	46	0	10	1	56	1.19991	67.1952
At1g34410.1	1821	1132..1282	At1g35545.1	814	324..474	0	58	0	14	0	72	0	70.5191	0	0.708074	0.403949	0.0315786	1	88	0	12	1	100	0.901283	90.1283	0.751123	0.904968	0.788249	0.494443	1	87	0	7	1	94	0.962822	90.5052	0.802409	0.908753	0.83622	0.519948	1	73	0	10	1	83	1.19991	99.5928
At1g34700.1	2973	1..168	At4g03310.1	3986	1509..1676	11	124	1	582	12	706	11.7532	691.479	0.238903	0.701917	1.76238e-06	4.87031e-12	27	233	2	582	29	815	26.1372	734.546	0.531282	0.745634	0.00845558	3.04603e-09	51	407	0	486	51	893	49.1039	859.8	0.998119	0.872779	0.980712	0.0049068	41	342	0	479	41	821	49.1965	985.129
At1g34844.1	1246	442..1094	At5g43415.1	5802	624..1277	0	0	0	4	0	4	0	3.91773	0	0.00510956	6.10179e-05	0	0	0	0	2	0	2	0	1.80257	0	0.00235093	3.32781e-05	3.91833e-51	1	2	19	636	20	638	19.2564	614.28	1.33735	0.801153	0.444923	7.50588e-05	1	3	11	636	12	639	14.399	766.745
At1g34844.1	1246	5..341	At5g43415.1	5802	83..419	0	0	0	4	0	4	0	3.91773	0	0.00510158	5.53862e-06	0	0	0	0	2	0	2	0	1.80257	0	0.00234726	2.62628e-06	3.91833e-51	0	2	6	637	6	639	5.77693	615.243	0.320964	0.801155	0.0140742	7.41053e-05	2	3	13	637	15	640	17.9987	767.945
At1g35240.1	1773	1126..1234	At1g35545.1	814	366..474	0	39	0	14	0	53	0	51.9099	#DIV/0!	0.686688	0.898831	0.0429711	1	55	0	12	1	67	0.901283	60.386	#DIV/0!	0.798814	0.652224	0.197706	0	52	0	7	0	59	0	56.8065	#DIV/0!	0.751463	0.890374	0.113495	0	53	0	10	0	63	0	75.5946
At1g35520.1	1797	1147..1297	At1g35545.1	814	324..474	0	38	0	14	0	52	0	50.9305	0	0.633509	0.403949	0.0130181	1	51	0	12	1	63	0.901283	56.7808	0.751123	0.70628	0.788249	0.0468262	1	56	0	7	1	63	0.962822	60.6578	0.802409	0.754504	0.83622	0.107296	1	57	0	10	1	67	1.19991	80.3942
At1g35545.1	814	4..192	At1g07940.1	1864	638..826	14	14	13	654	27	668	26.4447	654.261	1.69529	0.821169	0.119045	0.000325333	9	12	9	654	18	666	16.2231	600.254	1.04002	0.753386	0.942619	2.50083e-07	7	7	8	654	15	661	14.4423	636.425	0.925857	0.798784	0.821006	4.36535e-05	8	10	5	654	13	664	15.5989	796.743
At1g35545.1	814	4..192	At1g07930.1	1807	573..761	14	14	4	655	18	669	17.6298	655.24	1.46925	0.821162	0.344916	0.00032178	9	12	7	655	16	667	14.4205	601.156	1.2018	0.753382	0.680664	2.44857e-07	7	7	7	655	14	662	13.4795	637.388	1.12337	0.798789	0.806047	4.31008e-05	8	10	2	655	10	665	11.9991	797.943
At1g35545.1	814	4..192	At1g07920.1	1783	561..749	14	14	8	656	22	670	21.5475	656.22	1.49646	0.821155	0.271727	0.000318266	9	12	12	656	21	668	18.9269	602.057	1.31447	0.753379	0.473286	2.39739e-07	7	7	7	656	14	663	13.4795	638.351	0.936144	0.798795	0.847578	4.25552e-05	8	10	4	656	12	666	14.399	799.142
At1g35545.1	814	341..491	At1g34410.1	1821	540..690	0	14	39	657	39	671	38.1979	657.199	0.964662	0.821147	0.867627	0.00031479	0	12	59	657	59	669	53.1757	602.958	1.34292	0.753375	0.178914	2.34729e-07	0	7	33	657	33	664	31.7731	639.314	0.802409	0.7988	0.366309	4.20166e-05	0	10	33	657	33	667	39.5971	800.342
At1g35545.1	814	341..491	At1g35520.1	1797	501..651	0	14	1	661	1	675	0.979432	661.117	0.272084	0.821118	0.26127	0.000301266	0	12	2	661	2	673	1.80257	606.563	0.500749	0.753362	0.443141	2.15717e-07	0	7	6	661	6	668	5.77693	643.165	1.60482	0.798822	0.552678	3.99296e-05	0	10	3	661	3	671	3.59974	805.142
At1g35545.1	814	341..491	At1g34390.1	1797	522..672	0	14	1	662	1	676	0.979432	662.096	0.204063	0.821111	0.137607	0.000297978	0	12	0	42	0	54	0	48.6693	0	0.0603581	0.0290404	3.91833e-51	0	7	4	662	4	669	3.85129	644.128	0.802409	0.798827	0.734494	3.94244e-05	0	10	4	662	4	672	4.79965	806.342
At1g35545.1	814	341..449	At1g35240.1	1773	540..648	0	14	3	663	3	677	2.9383	663.076	0.816252	0.821104	0.780945	0.000294725	0	12	6	663	6	675	5.4077	608.366	1.50225	0.753355	0.625194	2.06797e-07	0	7	0	52	0	59	0	56.8065	0	0.0703449	0.0785597	0.00175157	0	10	3	663	3	673	3.59974	807.542
At1g35545.1	814	4..116	At1g07930.2	1576	573..685	14	14	1	664	15	678	14.6915	664.055	1.53047	1.41178	0.348962	3.81162e-08	9	12	1	664	10	676	9.01283	609.267	0.938904	1.2953	0.863041	3.96909e-05	7	7	2	664	9	671	8.6654	646.053	0.90271	1.37351	0.811803	4.5353e-07	8	10	0	382	8	392	9.59931	470.366
At1g35545.1	814	4..192	At1g07940.2	1991	638..826	14	14	9	653	23	667	22.5269	653.281	1.87738	0.821177	0.0957495	0.000328926	9	12	0	698	9	710	8.11155	639.911	0.676011	0.80437	0.384416	5.68854e-05	7	7	1	653	8	660	7.70257	635.462	0.641927	0.798778	0.345807	4.42132e-05	8	10	2	653	10	663	11.9991	795.543
At1g35545.1	814	4..180	At5g60390.1	1764	586..762	14	14	9	660	23	674	22.5269	660.137	1.70671	0.821125	0.147803	0.000304591	9	12	3	660	12	672	10.8154	605.662	0.819407	0.753365	0.614745	2.2032e-07	7	7	2	660	9	667	8.6654	642.202	0.656517	0.798816	0.34471	4.04414e-05	8	10	3	660	11	670	13.199	803.942
At1g35545.1	814	4..180	At5g60390.3	1590	422..598	14	14	7	658	21	672	20.5681	658.178	1.5583	0.82114	0.242494	0.000311353	9	12	3	658	12	670	10.8154	603.86	0.819407	0.753372	0.614745	2.29824e-07	7	7	2	658	9	665	8.6654	640.276	0.656517	0.798806	0.34471	4.14848e-05	8	10	3	658	11	668	13.199	801.542
At1g35545.1	814	4..180	At5g60390.2	1715	537..713	14	14	9	659	23	673	22.5269	659.158	1.70671	0.821133	0.147803	0.000307953	9	12	3	659	12	671	10.8154	604.761	0.819407	0.753369	0.614745	2.25022e-07	7	7	2	659	9	666	8.6654	641.239	0.656517	0.798811	0.34471	4.09598e-05	8	10	3	659	11	669	13.199	802.742
At1g35790.1	4920	1235..1352	At3g43870.1	564	1..118	0	41	0	4	0	45	0	44.0744	0	0.37481	0.0815874	1.3843e-08	2	70	0	10	2	80	1.80257	72.1026	0.500749	0.613162	0.443141	0.00111241	6	123	0	23	6	146	5.77693	140.572	1.60482	1.19543	0.552678	0.173421	3	83	0	15	3	98	3.59974	117.592
At1g35790.1	4920	1401..1517	At3g43870.1	564	114..230	0	41	0	4	0	45	0	44.0744	0	0.37481	0.0366666	1.3843e-08	1	70	0	10	1	80	0.901283	72.1026	0.187781	0.613162	0.11196	0.00111241	7	123	0	23	7	146	6.73975	140.572	1.40422	1.19543	0.632879	0.173421	4	83	0	15	4	98	4.79965	117.592
At1g35790.1	4920	3230..3334	At5g31919.1	1325	303..407	0	41	0	0	0	41	0	40.1567	0	0.398409	0.403949	5.74278e-07	0	70	0	3	0	73	0	65.7937	0	0.652762	0.367976	0.0074907	2	123	0	4	2	127	1.92564	122.278	1.60482	1.21317	0.797739	0.171316	1	83	0	1	1	84	1.19991	100.793
At1g35790.1	4920	974..1286	At3g32990.1	2529	95..405	2	41	0	16	2	57	1.95886	55.8276	0.272084	0.375213	0.0988079	1.75311e-10	7	70	0	27	7	97	6.30898	87.4244	0.87631	0.587572	0.781132	7.98178e-05	6	123	1	280	7	403	6.73975	388.017	0.936144	2.60783	0.878572	0.00175157	6	83	0	41	6	124	7.19948	148.789
At1g35790.1	4920	1401..1517	At3g32990.1	2529	502..618	0	41	1	281	1	322	0.979432	315.377	0.204063	2.11962	0.137607	1.06311e-13	1	70	0	27	1	97	0.901283	87.4244	0.187781	0.587572	0.11196	7.98178e-05	7	123	0	73	7	196	6.73975	188.713	1.40422	1.26832	0.632879	0.03793	4	83	0	41	4	124	4.79965	148.789
At1g35790.1	4920	1993..2129	At4g01533.1	1068	478..614	1	41	0	5	1	46	0.979432	45.0539	#DIV/0!	0.441737	0.606286	4.65834e-06	0	70	0	6	0	76	0	68.4975	#DIV/0!	0.671593	0.857876	0.0114503	0	123	0	3	0	126	0	121.316	#DIV/0!	1.18945	0.890374	0.219202	0	83	0	2	0	85	0	101.993
At1g35790.1	4920	3230..3334	At5g31778.1	1368	231..335	0	41	0	0	0	41	0	40.1567	0	0.398409	0.403949	5.74278e-07	0	70	0	2	0	72	0	64.8924	0	0.64382	0.367976	0.00593824	2	123	0	3	2	126	1.92564	121.316	1.60482	1.20361	0.797739	0.190515	1	83	0	1	1	84	1.19991	100.793
At1g35970.1	5895	838..967	At1g36250.1	5918	2001..2128	1	258	0	57	1	315	0.979432	308.521	0.204063	0.422199	0.137607	1.30665e-37	1	449	0	96	1	545	0.901283	491.199	0.187781	0.672187	0.11196	1.56958e-11	6	638	0	83	6	721	5.77693	694.194	1.20361	0.949979	0.819638	0.349637	4	529	0	80	4	609	4.79965	730.747
At1g35970.1	5895	856..957	At3g32475.1	2801	1599..1699	1	258	0	64	1	322	0.979432	315.377	0.816252	0.434435	0.848765	1.63033e-35	1	449	0	125	1	574	0.901283	517.336	0.751123	0.712636	0.788249	6.18131e-09	6	638	0	88	6	726	5.77693	699.009	4.81445	0.962891	0.133218	0.490033	1	529	0	76	1	605	1.19991	725.948
At1g35970.1	5895	716..821	At3g43358.1	3168	2621..2726	1	258	8	275	9	533	8.81489	522.037	0.524734	0.541122	0.128071	8.16493e-29	3	449	18	275	21	724	18.9269	652.529	1.12668	0.676385	0.757204	2.25547e-14	1	638	13	275	14	913	13.4795	879.056	0.802409	0.911193	0.550327	0.0544079	1	529	13	275	14	804	16.7988	964.731
At1g35970.1	5895	491..821	At3g30749.1	8989	7853..8184	22	258	0	260	22	518	21.5475	507.346	0.46045	0.526549	0.00299217	7.40925e-31	39	449	3	274	42	723	37.8539	651.628	0.808902	0.676292	0.334133	2.29633e-14	44	638	2	274	46	912	44.2898	878.093	0.946431	0.911329	0.789582	0.0549359	38	529	1	274	39	803	46.7966	963.531
At1g35970.1	5895	443..812	At2g06270.1	2086	1226..1595	22	258	14	273	36	531	35.2596	520.078	0.576178	0.540436	0.0106303	7.65913e-29	39	449	19	273	58	722	52.2744	650.726	0.854219	0.676198	0.404923	2.33791e-14	44	638	13	273	57	911	54.8808	877.131	0.89681	0.911465	0.565044	0.0554687	38	529	13	273	51	802	61.1956	962.331
At1g35970.1	5895	856..957	At4g06692.1	6081	1285..1385	1	258	0	156	1	414	0.979432	405.485	0.408126	0.422411	0.481402	8.03997e-49	1	449	0	303	1	752	0.901283	677.765	0.375562	0.706056	0.428246	7.38366e-12	6	638	1	271	7	909	6.73975	875.205	2.80843	0.911737	0.210017	0.0565489	1	529	1	271	2	800	2.39983	959.931
At1g35970.1	5895	3703..4012	At4g06692.1	6081	1..311	0	258	4	270	4	528	3.91773	517.14	0.296819	0.539401	0.0295226	6.95178e-29	4	449	5	270	9	719	8.11155	648.022	0.614555	0.675917	0.272367	2.46713e-14	5	638	3	270	8	908	7.70257	874.242	0.58357	0.911874	0.243304	0.0570963	5	529	6	270	11	799	13.199	958.731
At1g35970.1	5895	856..957	At3g42935.1	2305	1350..1450	1	258	27	269	28	527	27.4241	516.161	0.952294	0.539054	0.847526	6.72906e-29	1	449	38	269	39	718	35.15	647.121	1.22058	0.675823	0.457826	2.51173e-14	6	638	37	269	43	907	41.4013	873.279	1.43765	0.912011	0.157117	0.0576487	1	529	23	269	24	798	28.7979	957.531
At1g35970.1	5895	856..957	At2g12780.1	2817	2205..2305	1	258	1	277	2	535	1.95886	523.996	0.816252	0.541805	0.811599	8.69965e-29	1	450	0	1000	1	1450	0.901283	1306.86	0.375562	1.35128	0.428246	4.1049e-12	6	638	3	277	9	915	8.6654	880.982	3.61084	0.910924	0.0903811	0.0533662	1	529	1	277	2	806	2.39983	967.13
At1g35970.1	5895	443..818	At3g32475.1	2801	1140..1515	22	258	0	64	22	322	21.5475	315.377	0.448939	0.330608	0.00203412	2.81699e-70	39	449	1	266	40	715	36.0513	644.417	0.751123	0.675538	0.19718	2.65032e-14	44	638	2	266	46	904	44.2898	870.391	0.922771	0.912425	0.700517	0.0593362	38	529	2	266	40	795	47.9965	953.931
At1g35970.1	5895	838..955	At3g30582.1	4696	1408..1524	1	258	0	45	1	303	0.979432	296.768	0.204063	0.395719	0.137607	5.56069e-43	1	449	0	114	1	563	0.901283	507.422	0.187781	0.676612	0.11196	1.73156e-11	6	638	0	111	6	749	5.77693	721.153	1.20361	0.961607	0.819638	0.467943	4	529	0	96	4	625	4.79965	749.946
At1g35970.1	5895	4013..4991	At1g42380.1	2287	449..1430	18	258	0	61	18	319	17.6298	312.439	0.386646	0.417283	0.00058869	2.74948e-39	44	449	0	101	44	550	39.6565	495.706	0.869722	0.662048	0.51862	1.67583e-12	41	638	0	106	41	744	39.4757	716.339	0.865757	0.956719	0.51503	0.413266	38	529	0	95	38	624	45.5967	748.746
At1g35970.1	5895	443..821	At3g30582.1	4696	968..1346	22	258	0	45	22	303	21.5475	296.768	0.437989	0.311885	0.00137251	2.17326e-75	39	449	4	264	43	713	38.7552	642.615	0.787763	0.675348	0.269705	2.74683e-14	44	638	1	264	45	902	43.327	868.465	0.880693	0.912702	0.548869	0.0604867	38	529	3	264	41	793	49.1965	951.531
At1g35970.1	5895	4296..4991	At3g30582.1	4696	852..1546	12	258	1	263	13	521	12.7326	510.284	0.331602	0.680428	0.000427761	7.57305e-11	40	449	2	263	42	712	37.8539	641.713	0.985849	0.85568	0.934369	0.0044942	29	638	2	263	31	901	29.8475	867.502	0.777334	1.15675	0.313431	0.00505447	32	529	0	96	32	625	38.3972	749.946
At1g35970.1	5895	443..821	At1g36250.1	5918	1560..1938	22	258	0	57	22	315	21.5475	308.521	0.472567	0.422199	0.00436752	1.30665e-37	39	449	0	96	39	545	35.15	491.199	0.77089	0.672187	0.249175	1.56958e-11	44	638	0	83	44	721	42.3642	694.194	0.929105	0.949979	0.729726	0.349637	38	529	0	80	38	609	45.5967	730.747
At1g35970.1	5895	3911..4012	At3g30716.1	6998	3119..3221	0	258	1	260	1	518	0.979432	507.346	0.816252	0.535892	0.848765	4.98951e-29	0	449	1	260	1	709	0.901283	639.01	0.751123	0.674964	0.788249	2.95027e-14	0	638	4	260	4	898	3.85129	864.614	3.20964	0.913262	0.339171	0.0628507	0	529	1	260	1	789	1.19991	946.732
At1g35970.1	5895	443..680	At3g30716.1	6998	3735..3971	8	258	0	225	8	483	7.83546	473.066	0.296819	0.492197	0.0018417	4.38714e-36	21	449	0	500	21	949	18.9269	855.318	0.716981	0.889908	0.269746	0.015099	21	638	0	251	21	889	20.2193	855.948	0.765936	0.890564	0.37663	0.0173703	22	529	0	272	22	801	26.3981	961.131
At1g35970.1	5895	444..821	At3g30716.1	6998	2537..2910	22	258	0	225	22	483	21.5475	473.066	0.472567	0.492197	0.00436752	4.38714e-36	39	449	0	500	39	949	35.15	855.318	0.77089	0.889908	0.249175	0.015099	44	638	0	251	44	889	42.3642	855.948	0.929105	0.890564	0.729726	0.0173703	38	529	0	272	38	801	45.5967	961.131
At1g35970.1	5895	835..970	At3g30218.1	3489	2453..2587	1	258	1	257	2	515	1.95886	504.408	0.272084	0.534822	0.0988079	4.50495e-29	1	449	5	257	6	706	5.4077	636.306	0.751123	0.674673	0.599542	3.11243e-14	6	638	1	257	7	895	6.73975	861.725	0.936144	0.913685	0.878572	0.0646801	4	529	2	257	6	786	7.19948	943.132
At1g35970.1	5895	443..821	At3g30218.1	3489	2015..2393	22	258	4	256	26	514	25.4652	503.428	0.493548	0.534463	0.00386753	4.35291e-29	39	449	4	256	43	705	38.7552	635.404	0.751123	0.674576	0.181466	3.16839e-14	44	638	3	256	47	894	45.2526	860.763	0.877052	0.913826	0.527233	0.0653009	38	529	5	256	43	785	51.5963	941.932
At1g35970.1	5895	833..979	At1g42380.1	2287	1284..1430	1	258	1	255	2	513	1.95886	502.449	0.233215	0.534104	0.0543098	4.2054e-29	1	449	1	255	2	704	1.80257	634.503	0.214607	0.674478	0.0396685	3.22533e-14	6	638	4	255	10	893	9.62822	859.8	1.1463	0.913969	0.815039	0.0659272	4	529	3	255	7	784	8.3994	940.732
At1g35970.1	5895	443..821	At1g42380.1	2287	849..1227	22	258	1	253	23	511	22.5269	500.49	0.48138	0.533382	0.00465836	3.92356e-29	39	449	3	253	42	702	37.8539	632.701	0.808902	0.674282	0.334133	3.34222e-14	44	638	0	106	44	744	42.3642	716.339	0.905282	0.763417	0.642086	1.35909e-07	38	529	1	253	39	782	46.7966	938.332
At1g35970.1	5895	2669..2775	At1g43886.1	6269	2228..2335	2	258	0	36	2	294	1.95886	287.953	0.204063	0.429299	0.0293121	1.17835e-33	9	449	0	55	9	504	8.11155	454.247	0.845014	0.67722	0.70438	2.16831e-10	4	638	0	40	4	678	3.85129	652.793	0.401205	0.973226	0.130406	0.632099	8	529	0	30	8	559	9.59931	670.752
At1g35970.1	5895	4364..4782	At2g06270.1	2086	1179..1598	11	258	0	24	11	282	10.7738	276.2	0.309613	0.40383	0.00046795	4.47627e-38	38	449	0	56	38	505	34.2488	455.148	0.98423	0.665469	0.930591	2.54301e-11	25	638	0	52	25	690	24.0705	664.347	0.691732	0.971337	0.174424	0.604841	29	529	0	41	29	570	34.7975	683.951
At1g35970.1	5895	3467..4012	At3g42935.1	2305	1..544	169	258	0	279	169	537	165.524	525.955	0.453772	0.46433	3.10979e-17	7.88343e-48	269	449	0	478	269	927	242.445	835.489	0.664645	0.737597	1.02662e-06	4.86611e-11	409	638	0	492	409	1130	393.794	1087.99	1.07956	0.960511	0.314261	0.359606	304	529	0	415	304	944	364.774	1132.72
At1g35970.1	5895	201..419	At1g42380.1	2287	507..725	3	258	0	61	3	319	2.9383	312.439	2.44876	0.417283	0.514187	2.74948e-39	3	449	0	101	3	550	2.70385	495.706	2.25337	0.662048	0.577635	1.67583e-12	1	638	0	106	1	744	0.962822	716.339	0.802409	0.956719	0.83622	0.413266	1	529	0	95	1	624	1.19991	748.746
At1g36130.1	4221	3964..4186	At2g12780.1	2817	1973..2196	86	300	0	585	86	885	84.2312	866.797	0.361844	0.58826	2.2083e-16	6.76896e-34	208	624	0	1000	208	1624	187.467	1463.68	0.805328	0.993342	0.0299552	0.857022	191	635	0	653	191	1288	183.899	1240.11	0.790001	0.841615	0.0206387	1.5627e-05	194	556	0	672	194	1228	232.783	1473.49
At1g36130.1	4221	3871..4221	At3g42935.1	2305	353..703	87	300	0	279	87	579	85.2106	567.091	0.348108	0.486725	4.77361e-18	1.80812e-44	215	624	0	478	215	1102	193.776	993.214	0.791625	0.852459	0.0167776	0.000292435	194	635	0	492	194	1127	186.787	1085.1	0.763075	0.931324	0.0069608	0.103932	204	556	0	415	204	971	244.782	1165.12
At1g36130.1	4221	3966..4211	At3g43358.1	3168	1779..2024	86	300	0	107	86	407	84.2312	398.629	0.361844	0.455089	2.2083e-16	6.56487e-39	208	624	0	213	208	837	187.467	754.374	0.805328	0.861219	0.0299552	0.0032025	191	635	0	165	191	800	183.899	770.257	0.790001	0.879353	0.0206387	0.012027	194	556	0	174	194	730	232.783	875.937
At1g36130.1	4221	4061..4220	At4g08116.1	250	1..160	74	300	0	82	74	382	72.478	374.143	0.339341	0.469591	1.85388e-16	2.2263e-33	186	624	0	160	186	784	167.639	706.606	0.784882	0.886868	0.0208034	0.0228418	186	635	0	77	186	712	179.085	685.529	0.838472	0.860415	0.0923731	0.00534047	178	556	0	108	178	664	213.585	796.743
At1g36130.1	4221	3963..4101	At4g08107.1	695	554..692	79	300	0	6	79	306	77.3751	299.706	1.05711	0.439742	0.753951	1.04195e-32	176	624	0	21	176	645	158.626	581.328	2.16718	0.852948	4.66942e-08	0.00573954	58	635	0	5	58	640	55.8437	616.206	0.762946	0.904123	0.138624	0.080172	61	556	0	12	61	568	73.1947	681.551
At1g36130.1	4221	3966..4213	At1g42380.1	2287	227..473	87	300	0	61	87	361	85.2106	353.575	0.366051	0.452638	3.96623e-16	2.9855e-35	208	624	0	101	208	725	187.467	653.43	0.805328	0.836504	0.0299552	0.000957886	191	635	0	106	191	741	183.899	713.451	0.790001	0.913341	0.0206387	0.0912716	194	556	0	95	194	651	232.783	781.144
At1g36130.1	4221	3871..4217	At4g06692.1	6081	121..467	87	300	1	321	88	621	86.19	608.227	0.34869	0.577985	3.59831e-18	4.98831e-26	215	624	1	321	216	945	194.677	851.712	0.787586	0.809363	0.014182	6.67255e-06	194	635	2	321	196	956	188.713	920.458	0.763457	0.87469	0.00678537	0.00420844	204	556	2	321	206	877	247.182	1052.32
At1g36130.1	4221	3962..4221	At5g34863.1	4041	3574..3833	87	300	0	125	87	425	85.2106	416.259	0.364174	0.395111	2.56651e-16	8.10439e-60	208	624	0	259	208	883	187.467	795.833	0.801198	0.755401	0.0260825	4.15696e-09	191	635	0	136	191	771	183.899	742.336	0.785949	0.704621	0.0178849	1.21893e-12	194	556	1	322	195	878	233.983	1053.52
At1g36130.1	4221	3963..4204	At3g30749.1	8989	7145..7386	86	300	0	260	86	560	84.2312	548.482	0.354534	0.520024	3.78381e-17	1.13423e-34	208	624	2	323	210	947	189.269	853.515	0.796646	0.809231	0.0216629	6.41247e-06	191	635	2	323	193	958	185.825	922.383	0.782146	0.874526	0.015051	0.00411452	194	556	4	323	198	879	237.583	1054.72
At1g36130.1	4221	3960..4193	At3g30716.1	6998	3119..3351	86	300	3	329	89	629	87.1695	616.063	0.374466	0.620076	1.2498e-15	9.76617e-20	208	624	1	329	209	953	188.368	858.923	0.8092	0.864517	0.0335685	0.0022034	191	635	1	329	192	964	184.862	928.16	0.794137	0.934206	0.0234355	0.150434	194	556	0	272	194	828	232.783	993.528
At1g36130.1	4221	3963..4117	At3g30716.1	6998	1939..2093	86	300	3	330	89	630	87.1695	617.042	0.38235	0.621061	6.82454e-15	1.24842e-19	207	624	1	330	208	954	187.467	859.824	0.822282	0.865425	0.0509257	0.00236509	190	635	1	330	191	965	183.899	929.123	0.806632	0.935175	0.0357903	0.15663	190	556	0	272	190	828	227.984	993.528
At1g36130.1	4221	3963..4177	At1g36250.1	5918	952..1166	86	300	12	331	98	631	95.9844	618.022	0.390208	0.580671	1.75025e-15	6.03701e-26	208	624	24	331	232	955	209.098	860.725	0.850052	0.808706	0.0895231	5.46929e-06	191	635	8	331	199	966	191.602	930.086	0.778924	0.873875	0.0119857	0.003759	194	556	11	331	205	887	245.982	1064.32
At1g36130.1	4221	3963..4213	At3g32475.1	2801	503..754	87	300	0	64	87	364	85.2106	356.513	0.366051	0.47012	3.96623e-16	8.89028e-32	208	624	0	125	208	749	187.467	675.061	0.805328	0.890176	0.0299552	0.0312441	191	635	0	88	191	723	183.899	696.12	0.790001	0.917946	0.0206387	0.115534	194	556	0	76	194	632	232.783	758.345
At1g36130.1	4221	3963..4213	At3g30218.1	3489	1400..1649	87	300	0	105	87	405	85.2106	396.67	0.366051	0.401192	3.96623e-16	7.31265e-55	208	624	0	230	208	854	187.467	769.696	0.805328	0.77847	0.0299552	3.04403e-07	191	635	0	253	191	888	183.899	854.986	0.790001	0.864732	0.0206387	0.00267236	194	556	0	268	194	824	232.783	988.729
At1g36250.1	5918	3779..4746	At5g29890.2	2259	336..1278	49	57	0	1221	49	1278	47.9922	1251.71	0.701691	1.06013	0.0680074	0.169045	75	96	0	1296	75	1392	67.5962	1254.59	0.98832	1.06256	0.933735	0.145616	56	83	0	1355	56	1438	53.918	1384.54	0.788332	1.17263	0.203984	0.00011228	57	80	0	904	57	984	68.3951	1180.71
At1g36250.1	5918	4753..4953	At5g32628.1	1203	41..242	8	57	0	95	8	152	7.83546	148.874	1.08834	0.593638	0.907982	8.1761e-07	21	96	0	175	21	271	18.9269	244.248	2.62893	0.973944	0.0305554	0.768	7	83	0	88	7	171	6.73975	164.643	0.936144	0.656517	0.878572	4.20596e-05	6	80	0	129	6	209	7.19948	250.782
At1g36250.1	5918	3779..4586	At5g30060.1	3756	905..1714	48	57	0	221	48	278	47.0127	272.282	0.712366	0.575934	0.0848573	1.14659e-12	74	96	0	389	74	485	66.6949	437.122	1.0106	0.924606	0.966353	0.246156	55	83	0	298	55	381	52.9552	366.835	0.802409	0.775934	0.245606	0.000413865	55	80	0	314	55	394	65.9952	472.766
At1g36250.1	5918	4753..4920	At3g42350.1	420	44..212	8	57	0	11	8	68	7.83546	66.6014	1.08834	0.414218	0.907982	9.92484e-10	21	96	0	33	21	129	18.9269	116.266	2.62893	0.723096	0.0305554	0.00850514	7	83	0	59	7	142	6.73975	136.721	0.936144	0.850314	0.878572	0.176843	6	80	0	54	6	134	7.19948	160.788
At1g36250.1	5918	3779..4573	At5g30269.1	14591	4677..5473	47	57	98	217	145	274	142.018	268.364	0.68812	0.753041	0.000884286	0.000701343	73	96	167	217	240	313	216.308	282.102	1.04808	0.791588	0.64514	0.00392752	55	83	134	217	189	300	181.973	288.847	0.881717	0.810514	0.23061	0.0102512	55	80	117	217	172	297	206.385	356.374
At1g36250.1	5918	3779..4533	At5g30269.1	14591	10204..10956	46	57	98	218	144	275	141.038	269.344	0.683374	0.753253	0.000722922	0.000694828	73	96	167	218	240	314	216.308	283.003	1.04808	0.791452	0.64514	0.00384316	55	83	134	218	189	301	181.973	289.809	0.881717	0.810487	0.23061	0.0101132	55	80	117	218	172	298	206.385	357.574
At1g36250.1	5918	4765..4939	At5g30269.1	14591	11197..11371	8	57	1	219	9	276	8.81489	270.323	0.612189	0.753464	0.263138	0.000688365	21	96	0	1114	21	1210	18.9269	1090.55	1.31447	3.03966	0.473286	5.85491e-15	7	83	9	219	16	302	15.4051	290.772	1.06988	0.81046	0.883827	0.00997711	6	80	6	219	12	299	14.399	358.774
At1g36250.1	5918	3779..4585	At5g34665.1	4713	3663..4472	48	57	9	220	57	277	55.8276	271.303	0.694424	0.753673	0.0422809	0.000681955	74	96	10	220	84	316	75.7078	284.805	0.941707	0.791183	0.703701	0.00367986	55	83	11	220	66	303	63.5462	291.735	0.790433	0.810433	0.173311	0.00984289	55	80	12	220	67	300	80.3942	359.974
At1g36250.1	5918	3981..4359	At1g35970.1	5895	5075..5453	26	57	6	221	32	278	31.3418	272.282	0.669745	0.753881	0.0913515	0.000675597	49	96	4	221	53	317	47.768	285.707	1.02076	0.79105	0.938672	0.00360085	26	83	12	221	38	304	36.5872	292.698	0.781835	0.810407	0.27684	0.00971052	33	80	6	221	39	301	46.7966	361.174
At1g36250.1	5918	3791..3918	At1g35970.1	5895	4929..5058	8	57	0	259	8	316	7.83546	309.501	0.725558	0.854092	0.502206	0.0498443	5	96	4	222	9	318	8.11155	286.608	0.751123	0.790918	0.52809	0.00352355	13	83	5	222	18	305	17.3308	293.661	1.60482	0.81038	0.258341	0.00957997	4	80	5	222	9	302	10.7992	362.374
At1g36250.1	5918	3779..4521	At4g06581.1	4368	3258..3999	46	57	105	223	151	280	147.894	274.241	0.401479	0.754293	1.86617e-21	0.000663038	73	96	234	223	307	319	276.694	287.509	0.751123	0.790786	0.000394103	0.00344792	55	83	206	223	261	306	251.296	294.623	0.682178	0.810354	5.26976e-06	0.00945122	55	80	252	223	307	303	368.373	363.574
At1g36250.1	5918	3779..4750	At3g33181.1	3619	1655..2617	49	57	0	52	49	109	47.9922	106.758	0.701691	0.312181	0.0680074	3.76631e-28	75	96	0	119	75	215	67.5962	193.776	0.98832	0.566637	0.933735	2.43456e-10	56	83	0	195	56	278	53.918	267.664	0.788332	0.782701	0.203984	0.00364352	57	80	0	205	57	285	68.3951	341.975
At1g36250.1	5918	3800..4072	At2g11235.1	2406	2131..2403	9	57	0	36	9	93	8.81489	91.0872	1.04947	0.816252	0.952528	0.16487	8	96	0	75	8	171	7.21026	154.119	0.858427	1.3811	0.740535	0.0116192	14	83	0	29	14	112	13.4795	107.836	1.60482	0.966342	0.325345	0.799914	7	80	0	13	7	93	8.3994	111.592
At1g36250.1	5918	4753..4967	At1g36130.1	4221	45..259	8	57	0	301	8	358	7.83546	350.637	1.08834	0.459463	0.907982	1.75909e-33	21	96	0	625	21	721	18.9269	649.825	2.62893	0.851509	0.0305554	0.00315425	7	83	0	635	7	718	6.73975	691.306	0.936144	0.905864	0.878572	0.0692698	6	80	0	556	6	636	7.19948	763.145
At1g36250.1	5918	4753..4920	At2g06095.1	696	262..429	8	57	0	29	8	86	7.83546	84.2312	1.08834	0.480806	0.907982	3.88176e-08	21	96	0	59	21	155	18.9269	139.699	2.62893	0.797425	0.0305554	0.0493364	7	83	0	67	7	150	6.73975	144.423	0.936144	0.824393	0.878572	0.0960592	6	80	0	66	6	146	7.19948	175.187
At1g36250.1	5918	4346..4585	At3g30763.1	3199	1..239	13	57	0	26	13	83	12.7326	81.2929	0.589516	0.316584	0.143977	3.47729e-21	20	96	0	59	20	155	18.0257	139.699	0.834581	0.544038	0.563607	5.81047e-09	16	83	0	144	16	227	15.4051	218.561	0.713253	0.851154	0.320875	0.0902711	18	80	0	134	18	214	21.5984	256.782
At1g36250.1	5918	4767..4873	At3g32902.1	363	2..107	3	57	0	27	3	84	2.9383	82.2723	0.612189	0.269942	0.518531	1.66206e-29	6	96	0	76	6	172	5.4077	155.021	1.12668	0.508635	0.90678	4.17809e-12	4	83	0	157	4	240	3.85129	231.077	0.802409	0.758182	0.734494	0.00208887	4	80	0	174	4	254	4.79965	304.778
At1g36250.1	5918	4773..4920	At4g08103.1	2916	4..151	7	57	0	109	7	166	6.85603	162.586	0.952294	0.535565	0.90421	2.36139e-10	21	96	0	222	21	318	18.9269	286.608	2.62893	0.9441	0.0305554	0.490624	5	83	0	152	5	235	4.81411	226.263	0.668674	0.745321	0.499298	0.00116522	6	80	0	173	6	253	7.19948	303.578
At1g36400.1	521	287..394	At2g06570.1	834	7..113	0	185	0	7	0	192	0	188.051	0	0.709142	0.000672221	0.000481277	5	247	0	7	5	254	4.50641	228.926	0.417291	0.863282	0.111002	0.109258	4	171	0	12	4	183	3.85129	176.196	0.356626	0.664438	0.0787702	4.06541e-05	9	203	0	18	9	221	10.7992	265.181
At1g36400.1	521	287..502	At3g30416.1	5515	7..221	142	184	4	211	146	395	142.997	386.876	0.8107	0.778791	0.0720222	0.000377112	196	247	1	211	197	458	177.553	412.788	1.00661	0.830953	0.960107	0.00634967	112	171	2	211	114	382	109.762	367.798	0.622276	0.740387	0.000132365	2.24056e-05	144	203	3	211	147	414	176.387	496.764
At1g36400.1	521	373..502	At3g33064.1	269	129..259	142	184	0	11	142	195	139.079	190.989	0.864984	0.69811	0.226836	0.000221435	191	247	0	25	191	272	172.145	245.149	1.07063	0.896077	0.551797	0.219864	108	171	0	16	108	187	103.985	180.048	0.646718	0.658116	0.000712308	2.08418e-05	134	203	0	25	134	228	160.788	273.58
At1g36520.1	5970	5836..5938	At5g32580.1	6111	6009..6111	1	566	0	64	1	630	0.979432	617.042	0.116607	0.708318	0.0179881	2.2283e-10	12	946	0	103	12	1049	10.8154	945.446	1.28764	1.0853	0.6332	0.0901842	3	628	1	127	4	755	3.85129	726.93	0.45852	0.834461	0.210705	0.000502285	6	599	1	127	7	726	8.3994	871.137
At1g36530.1	2675	2310..2415	At2g06110.1	2931	13..118	6	53	0	42	6	95	5.87659	93.0461	1.6325	0.423738	0.534555	2.59679e-12	6	72	1	128	7	200	6.30898	180.257	1.75262	0.8209	0.464288	0.0533984	5	75	6	128	11	203	10.591	195.453	2.94217	0.890104	0.091732	0.251651	2	55	1	128	3	183	3.59974	219.584
At1g36550.1	1062	853..1062	At2g10820.1	5712	4108..4317	32	52	38	131	70	183	68.5603	179.236	0.464534	0.735833	1.63453e-07	0.00258063	91	138	52	131	143	269	128.883	242.445	0.873257	0.995331	0.267417	0.952893	35	64	38	131	73	195	70.286	187.75	0.476227	0.770787	3.04128e-07	0.00936219	58	72	65	131	123	203	147.589	243.582
At1g36550.1	1062	853..1062	At5g31302.1	2373	1315..1524	32	52	37	132	69	184	67.5808	180.216	0.574708	0.736228	0.000374897	0.0025592	91	138	70	132	161	270	145.107	243.346	1.23399	0.994134	0.101443	0.942507	35	64	22	132	57	196	54.8808	188.713	0.466707	0.770942	2.99637e-06	0.00924034	58	72	40	132	98	204	117.592	244.782
At1g36550.1	1062	853..1062	At3g30838.1	5902	1734..1943	32	52	1	133	33	185	32.3213	181.195	0.42088	0.736618	3.2303e-05	0.00253788	91	138	3	133	94	271	84.7206	244.248	1.10321	0.992948	0.554936	0.932174	35	64	5	133	40	197	38.5129	189.676	0.501506	0.771096	0.000506172	0.00912008	58	72	6	133	64	205	76.7945	245.982
At1g36550.1	1062	853..1062	At2g12780.1	2817	747..956	32	52	27	134	59	186	57.7865	182.174	0.486453	0.737004	8.0258e-06	0.00251666	91	138	34	134	125	272	112.66	245.149	0.948388	0.991774	0.685355	0.921896	35	64	38	134	73	198	70.286	190.639	0.591675	0.771248	0.000609959	0.00900137	58	72	41	134	99	206	118.791	247.182
At1g36550.1	1062	853..1062	At3g43307.1	2969	1885..2094	32	52	51	135	83	187	81.2929	183.154	0.579051	0.737387	0.00012236	0.00249555	91	138	97	135	188	273	169.441	246.05	1.20693	0.990612	0.111007	0.911674	35	64	46	135	81	199	77.9886	191.602	0.555514	0.771398	3.96794e-05	0.00888422	58	72	59	135	117	207	140.39	248.382
At1g36550.1	1062	853..1062	At3g33197.1	3120	2025..2234	32	52	49	136	81	188	79.334	184.133	0.565098	0.737766	6.64018e-05	0.00247455	91	138	89	136	180	274	162.231	246.952	1.15557	0.98946	0.226366	0.901509	35	64	44	136	79	200	76.0629	192.564	0.541798	0.771547	2.06329e-05	0.00876858	58	72	59	136	117	208	140.39	249.582
At1g36550.1	1062	853..1062	At1g40101.1	12954	11361..11570	32	52	194	137	226	189	221.352	185.113	0.802057	0.738142	0.0184373	0.00245366	91	138	310	137	401	275	361.414	247.853	1.30957	0.98832	0.00101911	0.891402	35	64	163	137	198	201	190.639	193.527	0.69077	0.771695	0.000130935	0.00865445	58	72	172	137	230	209	275.98	250.782
At1g36550.1	1062	853..1062	At4g07893.1	1785	684..893	32	52	24	138	56	190	54.8482	186.092	0.519433	0.738514	0.000101231	0.00243288	91	138	46	138	137	276	123.476	248.754	1.16936	0.987191	0.256204	0.881355	35	64	34	138	69	202	66.4347	194.49	0.629162	0.771841	0.00377025	0.0085418	58	72	30	138	88	210	105.592	251.982
At1g36550.1	1062	853..1062	At2g09820.1	4208	1815..2024	32	52	0	334	32	386	31.3418	378.061	0.435335	1.49324	9.65188e-05	2.02473e-06	91	138	1	139	92	277	82.918	249.655	1.15172	0.986072	0.403	0.871367	35	64	3	139	38	203	36.5872	195.453	0.508192	0.771986	0.000923164	0.00843062	58	72	2	139	60	211	71.9948	253.182
At1g36550.1	1062	853..1062	At5g35052.1	3636	2670..2879	32	52	46	140	78	192	76.3957	188.051	0.451544	0.739247	7.69347e-09	0.00239167	91	138	118	140	209	278	188.368	250.557	1.11337	0.984963	0.328732	0.861441	35	64	94	140	129	204	124.204	196.416	0.734119	0.77213	0.011051	0.00832088	58	72	83	140	141	212	169.188	254.382
At1g36550.1	1062	853..1062	At1g37405.1	5961	4980..5189	32	52	56	141	88	193	86.19	189.03	0.457517	0.739609	1.82045e-09	0.00237123	91	138	140	141	231	279	208.196	251.458	1.10516	0.983866	0.337889	0.851576	35	64	115	141	150	205	144.423	197.378	0.766633	0.772272	0.0197848	0.00821258	58	72	99	141	157	213	188.386	255.582
At1g36550.1	1062	853..1062	At1g38360.1	8397	3626..3835	32	52	33	142	65	194	63.6631	190.01	0.663205	0.739967	0.0135323	0.00235091	91	138	40	142	131	280	118.068	252.359	1.22996	0.982778	0.146404	0.841775	35	64	33	142	68	206	65.4719	198.341	0.682048	0.772413	0.019924	0.00810568	58	72	22	142	80	214	95.9931	256.782
At1g36550.1	1062	853..1062	At3g33154.1	3432	1478..1687	32	52	11	143	43	195	42.1156	190.989	0.548419	0.740322	0.00206653	0.00233071	91	138	15	143	106	281	95.536	253.261	1.24405	0.981701	0.170366	0.832037	35	64	4	143	39	207	37.55	199.304	0.488968	0.772552	0.000340255	0.00800018	58	72	6	143	64	215	76.7945	257.981
At1g36550.1	1062	853..1062	At5g35142.1	2793	1033..1238	32	52	4	144	36	196	35.2596	191.969	0.489751	0.740673	0.000569248	0.00231062	91	138	2	144	93	282	83.8193	254.162	1.16424	0.980633	0.36605	0.822363	35	64	3	144	38	208	36.5872	200.267	0.508192	0.77269	0.000923164	0.00789605	58	72	2	144	60	216	71.9948	259.181
At1g36550.1	1062	870..1062	At4g07650.1	1479	1..193	30	52	0	16	30	68	29.383	66.6014	0.583037	0.254611	0.0229136	5.24077e-27	63	138	2	146	65	284	58.5834	255.964	1.16245	0.978527	0.458455	0.803212	16	64	3	146	19	210	18.2936	202.193	0.362995	0.772963	0.00013666	0.00769184	36	72	6	146	42	218	50.3964	261.581
At1g36550.1	1062	902..1062	At1g42300.1	1052	1..161	27	52	43	147	70	199	68.5603	194.907	0.714221	0.741709	0.0391772	0.00225108	54	138	83	147	137	285	123.476	256.866	1.2863	0.977489	0.0736367	0.793736	14	64	36	147	50	211	48.1411	203.155	0.501506	0.773097	0.000100619	0.00759173	27	72	53	147	80	219	95.9931	262.781
At1g36550.1	1062	914..1062	At5g32473.1	1481	1..149	27	52	46	148	73	200	71.4985	195.886	0.488413	0.742048	8.03751e-07	0.00223148	54	138	71	148	125	286	112.66	257.767	0.769593	0.97646	0.0392951	0.784328	13	64	84	148	97	212	93.3937	204.118	0.637981	0.773231	0.000902092	0.00749292	27	72	95	148	122	220	146.389	263.981
At1g36550.1	1062	924..1062	At5g32400.2	1008	1..139	27	52	5	149	32	201	31.3418	196.866	0.870669	0.742383	0.577984	0.00221199	52	138	2	149	54	287	48.6693	258.668	1.35202	0.975441	0.18992	0.774987	13	64	5	149	18	213	17.3308	205.081	0.481445	0.773363	0.0127211	0.0073954	27	72	3	149	30	221	35.9974	265.181
At1g36550.1	1062	916..1062	At4g06622.1	1398	1..147	27	52	107	150	134	202	131.244	197.845	0.841368	0.742716	0.159482	0.00219263	52	138	208	150	260	288	234.334	259.569	1.50225	0.97443	0.000119183	0.765715	13	64	83	150	96	214	92.4309	206.044	0.592548	0.773494	8.93821e-05	0.00729915	27	72	103	150	130	222	155.989	266.381
At1g36550.1	1062	912..1062	At3g33085.1	1022	1..151	27	52	14	151	41	203	40.1567	198.825	0.727529	0.743046	0.137007	0.00217339	54	138	24	151	78	289	70.3001	260.471	1.27364	0.973429	0.197163	0.756511	13	64	20	151	33	215	31.7731	207.007	0.575641	0.773623	0.0146473	0.00720416	27	72	19	151	46	223	55.196	267.581
At1g36550.1	1062	906..1062	At5g35146.1	984	1..157	27	52	17	152	44	204	43.095	199.804	0.677643	0.743373	0.0553999	0.00215427	54	138	36	152	90	290	81.1155	261.372	1.27549	0.972436	0.16254	0.747378	14	64	25	152	39	216	37.55	207.969	0.590452	0.773752	0.0118739	0.0071104	27	72	26	152	53	224	63.5954	268.781
At1g36550.1	1062	916..1062	At4g06607.1	1380	1..147	27	52	70	153	97	205	95.0049	200.784	0.910074	0.743696	0.518652	0.00213528	52	138	117	153	169	291	152.317	262.273	1.45908	0.971453	0.00379265	0.738314	13	64	54	153	67	217	64.5091	208.932	0.617947	0.773879	0.00289482	0.00701787	27	72	60	153	87	225	104.392	269.981
At1g36550.1	1062	917..1062	At2g06335.1	972	1..146	27	52	1	154	28	206	27.4241	201.763	0.846484	0.575849	0.529441	9.15888e-10	52	138	2	154	54	292	48.6693	263.175	1.50225	0.751123	0.0843186	0.00054713	13	64	0	203	13	267	12.5167	257.073	0.386345	0.73371	0.00364368	0.000251896	27	72	0	220	27	292	32.3977	350.375
At1g36550.1	1062	907..1055	At5g30852.1	1314	1..148	24	52	1	155	25	207	24.4858	202.742	0.68021	0.744336	0.152698	0.00209766	50	138	1	155	51	293	45.9654	264.076	1.27691	0.969511	0.29684	0.720398	12	64	3	155	15	219	14.4423	210.858	0.401205	0.77413	0.00294819	0.00683641	27	72	3	155	30	227	35.9974	272.38
At1g36550.1	1062	914..1062	At3g30746.1	2289	1..149	27	52	0	272	27	324	26.4447	317.336	0.816252	0.773292	0.449861	0.000907042	54	138	0	425	54	563	48.6693	507.422	1.50225	1.2365	0.0843186	0.00185754	13	64	0	300	13	364	12.5167	350.467	0.386345	0.854026	0.00364368	0.0360544	27	72	0	270	27	342	32.3977	410.37
At1g36550.1	1062	853..979	At4g06574.1	3663	3537..3663	5	52	17	157	22	209	21.5475	204.701	0.498821	0.744964	0.0090814	0.00206054	44	138	26	157	70	295	63.0898	265.878	1.46052	0.967604	0.0642746	0.702767	23	64	19	157	42	221	40.4385	212.784	0.936144	0.774377	0.760651	0.00665966	32	72	4	157	36	229	43.1969	274.78
At1g36550.1	1062	905..1062	At3g30665.1	914	1..158	27	52	0	523	27	575	26.4447	563.174	0.816252	0.6892	0.449861	4.4406e-11	54	138	0	972	54	1110	48.6693	1000.42	1.50225	1.2243	0.0843186	2.89048e-05	14	64	0	600	14	664	13.4795	639.314	0.416064	0.782378	0.00630631	6.83974e-06	27	72	0	609	27	681	32.3977	817.141
At1g36560.1	1922	1747..1891	At5g32580.1	6111	5967..6111	8	29	0	64	8	93	7.83546	91.0872	0.653002	0.597728	0.365438	0.000145108	13	63	0	103	13	166	11.7167	149.613	0.97646	0.981783	0.92486	0.86758	7	24	0	72	7	96	6.73975	92.4309	0.561686	0.606546	0.238845	0.000198586	10	37	0	90	10	127	11.9991	152.389
At1g36670.1	639	370..504	At5g31753.1	510	257..390	2	40	4	126	6	166	5.87659	162.586	0.489751	0.591694	0.163685	2.10229e-07	2	63	1	126	3	189	2.70385	170.342	0.225337	0.619923	0.0148435	1.04944e-06	1	47	4	126	5	173	4.81411	166.568	0.401205	0.606187	0.0895694	5.68872e-07	6	103	4	126	10	229	11.9991	274.78
At1g36670.1	639	315..438	At5g32312.1	420	67..190	22	40	4	125	26	165	25.4652	161.606	0.342299	0.590709	1.45843e-06	2.0689e-07	34	63	8	125	42	188	37.8539	169.441	0.508825	0.619347	0.000620868	1.06172e-06	30	47	1	125	31	172	29.8475	165.605	0.401205	0.605326	1.81207e-05	5.64462e-07	59	103	3	125	62	228	74.3946	273.58
At1g36670.1	639	370..504	At5g32312.1	420	167..300	2	40	1	124	3	164	2.9383	160.627	0.408126	0.485019	0.202637	7.10946e-14	2	63	2	124	4	187	3.60513	168.54	0.500749	0.508913	0.278402	5.19595e-13	1	47	0	115	1	162	0.962822	155.977	0.133735	0.470979	0.0338513	7.92761e-15	6	103	0	173	6	276	7.19948	331.176
At1g36670.1	639	315..438	At5g31787.1	444	67..190	22	40	3	123	25	163	24.4858	159.647	0.33453	0.588713	1.21918e-06	2.00205e-07	34	63	8	123	42	186	37.8539	167.639	0.517167	0.618181	0.00088034	1.08643e-06	30	47	1	123	31	170	29.8475	163.68	0.407782	0.603582	2.75328e-05	5.55401e-07	59	103	2	123	61	226	73.1947	271.18
At1g36670.1	639	370..527	At5g31787.1	444	167..325	4	40	1	122	5	162	4.89716	158.668	0.510158	0.557945	0.235945	7.14781e-09	2	63	3	122	5	185	4.50641	166.737	0.469452	0.58632	0.179258	4.4664e-08	4	47	0	117	4	164	3.85129	157.903	0.401205	0.555254	0.130406	4.80306e-09	8	103	0	134	8	237	9.59931	284.38
At1g36670.1	639	315..636	At5g34990.1	2910	2493..2815	40	40	30	120	70	160	68.5603	156.709	0.342142	0.585652	2.2414e-15	1.90173e-07	62	63	46	120	108	183	97.3386	164.935	0.485756	0.616393	2.91494e-09	1.12377e-06	46	47	42	120	88	167	84.7283	160.791	0.422826	0.600907	1.71795e-11	5.41216e-07	101	103	66	120	167	223	200.386	267.581
At1g36670.1	639	315..477	At5g34980.1	348	67..229	24	40	0	21	24	61	23.5064	59.7454	0.321148	0.303606	6.24937e-07	2.21735e-17	35	63	0	57	35	120	31.5449	108.154	0.430972	0.549602	4.90145e-05	5.05773e-07	30	47	0	38	30	85	28.8847	81.8398	0.394627	0.415883	1.62232e-05	1.30231e-11	61	103	0	61	61	164	73.1947	196.786
At1g36763.1	315	120..315	At3g30416.1	5515	16..210	38	45	0	482	38	527	37.2184	516.161	0.620352	5.51494	0.0256195	0	36	47	0	990	36	1037	32.4462	934.63	0.540809	9.98609	0.00453012	3.91833e-51	32	40	2	21	34	61	32.7359	58.7321	0.545638	0.627525	0.00588045	0.00612754	48	57	2	21	50	78	59.9957	93.5933
At1g36763.1	315	197..315	At3g33064.1	269	129..248	34	45	7	22	41	67	40.1567	65.622	0.587129	0.692265	0.00876352	0.0263004	35	47	14	22	49	69	44.1629	62.1885	0.645702	0.656044	0.0241412	0.0102745	27	40	8	22	35	62	33.6988	59.6949	0.492707	0.629739	0.000806373	0.00614491	42	57	15	22	57	79	68.3951	94.7932
At1g36770.1	4106	1..437	At1g40101.1	12954	1785..2222	86	102	7	23	93	125	91.0872	122.429	0.457298	0.502618	6.15497e-10	7.46763e-10	143	160	4	23	147	183	132.489	164.935	0.665151	0.677121	0.000310179	0.000128263	155	179	3	23	158	202	152.126	194.49	0.763739	0.798456	0.0151895	0.0234137	160	180	6	23	166	203	199.186	243.582
At1g36770.1	4106	1..437	At2g11340.1	5802	547..987	86	102	2	24	88	126	86.19	123.408	0.440676	0.504156	1.98313e-10	7.8376e-10	143	160	6	24	149	184	134.291	165.836	0.68661	0.677484	0.000895467	0.000125871	155	179	3	24	158	203	152.126	195.453	0.777795	0.798476	0.0242299	0.0230901	160	180	3	24	163	204	195.586	244.782
At1g36770.1	4106	1..437	At1g38360.1	8397	4841..5281	86	102	46	25	132	127	129.285	124.388	0.523035	0.505678	3.65262e-09	8.21994e-10	143	160	70	25	213	185	191.973	166.737	0.776647	0.677843	0.00967759	0.000123521	155	179	39	25	194	204	186.787	196.416	0.755667	0.798495	0.00506482	0.0227711	160	180	46	25	206	205	247.182	245.982
At1g36770.1	4106	1..437	At5g31981.1	1188	726..1151	86	102	91	26	177	128	173.359	125.367	0.452905	0.507186	4.50474e-18	8.61481e-10	143	160	151	26	294	186	264.977	167.639	0.692258	0.678199	5.33237e-06	0.000121211	155	179	157	26	312	205	300.4	197.378	0.784801	0.798514	0.00233419	0.0224566	160	180	159	26	319	206	382.772	247.182
At1g36770.1	4106	1..331	At1g38194.1	885	554..885	43	102	38	27	81	129	79.334	126.347	0.395907	0.508679	1.29146e-12	9.02234e-10	80	160	71	27	151	187	136.094	168.54	0.679159	0.678551	0.000560275	0.000118941	88	179	88	27	176	206	169.457	198.341	0.845653	0.798533	0.119915	0.0221467	87	180	80	27	167	207	200.386	248.382
At1g36770.1	4106	1..331	At1g40121.1	1020	688..1020	43	102	46	28	89	130	87.1695	127.326	0.445684	0.510158	3.13034e-10	9.44267e-10	80	160	86	28	166	188	149.613	169.441	0.764948	0.6789	0.0150339	0.000116711	88	179	81	28	169	207	162.717	199.304	0.831946	0.798551	0.0931647	0.0218412	87	180	76	28	163	208	195.586	249.582
At1g36770.1	4106	1..331	At4g06511.1	1134	800..1134	43	102	40	29	83	131	81.2929	128.306	0.400881	0.511622	1.63091e-12	9.87593e-10	80	160	74	29	154	189	138.798	170.342	0.684455	0.679245	0.000655591	0.00011452	88	179	84	29	172	208	165.605	200.267	0.816653	0.79857	0.0611237	0.02154	87	180	82	29	169	209	202.785	250.782
At1g36770.1	4106	1..331	At5g33150.1	972	640..972	43	102	30	30	73	132	71.4985	129.285	0.454858	0.513073	3.3012e-08	1.03222e-09	80	160	58	30	138	190	124.377	171.244	0.79126	0.679588	0.0545195	0.000112367	88	179	62	30	150	209	144.423	201.23	0.918789	0.798588	0.474748	0.0212432	87	180	44	30	131	210	157.189	251.982
At1g36770.1	4106	1..331	At5g32489.1	1103	771..1103	43	102	21	31	64	133	62.6837	130.264	0.389852	0.51451	1.23236e-10	1.07817e-09	80	160	42	31	122	191	109.957	172.145	0.683858	0.679927	0.00235344	0.000110253	88	179	52	31	140	210	134.795	202.193	0.838338	0.798606	0.143483	0.0209505	87	180	47	31	134	211	160.788	253.182
At1g36770.1	4106	1..316	At4g06607.1	1380	1064..1380	42	102	36	32	78	134	76.3957	131.244	0.397923	0.515933	4.67804e-12	1.12545e-09	79	160	76	32	155	192	139.699	173.046	0.727651	0.680263	0.00475774	0.000108175	88	179	81	32	169	211	162.717	203.155	0.847545	0.798624	0.132831	0.0206621	83	180	77	32	160	212	191.986	254.382
At1g36770.1	4106	1..316	At4g06622.1	1398	1081..1398	42	102	46	33	88	135	86.19	132.223	0.451762	0.517343	8.76817e-10	1.17406e-09	79	160	86	33	165	193	148.712	173.948	0.779467	0.680595	0.0248412	0.000106134	88	179	81	33	169	212	162.717	204.118	0.852875	0.798642	0.148728	0.0203777	83	180	76	33	159	213	190.786	255.582
At1g36770.1	4106	1..316	At2g13400.1	828	511..828	42	102	46	34	88	136	86.19	133.203	0.451762	0.51874	8.76817e-10	1.22402e-09	79	160	86	34	165	194	148.712	174.849	0.779467	0.680925	0.0248412	0.000104129	88	179	81	34	169	213	162.717	205.081	0.852875	0.79866	0.148728	0.0200974	83	180	76	34	159	214	190.786	256.782
At1g36770.1	4106	1..434	At4g06621.1	1197	548..984	86	102	32	35	118	137	115.573	134.182	0.441825	0.520124	2.11441e-13	1.27534e-09	143	160	37	35	180	195	162.231	175.75	0.620193	0.681251	1.93871e-06	0.00010216	155	179	42	35	197	214	189.676	206.044	0.725113	0.798677	0.00105949	0.0198211	160	180	58	35	218	215	261.581	257.981
At1g36770.1	4106	1..331	At3g30827.1	1062	734..1062	43	102	37	36	80	138	78.3546	135.162	0.410693	0.521494	1.96871e-11	1.32802e-09	80	160	70	36	150	196	135.192	176.651	0.708607	0.681575	0.00245432	0.000100226	88	179	79	36	167	215	160.791	207.007	0.842782	0.798694	0.121852	0.0195487	87	180	72	36	159	216	190.786	259.181
At1g36770.1	4106	1..316	At5g32473.1	1481	1164..1481	42	102	26	37	68	139	66.6014	136.141	0.377586	0.522853	4.6462e-12	1.38206e-09	79	160	50	37	129	197	116.266	177.553	0.659149	0.681895	0.000535751	9.83259e-05	88	179	59	37	147	216	141.535	207.969	0.802409	0.798711	0.0587333	0.0192802	83	180	64	37	147	217	176.387	260.381
At1g36770.1	4106	1..316	At5g30852.1	1314	995..1314	42	102	10	38	52	140	50.9305	137.121	0.428739	0.524199	3.63462e-07	1.43748e-09	79	160	14	38	93	198	83.8193	178.454	0.705601	0.682213	0.0155453	9.64601e-05	88	179	30	38	118	217	113.613	208.932	0.956407	0.798728	0.736962	0.0190155	83	180	16	38	99	218	118.791	261.581
At1g36770.1	4106	20..331	At5g35146.1	984	669..984	43	102	10	39	53	141	51.9099	138.1	0.382844	0.525532	2.03354e-09	1.49428e-09	80	160	12	39	92	199	82.918	179.355	0.611534	0.682527	0.000435968	9.46277e-05	88	179	20	39	108	218	103.985	209.895	0.766904	0.798745	0.0481648	0.0187545	87	180	26	39	113	219	135.59	262.781
At1g36770.1	4106	1..331	At4g06702.1	1158	844..1158	43	102	21	40	64	142	62.6837	139.079	0.362779	0.526854	1.7001e-12	1.55247e-09	80	160	44	40	124	200	111.759	180.257	0.646801	0.682839	0.000362902	9.28281e-05	88	179	47	40	135	219	129.981	210.858	0.752259	0.798762	0.0173264	0.0184972	87	180	57	40	144	220	172.788	263.981
At1g36770.1	4106	1..331	At5g33254.1	933	598..933	43	102	12	41	55	143	53.8688	140.059	0.427561	0.528163	1.49588e-07	1.61204e-09	80	160	15	41	95	201	85.6219	181.158	0.679588	0.683148	0.00626183	9.10609e-05	88	179	34	41	122	220	117.464	211.821	0.932323	0.798778	0.593147	0.0182436	87	180	18	41	105	221	125.991	265.181
At1g36770.1	4106	1..193	At4g07896.1	1044	750..946	32	102	4	42	36	144	35.2596	141.038	0.408126	0.529461	5.82763e-06	1.673e-09	58	160	11	42	69	202	62.1885	182.059	0.719826	0.683454	0.0503199	8.93256e-05	65	179	11	42	76	221	73.1744	212.784	0.846987	0.798795	0.309381	0.0179936	64	180	8	42	72	222	86.3938	266.381
At1g36770.1	4106	231..331	At4g07896.1	1044	944..1044	8	102	0	122	8	224	7.83546	219.393	0.310953	0.819913	0.00308358	0.0356614	16	160	2	43	18	203	16.2231	182.96	0.64382	0.683758	0.166649	8.76216e-05	17	179	0	145	17	324	16.368	311.954	0.649569	1.16583	0.183255	0.0779482	17	180	4	43	21	223	25.1982	267.581
At1g36770.1	4106	1..115	At4g06484.1	960	846..960	22	102	16	44	38	146	37.2184	142.997	0.356524	0.532022	2.85428e-08	1.79909e-09	38	160	20	44	58	204	52.2744	183.862	0.500749	0.684059	3.56419e-05	8.59484e-05	52	179	33	44	85	223	81.8398	214.709	0.783963	0.798827	0.109492	0.0175041	55	180	32	44	87	224	104.392	268.781
At1g36770.1	4106	1..113	At2g10880.1	1173	913..1025	22	102	1	45	23	147	22.5269	143.977	0.341342	0.356051	5.53824e-06	6.25694e-28	37	160	1	45	38	205	34.2488	184.763	0.518958	0.456915	0.00166359	1.95804e-19	52	179	0	167	52	346	50.0667	333.136	0.758641	0.823838	0.151559	0.0113304	55	180	0	157	55	337	65.9952	404.371
At1g37015.1	381	73..280	At5g32487.1	2547	2098..2305	44	48	17	192	61	240	59.7454	235.064	0.93946	0.823112	0.731418	0.0332053	58	70	25	192	83	262	74.8065	236.136	1.17629	0.826867	0.363894	0.0336446	32	33	11	192	43	225	41.4013	216.635	0.651011	0.75858	0.0356255	0.00294206	34	46	19	192	53	238	63.5954	285.579
At1g37015.1	381	267..381	At5g32487.1	2547	2389..2503	3	48	13	193	16	241	15.6709	236.043	0.653002	0.823083	0.201315	0.0328092	11	70	16	193	27	263	24.3346	237.037	1.01402	0.82655	0.984885	0.0329395	1	33	25	193	26	226	25.0334	217.598	1.04313	0.758763	0.905416	0.00290583	10	46	10	193	20	239	23.9983	286.779
At1g37015.1	381	73..279	At2g06760.1	3614	432..638	44	48	0	82	44	130	43.095	127.326	0.997642	0.442137	0.979654	1.3812e-14	57	70	1	194	58	264	52.2744	237.939	1.21014	0.826236	0.3791	0.0322491	32	33	0	98	32	131	30.8103	126.13	0.713253	0.437982	0.162111	5.98533e-15	34	46	2	194	36	240	43.1969	287.979
At1g37050.1	1863	1544..1860	At5g34990.1	2910	2498..2815	29	33	12	195	41	228	40.1567	223.311	0.345014	0.637348	1.96813e-09	3.01127e-07	48	61	16	195	64	256	57.6821	230.728	0.495586	0.658519	9.89137e-06	1.02501e-06	49	65	25	195	74	260	71.2488	250.334	0.612147	0.714474	0.00137765	7.86335e-05	81	97	16	195	97	292	116.392	350.375
At1g37050.1	1863	1544..1701	At5g34980.1	348	72..229	24	33	0	21	24	54	23.5064	52.8893	0.310953	0.278972	2.36611e-07	2.43201e-18	38	61	0	57	38	118	34.2488	106.351	0.453058	0.560965	8.52579e-05	1.69775e-06	37	65	0	38	37	103	35.6244	99.1706	0.471256	0.52309	0.000212428	2.12746e-07	63	97	0	61	63	158	75.5946	189.586
At1g37050.1	1863	1594..1728	At5g31753.1	510	257..390	2	33	0	59	2	92	1.95886	90.1078	0.233215	0.329365	0.0543098	1.96176e-21	3	61	0	101	3	162	2.70385	146.008	0.32191	0.533693	0.0908858	6.80885e-10	1	65	0	102	1	167	0.962822	160.791	0.11463	0.58773	0.0167822	1.44778e-07	7	97	0	131	7	228	8.3994	273.58
At1g37050.1	1863	1544..1662	At5g32312.1	420	72..190	22	33	0	77	22	110	21.5475	107.738	0.294386	0.332547	1.50287e-07	8.5186e-25	37	61	0	129	37	190	33.3475	171.244	0.455599	0.528568	0.000121009	1.0309e-11	37	65	0	115	37	180	35.6244	173.308	0.486707	0.534939	0.000438242	4.57019e-11	61	97	0	173	61	270	73.1947	323.977
At1g37050.1	1863	1594..1728	At5g32312.1	420	167..300	2	33	0	77	2	110	1.95886	107.738	0.233215	0.332547	0.0543098	8.5186e-25	3	61	0	129	3	190	2.70385	171.244	0.32191	0.528568	0.0908858	1.0309e-11	1	65	0	115	1	180	0.962822	173.308	0.11463	0.534939	0.0167822	4.57019e-11	7	97	0	173	7	270	8.3994	323.977
At1g37050.1	1863	1544..1662	At5g31787.1	444	72..190	22	33	0	66	22	99	21.5475	96.9638	0.294386	0.349822	1.50287e-07	4.18851e-20	37	61	0	107	37	168	33.3475	151.416	0.455599	0.546271	0.000121009	1.8087e-09	37	65	0	117	37	182	35.6244	175.234	0.486707	0.632201	0.000438242	3.33514e-06	61	97	0	134	61	231	73.1947	277.18
At1g37050.1	1863	1594..1728	At5g31787.1	444	167..301	2	33	0	66	2	99	1.95886	96.9638	0.233215	0.349822	0.0543098	4.18851e-20	3	61	0	107	3	168	2.70385	151.416	0.32191	0.546271	0.0908858	1.8087e-09	1	65	0	117	1	182	0.962822	175.234	0.11463	0.632201	0.0167822	3.33514e-06	7	97	0	134	7	231	8.3994	277.18
At1g37057.1	3132	1644..2233	At2g15940.1	1881	1..588	5	42	1	203	6	245	5.87659	239.961	0.125577	0.704161	7.53941e-09	5.55117e-05	8	76	7	203	15	279	13.5192	251.458	0.288894	0.737899	1.43592e-05	0.00031234	26	115	19	203	45	318	43.327	306.177	0.925857	0.898472	0.714917	0.188722	17	81	22	203	39	284	46.7966	340.775
At1g37057.1	3132	1482..2249	At1g42110.1	2137	1..772	11	42	8	202	19	244	18.6092	238.981	0.36067	0.703765	0.000113899	5.57958e-05	12	76	8	202	20	278	18.0257	250.557	0.34936	0.737852	5.27603e-05	0.000319196	42	115	27	202	69	317	66.4347	305.214	1.28759	0.898812	0.196612	0.191016	24	81	19	202	43	283	51.5963	339.576
At1g37160.1	1443	1268..1412	At5g32580.1	6111	5967..6111	5	67	0	64	5	131	4.89716	128.306	0.340105	0.521605	0.0361242	3.50988e-09	21	139	0	103	21	242	18.9269	218.11	1.31447	0.886692	0.473286	0.203445	5	83	1	598	6	681	5.77693	655.682	0.401205	2.66556	0.0622237	7.71844e-16	12	115	0	90	12	205	14.399	245.982
At1g37200.1	5318	3443..3711	At1g39270.1	5586	3785..4053	5	207	18	497	23	704	22.5269	689.52	0.893991	0.73672	0.699339	4.03753e-09	12	371	17	497	29	868	26.1372	782.314	1.03727	0.835865	0.920768	0.000284337	3	345	10	497	13	842	12.5167	810.696	0.496729	0.86619	0.044585	0.00386093	4	283	17	497	21	780	25.1982	935.933
At1g37200.1	5318	452..584	At1g39270.1	5586	2391..2524	2	207	1	498	3	705	2.9383	690.5	0.612189	1.36364	0.518531	3.60019e-07	7	371	0	258	7	629	6.30898	566.907	1.31447	1.11957	0.716978	0.0727924	7	345	0	135	7	480	6.73975	462.154	1.40422	0.912693	0.632879	0.170236	4	283	0	139	4	422	4.79965	506.364
At1g37210.1	2706	1184..1290	At5g31919.1	1325	304..410	0	30	0	0	0	30	0	29.383	0	0.569478	0.0815874	0.0169439	4	36	0	3	4	39	3.60513	35.15	1.0015	0.681251	0.947313	0.0810647	2	52	0	4	2	56	1.92564	53.918	0.534939	1.045	0.494724	0.840489	3	42	0	1	3	43	3.59974	51.5963
At1g37210.1	2706	1184..1290	At5g31778.1	1368	232..338	0	30	0	0	0	30	0	29.383	0	0.569478	0.0815874	0.0169439	4	36	1	496	5	532	4.50641	479.483	1.25187	9.29297	0.822431	2.26056e-16	2	52	2	496	4	548	3.85129	527.626	1.06988	10.2261	0.976418	2.53161e-16	3	42	0	1	3	43	3.59974	51.5963
At1g37405.1	5961	1364..1561	At3g30830.1	1986	1..196	6	557	1	514	7	1071	6.85603	1048.97	0.634863	0.726688	0.364203	2.79347e-14	16	994	3	514	19	1508	17.1244	1359.13	1.5857	0.941558	0.268979	0.118938	5	719	3	514	8	1233	7.70257	1187.16	0.713253	0.822419	0.479107	1.43312e-06	6	689	3	514	9	1203	10.7992	1443.5
At1g37405.1	5961	773..982	At1g36550.1	1062	1..210	8	557	22	513	30	1070	29.383	1047.99	0.302316	0.726614	2.43385e-09	2.81318e-14	39	994	90	513	129	1507	116.266	1358.23	1.19623	0.941716	0.209514	0.120108	28	719	47	513	75	1232	72.2116	1186.2	0.742971	0.822436	0.0630372	1.45102e-06	35	689	46	513	81	1202	97.193	1442.3
At1g37405.1	5961	1324..1561	At4g06483.1	1452	1..238	6	557	42	512	48	1069	47.0127	1047.01	0.455583	0.726539	7.96041e-06	2.833e-14	16	994	125	512	141	1506	127.081	1357.33	1.23149	0.941875	0.129351	0.121289	6	719	72	512	78	1231	75.1001	1185.23	0.727766	0.822453	0.0415972	1.46915e-06	7	689	79	512	86	1201	103.193	1441.1
At1g37405.1	5961	254..1561	At3g30416.1	5515	71..1383	372	557	25	511	397	1068	388.835	1046.03	0.704461	0.726465	2.99221e-07	2.85294e-14	669	994	40	511	709	1505	639.01	1356.43	1.15771	0.942034	0.0142502	0.122479	442	719	46	511	488	1230	469.857	1184.27	0.851251	0.822469	0.0132062	1.48751e-06	419	689	41	511	460	1200	551.96	1439.9
At1g37735.1	3585	3410..3554	At5g32580.1	6111	5967..6111	2	105	0	64	2	169	1.95886	165.524	0.233215	0.589516	0.0543098	1.30209e-07	7	235	0	103	7	338	6.30898	304.634	0.751123	1.08496	0.573734	0.341072	2	128	0	72	2	200	1.92564	192.564	0.22926	0.68582	0.0509775	8.64305e-05	7	144	0	90	7	234	8.3994	280.78
At1g37933.1	3147	2560..2716	At4g07563.1	3024	2868..3024	1	52	10	526	11	578	10.7738	566.112	0.427561	0.712679	0.0195996	2.52623e-09	6	108	10	526	16	634	14.4205	571.413	0.572284	0.719354	0.0897077	3.1392e-09	3	161	12	526	15	687	14.4423	661.458	0.573149	0.832712	0.097083	0.000780405	8	136	13	526	21	662	25.1982	794.343
At1g37933.1	3147	2561..3143	At3g30330.1	5037	1328..1909	31	52	20	523	51	575	49.951	563.174	0.30386	0.712208	9.49681e-15	2.57076e-09	60	108	32	523	92	631	82.918	568.71	0.504404	0.719209	2.7098e-07	3.33809e-09	110	161	40	523	150	684	144.423	658.57	0.87855	0.83285	0.271056	0.000810607	92	136	45	523	137	659	164.388	790.743
At1g37933.1	3147	2744..3142	At3g30587.1	2664	442..828	30	52	0	152	30	204	29.383	199.804	0.295031	0.380172	8.99869e-10	1.40927e-32	54	108	0	214	54	322	48.6693	290.213	0.488683	0.552196	3.24608e-05	3.51453e-16	106	161	0	372	106	533	102.059	513.184	1.02476	0.976448	0.876203	0.708472	83	136	0	302	83	438	99.5928	525.562
At1g37933.1	3147	2560..2751	At3g30587.1	2664	209..400	1	52	1	525	2	577	1.95886	565.132	0.181389	1.07529	0.0155812	0.253327	6	108	0	214	6	322	5.4077	290.213	0.500749	0.552196	0.184196	3.51453e-16	4	161	0	372	4	533	3.85129	513.184	0.356626	0.976448	0.0787702	0.708472	9	136	0	302	9	438	10.7992	525.562
At1g37999.1	3924	1571..1817	At4g06565.1	1950	1633..1881	2	163	1	530	3	693	2.9383	678.747	0.349822	0.634151	0.12097	1.53531e-19	9	249	4	530	13	779	11.7167	702.099	1.39494	0.65597	0.511166	7.37578e-18	8	504	3	530	11	1034	10.591	995.558	1.26093	0.930147	0.664469	0.112757	4	362	3	530	7	892	8.3994	1070.32
At1g37999.1	3924	1348..1823	At2g10230.1	2577	2..474	10	163	0	46	10	209	9.79432	204.701	0.429606	0.38772	0.0272166	9.38138e-32	20	249	1	529	21	778	18.9269	701.198	0.830189	1.32812	0.543301	1.54864e-06	21	504	0	71	21	575	20.2193	553.622	0.886873	1.0486	0.691973	0.456284	19	362	0	78	19	440	22.7984	527.962
At1g37999.1	3924	1598..1817	At2g11680.1	2478	716..935	2	163	0	79	2	242	1.95886	237.023	0.233215	0.221947	0.0543098	7.5449e-119	9	249	2	528	11	777	9.91411	700.297	1.18034	0.655756	0.772104	7.61599e-18	7	504	0	140	7	644	6.73975	620.057	0.802409	0.58062	0.664998	3.0482e-26	3	362	4	528	7	890	8.3994	1067.92
At1g37999.1	3924	1233..1818	At4g08115.1	2867	794..1391	21	163	12	527	33	690	32.3213	675.808	0.456548	0.633537	0.000225789	1.50924e-19	52	249	15	527	67	776	60.386	699.396	0.85297	0.655649	0.367255	7.73888e-18	53	504	12	527	65	1031	62.5834	992.669	0.88401	0.930578	0.487273	0.115643	48	362	11	527	59	889	70.7949	1066.72
At1g38149.1	2886	2077..2225	At5g31927.1	4554	4406..4554	2	276	4	483	6	759	5.87659	743.389	0.349822	0.839479	0.0259843	0.000716271	6	434	4	483	10	917	9.01283	826.476	0.536517	0.933306	0.128472	0.162095	1	232	7	483	8	715	7.70257	688.417	0.45852	0.777402	0.0742911	1.60878e-06	4	255	10	483	14	738	16.7988	885.536
At1g38149.1	2886	2514..2886	At3g30416.1	5515	6..381	237	276	0	482	237	758	232.125	742.41	1.01817	0.83951	0.858614	0.000724093	371	434	2	482	373	916	336.179	825.575	1.47457	0.933553	9.65174e-06	0.163964	180	232	3	482	183	714	176.196	687.455	0.772847	0.777368	0.012771	1.62872e-06	189	255	1	482	190	737	227.984	884.336
At1g38176.1	1404	681..984	At3g42300.1	804	22..325	1	8	1	484	2	492	1.95886	481.881	0.326501	0.806418	0.175818	0.000712978	2	8	0	4	2	12	1.80257	10.8154	0.300449	0.0180994	0.140444	3.91833e-51	3	23	7	484	10	507	9.62822	488.151	1.60482	0.816911	0.41718	0.00135343	3	14	2	484	5	498	5.99957	597.557
At1g38185.1	4038	3673..3817	At5g32580.1	6111	5967..6111	7	321	0	64	7	385	6.85603	377.081	0.571377	0.390867	0.253801	6.91384e-56	8	498	1	481	9	979	8.11155	882.356	0.676011	0.914614	0.384416	0.0606342	7	322	5	481	12	803	11.5539	773.146	0.962891	0.801411	0.907116	9.21025e-06	9	323	1	481	10	804	11.9991	964.731
At1g38185.1	4038	4..197	At5g33432.1	736	78..277	0	321	0	1	0	322	0	315.377	0	0.327314	0.181541	6.97388e-72	0	497	1	480	1	977	0.901283	880.553	0.375562	0.913882	0.428246	0.0585701	2	322	1	480	3	802	2.88847	772.183	1.20361	0.80141	0.90254	9.32754e-06	0	323	2	480	2	803	2.39983	963.531
At1g38194.1	885	686..793	At2g06570.1	834	7..113	2	236	3	503	5	739	4.89716	723.8	0.313943	0.750262	0.0215602	1.6871e-08	4	338	5	503	9	841	8.11155	757.979	0.520008	0.78569	0.127205	1.04666e-06	2	281	5	503	7	784	6.73975	754.852	0.432066	0.782449	0.0686669	1.02905e-06	3	301	10	503	13	804	15.5989	964.731
At1g38194.1	885	293..445	At5g31927.1	4554	4402..4554	5	236	0	53	5	289	4.89716	283.056	0.816252	0.293769	0.730748	7.98092e-82	8	338	3	502	11	840	9.91411	757.078	1.65247	0.785733	0.38215	1.06852e-06	7	281	3	502	10	783	9.62822	753.889	1.60482	0.782424	0.41718	1.04189e-06	1	301	4	502	5	803	5.99957	963.531
At1g38194.1	885	298..515	At3g31359.1	5943	5146..5363	45	236	1	501	46	737	45.0539	721.842	0.577655	0.750097	0.00406471	1.71693e-08	55	338	1	501	56	839	50.4718	756.176	0.647122	0.785776	0.0165586	1.09085e-06	63	281	2	501	65	782	62.5834	752.927	0.802409	0.782399	0.207335	1.05488e-06	63	301	2	501	65	802	77.9944	962.331
At1g38194.1	885	686..885	At3g30416.1	5515	7..205	144	236	1	500	145	736	142.018	720.862	0.839408	0.750015	0.137932	1.73203e-08	195	338	1	500	196	838	176.651	755.275	1.04411	0.785819	0.703752	1.11364e-06	110	281	3	500	113	781	108.799	751.964	0.643065	0.782374	0.000444376	1.06804e-06	138	301	3	500	141	801	169.188	961.131
At1g38194.1	885	1..332	At1g36770.1	4106	3776..4106	38	236	43	499	81	735	79.334	719.883	0.395907	0.749932	1.29146e-12	1.74725e-08	71	338	80	499	151	837	136.094	754.374	0.679159	0.785863	0.000560275	1.13691e-06	88	281	88	499	176	780	169.457	751.001	0.845653	0.782349	0.119915	1.08136e-06	80	301	87	499	167	800	200.386	959.931
At1g38194.1	885	772..885	At3g33064.1	269	129..243	142	236	0	11	142	247	139.079	241.92	0.864984	0.618449	0.226836	9.91032e-09	191	338	0	25	191	363	172.145	327.166	1.07063	0.836373	0.551797	0.0191967	108	281	0	16	108	297	103.985	285.958	0.646718	0.731029	0.000712308	9.24886e-05	134	301	0	25	134	326	160.788	391.172
At1g38230.1	4023	3182..3305	At2g06110.1	2931	5..128	11	81	0	42	11	123	10.7738	120.47	1.28268	0.597613	0.637535	1.2343e-05	19	147	0	61	19	208	17.1244	187.467	2.03876	0.929962	0.107391	0.479083	4	129	0	79	4	208	3.85129	200.267	0.45852	0.993459	0.210705	0.943611	7	112	0	56	7	168	8.3994	201.585
At1g38260.1	4036	218..335	At3g33130.1	3498	3373..3490	1	69	0	7	1	76	0.979432	74.4368	0.136042	0.747412	0.0359481	0.0659948	4	99	0	16	4	115	3.60513	103.648	0.500749	1.04071	0.278402	0.792591	2	73	0	18	2	91	1.92564	87.6168	0.26747	0.87975	0.0935932	0.394623	6	67	0	16	6	83	7.19948	99.5928
At1g38300.1	3423	3077..3200	At2g06110.1	2931	5..128	11	68	0	42	11	110	10.7738	107.738	1.28268	0.636793	0.637535	0.000362453	19	120	0	61	19	181	17.1244	163.132	2.03876	0.964208	0.107391	0.738162	4	104	0	79	4	183	3.85129	176.196	0.45852	1.04142	0.210705	0.723558	7	85	0	56	7	141	8.3994	169.188
At1g38330.1	4036	218..335	At3g33130.1	3498	3373..3490	1	69	0	7	1	76	0.979432	74.4368	0.136042	0.747412	0.0359481	0.0659948	4	99	0	16	4	115	3.60513	103.648	0.500749	1.04071	0.278402	0.792591	2	73	0	18	2	91	1.92564	87.6168	0.26747	0.87975	0.0935932	0.394623	6	67	0	16	6	83	7.19948	99.5928
At1g38360.1	8397	4979..5320	At5g30942.1	5569	4..333	102	512	1	490	103	1002	100.882	981.391	0.632135	0.690198	0.000442507	4.71893e-18	235	972	11	490	246	1462	221.716	1317.68	1.3893	0.926702	0.0020413	0.0514217	136	723	3	490	139	1213	133.832	1167.9	0.838608	0.821369	0.145674	1.4798e-06	123	695	10	490	133	1185	159.589	1421.9
At1g38360.1	8397	3117..3557	At1g36770.1	4106	3670..4106	59	512	0	102	59	614	57.7865	601.371	0.441825	0.572776	2.13483e-07	1.13056e-26	89	972	1	488	90	1460	81.1155	1315.87	0.620193	1.2533	0.000758681	1.03426e-07	94	723	2	488	96	1211	92.4309	1165.98	0.706709	1.11053	0.0129123	0.0180217	109	695	0	180	109	875	130.791	1049.92
At1g38360.1	8397	3971..5350	At3g30416.1	5515	6..1383	180	512	365	487	545	999	533.791	978.453	0.644721	0.689878	1.41572e-14	4.76575e-18	391	972	795	487	1186	1459	1068.92	1314.97	1.29106	0.927148	7.3208e-08	0.0531818	228	723	460	487	688	1210	662.421	1165.01	0.800083	0.821417	3.50486e-05	1.53604e-06	225	695	465	487	690	1182	827.94	1418.3
At1g38360.1	8397	4563..4772	At1g36550.1	1062	1..210	27	512	0	52	27	564	26.4447	552.4	0.612189	0.600217	0.0524287	1.81412e-20	57	972	0	138	57	1110	51.3731	1000.42	1.18928	1.08702	0.427176	0.0756662	26	723	0	64	26	787	25.0334	757.741	0.579518	0.823332	0.0326386	0.00012868	36	695	0	72	36	767	43.1969	920.334
At1g38360.1	8397	5114..5350	At4g06483.1	1452	1..238	65	512	0	73	65	585	63.6631	572.968	0.56443	0.590244	0.000342001	1.17136e-22	181	972	0	199	181	1171	163.132	1055.4	1.44631	1.08723	0.00334578	0.067427	98	723	0	122	98	845	94.3565	813.584	0.836554	0.838116	0.214456	0.000333281	94	695	0	114	94	809	112.792	970.73
At1g38360.1	8397	4992..5320	At3g32023.1	1137	1..329	102	512	0	28	102	540	99.9021	528.893	0.676892	0.606295	0.00345579	7.23931e-19	235	972	0	38	235	1010	211.801	910.296	1.43507	1.04351	0.00102454	0.383307	136	723	0	30	136	753	130.944	725.005	0.887217	0.831106	0.333342	0.000376666	123	695	0	32	123	727	147.589	872.337
At1g38360.1	8397	5154..5312	At3g30830.1	1986	1..159	22	512	0	29	22	541	21.5475	529.873	0.997642	0.578001	0.977249	6.99394e-23	54	972	0	64	54	1036	48.6693	933.729	2.25337	1.01854	0.0018621	0.703405	26	723	0	88	26	811	25.0334	780.848	1.15904	0.851772	0.649209	0.00147059	18	695	0	69	18	764	21.5984	916.734
At1g38380.1	1137	574..821	At3g42300.1	804	22..269	1	8	3	494	4	502	3.91773	491.675	0.296819	0.79875	0.0295226	0.000344702	2	6	2	494	4	500	3.60513	450.641	0.273136	0.732089	0.0191042	7.09326e-07	2	24	14	494	16	518	15.4051	498.742	1.16714	0.81023	0.718929	0.000731693	3	19	8	494	11	513	13.199	615.556
At1g38390.1	531	287..530	At3g30416.1	5515	7..249	45	65	5	505	50	570	48.9716	558.276	0.691739	0.793966	0.0543175	8.79892e-05	59	94	1	505	60	599	54.077	539.868	0.763854	0.767786	0.13975	5.5619e-06	31	66	2	505	33	571	31.7731	549.771	0.448805	0.78187	0.000162859	2.8673e-05	56	81	3	505	59	586	70.7949	703.149
At1g38390.1	531	287..394	At2g06570.1	834	7..113	6	65	0	7	6	72	5.87659	70.5191	0.816252	0.593638	0.709292	0.000690886	5	94	0	7	5	101	4.50641	91.0296	0.625936	0.766297	0.428319	0.0592273	4	66	0	12	4	78	3.85129	75.1001	0.534939	0.632201	0.330952	0.00233404	6	81	0	18	6	99	7.19948	118.791
At1g38430.1	3547	218..335	At3g33130.1	3498	3373..3490	5	47	0	7	5	54	4.89716	52.8893	0.313943	0.484369	0.0215602	1.70199e-05	13	72	0	16	13	88	11.7167	79.3129	0.751123	0.726361	0.453746	0.0321098	13	79	0	18	13	97	12.5167	93.3937	0.802409	0.855315	0.564159	0.281559	13	75	0	16	13	91	15.5989	109.192
At1g38950.1	303	1..109	At4g06686.1	4270	852..960	1	2	4	589	5	591	4.89716	578.844	0.816252	0.814873	0.730748	0.000431675	0	1	5	589	5	590	4.50641	531.757	0.751123	0.748586	0.627908	6.60724e-07	1	3	7	589	8	592	7.70257	569.99	1.28385	0.802409	0.701656	0.000153118	1	3	4	589	5	592	5.99957	710.349
At1g39270.1	5586	2738..2906	At2g13335.1	1426	1..169	0	134	0	13	0	147	0	143.977	#DIV/0!	0.764262	0.898831	0.0189935	4	258	0	20	4	278	3.60513	250.557	#DIV/0!	1.33001	0.121464	0.00401453	0	135	0	26	0	161	0	155.014	#DIV/0!	0.822853	0.890374	0.0816323	0	139	0	18	0	157	0	188.386
At1g39270.1	5586	2968..3208	At2g13335.1	1426	747..987	4	134	0	13	4	147	3.91773	143.977	1.08834	0.764262	0.956642	0.0189935	7	258	0	20	7	278	6.30898	250.557	1.75262	1.33001	0.464288	0.00401453	4	135	0	26	4	161	3.85129	155.014	1.06988	0.822853	0.976418	0.0816323	3	139	0	18	3	157	3.59974	188.386
At1g39270.1	5586	3404..3585	At2g12450.1	3349	3168..3349	6	134	0	28	6	162	5.87659	158.668	#DIV/0!	0.537532	0.0306759	5.08962e-10	4	258	0	48	4	306	3.60513	275.793	#DIV/0!	0.934324	0.121464	0.423984	2	135	0	143	2	278	1.92564	267.664	#DIV/0!	0.906788	0.341562	0.262011	0	139	0	107	0	246	0	295.179
At1g39270.1	5586	1847..2904	At5g33533.1	7678	3703..4755	3	134	5	537	8	671	7.83546	657.199	0.362779	0.810215	0.0135647	0.000112945	16	258	17	537	33	795	29.7423	716.52	1.37706	0.883348	0.285861	0.0177806	11	135	10	537	21	672	20.2193	647.016	0.936144	0.797661	0.821622	3.34872e-05	8	139	10	537	18	676	21.5984	811.142
At1g39270.1	5586	1534..1801	At5g33533.1	7678	1600..1867	0	134	0	70	0	204	0	199.804	0	0.245961	0.00332825	5.18226e-83	5	258	3	538	8	796	7.21026	717.421	0.858427	0.883152	0.740535	0.0175016	0	135	7	538	7	673	6.73975	647.979	0.802409	0.797668	0.664998	3.3064e-05	0	139	7	538	7	677	8.3994	812.342
At1g39270.1	5586	2968..3095	At5g33533.1	7678	5337..5464	1	134	0	70	1	204	0.979432	199.804	0.816252	0.580193	0.848765	1.98481e-09	2	258	0	159	2	417	1.80257	375.835	1.50225	1.09135	0.851747	0.256585	1	135	1	539	2	674	1.92564	648.942	1.60482	1.8844	0.797739	0.00175157	1	139	0	148	1	287	1.19991	344.375
At1g39270.1	5586	1859..2906	At4g06640.1	5037	3693..4719	3	134	12	540	15	674	14.6915	660.137	0.612189	0.810242	0.148396	0.000109314	11	258	19	540	30	798	27.0385	719.224	1.12668	0.882763	0.701763	0.016956	10	135	17	540	27	675	25.9962	649.905	1.08325	0.797682	0.804968	3.22336e-05	8	139	12	540	20	679	23.9983	814.741
At1g39270.1	5586	1850..2906	At5g33624.1	5976	3644..4700	3	134	12	541	15	675	14.6915	661.117	0.64441	0.81025	0.20073	0.00010813	16	258	24	541	40	799	36.0513	720.125	1.58131	0.88257	0.100745	0.0166894	11	135	16	541	27	676	25.9962	650.867	1.14027	0.797689	0.679785	3.18263e-05	8	139	11	541	19	680	22.7984	815.941
At1g39270.1	5586	1534..1802	At5g33624.1	5976	1511..1779	0	134	7	542	7	676	6.85603	662.096	0.816252	0.810259	0.689573	0.000106959	5	258	7	542	12	800	10.8154	721.026	1.28764	0.882377	0.6332	0.0164267	0	135	7	542	7	677	6.73975	651.83	0.802409	0.797696	0.664998	3.14242e-05	0	139	7	542	7	681	8.3994	817.141
At1g39270.1	5586	2968..3211	At5g33624.1	5976	5299..5542	4	134	3	543	7	677	6.85603	663.076	1.14275	0.810268	0.856994	0.000105801	7	258	3	543	10	801	9.01283	721.928	1.50225	0.882184	0.496753	0.016168	4	135	3	543	7	678	6.73975	652.793	1.12337	0.797703	0.881558	3.10271e-05	3	139	2	543	5	682	5.99957	818.341
At1g39270.1	5586	1850..2883	At3g32899.1	6099	3776..4811	3	134	47	544	50	678	48.9716	664.055	0.637697	0.810277	0.0165745	0.000104655	15	258	84	544	99	802	89.227	722.829	1.16189	0.881992	0.356684	0.0159131	11	135	65	544	76	679	73.1744	653.756	0.952861	0.79771	0.767537	3.06352e-05	8	139	56	544	64	683	76.7945	819.541
At1g39270.1	5586	1534..1791	At3g32899.1	6099	1625..1882	0	134	4	545	4	679	3.91773	665.034	0.192059	0.810285	0.000898302	0.000103522	5	258	4	545	9	803	8.11155	723.73	0.397653	0.881801	0.0218816	0.0156621	0	135	20	545	20	680	19.2564	654.719	0.944011	0.797717	0.844878	3.02481e-05	0	139	17	545	17	684	20.3985	820.741
At1g39270.1	5586	1847..2844	At4g06546.1	7651	2977..3975	3	134	31	546	34	680	33.3007	666.014	0.711605	0.810294	0.145272	0.000102401	12	258	29	546	41	804	36.9526	724.631	0.789642	0.88161	0.285888	0.0154148	11	135	21	546	32	681	30.8103	655.682	0.658387	0.797724	0.0782389	2.9866e-05	8	139	31	546	39	685	46.7966	821.941
At1g39270.1	5586	1535..1792	At4g06546.1	7651	1645..1902	0	134	0	137	0	271	0	265.426	0	0.322455	0.181541	7.62551e-63	5	258	0	208	5	466	4.50641	419.998	1.87781	0.510238	0.515881	7.73824e-30	0	135	3	547	3	682	2.88847	656.644	1.20361	0.79773	0.90254	2.94888e-05	0	139	2	547	2	686	2.39983	823.141
At1g39270.1	5586	1534..1802	At1g43883.1	5161	1555..1823	0	134	7	549	7	683	6.85603	668.952	0.634863	0.81032	0.364203	9.91116e-05	5	258	9	549	14	807	12.618	727.335	1.16841	0.881041	0.750745	0.0146952	0	135	20	549	20	684	19.2564	658.57	1.78313	0.797744	0.153416	2.87486e-05	0	139	9	549	9	688	10.7992	825.541
At1g39270.1	5586	1538..1802	At2g11310.1	5764	1577..1842	0	134	5	550	5	684	4.89716	669.932	0.214803	0.810329	0.000744924	9.80388e-05	5	258	11	550	16	808	14.4205	728.237	0.632525	0.880853	0.173035	0.0144625	0	135	21	550	21	685	20.2193	659.533	0.886873	0.797751	0.691973	2.83855e-05	0	139	19	550	19	689	22.7984	826.74
At1g39270.1	5586	1534..1802	At1g41896.1	4899	1655..1923	0	134	8	551	8	685	7.83546	670.911	0.593638	0.810337	0.25927	9.69777e-05	5	258	26	551	31	809	27.9398	729.138	2.1168	0.880665	0.0289435	0.0142334	0	135	19	551	19	686	18.2936	660.496	1.38598	0.797758	0.407339	2.80271e-05	0	139	11	551	11	690	13.199	827.94
At1g39270.1	5586	1534..1802	At1g37200.1	5318	1608..1876	0	134	5	552	5	686	4.89716	671.89	4.08126	0.810346	0.205951	9.59282e-05	5	258	3	552	8	810	7.21026	730.039	6.00899	0.880477	0.0627849	0.0140077	0	135	5	552	5	687	4.81411	661.458	4.01205	0.797764	0.214145	2.76732e-05	0	139	1	552	1	691	1.19991	829.14
At1g39270.1	5586	3063..3196	At1g37200.1	5318	4735..4867	3	134	5	553	8	687	7.83546	672.87	0.816252	0.810354	0.671275	9.489e-05	5	258	8	553	13	811	11.7167	730.94	1.22058	0.88029	0.6941	0.0137854	3	135	6	553	9	688	8.6654	662.421	0.90271	0.797771	0.811803	2.73237e-05	2	139	6	553	8	692	9.59931	830.34
At1g39270.1	5586	1534..1798	At4g04050.1	6054	1616..1880	0	134	36	554	36	688	35.2596	673.849	0.794191	0.810363	0.321353	9.38632e-05	5	258	54	554	59	812	53.1757	731.842	1.19774	0.880104	0.400393	0.0135665	0	135	55	554	55	689	52.9552	663.384	1.19277	0.797778	0.416405	2.69787e-05	0	139	37	554	37	693	44.3968	831.54
At1g39270.1	5586	1534..1802	At3g30811.1	4097	1620..1888	0	134	4	555	4	689	3.91773	674.829	0.544168	0.810371	0.345553	9.28475e-05	5	258	7	555	12	813	10.8154	732.743	1.50225	0.879918	0.448273	0.0133509	0	135	13	555	13	690	12.5167	664.347	1.73855	0.797784	0.278602	2.66381e-05	0	139	6	555	6	694	7.19948	832.74
At1g39270.1	5586	1534..1802	At4g08114.1	5139	1584..1852	0	134	33	556	33	690	32.3213	675.808	0.641341	0.81038	0.0549301	9.18429e-05	5	258	60	556	65	814	58.5834	733.644	1.16245	0.879733	0.458455	0.0131386	0	135	60	556	60	691	57.7693	665.31	1.1463	0.797791	0.507539	2.63018e-05	0	139	42	556	42	695	50.3964	833.94
At1g39270.1	5586	1851..2122	At4g06488.1	4923	2935..3206	2	134	4	557	6	691	5.87659	676.788	2.44876	0.810388	0.30066	9.08493e-05	7	258	11	557	18	815	16.2231	734.546	6.76011	0.879548	0.00210148	0.0129296	2	135	6	557	8	692	7.70257	666.273	3.20964	0.797798	0.138725	2.59698e-05	0	139	2	557	2	696	2.39983	835.14
At1g39270.1	5586	2972..3196	At2g13060.1	5463	5045..5269	4	134	1	558	5	692	4.89716	677.767	0.68021	0.810397	0.518666	8.98664e-05	7	258	6	558	13	816	11.7167	735.447	1.62743	0.879364	0.348697	0.0127237	4	135	9	558	13	693	12.5167	667.235	1.73855	0.797804	0.278602	2.5642e-05	3	139	3	558	6	697	7.19948	836.34
At1g39270.1	5586	1850..2070	At2g13060.1	5463	3668..3888	2	134	1	559	3	693	2.9383	678.747	0.489751	0.810405	0.329839	8.88943e-05	8	258	0	156	8	414	7.21026	373.131	1.2018	0.445509	0.795792	1.90746e-40	2	135	1	559	3	694	2.88847	668.198	0.481445	0.797811	0.316952	2.53183e-05	0	139	5	559	5	698	5.99957	837.54
At1g39270.1	5586	3209..3314	At2g13060.1	5463	5350..5455	1	134	0	94	1	228	0.979432	223.311	0.816252	0.266245	0.848765	2.43243e-79	0	258	2	560	2	818	1.80257	737.249	1.50225	0.878997	0.851747	0.0123212	0	135	3	560	3	695	2.88847	669.161	2.40723	0.797817	0.526961	2.49988e-05	0	139	1	560	1	699	1.19991	838.74
At1g39270.1	5586	2456..2904	At5g30189.1	4767	3171..3621	0	134	5	561	5	695	4.89716	680.705	0.453473	0.810422	0.152525	8.69816e-05	4	258	8	561	12	819	10.8154	738.151	1.0015	0.878814	0.970018	0.0121246	1	135	7	561	8	696	7.70257	670.124	0.713253	0.797824	0.479107	2.46833e-05	2	139	7	561	9	700	10.7992	839.94
At1g39270.1	5586	1534..1802	At5g30189.1	4767	1635..1903	0	134	7	562	7	696	6.85603	681.685	0.816252	0.81043	0.689573	8.60408e-05	5	258	13	562	18	820	16.2231	739.052	1.93146	0.878632	0.143305	0.011931	0	135	11	562	11	697	10.591	671.087	1.26093	0.797831	0.664469	2.43718e-05	0	139	7	562	7	701	8.3994	841.139
At1g39270.1	5586	2973..3196	At5g30189.1	4767	4196..4419	4	134	0	64	4	198	3.91773	193.928	1.08834	0.715124	0.956642	0.000558361	7	258	4	563	11	821	9.91411	739.953	2.75412	2.72864	0.118417	3.91833e-51	4	135	1	563	5	698	4.81411	672.05	1.33735	2.47824	0.745147	0.00175157	3	139	0	87	3	226	3.59974	271.18
At1g39270.1	5586	3209..3473	At5g30189.1	4767	4503..4767	6	134	0	64	6	198	5.87659	193.928	0.979503	0.229898	0.94283	1.70992e-91	4	258	3	564	7	822	6.30898	740.855	1.05157	0.878269	0.97711	0.0115526	2	135	8	564	10	699	9.62822	673.012	1.60482	0.797844	0.41718	2.37606e-05	1	139	4	564	5	703	5.99957	843.539
At1g39270.1	5586	1534..1802	At2g13330.1	3248	737..1005	0	134	0	24	0	158	0	154.75	#DIV/0!	0.617071	0.898831	4.05666e-06	5	258	1	565	6	823	5.4077	741.756	#DIV/0!	2.95777	0.0396108	3.91833e-51	0	135	1	565	1	700	0.962822	673.975	#DIV/0!	2.68749	0.615635	0.00175157	0	139	0	70	0	209	0	250.782
At1g39270.1	5586	1843..2154	At3g33112.1	2640	2329..2640	3	134	1	566	4	700	3.91773	685.603	1.08834	0.810463	0.956642	8.23789e-05	10	258	1	566	11	824	9.91411	742.657	2.75412	0.877909	0.118417	0.0111857	6	135	3	566	9	701	8.6654	674.938	2.40723	0.797856	0.197668	2.31647e-05	2	139	1	566	3	705	3.59974	845.939
At1g39270.1	5586	1534..1802	At4g07931.1	2235	1690..1958	0	134	4	567	4	701	3.91773	686.582	0.296819	0.810471	0.0295226	8.14882e-05	5	258	11	567	16	825	14.4205	743.558	1.09254	0.877729	0.852927	0.0110064	0	135	16	567	16	702	15.4051	675.901	1.16714	0.797863	0.718929	2.28725e-05	0	139	11	567	11	706	13.199	847.139
At1g39270.1	5586	2968..3208	At2g12450.1	3349	2696..2937	4	134	4	568	8	702	7.83546	687.561	0.384119	0.81048	0.0216906	8.06072e-05	7	258	6	568	13	826	11.7167	744.46	0.574388	0.87755	0.128684	0.01083	4	135	13	568	17	703	16.368	676.864	0.802409	0.797869	0.512349	2.25839e-05	3	139	14	568	17	707	20.3985	848.339
At1g39270.1	5586	1847..2067	At2g12450.1	3349	2208..2429	2	134	0	28	2	162	1.95886	158.668	0.816252	0.18677	0.811599	2.38904e-108	8	258	1	569	9	827	8.11155	745.361	3.38005	0.877371	0.113666	0.0106562	2	135	2	569	4	704	3.85129	677.826	1.60482	0.797876	0.651735	2.2299e-05	0	139	2	569	2	708	2.39983	849.539
At1g39270.1	5586	1564..1802	At4g06591.1	4335	1705..1943	0	134	1	573	1	707	0.979432	692.459	0.204063	0.81052	0.137607	7.63437e-05	1	258	6	573	7	831	6.30898	748.966	1.31447	0.876662	0.716978	0.00998743	0	135	6	573	6	708	5.77693	681.678	1.20361	0.797901	0.819638	2.11951e-05	0	139	4	573	4	712	4.79965	854.338
At1g39270.1	5586	1534..1790	At2g13080.1	6065	2345..2600	0	134	0	76	0	210	0	205.681	0	0.240411	0.403949	3.57744e-89	5	258	1	574	6	832	5.4077	749.867	4.50674	0.876486	0.158545	0.00982664	0	135	5	574	5	709	4.81411	682.641	4.01205	0.797908	0.214145	2.09278e-05	0	139	1	574	1	713	1.19991	855.538
At1g39270.1	5586	1568..1802	At2g12510.1	3488	1643..1877	0	134	5	576	5	710	4.89716	695.397	1.02032	0.810544	0.988152	7.38952e-05	1	258	6	576	7	834	6.30898	751.67	1.31447	0.876135	0.716978	0.00951247	0	135	4	576	4	711	3.85129	684.566	0.802409	0.79792	0.734494	2.04033e-05	0	139	4	576	4	715	4.79965	857.938
At1g39270.1	5586	1847..1966	At4g05595.1	1931	1811..1930	2	134	0	50	2	184	1.95886	180.216	#DIV/0!	0.725558	0.333812	0.00151574	8	258	0	103	8	361	7.21026	325.363	#DIV/0!	1.30993	0.0129175	0.00181535	2	135	3	577	5	712	4.81411	685.529	#DIV/0!	2.75998	0.0583324	2.96746e-16	0	139	0	68	0	207	0	248.382
At1g39270.1	5586	2742..2906	At4g07525.1	1450	5..169	0	134	0	30	0	164	0	160.627	#DIV/0!	0.752053	0.898831	0.00838657	4	258	0	53	4	311	3.60513	280.299	#DIV/0!	1.31236	0.121464	0.00359562	0	135	0	36	0	171	0	164.643	#DIV/0!	0.770854	0.890374	0.0149749	0	139	0	39	0	178	0	213.585
At1g39270.1	5586	1999..2906	At4g05597.1	1380	76..990	1	134	0	17	1	151	0.979432	147.894	0.102032	0.810882	0.00890768	0.0676523	8	258	0	27	8	285	7.21026	256.866	0.751123	1.40836	0.550027	0.000565827	9	135	0	24	9	159	8.6654	153.089	0.90271	0.839362	0.811803	0.121837	8	139	0	13	8	152	9.59931	182.387
At1g40084.1	642	285..642	At3g30416.1	5515	30..389	32	41	5	351	37	392	36.239	383.937	0.629194	0.784242	0.0331964	0.000587731	53	68	2	351	55	419	49.5706	377.638	0.860662	0.771374	0.439831	0.000192402	34	57	2	351	36	408	34.6616	392.831	0.601807	0.802409	0.0204045	0.00166712	43	57	5	351	48	408	57.5959	489.565
At1g40084.1	642	1..116	At3g31359.1	5943	5248..5363	8	41	6	352	14	393	13.7121	384.917	0.714221	0.784321	0.353541	0.000581521	14	68	19	352	33	420	29.7423	378.539	1.54919	0.771325	0.154723	0.000188305	21	57	8	352	29	409	27.9218	393.794	1.45437	0.802409	0.236664	0.00164535	11	57	5	352	16	409	19.1986	490.765
At1g40084.1	642	348..480	At3g33064.1	269	129..262	13	41	0	11	13	52	12.7326	50.9305	0.442137	0.517623	0.0155367	0.000163786	21	68	0	25	21	93	18.9269	83.8193	0.657233	0.851884	0.156716	0.286081	15	57	0	16	15	73	14.4423	70.286	0.501506	0.71434	0.0336445	0.0360551	24	57	0	25	24	82	28.7979	98.3929
At1g40101.1	12954	10733..11170	At1g36770.1	4106	3670..4106	50	1199	0	102	50	1301	48.9716	1274.24	0.46378	0.617409	9.20966e-06	7.89958e-40	74	2164	0	160	74	2324	66.6949	2094.58	0.631626	1.01489	0.00345562	0.644249	89	1538	0	179	89	1717	85.6911	1653.16	0.811527	0.80101	0.163293	8.08654e-11	88	1540	0	180	88	1720	105.592	2063.85
At1g40101.1	12954	815..1757	At3g30416.1	5515	22..968	297	1199	19	358	316	1557	309.501	1524.98	0.704742	0.669602	4.9708e-06	5.67586e-32	557	2164	38	358	595	2522	536.263	2273.04	1.22109	0.998068	0.00252486	0.946968	338	1538	39	358	377	1896	362.984	1825.51	0.826525	0.801564	0.0094166	9.98501e-12	334	1540	32	358	366	1898	439.168	2277.44
At1g40101.1	12954	11534..11984	At3g30416.1	5515	22..476	291	1199	0	482	291	1681	285.015	1646.43	0.935155	0.63701	0.432421	4.30772e-44	475	2164	0	989	475	3153	428.109	2841.75	1.40466	1.09949	9.56748e-06	0.000675536	228	1538	0	624	228	2162	219.523	2081.62	0.720273	0.805389	0.000316329	1.21926e-12	254	1540	0	614	254	2154	304.778	2584.61
At1g40103.1	2823	2578..2823	At2g11320.1	6801	1654..1899	0	1	0	37	0	38	0	37.2184	0	0.329974	0.0815874	1.14756e-09	5	15	3	354	8	369	7.21026	332.573	2.003	2.94856	0.337943	3.91833e-51	2	17	2	354	4	371	3.85129	357.207	1.06988	3.16696	0.976418	0.00175157	3	18	0	76	3	94	3.59974	112.792
At1g40106.1	2427	2287..2427	At1g40137.1	3894	1..141	0	40	0	145	0	185	0	181.195	#DIV/0!	1.06343	0.898831	0.586845	0	61	0	226	0	287	0	258.668	#DIV/0!	1.51812	0.857876	3.51198e-05	0	52	1	441	1	493	0.962822	474.671	#DIV/0!	2.78583	0.615635	1.72247e-15	0	20	0	122	0	142	0	170.388
At1g40113.1	6072	878..985	At3g43682.1	453	257..364	1	745	0	7	1	752	0.979432	736.533	0.816252	1.7588	0.848765	0	0	373	0	12	0	385	0	346.994	0	0.828603	0.367976	0.0109882	1	369	0	11	1	380	0.962822	365.872	0.802409	0.873683	0.83622	0.0683184	1	345	0	4	1	349	1.19991	418.77
At1g40113.1	6072	860..984	At5g28442.1	712	25..149	2	745	0	15	2	760	1.95886	744.368	0.408126	1.67663	0.304336	2.8495e-15	2	373	0	20	2	393	1.80257	354.204	0.375562	0.797815	0.254016	0.00183357	4	370	0	31	4	401	3.85129	386.091	0.802409	0.869638	0.734494	0.0525174	4	345	0	25	4	370	4.79965	443.968
At1g40113.1	6072	316..428	At1g40130.1	2463	2351..2463	0	745	2	356	2	1101	1.95886	1078.35	0.816252	1.28202	0.811599	2.24581e-07	0	373	1	356	1	729	0.901283	657.035	0.375562	0.781125	0.428246	3.11402e-06	0	370	1	356	1	726	0.962822	699.009	0.401205	0.831026	0.470179	0.000476593	0	345	2	356	2	701	2.39983	841.139
At1g40115.1	453	256..453	At3g30416.1	5515	13..210	30	35	4	364	34	399	33.3007	390.793	0.504592	0.771765	0.00145187	0.000205958	35	49	0	989	35	1038	31.5449	935.532	0.477987	1.84755	0.000524985	3.87928e-16	21	42	2	364	23	406	22.1449	390.906	0.335553	0.771986	3.85957e-06	0.000196856	51	58	4	364	55	422	65.9952	506.364
At1g40115.1	453	256..356	At2g06570.1	834	13..113	2	35	0	7	2	42	1.95886	41.1362	0.816252	0.451087	0.811599	2.23348e-05	2	49	0	7	2	56	1.80257	50.4718	0.751123	0.553459	0.737084	0.000707203	0	42	0	12	0	54	0	51.9924	0	0.570133	0.176465	0.00144574	2	58	0	18	2	76	2.39983	91.1934
At1g40119.1	1896	1721..1865	At5g32580.1	6111	5967..6111	13	163	1	341	14	504	13.7121	493.634	0.879041	1.31856	0.724163	0.000110008	26	286	1	341	27	627	24.3346	565.104	1.56003	1.50947	0.194821	1.42372e-09	9	225	0	72	9	297	8.6654	285.958	0.555514	0.763832	0.172075	0.000885396	13	222	0	90	13	312	15.5989	374.373
At1g40121.1	1020	294..446	At5g31927.1	4554	4402..4554	7	490	0	53	7	543	6.85603	531.832	0.519433	0.470016	0.17261	1.35173e-46	7	906	4	339	11	1245	9.91411	1122.1	0.751123	0.991674	0.488573	0.843297	4	562	5	339	9	901	8.6654	867.502	0.656517	0.766671	0.34471	1.18217e-08	7	604	4	339	11	943	13.199	1131.52
At1g40121.1	1020	298..515	At3g31359.1	5943	5145..5362	36	490	1	338	37	828	36.239	810.97	0.604027	0.71747	0.01925	2.95947e-12	54	906	1	338	55	1244	49.5706	1121.2	0.826236	0.991929	0.323268	0.848031	37	562	2	338	39	900	37.55	866.54	0.625879	0.766633	0.0273996	1.19633e-08	48	604	2	338	50	942	59.9957	1130.32
At1g40121.1	1020	645..1020	At3g30416.1	5515	13..387	399	490	5	337	404	827	395.691	809.99	0.687012	0.717365	2.48048e-08	2.97803e-12	747	906	5	337	752	1243	677.765	1120.29	1.17676	0.992185	0.00519836	0.852776	425	562	15	337	440	899	423.642	865.577	0.735542	0.766595	3.21114e-06	1.21066e-08	471	604	9	337	480	941	575.959	1129.12
At1g40121.1	1020	1..333	At1g36770.1	4106	3776..4106	46	490	43	336	89	826	87.1695	809.011	0.445684	0.71726	3.13034e-10	2.99667e-12	86	906	80	336	166	1242	149.613	1119.39	0.764948	0.992442	0.0150339	0.85753	81	562	88	336	169	898	162.717	864.614	0.831946	0.766557	0.0931647	1.22516e-08	76	604	87	336	163	940	195.586	1127.92
At1g40121.1	1020	645..745	At2g06570.1	834	13..113	8	490	1	340	9	830	8.81489	812.929	0.612189	0.717679	0.263138	2.92261e-12	6	906	0	7	6	913	5.4077	822.871	0.375562	0.726457	0.0444605	6.0466e-12	3	562	1	340	4	902	3.85129	868.465	0.26747	0.766709	0.0154533	1.16818e-08	11	604	1	340	12	944	14.399	1132.72
At1g40130.1	2463	1..113	At1g40113.1	6072	5645..5757	0	14	1	349	1	363	0.979432	355.534	0.272084	0.825347	0.26127	0.00989856	0	21	0	373	0	394	0	355.105	0	0.824352	0.067703	0.00813928	0	30	2	349	2	379	1.92564	364.909	0.534939	0.847112	0.494724	0.0242238	0	10	3	349	3	359	3.59974	430.769
At1g40137.1	3894	3754..3894	At1g40106.1	2427	1..141	0	145	0	40	0	185	0	181.195	#DIV/0!	1.06343	0.898831	0.586845	0	226	0	61	0	287	0	258.668	#DIV/0!	1.51812	0.857876	3.51198e-05	0	157	0	52	0	209	0	201.23	#DIV/0!	1.18101	0.890374	0.126852	0	122	0	20	0	142	0	170.388
At1g41650.1	537	426..530	At5g33381.1	5292	3472..3576	20	67	0	182	20	249	19.5886	243.879	0.302316	0.434288	1.15649e-06	7.26812e-28	58	142	0	336	58	478	52.2744	430.813	0.806762	0.767173	0.252193	4.66901e-05	57	138	0	251	57	389	54.8808	374.538	0.846987	0.66696	0.377424	3.20229e-09	54	180	0	288	54	468	64.7953	561.56
At1g41650.1	537	1..126	At3g33175.1	1985	1474..1599	24	67	4	468	28	535	27.4241	523.996	0.326501	0.673912	1.25868e-07	1.22473e-11	40	142	12	468	52	610	46.8667	549.783	0.557977	0.707076	0.00131706	8.14584e-10	37	138	10	468	47	606	45.2526	583.47	0.53876	0.750401	0.00090698	3.72378e-07	60	180	10	468	70	648	83.994	777.544
At1g41650.1	537	103..238	At5g31753.1	510	257..391	4	67	9	467	13	534	12.7326	523.017	0.312096	0.673692	0.000160208	1.22614e-11	4	142	5	467	9	609	8.11155	548.881	0.198827	0.707008	1.52415e-06	8.31027e-10	5	138	12	467	17	605	16.368	582.507	0.401205	0.750321	0.00153896	3.76634e-07	11	180	23	467	34	647	40.7971	776.344
At1g41650.1	537	344..465	At5g31753.1	510	389..510	16	67	4	466	20	533	19.5886	522.037	0.272084	0.673471	5.37011e-08	1.2275e-11	44	142	1	466	45	608	40.5577	547.98	0.563342	0.706939	0.00336318	8.478e-10	32	138	4	466	36	604	34.6616	581.544	0.481445	0.75024	0.000415551	3.80937e-07	56	180	4	466	60	646	71.9948	775.144
At1g41650.1	537	347..465	At5g31787.1	444	326..444	15	67	3	465	18	532	17.6298	521.058	0.25332	0.67325	2.98269e-08	1.22883e-11	44	142	7	465	51	607	45.9654	547.079	0.66047	0.706871	0.0300524	8.64909e-10	32	138	1	465	33	603	31.7731	580.581	0.456543	0.750159	0.00023873	3.85288e-07	56	180	2	465	58	645	69.595	773.944
At1g41650.1	537	103..261	At5g31787.1	444	167..325	7	67	15	464	22	531	21.5475	520.078	0.408126	0.673028	0.000404137	1.23012e-11	5	142	11	464	16	606	14.4205	546.177	0.273136	0.706802	1.99615e-06	8.82361e-10	9	138	32	464	41	602	39.4757	579.619	0.747699	0.750078	0.178267	3.89688e-07	13	180	31	464	44	644	52.7962	772.744
At1g41650.1	537	1..171	At5g31787.1	444	20..190	26	67	42	463	68	530	66.6014	519.099	0.353536	0.672805	5.90623e-14	1.23137e-11	42	142	81	463	123	605	110.858	545.276	0.58846	0.706733	9.53739e-06	9.00163e-10	41	138	73	463	114	601	109.762	578.656	0.582641	0.749997	9.60424e-06	3.94136e-07	66	180	91	463	157	643	188.386	771.544
At1g41650.1	537	103..238	At5g32312.1	420	167..301	4	67	9	462	13	529	12.7326	518.12	0.312096	0.672582	0.000160208	1.23258e-11	4	142	5	462	9	604	8.11155	544.375	0.198827	0.706664	1.52415e-06	9.18323e-10	5	138	12	462	17	600	16.368	577.693	0.401205	0.749915	0.00153896	3.98634e-07	11	180	23	462	34	642	40.7971	770.345
At1g41650.1	537	344..465	At5g32312.1	420	299..420	16	67	2	461	18	528	17.6298	517.14	0.262367	1.22091	8.72719e-08	0.00357358	44	142	4	461	48	603	43.2616	543.474	0.64382	1.28308	0.0245535	0.000178949	32	138	0	115	32	253	30.8103	243.594	0.45852	0.575098	0.00032588	1.23811e-11	56	180	0	173	56	353	67.1952	423.57
At1g41650.1	537	1..171	At5g32312.1	420	20..190	26	67	37	460	63	527	61.7042	516.161	0.32964	0.672133	3.97836e-15	1.23489e-11	42	142	80	460	122	602	109.957	542.572	0.587417	0.706525	9.59295e-06	9.5574e-10	41	138	56	460	97	598	93.3937	575.767	0.498934	0.749751	4.56038e-08	4.0778e-07	66	180	90	460	156	640	187.187	767.945
At1g41650.1	537	1..210	At5g34980.1	348	20..229	28	67	17	458	45	525	44.0744	514.202	0.293851	0.671681	4.55831e-14	1.23704e-11	43	142	46	458	89	600	80.2142	540.77	0.5348	0.706385	5.20634e-06	9.94671e-10	41	138	35	458	76	596	73.1744	573.842	0.487865	0.749586	5.06349e-07	4.1713e-07	68	180	57	458	125	638	149.989	765.545
At1g41650.1	537	1..126	At5g33434.1	4455	477..602	24	67	0	216	24	283	23.5064	277.179	0.326501	0.45562	1.00932e-06	1.79815e-27	40	142	0	411	40	553	36.0513	498.409	0.500749	0.819272	0.000597302	0.00120081	37	138	2	457	39	595	37.55	572.879	0.521566	0.941683	0.00134397	0.318684	60	180	0	327	60	507	71.9948	608.356
At1g41650.1	537	105..537	At5g33434.1	4455	615..1047	43	67	0	216	43	283	42.1156	277.179	0.287695	0.363207	4.60799e-14	8.56513e-50	102	142	1	456	103	598	92.8321	538.967	0.634145	0.706245	0.000638047	1.03518e-09	101	138	6	456	107	594	103.022	571.916	0.703752	0.74942	0.00784035	4.26688e-07	120	180	2	456	122	636	146.389	763.145
At1g41650.1	537	1..465	At5g34990.1	2910	2446..2910	50	67	106	455	156	522	152.791	511.264	0.363815	0.670998	4.32073e-28	1.23996e-11	96	142	210	455	306	597	275.793	538.066	0.656696	0.706174	7.38679e-08	1.05604e-09	87	138	196	455	283	593	272.479	570.953	0.648805	0.749336	5.54467e-08	4.31547e-07	133	180	217	455	350	635	419.97	761.945
At1g41650.1	537	346..465	At5g34980.1	348	229..348	15	67	0	21	15	88	14.6915	86.19	0.218639	0.298051	5.99317e-09	2.47057e-25	44	142	0	57	44	199	39.6565	179.355	0.590168	0.620222	0.00843914	5.62066e-07	32	138	0	38	32	176	30.8103	169.457	0.45852	0.585992	0.00032588	5.5364e-08	56	180	0	61	56	241	67.1952	289.179
At1g41680.1	1206	512..636	At3g31359.1	5943	5207..5331	3	107	5	454	8	561	7.83546	549.461	1.306	0.643143	0.677897	3.97828e-15	6	213	0	327	6	540	5.4077	486.693	0.901348	0.569672	0.827498	3.26414e-23	0	208	5	454	5	662	4.81411	637.388	0.802409	0.74606	0.709098	5.71646e-08	3	258	2	454	5	712	5.99957	854.338
At1g41680.1	1206	1022..1206	At5g33381.1	5292	3472..3656	17	107	5	451	22	558	21.5475	546.523	0.280587	0.64241	3.25501e-08	3.93096e-15	44	213	16	451	60	664	54.077	598.452	0.704178	0.70345	0.0501898	7.43166e-11	51	208	8	451	59	659	56.8065	634.499	0.739721	0.745822	0.0937455	5.91012e-08	50	258	14	451	64	709	76.7945	850.739
At1g41680.1	1206	440..723	At5g34990.1	2910	2333..2616	30	107	21	443	51	550	49.951	538.688	0.44286	0.640426	1.54856e-06	3.79975e-15	48	213	37	443	85	656	76.6091	591.242	0.679207	0.702906	0.00958128	8.70421e-11	44	208	36	443	80	651	77.0257	626.797	0.682901	0.745176	0.0118921	6.45813e-08	70	258	24	443	94	701	112.792	841.139
At1g41680.1	1206	700..1061	At5g34990.1	2910	2548..2910	26	107	3	442	29	549	28.4035	537.708	0.338162	0.640175	2.4282e-07	3.78285e-15	52	213	6	442	58	655	52.2744	590.34	0.622359	0.702837	0.00729975	8.87778e-11	36	208	14	442	50	650	48.1411	625.834	0.573149	0.745094	0.00242787	6.53e-08	60	258	10	442	70	700	83.994	839.94
At1g41680.1	1206	534..723	At5g34980.1	348	1..190	26	107	0	21	26	128	25.4652	125.367	0.321554	0.327524	2.2065e-07	1.46412e-29	44	213	0	57	44	270	39.6565	243.346	0.500749	0.635747	0.000317627	3.99914e-08	41	208	0	38	41	246	39.4757	236.854	0.498466	0.618786	0.000374677	1.27915e-08	66	258	0	61	66	319	79.1943	382.772
At1g41680.1	1206	943..1061	At5g34980.1	348	229..348	8	107	0	21	8	128	7.83546	125.367	0.283914	0.327524	0.00108946	1.46412e-29	27	213	0	57	27	270	24.3346	243.346	0.881753	0.635747	0.64247	3.99914e-08	15	208	0	38	15	246	14.4423	236.854	0.52331	0.618786	0.0485304	1.27915e-08	23	258	0	61	23	319	27.598	382.772
At1g41680.1	1206	700..807	At5g34980.1	348	122..229	0	107	0	21	0	128	0	125.367	#DIV/0!	0.327524	0.898831	1.46412e-29	0	213	0	57	0	270	0	243.346	#DIV/0!	0.635747	0.857876	3.99914e-08	0	208	0	38	0	246	0	236.854	#DIV/0!	0.618786	0.890374	1.27915e-08	0	258	0	61	0	319	0	382.772
At1g41680.1	1206	941..1061	At5g31753.1	510	389..510	9	107	0	59	9	166	8.81489	162.586	0.319403	0.348324	0.00229149	5.894e-33	27	213	0	101	27	314	24.3346	283.003	0.881753	0.606305	0.64247	3.54819e-11	15	208	0	102	15	310	14.4423	298.475	0.52331	0.639452	0.0485304	3.65929e-09	23	258	0	131	23	389	27.598	466.766
At1g41680.1	1206	660..835	At5g31753.1	510	217..391	2	107	0	59	2	166	1.95886	162.586	0.181389	0.348324	0.0155812	5.894e-33	3	213	0	101	3	314	2.70385	283.003	0.250374	0.606305	0.027669	3.54819e-11	5	208	0	102	5	310	4.81411	298.475	0.445783	0.639452	0.143135	3.65929e-09	9	258	0	131	9	389	10.7992	466.766
At1g41680.1	1206	534..835	At5g32312.1	420	1..301	26	107	0	77	26	184	25.4652	180.216	0.307573	0.34847	5.13561e-08	2.58405e-36	45	213	0	129	45	342	40.5577	308.239	0.489863	0.596019	0.000158068	7.0339e-13	42	208	0	115	42	323	40.4385	310.991	0.488423	0.601341	0.000195249	3.45238e-12	69	258	0	173	69	431	82.794	517.163
At1g41680.1	1206	941..1061	At5g32312.1	420	299..420	9	107	0	77	9	184	8.81489	180.216	0.319403	0.34847	0.00229149	2.58405e-36	27	213	0	129	27	342	24.3346	308.239	0.881753	0.596019	0.64247	7.0339e-13	15	208	0	115	15	323	14.4423	310.991	0.52331	0.601341	0.0485304	3.45238e-12	23	258	0	173	23	431	27.598	517.163
At1g41680.1	1206	534..858	At5g31787.1	444	1..325	33	107	0	66	33	173	32.3213	169.442	0.384805	0.360234	2.67942e-06	1.05355e-31	46	213	0	107	46	320	41.459	288.411	0.493595	0.613162	0.000162031	7.24644e-11	47	208	0	117	47	325	45.2526	312.917	0.53876	0.665263	0.00090698	5.04491e-08	70	258	0	134	70	392	83.994	470.366
At1g41680.1	1206	944..1061	At5g31787.1	444	326..444	8	107	0	66	8	173	7.83546	169.442	0.283914	0.360234	0.00108946	1.05355e-31	27	213	0	107	27	320	24.3346	288.411	0.881753	0.613162	0.64247	7.24644e-11	15	208	0	117	15	325	14.4423	312.917	0.52331	0.665263	0.0485304	5.04491e-08	23	258	0	134	23	392	27.598	470.366
At1g41720.1	2070	1706..1850	At5g32580.1	6111	5967..6111	14	122	1	470	15	592	14.6915	579.824	0.874556	1.83734	0.705478	1.48677e-15	13	202	1	470	14	672	12.618	605.662	0.751123	1.91922	0.437785	1.68713e-15	10	165	0	72	10	237	9.62822	228.189	0.573149	0.723084	0.175789	0.000289308	14	173	0	90	14	263	16.7988	315.577
At1g41723.1	582	287..467	At3g30416.1	5515	7..186	5	60	4	471	9	531	8.81489	520.078	0.386646	0.786624	0.0156311	7.91939e-05	16	122	0	989	16	1111	14.4205	1001.33	0.632525	1.51452	0.173035	3.55738e-15	8	70	2	471	10	541	9.62822	520.887	0.422321	0.787846	0.0241086	8.18829e-05	16	80	3	471	19	551	22.7984	661.152
At1g41723.1	582	474..582	At3g30416.1	5515	238..350	39	60	1	472	40	532	39.1773	521.058	0.777383	0.786678	0.251667	7.83651e-05	78	122	1	472	79	594	71.2014	535.362	1.41283	0.808274	0.070125	0.000322932	33	70	0	624	33	694	31.7731	668.198	0.630464	1.00883	0.046142	0.880869	41	80	1	472	42	552	50.3964	662.352
At1g41723.1	582	287..394	At2g06570.1	834	7..113	0	60	0	7	0	67	0	65.622	0	0.55805	0.00149577	0.000200051	6	122	0	7	6	129	5.4077	116.266	0.563342	0.988723	0.281643	0.922672	4	70	0	12	4	82	3.85129	78.9514	0.401205	0.671404	0.130406	0.00756029	8	80	0	18	8	98	9.59931	117.592
At1g41723.1	582	1..116	At3g31359.1	5943	5248..5363	9	60	6	474	15	534	14.6915	523.017	0.765236	0.786785	0.450437	7.67331e-05	14	122	19	474	33	596	29.7423	537.165	1.54919	0.808068	0.154723	0.000310039	11	70	8	474	19	544	18.2936	523.775	0.952861	0.787925	0.869429	7.88213e-05	11	80	5	474	16	554	19.1986	664.752
At1g41726.1	627	242..627	At3g30416.1	5515	7..395	215	232	5	369	220	601	215.475	588.639	0.867514	0.828661	0.141399	0.00117509	337	362	2	369	339	731	305.535	658.838	1.2301	0.927485	0.0185384	0.172511	181	217	2	369	183	586	176.196	564.213	0.709376	0.794277	0.000698788	7.77404e-05	201	223	6	369	207	592	248.382	710.349
At1g41726.1	627	242..349	At2g06570.1	834	7..113	5	232	0	7	5	239	4.89716	234.084	0.291519	0.809478	0.0126773	0.0205081	8	362	0	7	8	369	7.21026	332.573	0.429213	1.15006	0.0518647	0.0917316	10	217	0	12	10	229	9.62822	220.486	0.573149	0.762455	0.175789	0.00327244	14	223	0	18	14	241	16.7988	289.179
At1g41740.1	3199	2934..3040	At5g34980.1	348	123..229	3	10	0	21	3	31	2.9383	30.3624	0.612189	0.287543	0.518531	1.53322e-10	1	14	0	57	1	71	0.901283	63.9911	0.187781	0.60602	0.11196	0.00160573	1	20	0	38	1	58	0.962822	55.8437	0.200602	0.528861	0.131993	0.000136232	4	27	0	61	4	88	4.79965	105.592
At1g41740.1	3199	2778..2916	At5g34980.1	348	1..139	3	10	0	21	3	31	2.9383	30.3624	0.306095	0.287543	0.0705047	1.53322e-10	5	14	0	57	5	71	4.50641	63.9911	0.469452	0.60602	0.179258	0.00160573	3	20	0	38	3	58	2.88847	55.8437	0.300903	0.528861	0.0659737	0.000136232	8	27	0	61	8	88	9.59931	105.592
At1g41740.1	3199	2768..3199	At5g33434.1	4455	448..880	6	10	115	377	121	387	118.511	379.04	0.753943	0.781905	0.024844	0.000540573	7	14	185	377	192	391	173.046	352.402	1.10088	0.726953	0.401849	7.0232e-06	10	20	127	377	137	397	131.907	382.24	0.839161	0.788506	0.150166	0.000772938	14	27	117	377	131	404	157.189	484.765
At1g41740.1	3199	2684..2916	At5g34990.1	2910	2333..2565	3	10	63	378	66	388	64.6425	380.02	0.641341	0.78199	0.00664828	0.000534902	5	14	84	378	89	392	80.2142	353.303	0.795833	0.727013	0.131717	6.87687e-06	3	20	108	378	111	398	106.873	383.203	1.06033	0.78854	0.693706	0.000763	9	27	75	378	84	405	100.793	485.965
At1g41740.1	3199	2934..3041	At5g31753.1	510	258..365	3	10	0	59	3	69	2.9383	67.5808	0.612189	0.356465	0.518531	6.92494e-14	1	14	0	101	1	115	0.901283	103.648	0.187781	0.546704	0.11196	6.74398e-07	1	20	0	102	1	122	0.962822	117.464	0.200602	0.619582	0.131993	6.48601e-05	4	27	0	131	4	158	4.79965	189.586
At1g41740.1	3199	2934..3199	At5g34990.1	2910	2549..2815	3	10	0	242	3	252	2.9383	246.817	0.489751	0.446194	0.329839	3.82959e-26	2	14	0	432	2	446	1.80257	401.972	0.300449	0.726683	0.140444	1.55378e-06	5	20	0	473	5	493	4.81411	474.671	0.802409	0.858108	0.709098	0.0181741	5	27	0	434	5	461	5.99957	553.16
At1g41743.1	3386	3225..3358	At5g32580.1	6111	5978..6111	5	120	0	64	5	184	4.89716	180.216	4.08126	0.573246	0.205951	5.17697e-09	3	273	0	103	3	376	2.70385	338.882	2.25337	1.07795	0.577635	0.354334	1	200	0	72	1	272	0.962822	261.887	0.802409	0.833035	0.83622	0.0347103	1	172	0	90	1	262	1.19991	314.377
At1g41746.1	2477	1715..1856	At5g31927.1	4554	4403..4544	6	12	0	53	6	65	5.87659	63.6631	0.699645	0.129722	0.514374	1.49543e-78	8	36	1	373	9	409	8.11155	368.625	0.96573	0.751123	0.909876	4.32585e-05	3	27	2	373	5	400	4.81411	385.129	0.573149	0.784752	0.339183	0.000567065	6	36	1	373	7	409	8.3994	490.765
At1g41797.1	3471	784..1001	At3g47240.1	720	354..570	66	236	0	121	66	357	64.6425	349.657	0.780763	0.800555	0.149217	0.00281699	80	320	0	183	80	503	72.1026	453.345	0.870867	1.03795	0.394151	0.592665	81	342	0	181	81	523	77.9886	503.556	0.941959	1.15291	0.707503	0.0369549	69	237	0	127	69	364	82.794	436.769
At1g41797.1	3471	812..955	At1g54926.1	822	457..601	11	236	0	181	11	417	10.7738	408.423	0.997642	0.855219	0.972282	0.0255831	7	320	0	268	7	588	6.30898	529.954	0.584207	1.1097	0.279736	0.109254	13	342	0	284	13	626	12.5167	602.726	1.15904	1.26208	0.762658	0.000260641	9	237	0	161	9	398	10.7992	477.566
At1g41797.1	3471	1026..1156	At1g54926.1	822	628..759	2	236	0	181	2	417	1.95886	408.423	#DIV/0!	0.855219	0.333812	0.0255831	2	320	0	268	2	588	1.80257	529.954	#DIV/0!	1.1097	0.37246	0.109254	6	342	0	284	6	626	5.77693	602.726	#DIV/0!	1.26208	0.0323636	0.000260641	0	237	0	161	0	398	0	477.566
At1g41797.1	3471	1037..1154	At5g31873.1	816	624..742	2	236	0	178	2	414	1.95886	405.485	#DIV/0!	0.793259	0.333812	0.000789705	2	320	0	243	2	563	1.80257	507.422	#DIV/0!	0.992682	0.37246	0.904181	5	342	0	282	5	624	4.81411	600.801	#DIV/0!	1.17536	0.0583324	0.00997838	0	237	0	189	0	426	0	511.163
At1g41797.1	3471	1037..1213	At3g30816.1	1029	789..967	5	236	0	144	5	380	4.89716	372.184	1.02032	0.81411	0.988152	0.00455322	3	320	0	166	3	486	2.70385	438.024	0.563342	0.958126	0.443303	0.528275	7	342	0	179	7	521	6.73975	501.63	1.40422	1.09726	0.632879	0.169401	4	237	0	144	4	381	4.79965	457.167
At1g41797.1	3471	1..1558	At2g01029.1	10188	2757..4319	224	236	212	393	436	629	427.032	616.063	1.05292	0.814957	0.479671	0.000284214	303	320	370	393	673	713	606.563	642.615	1.49558	0.850081	7.96944e-10	0.00299917	323	342	146	393	469	735	451.563	707.674	1.1134	0.936144	0.132765	0.223353	228	237	110	393	338	630	405.571	755.946
At1g41797.1	3471	1..1472	At2g01029.1	10188	5691..7167	219	236	212	394	431	630	422.135	617.042	1.06285	0.814959	0.406784	0.00028111	298	320	370	394	668	714	602.057	643.516	1.51586	0.849924	2.87444e-10	0.00294512	321	342	143	394	464	736	446.749	708.637	1.12483	0.935932	0.102379	0.221434	222	237	109	394	331	631	397.171	757.145
At1g41797.1	3471	1..1471	At2g01040.1	1704	185..1659	219	236	349	395	568	631	556.317	618.022	0.832372	0.814961	0.00209657	0.000278041	297	320	480	395	777	715	700.297	644.417	1.0478	0.849768	0.402934	0.00289202	321	342	541	395	862	737	829.952	709.6	1.24179	0.935721	6.19821e-05	0.21953	222	237	335	395	557	632	668.352	758.345
At1g41797.1	3471	1..1558	At5g32481.1	4731	2715..4281	224	236	130	396	354	632	346.719	619.001	0.832718	0.814963	0.0153536	0.000275006	303	320	155	396	458	716	412.788	645.319	0.991396	0.849612	0.898114	0.00283986	323	342	119	396	442	738	425.567	710.562	1.02209	0.93551	0.764719	0.21764	228	237	119	396	347	633	416.37	759.545
At1g41797.1	3471	1..1092	At2g21460.1	6154	3860..4964	209	236	16	397	225	633	220.372	619.981	0.675209	0.814965	1.23072e-05	0.000272004	282	320	18	397	300	717	270.385	646.22	0.828445	0.849456	0.0245444	0.00278862	285	342	86	397	371	739	357.207	711.525	1.09446	0.9353	0.260009	0.215765	195	237	77	397	272	634	326.377	760.745
At1g41797.1	3471	1011..1471	At2g21460.1	6154	4914..5377	12	236	25	398	37	634	36.239	620.96	0.520713	0.814967	0.00166473	0.000269035	16	320	15	398	31	718	27.9398	647.121	0.401462	0.849302	2.45566e-05	0.00273828	37	342	43	398	80	740	77.0257	712.488	1.10677	0.935091	0.565497	0.213903	27	237	31	398	58	635	69.595	761.945
At1g41797.1	3471	1..763	At3g33189.1	952	190..952	109	236	164	399	273	635	267.385	621.939	0.98166	0.814969	0.832243	0.000266099	163	320	240	399	403	719	363.217	648.022	1.33349	0.849147	0.000468173	0.00268883	169	342	198	399	367	741	353.356	713.451	1.29729	0.934882	0.00193022	0.212056	101	237	126	399	227	636	272.38	763.145
At1g41797.1	3471	1129..1558	At3g31945.1	6811	3987..4412	15	236	18	400	33	636	32.3213	622.919	0.612189	0.814971	0.0319948	0.000263195	20	320	16	400	36	720	32.4462	648.924	0.614555	0.848993	0.0293486	0.00264026	37	342	14	400	51	742	49.1039	714.414	0.930065	0.934674	0.715219	0.210222	33	237	11	400	44	637	52.7962	764.345
At1g41797.1	3471	161..1064	At4g06495.1	1215	1..897	198	236	135	401	333	637	326.151	623.898	0.813808	0.814973	0.00778621	0.000260323	263	320	170	401	433	721	390.256	649.825	0.973762	0.84884	0.710253	0.00259255	271	342	210	401	481	743	463.117	715.376	1.15557	0.934467	0.0422158	0.208403	183	237	151	401	334	638	400.771	765.545
At1g41797.1	3471	1042..1411	At4g06495.1	1215	844..1215	4	236	1	402	5	638	4.89716	624.878	0.313943	0.814975	0.0215602	0.000257482	3	320	5	402	8	722	7.21026	650.726	0.46223	0.848687	0.0813456	0.00254568	7	342	8	402	15	744	14.4423	716.339	0.925857	0.93426	0.821006	0.206597	8	237	5	402	13	639	15.5989	766.745
At1g41797.1	3471	264..720	At1g54926.1	822	1..457	92	236	164	403	256	639	250.735	625.857	0.916494	0.814977	0.336234	0.000254673	139	320	242	403	381	723	343.389	651.628	1.25517	0.848535	0.00639016	0.00249964	140	342	236	403	376	745	362.021	717.302	1.32327	0.934054	0.000776601	0.204805	83	237	145	403	228	640	273.58	767.945
At1g41797.1	3471	6..614	At5g32540.1	3828	1246..1855	42	236	2	406	44	642	43.095	628.795	0.970678	0.814983	0.882834	0.000246429	57	320	3	406	60	726	54.077	654.331	1.21804	0.84808	0.354973	0.00236636	47	342	4	406	51	748	49.1039	720.191	1.10602	0.93344	0.653398	0.19951	33	237	4	406	37	643	44.3968	771.544
At1g41797.1	3471	963..1388	At5g32540.1	3828	2213..2640	6	236	2	407	8	643	7.83546	629.775	0.46643	0.814985	0.0812441	0.000243742	6	320	4	407	10	727	9.01283	655.233	0.536517	0.847929	0.128472	0.0023235	9	342	8	407	17	749	16.368	721.153	0.974354	0.933237	0.923011	0.197773	7	237	7	407	14	644	16.7988	772.744
At1g41797.1	3471	789..891	At5g32540.1	3828	2038..2140	38	236	0	111	38	347	37.2184	339.863	0.886217	0.804658	0.598421	0.00405787	44	320	0	163	44	483	39.6565	435.32	0.944269	1.03066	0.785305	0.671324	24	342	0	137	24	479	23.1077	461.192	0.550223	1.09191	0.0228218	0.211611	35	237	0	115	35	352	41.997	422.37
At1g41797.1	3471	1099..1459	At4g08095.1	3483	3077..3438	6	236	6	409	12	645	11.7532	631.734	0.349822	0.814989	0.00150373	0.000238454	14	320	8	409	22	729	19.8282	657.035	0.590168	0.84763	0.062161	0.00224005	27	342	7	409	34	751	32.7359	723.079	0.974354	0.932832	0.905005	0.194337	23	237	5	409	28	646	33.5976	775.144
At1g41797.1	3471	739..891	At4g08095.1	3483	2751..2903	88	236	1	410	89	646	87.1695	632.713	0.816252	1.6634	0.17417	2.86399e-14	113	320	1	410	114	730	102.746	657.937	0.962113	1.72972	0.775309	3.91833e-51	102	342	0	97	102	439	98.2078	422.679	0.919615	1.11122	0.55792	0.153259	89	237	0	80	89	317	106.792	380.373
At1g41797.1	3471	269..645	At5g29060.2	1068	1..377	27	236	78	411	105	647	102.84	633.693	0.874556	0.814993	0.337072	0.000233283	36	320	107	411	143	731	128.883	658.838	1.09603	0.847332	0.492069	0.00215954	23	342	89	411	112	753	107.836	725.005	0.917039	0.932429	0.526215	0.190954	15	237	83	411	98	648	117.592	777.544
At1g41797.1	3471	1011..1411	At5g29060.2	1068	666..1068	5	236	1	412	6	648	5.87659	634.672	0.408126	0.814995	0.0676794	0.00023074	4	320	10	412	14	732	12.618	659.739	0.87631	0.847184	0.715576	0.00212035	8	342	2	412	10	754	9.62822	725.968	0.668674	0.932229	0.342683	0.189282	8	237	4	412	12	649	14.399	778.744
At1g41797.1	3471	737..1085	At5g29060.2	1068	370..709	100	236	15	413	115	649	112.635	635.651	0.845667	0.814996	0.206158	0.000228224	119	320	33	413	152	733	136.995	660.64	1.02857	0.847036	0.830977	0.00208187	116	342	18	413	134	755	129.018	726.93	0.968674	0.932029	0.797458	0.187623	94	237	17	413	111	650	133.19	779.944
At1g41797.1	3471	1092..1471	At2g12385.1	3234	1587..1966	10	236	4	414	14	650	13.7121	636.631	0.35711	0.814998	0.000816757	0.000225737	15	320	10	414	25	734	22.5321	661.542	0.586815	0.846889	0.0442448	0.00204406	36	342	6	414	42	756	40.4385	727.893	1.05316	0.93183	0.83973	0.185977	27	237	5	414	32	651	38.3972	781.144
At1g41797.1	3471	963..1069	At2g12385.1	3234	1438..1544	3	236	4	415	7	651	6.85603	637.61	2.85688	0.815	0.200419	0.000223276	3	320	1	415	4	735	3.60513	662.443	1.50225	0.846742	0.717183	0.00200693	2	342	2	415	4	757	3.85129	728.856	1.60482	0.931631	0.651735	0.184344	0	237	2	415	2	652	2.39983	782.344
At1g41797.1	3471	788..891	At2g12385.1	3234	1261..1364	52	236	1	416	53	652	51.9099	638.59	0.816252	1.86083	0.292962	0	67	320	0	56	67	376	60.386	338.882	0.949533	0.987491	0.766146	0.866831	49	342	0	59	49	401	47.1783	386.091	0.74185	1.12506	0.130337	0.128484	53	237	0	49	53	286	63.5954	343.175
At1g41797.1	3471	349..646	At4g00140.1	774	2..299	25	236	32	417	57	653	55.8276	639.569	1.40989	0.815004	0.117326	0.000218436	35	320	30	417	65	737	58.5834	664.246	1.47949	0.846449	0.0663977	0.00193465	22	342	15	417	37	759	35.6244	730.782	0.899671	0.931236	0.649253	0.181116	14	237	19	417	33	654	39.5971	784.743
At1g41797.1	3471	264..567	At3g47240.1	720	1..304	25	236	63	418	88	654	86.19	640.549	0.67131	0.815006	0.00544434	0.000216056	34	320	99	418	133	738	119.871	665.147	0.933639	0.846304	0.58984	0.00189947	23	342	112	418	135	760	129.981	731.744	1.01239	0.93104	0.931899	0.17952	15	237	92	418	107	655	128.391	785.943
At1g41797.1	3471	351..660	At3g29600.1	495	100..409	38	236	1	420	39	656	38.1979	642.508	0.964662	0.81501	0.867627	0.000211374	52	320	12	420	64	740	57.6821	666.949	1.45672	0.846014	0.0791682	0.00183098	50	342	8	420	58	762	55.8437	733.67	1.41029	0.930648	0.115911	0.176367	23	237	10	420	33	657	39.5971	788.343
At1g41797.1	3471	488..729	At5g28120.1	1521	394..635	73	236	2	421	75	657	73.4574	643.487	0.795051	0.815012	0.156079	0.000209071	114	320	2	421	116	741	104.549	667.851	1.13156	0.84587	0.407839	0.00179765	123	342	10	421	133	763	128.055	734.633	1.38598	0.930453	0.0219509	0.174809	71	237	6	421	77	658	92.3933	789.543
At1g41797.1	3471	235..387	At5g28120.1	1521	243..395	5	236	1	422	6	658	5.87659	644.466	0.699645	0.815014	0.514374	0.000206794	5	320	0	273	5	593	4.50641	534.461	0.536517	0.675897	0.281556	4.37817e-12	11	342	3	422	14	764	13.4795	735.596	1.60482	0.930259	0.325345	0.173263	6	237	1	422	7	659	8.3994	790.743
At1g41797.1	3471	488..729	At5g28110.1	1482	355..596	73	236	2	423	75	659	73.4574	645.446	0.795051	0.815016	0.156079	0.000204541	114	320	2	423	116	743	104.549	669.653	1.13156	0.845583	0.407839	0.00173276	123	342	10	423	133	765	128.055	736.559	1.38598	0.930065	0.0219509	0.17173	71	237	6	423	77	660	92.3933	791.943
At1g41797.1	3471	235..387	At5g28110.1	1482	204..356	5	236	1	424	6	660	5.87659	646.425	0.699645	0.815017	0.514374	0.000202313	5	320	0	282	5	602	4.50641	542.572	0.536517	0.684079	0.281556	1.56967e-11	11	342	0	322	11	664	10.591	639.314	1.26093	0.806051	0.664469	8.77025e-05	6	237	1	424	7	661	8.3994	793.143
At1g41797.1	3471	488..729	At5g31873.1	816	283..524	73	236	24	425	97	661	95.0049	647.405	0.842303	0.815019	0.233794	0.00020011	114	320	34	425	148	745	133.39	671.456	1.18262	0.845297	0.206402	0.00167018	123	342	29	425	152	767	146.349	738.484	1.29751	0.929679	0.0467654	0.168699	71	237	23	425	94	662	112.792	794.343
At1g41797.1	3471	235..387	At5g31873.1	816	132..284	5	236	75	426	80	662	78.3546	648.384	0.633982	0.815021	0.00210923	0.000197931	5	320	121	426	126	746	113.562	672.357	0.91885	0.845155	0.517564	0.00163973	11	342	152	426	163	768	156.94	739.447	1.26983	0.929488	0.0574993	0.167201	6	237	97	426	103	663	123.591	795.543
At1g41797.1	3471	489..710	At4g05300.1	1164	161..382	57	236	14	428	71	664	69.5397	650.343	0.965899	0.815025	0.834701	0.000193644	94	320	10	428	104	748	93.7334	674.16	1.30195	0.844872	0.104442	0.00158044	85	342	7	428	92	770	88.5796	741.373	1.23036	0.929105	0.214793	0.164242	52	237	8	428	60	665	71.9948	797.943
At1g41797.1	3471	264..424	At4g05300.1	1164	1..161	5	236	6	429	11	665	10.7738	651.322	0.816252	0.815027	0.622892	0.000191536	9	320	3	429	12	749	10.8154	675.061	0.819407	0.844732	0.614745	0.00155159	2	342	9	429	11	771	10.591	742.336	0.802409	0.928915	0.593961	0.16278	3	237	8	429	11	666	13.199	799.142
At1g41797.1	3471	488..689	At3g30816.1	1029	391..592	30	236	12	430	42	666	41.1362	652.302	1.3713	0.815028	0.21623	0.000189451	30	320	11	430	41	750	36.9526	675.962	1.23184	0.844591	0.425463	0.00152326	36	342	7	430	43	772	41.4013	743.298	1.38014	0.928725	0.204948	0.161329	17	237	8	430	25	667	29.9978	800.342
At1g41797.1	3471	777..958	At3g30816.1	1029	593..775	79	236	26	431	105	667	102.84	653.281	0.865722	0.81503	0.300839	0.000187389	93	320	22	431	115	751	103.648	676.864	0.872517	0.844451	0.315891	0.00149544	105	342	12	431	117	773	112.65	744.261	0.948302	0.928536	0.69112	0.15989	84	237	15	431	99	668	118.791	801.542
At1g41797.1	3471	235..387	At3g30816.1	1029	240..392	5	236	12	432	17	668	16.6503	654.261	0.693814	0.815032	0.26473	0.000185349	5	320	6	432	11	752	9.91411	677.765	0.413118	0.844312	0.0159914	0.00146812	11	342	16	432	27	774	25.9962	745.224	1.08325	0.928348	0.804968	0.158463	6	237	14	432	20	669	23.9983	802.742
At1g41797.1	3471	489..734	At2g06860.1	2817	191..441	73	236	2	434	75	670	73.4574	656.22	0.784858	0.815036	0.132959	0.000181337	114	320	3	434	117	754	105.45	679.567	1.12668	0.844034	0.422086	0.00141493	122	342	6	434	128	776	123.241	747.15	1.31677	0.927972	0.0550497	0.155642	71	237	7	434	78	671	93.5933	805.142
At1g41797.1	3471	235..364	At4g08111.1	690	501..630	5	236	5	435	10	671	9.79432	657.199	1.02032	0.815038	0.992101	0.000179364	5	320	4	435	9	755	8.11155	680.469	0.845014	0.843896	0.70438	0.00138906	10	342	3	435	13	777	12.5167	748.112	1.30391	0.927786	0.583726	0.154249	6	237	2	435	8	672	9.59931	806.342
At1g41797.1	3471	1258..1411	At5g31919.1	1325	1173..1325	0	236	0	0	0	236	0	231.146	0	0.809393	0.0815874	0.0212461	1	320	1	436	2	756	1.80257	681.37	0.500749	2.38592	0.443141	3.91833e-51	0	342	0	4	0	346	0	333.136	0	1.16653	0.0785597	0.0674085	3	237	0	1	3	238	3.59974	285.579
At1g41797.1	3471	908..1017	At4g08109.1	5229	5120..5229	3	236	0	24	3	260	2.9383	254.652	1.22438	0.665284	0.885398	9.81135e-07	3	320	0	48	3	368	2.70385	331.672	1.12668	0.8665	0.968973	0.0608147	4	342	0	68	4	410	3.85129	394.757	1.60482	1.03131	0.651735	0.6837	2	237	0	82	2	319	2.39983	382.772
At1g41810.1	615	414..546	At3g33131.1	345	84..216	0	1	0	3	0	4	0	3.91773	#DIV/0!	0.408126	0.898831	0.138545	0	4	0	8	0	12	0	10.8154	#DIV/0!	1.12668	0.857876	0.831506	1	4	0	6	1	10	0.962822	9.62822	#DIV/0!	1.00301	0.615635	0.977928	0	3	0	5	0	8	0	9.59931
At1g41810.1	615	442..603	At5g32610.1	942	499..660	0	1	0	1	0	2	0	1.95886	0	0.00370182	0.403949	1.76828e-149	2	4	0	2	2	6	1.80257	5.4077	1.50225	0.0102194	0.851747	2.5099e-151	2	4	0	6	2	10	1.92564	9.62822	1.60482	0.0181952	0.797739	0.00175157	0	3	1	438	1	441	1.19991	529.162
At1g41810.1	615	411..549	At3g33193.1	5289	831..969	0	1	0	17	0	18	0	17.6298	0	0.033241	0.403949	5.85988e-127	0	4	0	19	0	23	0	20.7295	0	0.0390856	0.367976	3.92111e-130	1	4	0	46	1	50	0.962822	48.1411	0.802409	0.0907703	0.83622	0.00175157	0	3	1	439	1	442	1.19991	530.362
At1g41840.1	5589	4923..5110	At3g31359.1	5943	5157..5344	4	225	3	391	7	616	6.85603	603.33	0.21976	0.832469	8.58583e-05	0.00136848	6	376	10	391	16	767	14.4205	691.284	0.46223	0.953827	0.0135326	0.382707	5	210	15	391	20	601	19.2564	578.656	0.617238	0.798424	0.102576	9.39109e-05	9	213	17	391	26	604	31.1978	724.748
At1g41840.1	5589	5316..5589	At3g30416.1	5515	22..294	188	225	40	390	228	615	223.311	602.351	0.877856	0.832496	0.17116	0.00138369	304	376	54	390	358	766	322.659	690.383	1.26841	0.954163	0.00582333	0.386593	148	210	29	390	177	600	170.419	577.693	0.669936	0.798417	7.9364e-05	9.51204e-05	160	213	52	390	212	603	254.382	723.548
At1g41840.1	5589	4911..5059	At5g31927.1	4554	4406..4554	3	225	0	53	3	278	2.9383	272.282	0.816252	0.648338	0.780945	6.02326e-08	5	376	0	92	5	468	4.50641	421.8	1.25187	1.00436	0.822431	0.956281	1	210	0	126	1	336	0.962822	323.508	0.26747	0.770313	0.252904	0.000631674	3	213	0	137	3	350	3.59974	419.97
At1g41855.1	786	660..786	At3g45095.1	4345	1557..1683	5	13	0	238	5	251	4.89716	245.837	2.04063	0.640248	0.442264	1.06926e-07	3	15	0	317	3	332	2.70385	299.226	1.12668	0.77929	0.968973	0.00146609	7	16	1	386	8	402	7.70257	387.054	3.20964	1.00803	0.138725	0.919416	2	14	0	306	2	320	2.39983	383.972
At1g41855.1	786	660..786	At4g08760.1	1566	141..267	5	13	0	155	5	168	4.89716	164.545	0.816252	0.344549	0.730748	3.57424e-34	3	15	0	207	3	222	2.70385	200.085	0.450674	0.418968	0.270351	1.57679e-26	7	16	6	384	13	400	12.5167	385.129	2.08626	0.806441	0.167985	0.00237936	2	14	3	384	5	398	5.99957	477.566
At1g41855.1	786	660..786	At4g08750.1	1386	675..801	5	13	11	385	16	398	15.6709	389.814	1.18728	0.814207	0.685356	0.00371286	3	15	7	385	10	400	9.01283	360.513	0.682839	0.753006	0.373298	6.16894e-05	7	16	12	385	19	401	18.2936	386.091	1.38598	0.806431	0.407339	0.00234816	2	14	9	385	11	399	13.199	478.766
At1g41855.1	786	660..786	At2g12505.1	1035	135..261	5	13	23	387	28	400	27.4241	391.773	0.586027	0.814217	0.0297049	0.0036298	3	15	35	387	38	402	34.2488	362.316	0.731864	0.752996	0.167909	5.90871e-05	7	16	40	387	47	403	45.2526	388.017	0.967006	0.806411	0.865382	0.002287	2	14	37	387	39	401	46.7966	481.165
At1g41855.1	786	660..786	At2g12540.1	1955	284..410	5	13	17	388	22	401	21.5475	392.752	1.19717	0.814222	0.610366	0.00358898	3	15	21	388	24	403	21.6308	363.217	1.2018	0.752992	0.600875	5.78277e-05	7	16	16	388	23	404	22.1449	388.98	1.23036	0.806401	0.551634	0.00225703	2	14	13	388	15	402	17.9987	482.365
At1g41855.1	786	660..771	At3g47230.1	834	378..488	5	13	0	106	5	119	4.89716	116.552	2.04063	0.622654	0.442264	9.01099e-05	3	15	0	153	3	168	2.70385	151.416	1.12668	0.808902	0.968973	0.0560975	6	16	0	189	6	205	5.77693	197.378	2.40723	1.05445	0.312816	0.623411	2	14	0	142	2	156	2.39983	187.187
At1g41890.1	3829	1042..2090	At2g11320.1	6801	2468..3514	70	85	1	79	71	164	69.5397	160.627	0.71548	0.764945	0.038904	0.0135701	94	130	1	79	95	209	85.6219	188.368	0.880947	0.897056	0.396411	0.286238	85	112	2	79	87	191	83.7655	183.899	0.861847	0.875772	0.332249	0.203512	80	96	1	79	81	175	97.193	209.985
At1g41890.1	3829	260..579	At2g11320.1	6801	1653..1972	3	85	0	37	3	122	2.9383	119.491	0.816252	0.57897	0.780945	3.17437e-06	9	130	0	86	9	216	8.11155	194.677	2.25337	0.943271	0.241742	0.562157	9	112	0	68	9	180	8.6654	173.308	2.40723	0.839731	0.197668	0.100767	3	96	0	76	3	172	3.59974	206.385
At1g41890.1	3829	548..647	At2g11320.1	6801	1984..2083	1	85	0	37	1	122	0.979432	119.491	0.408126	0.57897	0.481402	3.17437e-06	6	130	0	86	6	216	5.4077	194.677	2.25337	0.943271	0.362606	0.562157	0	112	0	68	0	180	0	173.308	0	0.839731	0.176465	0.100767	2	96	0	76	2	172	2.39983	206.385
At1g41890.1	3829	653..798	At5g30341.1	462	209..354	6	85	0	9	6	94	5.87659	92.0666	1.22438	0.737766	0.797345	0.0322201	9	130	0	10	9	140	8.11155	126.18	1.69003	1.01113	0.420287	0.941757	4	112	0	17	4	129	3.85129	124.204	0.802409	0.995296	0.734494	0.963868	4	96	0	8	4	104	4.79965	124.791
At1g41890.1	3829	677..892	At2g11320.1	6801	2062..2276	5	85	0	37	5	122	4.89716	119.491	0.816252	0.57897	0.730748	3.17437e-06	11	130	0	86	11	216	9.91411	194.677	1.65247	0.943271	0.38215	0.562157	7	112	0	68	7	180	6.73975	173.308	1.12337	0.839731	0.881558	0.100767	5	96	0	76	5	172	5.99957	206.385
At1g41890.1	3829	1959..2063	At5g33381.1	5292	4552..4656	6	85	0	182	6	267	5.87659	261.508	1.6325	0.56755	0.534555	6.8817e-13	2	130	0	336	2	466	1.80257	419.998	0.500749	0.911519	0.443141	0.177796	1	112	0	251	1	363	0.962822	349.504	0.26747	0.758527	0.252904	0.000158936	3	96	0	288	3	384	3.59974	460.767
At1g41896.1	4899	2977..3245	At1g39270.1	5586	3785..4053	2	202	4	78	6	280	5.87659	274.241	0.979503	0.662466	0.94283	2.76753e-07	13	351	7	78	20	429	18.0257	386.65	3.00449	0.934005	0.0205628	0.342623	5	379	4	78	9	457	8.6654	440.01	1.44434	1.0629	0.546393	0.394968	2	267	3	78	5	345	5.99957	413.97
At1g41930.1	10283	2597..2754	At3g24480.1	1485	445..610	1	195	0	122	1	317	0.979432	310.48	#DIV/0!	0.832	0.606286	0.0211438	0	386	0	79	0	465	0	419.097	#DIV/0!	1.12306	0.857876	0.113666	2	260	0	49	2	309	1.92564	297.512	#DIV/0!	0.797249	0.341562	0.00477913	0	269	0	42	0	311	0	373.173
At1g41930.1	10283	8056..8483	At1g42380.1	2287	789..1218	10	195	0	61	10	256	9.79432	250.735	0.429606	0.574068	0.0272166	6.40813e-12	21	386	0	101	21	487	18.9269	438.925	0.830189	1.00494	0.543301	0.948591	16	260	0	106	16	366	15.4051	352.393	0.675713	0.806818	0.244606	0.00373283	19	269	0	95	19	364	22.7984	436.769
At1g42040.1	570	381..570	At3g30416.1	5515	68..257	172	179	2	73	174	252	170.421	246.817	0.830572	0.803498	0.0842289	0.0136298	245	258	2	73	247	331	222.617	298.325	1.08496	0.971179	0.417351	0.719834	155	169	1	73	156	242	150.2	233.003	0.732022	0.758527	0.00477861	0.00203806	168	183	3	73	171	256	205.185	307.178
At1g42040.1	570	394..542	At3g33064.1	269	118..267	107	179	0	11	107	190	104.799	186.092	0.891214	0.745615	0.406609	0.00340238	145	258	0	25	145	283	130.686	255.063	1.11136	1.02196	0.426214	0.818822	87	169	0	16	87	185	83.7655	178.122	0.712343	0.713681	0.0209745	0.000827782	98	183	0	25	98	208	117.592	249.582
At1g42050.1	3209	2843..2987	At5g32580.1	6111	5967..6111	6	161	0	64	6	225	5.87659	220.372	0.544168	0.642156	0.246251	5.90206e-07	16	262	0	103	16	365	14.4205	328.968	1.33533	0.958601	0.517047	0.58787	10	218	1	75	11	293	10.591	282.107	0.980722	0.822049	0.940847	0.0183577	9	196	0	90	9	286	10.7992	343.175
At1g42070.1	1475	1239..1460	At3g30416.1	5515	68..289	123	140	15	76	138	216	135.162	211.557	0.988095	0.881552	0.91803	0.197714	172	195	31	76	203	271	182.96	244.248	1.33753	1.01777	0.012445	0.857153	111	136	19	76	130	212	125.167	204.118	0.915028	0.850554	0.484547	0.100011	100	124	14	76	114	200	136.79	239.983
At1g42070.1	1475	1252..1400	At3g33064.1	269	118..267	115	140	0	11	115	151	112.635	147.894	0.988095	0.827209	0.923948	0.0997971	162	195	0	25	162	220	146.008	198.282	1.28086	1.10904	0.0551802	0.333569	100	136	0	16	100	152	96.2822	146.349	0.844641	0.818565	0.236445	0.0819173	95	124	0	25	95	149	113.992	178.787
At1g42110.1	2137	1366..2137	At1g37057.1	3132	884..1651	23	57	6	129	29	186	28.4035	182.174	0.430388	0.588461	0.000161395	2.71196e-08	18	82	6	129	24	211	21.6308	190.171	0.327763	0.614291	1.76132e-06	1.37142e-07	50	132	28	129	78	261	75.1001	251.296	1.13796	0.811739	0.471223	0.0174566	40	129	15	129	55	258	65.9952	309.578
At1g42140.1	4581	4263..4401	At4g08107.1	695	554..692	7	227	0	6	7	233	6.85603	228.208	1.14275	0.45718	0.856994	1.11014e-22	5	399	0	21	5	420	4.50641	378.539	0.751123	0.758346	0.627908	6.45507e-05	5	469	0	5	5	474	4.81411	456.377	0.802409	0.914284	0.709098	0.181414	5	404	0	12	5	416	5.99957	499.164
At1g42140.1	4581	4266..4581	At3g43358.1	3168	1779..2093	11	227	0	107	11	334	10.7738	327.13	0.218995	0.471675	6.95045e-07	5.23738e-29	17	399	0	213	17	612	15.3218	551.585	0.311441	0.795307	2.06975e-05	8.02341e-05	40	469	0	165	40	634	38.5129	610.429	0.782838	0.880151	0.267358	0.0264164	41	404	0	174	41	578	49.1965	693.55
At1g42140.1	4581	2758..2875	At2g06110.1	2931	1..118	0	227	0	42	0	269	0	263.467	0	0.390697	0.181541	1.28981e-39	2	399	0	61	2	460	1.80257	414.59	0.751123	0.614798	0.737084	8.28399e-15	5	469	1	158	6	627	5.77693	603.689	2.40723	0.895214	0.312816	0.0565858	1	404	1	158	2	562	2.39983	674.351
At1g42140.1	4581	4055..4581	At4g06692.1	6081	4..530	14	227	2	161	16	388	15.6709	380.02	0.261201	0.560541	4.09209e-07	6.9162e-19	23	399	6	161	29	560	26.1372	504.718	0.435651	0.744476	0.000275383	7.66296e-07	42	469	4	161	46	630	44.2898	606.578	0.738216	0.894722	0.135739	0.0547577	49	404	1	161	50	565	59.9957	677.951
At1g42140.1	4581	4263..4581	At3g30749.1	8989	7145..7462	11	227	1	164	12	391	11.7532	382.958	0.233215	0.561892	1.00682e-06	7.45077e-19	17	399	0	461	17	860	15.3218	775.103	0.304026	1.13726	1.22802e-05	0.0171931	40	469	1	164	41	633	39.4757	609.466	0.783304	0.894234	0.262764	0.0529864	41	404	1	164	42	568	50.3964	681.551
At1g42140.1	4581	4263..4408	At3g30716.1	6998	1939..2084	11	227	12	167	23	394	22.5269	385.896	0.399443	0.563228	0.000195439	8.01597e-19	16	399	18	167	34	566	30.6436	510.126	0.543366	0.744546	0.00624966	6.74931e-07	31	469	24	167	55	636	52.9552	612.355	0.938989	0.893752	0.741932	0.0512702	33	404	14	167	47	571	56.3959	685.151
At1g42140.1	4581	4263..4581	At3g32475.1	2801	503..820	11	227	0	64	11	291	10.7738	285.015	0.218995	0.494853	6.95045e-07	5.06581e-22	17	399	0	125	17	524	15.3218	472.272	0.311441	0.819976	2.06975e-05	0.00169766	40	469	0	88	40	557	38.5129	536.292	0.782838	0.931129	0.267358	0.25074	41	404	0	76	41	480	49.1965	575.959
At1g42140.1	4581	3791..3894	At3g42935.1	2305	1..102	134	227	0	279	134	506	131.244	495.593	0.465437	0.504302	4.91724e-13	7.0803e-35	233	399	0	478	233	877	209.999	790.425	0.744731	0.804316	0.00143383	7.65799e-06	291	469	0	492	291	961	280.181	925.272	0.993622	0.941533	0.936812	0.204512	235	404	0	415	235	819	281.98	982.729
At1g42140.1	4581	3939..4581	At3g42935.1	2305	121..762	15	227	0	279	15	506	14.6915	495.593	0.235457	0.504302	5.7483e-08	7.0803e-35	26	399	0	478	26	877	23.4334	790.425	0.375562	0.804316	2.48176e-05	7.65799e-06	44	469	0	492	44	961	42.3642	925.272	0.678962	0.941533	0.057698	0.204512	52	404	0	415	52	819	62.3955	982.729
At1g42140.1	4581	4264..4487	At2g12780.1	2817	1973..2196	11	227	0	585	11	812	10.7738	795.299	0.224469	0.615982	1.23277e-06	9.51897e-26	17	399	0	1000	17	1399	15.3218	1260.89	0.319227	0.9766	3.46669e-05	0.556966	39	469	0	653	39	1122	37.55	1080.29	0.782349	0.836713	0.272049	2.98305e-05	40	404	0	672	40	1076	47.9965	1291.11
At1g42140.1	4581	4262..4562	At5g34863.1	4041	3574..3873	11	227	0	125	11	352	10.7738	344.76	0.218995	0.527194	6.95045e-07	2.11638e-21	17	399	0	259	17	658	15.3218	593.044	0.311441	0.906861	2.06975e-05	0.0910744	40	469	0	136	40	605	38.5129	582.507	0.782838	0.890748	0.267358	0.0500149	41	404	0	141	41	545	49.1965	653.953
At1g42160.1	1491	1114..1377	At2g13000.1	3978	3715..3978	1	2	0	61	1	63	0.979432	61.7042	0.204063	0.292181	0.137607	2.54656e-19	0	7	3	170	3	177	2.70385	159.527	0.563342	0.755391	0.443303	0.00837971	2	7	6	170	8	177	7.70257	170.419	1.60482	0.806968	0.477454	0.0436841	1	6	3	170	4	176	4.79965	211.185
At1g42300.1	1052	892..1052	At1g36550.1	1062	1..161	46	300	26	11	72	311	70.5191	304.603	0.708074	0.657654	0.0315786	3.35685e-08	87	572	51	11	138	583	124.377	525.448	1.24886	1.13447	0.110525	0.0544877	38	395	13	11	51	406	49.1039	390.906	0.493047	0.843985	5.29453e-05	0.0170168	53	375	30	11	83	386	99.5928	463.167
At1g42300.1	1052	315..1052	At3g30416.1	5515	1..756	274	300	10	10	284	310	278.159	303.624	0.636856	0.657242	1.01486e-08	3.35216e-08	527	572	8	10	535	582	482.186	524.547	1.10399	1.13546	0.146241	0.0530846	353	395	18	10	371	405	357.207	389.943	0.81784	0.844093	0.00641443	0.0172404	350	375	14	10	364	385	436.769	461.967
At1g42300.1	1052	315..428	At2g06570.1	834	1..113	0	300	0	7	0	307	0	300.686	0	0.637632	0.000672221	2.89008e-09	5	572	0	7	5	579	4.50641	521.843	0.417291	1.10662	0.111002	0.121709	5	395	0	12	5	407	4.81411	391.868	0.445783	0.830994	0.143135	0.00885041	9	375	0	18	9	393	10.7992	471.566
At1g42350.1	7480	225..1112	At1g42888.1	3109	1129..2021	1	106	18	2	19	108	18.6092	105.779	0.38772	0.554435	0.000432977	1.72267e-06	8	174	18	2	26	176	23.4334	158.626	0.48823	0.831432	0.00389211	0.0908554	27	203	40	2	67	205	64.5091	197.378	1.34404	1.03455	0.140705	0.753941	13	157	27	2	40	159	47.9965	190.786
At1g42350.1	7480	1212..1596	At1g42888.1	3109	2094..2478	5	106	0	26	5	132	4.89716	129.285	0.151158	0.673408	5.22538e-06	0.000740026	10	174	1	3	11	177	9.91411	159.527	0.306013	0.83093	0.00049461	0.088861	18	203	10	3	28	206	26.959	198.341	0.832128	1.0331	0.488343	0.763365	22	157	5	3	27	160	32.3977	191.986
At1g42350.1	7480	1616..1779	At1g42888.1	3109	2525..2683	2	106	1	4	3	110	2.9383	107.738	0.612189	0.557688	0.518531	1.81854e-06	2	174	0	29	2	203	1.80257	182.96	0.375562	0.947068	0.254016	0.600324	1	203	2	4	3	207	2.88847	199.304	0.601807	1.03167	0.502526	0.77277	2	157	2	4	4	161	4.79965	193.186
At1g42350.1	7480	1141..1586	At4g09875.1	2423	1213..1658	5	106	1	5	6	111	5.87659	108.717	0.14841	0.559284	3.83355e-07	1.8669e-06	10	174	6	5	16	179	14.4205	161.33	0.364181	0.829945	0.000596057	0.0850036	18	203	12	5	30	208	28.8847	200.267	0.729463	1.03025	0.208431	0.782155	23	157	10	5	33	162	39.5971	194.386
At1g42350.1	7480	1616..1779	At4g09875.1	2423	1715..1877	2	106	0	9	2	115	1.95886	112.635	0.816252	0.462409	0.811599	1.34784e-11	2	174	1	6	3	180	2.70385	162.231	1.12668	0.666021	0.968973	7.00649e-05	1	203	1	6	2	209	1.92564	201.23	0.802409	0.826126	0.796092	0.0523272	2	157	0	46	2	203	2.39983	243.582
At1g42350.1	7480	6562..6724	At4g01533.1	1068	914..1068	1	106	0	5	1	111	0.979432	108.717	0.408126	0.569836	0.481402	4.39069e-06	0	174	0	6	0	180	0	162.231	0	0.850328	0.157839	0.135119	0	203	0	3	0	206	0	198.341	0	1.0396	0.176465	0.718926	2	157	0	2	2	159	2.39983	190.786
At1g42350.1	7480	5003..5297	At3g32990.1	2529	95..388	6	106	0	16	6	122	5.87659	119.491	0.272084	0.502943	0.00322525	1.24203e-09	12	174	0	27	12	201	10.8154	181.158	0.500749	0.762504	0.0602273	0.00675786	14	203	0	73	14	276	13.4795	265.739	0.624096	1.11851	0.182952	0.231039	18	157	0	41	18	198	21.5984	237.583
At1g42360.1	1851	1676..1820	At5g32580.1	6111	5967..6111	16	128	1	47	17	175	16.6503	171.401	0.770905	0.485864	0.435864	1.24858e-14	28	214	1	47	29	261	26.1372	235.235	1.21014	0.666813	0.545767	1.83343e-06	12	186	0	72	12	258	11.5539	248.408	0.534939	0.704155	0.0902024	3.8095e-05	18	204	0	90	18	294	21.5984	352.775
At1g42367.1	453	238..375	At3g33064.1	269	129..267	124	251	4	20	128	271	125.367	265.426	0.842583	0.623111	0.172796	3.65503e-09	163	488	5	20	168	508	151.416	457.852	1.01765	1.07485	0.891536	0.299147	98	318	2	20	100	338	96.2822	325.434	0.647104	0.763984	0.00114528	0.000394819	117	335	7	20	124	355	148.789	425.969
At1g42367.1	453	159..433	At3g30416.1	5515	13..287	246	251	4	19	250	270	244.858	264.447	0.610967	0.622565	3.00143e-09	3.62556e-09	480	488	0	990	480	1478	432.616	1332.1	1.07946	3.13605	0.285583	3.91833e-51	309	318	4	19	313	337	301.363	324.471	0.751958	0.763875	0.000288234	0.000399704	329	335	5	19	334	354	400.771	424.769
At1g42370.1	1860	1685..1829	At5g32580.1	6111	5967..6111	8	126	1	46	9	172	8.81489	168.462	0.816252	0.479165	0.65417	5.3026e-15	12	211	1	46	13	257	11.7167	231.63	1.08496	0.658835	0.88591	1.00799e-06	4	189	0	72	4	261	3.85129	251.296	0.356626	0.714774	0.0787702	7.79093e-05	9	203	0	90	9	293	10.7992	351.575
At1g42380.1	2287	1815..2042	At5g32628.1	1203	5..234	25	61	0	95	25	156	24.4858	152.791	0.523239	0.568461	0.0104607	4.47144e-08	40	101	0	175	40	276	36.0513	248.754	0.770383	0.925491	0.242081	0.38579	33	106	0	88	33	194	31.7731	186.787	0.678962	0.694944	0.100031	0.00020036	39	95	0	129	39	224	46.7966	268.781
At1g42380.1	2287	858..1829	At5g28076.1	2502	596..1566	32	61	47	48	79	109	77.3751	106.758	0.405559	0.622178	1.18212e-11	0.000173752	56	101	100	48	156	149	140.6	134.291	0.736951	0.782639	0.00672116	0.0360673	67	106	97	48	164	154	157.903	148.275	0.827642	0.864133	0.0886179	0.207024	54	95	105	48	159	143	190.786	171.588
At1g42380.1	2287	1883..2060	At5g28076.1	2502	1565..1742	21	61	0	57	21	118	20.5681	115.573	0.476147	0.456482	0.00594083	2.76922e-12	32	101	0	110	32	211	28.8411	190.171	0.667665	0.751123	0.0944294	0.00328503	21	106	0	103	21	209	20.2193	201.23	0.468072	0.794803	0.00485966	0.0185212	36	95	0	116	36	211	43.1969	253.182
At1g42380.1	2287	858..1839	At1g35970.1	5895	905..1883	35	61	17	50	52	111	50.9305	108.717	0.505299	0.624855	8.45318e-05	0.0001766	59	101	25	50	84	151	75.7078	136.094	0.751123	0.782204	0.0629137	0.0344163	74	106	41	50	115	156	110.724	150.2	1.09854	0.863282	0.519643	0.200996	56	95	28	50	84	145	100.793	173.987
At1g42380.1	2287	1061..1439	At1g35970.1	5895	5075..5453	25	61	1	51	26	112	25.4652	109.696	0.505299	0.626166	0.00550317	0.000177962	45	101	10	51	55	152	49.5706	136.995	0.983614	0.781991	0.920781	0.0336203	41	106	13	51	54	157	51.9924	151.163	1.03167	0.862865	0.892005	0.198052	33	95	9	51	42	146	50.3964	175.187
At1g42380.1	2287	1563..1781	At1g35970.1	5895	5477..5695	0	61	1	52	1	113	0.979432	110.676	0.408126	0.147815	0.481402	6.32712e-111	0	101	2	52	2	153	1.80257	137.896	0.751123	0.18417	0.737084	2.90553e-101	0	106	0	638	0	744	0	716.339	0	0.956719	0.176465	0.413266	2	95	0	529	2	624	2.39983	748.746
At1g42380.1	2287	858..1004	At1g35970.1	5895	4917..5063	3	61	1	53	4	114	3.91773	111.655	0.362779	0.628735	0.0844333	0.000180564	4	101	1	53	5	154	4.50641	138.798	0.417291	0.781574	0.111002	0.0320848	18	106	6	53	24	159	23.1077	153.089	2.13976	0.862048	0.0479138	0.192302	8	95	1	53	9	148	10.7992	177.587
At1g42380.1	2287	858..1670	At5g34665.1	4713	3663..4478	32	61	3	54	35	115	34.2801	112.635	0.476147	0.629993	0.000375208	0.000181804	56	101	5	54	61	155	54.9783	139.699	0.763642	0.78137	0.13611	0.0313444	65	106	4	54	69	160	66.4347	154.051	0.922771	0.861647	0.641449	0.189494	53	95	7	54	60	149	71.9948	178.787
At1g42380.1	2287	1729..1947	At5g34665.1	4713	4495..4713	17	61	0	94	17	155	16.6503	151.812	0.355802	0.843461	0.000207661	0.136306	25	101	4	55	29	156	26.1372	140.6	0.558528	0.781168	0.0166038	0.0306216	29	106	5	55	34	161	32.7359	155.014	0.699536	0.861252	0.125989	0.186729	34	95	5	55	39	150	46.7966	179.987
At1g42380.1	2287	858..1652	At3g33181.1	3619	1655..2449	32	61	44	56	76	117	74.4368	114.594	0.256344	0.63246	1.28193e-29	0.000184162	56	101	104	56	160	157	144.205	141.501	0.49661	0.780969	3.29324e-12	0.029916	65	106	185	56	250	162	240.705	155.977	0.828935	0.860863	0.03734	0.184007	53	95	189	56	242	151	290.379	181.187
At1g42380.1	2287	882..1651	At5g30060.1	3756	927..1699	32	61	1	57	33	118	32.3213	115.573	0.508233	0.63367	0.00194727	0.00018528	56	101	1	57	57	158	51.3731	142.403	0.807812	0.780773	0.259238	0.0292272	65	106	4	57	69	163	66.4347	156.94	1.04465	0.860478	0.822033	0.181328	52	95	1	57	53	152	63.5954	182.387
At1g42380.1	2287	1889..2061	At5g30060.1	3756	1878..2051	21	61	0	221	21	282	20.5681	276.2	0.463278	1.50446	0.00407346	3.70082e-05	31	101	2	58	33	159	29.7423	143.304	0.669921	0.780579	0.0924367	0.0285547	21	106	2	58	23	164	22.1449	157.903	0.498795	0.860099	0.00785296	0.178689	36	95	1	58	37	153	44.3968	183.587
At1g42380.1	2287	1733..2061	At4g06581.1	4368	129..459	28	61	14	59	42	120	41.1362	117.532	0.612189	0.636041	0.0155425	0.000187398	42	101	16	59	58	160	52.2744	144.205	0.777949	0.780388	0.177495	0.0278982	38	106	16	59	54	165	51.9924	158.866	0.773752	0.859724	0.176714	0.176092	40	95	16	59	56	154	67.1952	184.787
At1g42380.1	2287	1070..1499	At1g41930.1	10283	1801..2228	29	61	0	195	29	256	28.4035	250.735	0.550496	0.574068	0.0120711	6.40813e-12	52	101	0	386	52	487	46.8667	438.925	0.908335	1.00494	0.629603	0.948591	45	106	0	260	45	366	43.327	352.393	0.839731	0.806818	0.40756	0.00373283	43	95	0	269	43	364	51.5963	436.769
At1g42380.1	2287	858..1155	At2g11235.1	2406	2109..2406	3	61	2	61	5	122	4.89716	119.491	0.453473	0.922063	0.152525	0.534655	7	101	5	61	12	162	10.8154	146.008	1.0015	1.12668	0.970018	0.342138	21	106	0	29	21	135	20.2193	129.981	1.87229	1.00301	0.116341	0.988973	9	95	0	13	9	108	10.7992	129.591
At1g42380.1	2287	857..1200	At5g32122.1	1044	699..1044	3	61	1	62	4	123	3.91773	120.47	0.326501	0.639484	0.0503874	0.00019028	8	101	1	62	9	163	8.11155	146.909	0.676011	0.779829	0.384416	0.0260204	21	106	3	62	24	168	23.1077	161.754	1.92578	0.858629	0.0801109	0.168536	9	95	1	62	10	157	11.9991	188.386
At1g42380.1	2287	1816..2054	At2g07791.1	2472	1..239	25	61	2	64	27	125	26.4447	122.429	0.524734	0.641708	0.00810808	0.000192008	40	101	5	64	45	165	40.5577	148.712	0.804775	0.779467	0.30599	0.0248412	32	106	3	64	35	170	33.6988	163.68	0.668674	0.857922	0.0772873	0.163691	38	95	4	64	42	159	50.3964	190.786
At1g42380.1	2287	1815..2061	At1g36130.1	4221	9..256	25	61	5	65	30	126	29.383	123.408	0.627886	0.157984	0.0539436	3.02388e-111	40	101	2	65	42	166	37.8539	149.613	0.808902	0.191531	0.334133	1.17005e-102	33	106	2	65	35	171	33.6988	164.643	0.720111	0.210771	0.15644	0.00175157	39	95	0	556	39	651	46.7966	781.144
At1g42380.1	2287	1859..2066	At5g28865.1	4728	83..291	23	61	1	66	24	127	23.5064	124.388	0.515528	0.643876	0.0100167	0.000193585	38	101	1	66	39	167	35.15	150.514	0.77089	0.779115	0.249175	0.023717	25	106	4	66	29	172	27.9218	165.605	0.612365	0.857232	0.0453396	0.158992	36	95	2	66	38	161	45.5967	193.186
At1g42380.1	2287	1836..2042	At2g11230.1	4410	12..218	23	61	1	68	24	129	23.5064	126.347	0.489751	0.645991	0.00494509	0.000195015	38	101	2	68	40	169	36.0513	152.317	0.751123	0.778772	0.19718	0.022645	26	106	3	68	29	174	27.9218	167.531	0.581747	0.856559	0.0251843	0.154436	37	95	3	68	40	163	47.9965	195.586
At1g42380.1	2287	1859..2042	At3g30763.1	3199	370..554	23	61	0	26	23	87	22.5269	85.2106	0.521494	0.310105	0.013517	4.17423e-23	38	101	1	69	39	170	35.15	153.218	0.813717	0.557602	0.365509	6.12268e-09	25	106	3	69	28	175	26.959	168.494	0.624096	0.613195	0.0598312	9.5661e-07	36	95	0	134	36	229	43.1969	274.78
At1g42380.1	2287	1889..2061	At4g08103.1	2916	22..195	21	61	2	71	23	132	22.5269	129.285	0.457898	0.649068	0.00219988	0.000196887	31	101	0	222	31	323	27.9398	291.114	0.567922	1.46152	0.0165903	5.56049e-05	21	106	1	71	22	177	21.1821	170.419	0.430561	0.855581	0.00108038	0.147859	36	95	5	71	41	166	49.1965	199.186
At1g42380.1	2287	1910..2042	At2g06902.1	1187	112..245	11	61	0	12	11	73	10.7738	71.4985	1.49646	0.527313	0.454637	1.55218e-05	17	101	0	33	17	134	15.3218	120.772	2.12818	0.890712	0.112119	0.360501	9	106	0	11	9	117	8.6654	112.65	1.20361	0.830813	0.761748	0.158651	6	95	0	18	6	113	7.19948	135.59
At1g42380.1	2287	1882..2042	At5g32627.1	1848	37..198	21	61	0	119	21	180	20.5681	176.298	0.476147	0.59484	0.00594083	9.15824e-08	32	101	0	229	32	330	28.8411	297.423	0.667665	1.00352	0.0944294	0.973022	21	106	0	132	21	238	20.2193	229.152	0.468072	0.773172	0.00485966	0.00459927	36	95	0	152	36	247	43.1969	296.379
At1g42380.1	2287	1746..2057	At2g11220.1	1644	1..311	28	61	0	73	28	134	27.4241	131.244	0.571377	0.639636	0.0219509	9.92008e-05	42	101	0	182	42	283	37.8539	255.063	0.788679	1.24309	0.277653	0.0242801	38	106	0	84	38	190	36.5872	182.936	0.762289	0.891566	0.228054	0.274206	40	95	0	76	40	171	47.9965	205.185
At1g42450.1	3260	1743..1846	At2g13890.1	3489	1..104	9	64	0	89	9	153	8.81489	149.853	2.44876	0.482188	0.187249	2.88417e-13	7	113	0	144	7	257	6.30898	231.63	1.75262	0.745323	0.464288	0.000844657	6	151	0	100	6	251	5.77693	241.668	1.60482	0.777624	0.552678	0.0044973	3	149	0	110	3	259	3.59974	310.778
At1g42695.1	3724	2770..2885	At2g06110.1	2931	3..118	0	68	1	205	1	273	0.979432	267.385	0.408126	0.723496	0.481402	9.63819e-05	4	103	0	61	4	164	3.60513	147.81	1.50225	0.399949	0.717183	1.54404e-22	10	111	2	205	12	316	11.5539	304.252	4.81445	0.823251	0.0234308	0.0151106	1	103	1	205	2	308	2.39983	369.573
At1g42703.1	1989	617..746	At3g32990.1	2529	2116..2247	0	3	7	204	7	207	6.85603	202.742	0.336104	0.824216	0.0114731	0.0495247	0	1	6	204	6	205	5.4077	184.763	0.265102	0.751123	0.00290704	0.00375817	0	2	32	204	32	206	30.8103	198.341	1.51042	0.806323	0.173603	0.0289665	0	1	17	204	17	205	20.3985	245.982
At1g42888.1	3109	1017..2011	At5g36223.1	2865	1607..2591	4	26	6	591	10	617	9.79432	604.31	0.247349	0.798142	2.53972e-05	6.8408e-05	3	29	11	591	14	620	12.618	558.795	0.318658	0.738029	0.000168916	8.00983e-08	19	63	16	591	35	654	33.6988	629.685	0.85104	0.831657	0.499106	0.000960526	8	40	25	591	33	631	39.5971	757.145
At1g42888.1	3109	428..1016	At5g36223.1	2865	985..1579	18	26	4	592	22	618	21.5475	605.289	0.498821	0.798171	0.0090814	6.76772e-05	17	29	4	592	21	621	18.9269	559.697	0.438155	0.73805	0.00215691	7.84344e-08	40	63	23	592	63	655	60.6578	630.648	1.40422	0.831611	0.104861	0.000948396	27	40	9	592	36	632	43.1969	758.345
At1g42888.1	3109	1017..1981	At1g42350.1	7480	6297..7256	4	26	7	593	11	619	10.7738	606.269	0.272084	0.798199	5.88853e-05	6.69543e-05	3	29	12	593	15	622	13.5192	560.598	0.34142	0.738071	0.000324303	7.68051e-08	19	63	21	593	40	656	38.5129	631.611	0.972617	0.831565	0.89327	0.00093642	8	40	25	593	33	633	39.5971	759.545
At1g42888.1	3109	632..1016	At1g42350.1	7480	5885..6269	16	26	1	594	17	620	16.6503	607.248	0.420494	0.798228	0.00288793	6.62391e-05	17	29	1	594	18	623	16.2231	561.499	0.409704	0.738091	0.00179101	7.52097e-08	39	63	13	594	52	657	50.0667	632.574	1.2644	0.831519	0.298876	0.000924595	25	40	8	594	33	634	39.5971	760.745
At1g42888.1	3109	427..585	At1g42350.1	7480	5702..5865	0	26	0	106	0	132	0	129.285	0	0.54693	0.181541	5.63673e-08	0	29	1	595	1	624	0.901283	562.401	0.375562	2.37919	0.428246	2.84711e-16	1	63	4	595	5	658	4.81411	633.537	2.00602	2.68013	0.456926	2.26815e-16	2	40	0	157	2	197	2.39983	236.383
At1g42888.1	3109	1907..2011	At4g06595.1	2331	1756..1860	0	26	0	4	0	30	0	29.383	#DIV/0!	0.532338	0.898831	0.00654257	0	29	0	8	0	37	0	33.3475	#DIV/0!	0.604164	0.857876	0.021705	0	63	0	9	0	72	0	69.3232	#DIV/0!	1.25594	0.890374	0.231474	0	40	0	6	0	46	0	55.196
At1g43060.1	14623	9238..9507	At4g08110.1	2715	34..303	4	223	0	13	4	236	3.91773	231.146	0.544168	0.431918	0.345553	6.80367e-27	4	332	0	11	4	343	3.60513	309.14	0.500749	0.577658	0.278402	1.51475e-14	8	439	0	9	8	448	7.70257	431.344	1.06988	0.806007	0.934551	0.00126611	6	434	0	12	6	446	7.19948	535.161
At1g43060.1	14623	2448..2717	At4g08110.1	2715	34..303	3	223	8	533	11	756	10.7738	740.451	0.641341	0.638146	0.267375	1.41742e-20	4	332	5	533	9	865	8.11155	779.61	0.482865	0.671894	0.0841809	1.86121e-17	7	439	7	533	14	972	13.4795	935.863	0.802409	0.806558	0.550327	2.24389e-06	7	434	7	533	14	967	16.7988	1160.32
At1g43320.1	357	71..173	At3g29773.1	3455	1764..1866	0	1	0	0	0	1	0	0.979432	0	0.0166582	0.000302107	2.44755e-16	0	4	0	1	0	5	0	4.50641	0	0.0766452	0.000180871	1.89778e-13	5	13	0	27	5	40	4.81411	38.5129	0.401205	0.655028	0.0895694	0.0460735	10	14	0	35	10	49	11.9991	58.7958
At1g43883.1	5161	3339..3607	At1g39270.1	5586	3785..4053	7	296	15	17	22	313	21.5475	306.562	0.997642	0.663602	0.977249	6.37536e-08	12	451	16	17	28	468	25.2359	421.8	1.16841	0.913054	0.628968	0.185018	4	543	9	17	13	560	12.5167	539.18	0.579518	1.16714	0.131095	0.0193719	7	368	11	17	18	385	21.5984	461.967
At1g43886.1	6269	3935..4042	At1g35970.1	5895	3121..3227	2	36	2	16	4	52	3.91773	50.9305	1.6325	0.92272	0.635156	0.683095	0	55	2	16	2	71	1.80257	63.9911	0.751123	1.15934	0.737084	0.445298	0	40	4	16	4	56	3.85129	53.918	1.60482	0.976846	0.651735	0.895381	0	30	2	16	2	46	2.39983	55.196
At1g45165.1	532	122..532	At5g55790.1	666	132..540	3	3	1	318	4	321	3.91773	314.398	0.296819	0.801275	0.0295226	0.00479306	10	10	3	318	13	328	11.7167	295.621	0.887691	0.75342	0.747765	0.000293432	3	4	4	318	7	322	6.73975	310.029	0.510624	0.79014	0.161055	0.00269331	9	9	2	318	11	327	13.199	392.372
At1g47660.1	828	186..368	At3g32383.1	3867	1233..1415	1	24	0	68	1	92	0.979432	90.1078	0.272084	0.194044	0.26127	2.00711e-58	0	23	0	98	0	121	0	109.055	0	0.234847	0.067703	1.57635e-52	1	23	0	90	1	113	0.962822	108.799	0.26747	0.234295	0.252904	0.00175157	2	20	1	367	3	387	3.59974	464.367
At1g47660.1	828	1..217	At3g32383.1	3867	1072..1288	7	24	0	68	7	92	6.85603	90.1078	1.90459	0.790476	0.384389	0.107084	5	23	0	98	5	121	4.50641	109.055	1.25187	0.956694	0.822431	0.737795	11	23	0	90	11	113	10.591	108.799	2.94217	0.954445	0.091732	0.730886	3	20	0	75	3	95	3.59974	113.992
At1g47860.1	9594	8704..9004	At2g13580.1	1308	880..1182	4	41	0	27	4	68	3.91773	66.6014	0.0257087	0.0677719	7.87998e-39	0	8	40	0	41	8	81	7.21026	73.0039	0.0473148	0.0742869	4.93467e-37	3.91833e-51	245	949	0	453	245	1402	235.891	1349.88	1.54795	1.3736	4.89263e-05	2.81429e-13	127	530	0	289	127	819	152.389	982.729
At1g47860.1	9594	8672..8907	At2g13580.1	1308	926..1163	2	41	0	27	2	68	1.95886	66.6014	0.0243657	0.0677719	3.59705e-21	0	4	40	0	41	4	81	3.60513	73.0039	0.0448432	0.0742869	2.30155e-20	3.91833e-51	131	949	0	453	131	1402	126.13	1349.88	1.56889	1.3736	0.00235941	2.81429e-13	67	530	0	289	67	819	80.3942	982.729
At1g47860.1	9594	8328..8658	At2g13580.1	1308	624..954	5	41	0	27	5	68	4.89716	66.6014	0.0400124	0.0677719	1.96024e-29	0	7	40	0	41	7	81	6.30898	73.0039	0.0515477	0.0742869	1.81768e-29	3.91833e-51	193	949	0	453	193	1402	185.825	1349.88	1.51828	1.3736	0.000543797	2.81429e-13	102	530	0	289	102	819	122.391	982.729
At1g47860.1	9594	8119..8314	At5g14840.1	2410	1635..1829	4	41	0	3386	4	3427	3.91773	3356.51	0.068021	0.815301	5.4889e-13	2.94069e-17	12	40	0	2062	12	2102	10.8154	1894.5	0.187781	0.460175	4.9425e-09	3.91833e-51	52	949	0	5110	52	6059	50.0667	5833.74	0.869277	1.41702	0.478	1.6991e-14	48	530	0	2901	48	3431	57.5959	4116.9
At1g47860.1	9594	8704..8894	At5g14840.1	2410	2131..2323	2	41	0	3386	2	3427	1.95886	3356.51	0.0255079	0.815301	3.63195e-20	2.94069e-17	4	40	0	2062	4	2102	3.60513	1894.5	0.0469452	0.460175	2.45557e-19	3.91833e-51	131	949	0	5110	131	6059	126.13	5833.74	1.64243	1.41702	0.000928644	1.6991e-14	64	530	0	2901	64	3431	76.7945	4116.9
At1g47860.1	9594	8672..8812	At5g14840.1	2410	2177..2319	2	41	0	3386	2	3427	1.95886	3356.51	0.0272084	0.815301	7.87687e-19	2.94069e-17	4	40	0	2062	4	2102	3.60513	1894.5	0.0500749	0.460175	5.69806e-18	3.91833e-51	122	949	0	5110	122	6059	117.464	5833.74	1.63157	1.41702	0.00159604	1.6991e-14	60	530	0	2901	60	3431	71.9948	4116.9
At1g47860.1	9594	8313..8806	At5g14840.1	2410	1860..2365	7	41	0	3386	7	3427	6.85603	3356.51	0.035711	0.815301	2.50267e-46	2.94069e-17	11	40	0	2062	11	2102	9.91411	1894.5	0.0516397	0.460175	2.04428e-45	3.91833e-51	320	949	0	5110	320	6059	308.103	5833.74	1.60482	1.41702	6.30005e-07	1.6991e-14	160	530	0	2901	160	3431	191.986	4116.9
At1g47860.1	9594	8850..8988	At5g14840.1	2410	2123..2261	2	41	0	3386	2	3427	1.95886	3356.51	0.0259128	0.815301	7.84325e-20	2.94069e-17	4	40	0	2062	4	2102	3.60513	1894.5	0.0476904	0.460175	5.39676e-19	3.91833e-51	117	949	0	5110	117	6059	112.65	5833.74	1.49019	1.41702	0.00997747	1.6991e-14	63	530	0	2901	63	3431	75.5946	4116.9
At1g47860.1	9594	8772..8972	At5g14840.1	2410	2123..2323	2	41	0	3386	2	3427	1.95886	3356.51	0.0236595	0.815301	7.68418e-22	2.94069e-17	4	40	0	2062	4	2102	3.60513	1894.5	0.0435434	0.460175	4.73013e-21	3.91833e-51	123	949	0	5110	123	6059	118.427	5833.74	1.43038	1.41702	0.0165772	1.6991e-14	69	530	0	2901	69	3431	82.794	4116.9
At1g47860.1	9594	8683..8812	At5g14800.2	1284	1076..1207	2	41	0	33	2	74	1.95886	72.478	0.0272084	0.0954229	7.87687e-19	4.07276e-138	4	40	0	20	4	60	3.60513	54.077	0.0500749	0.0711965	5.69806e-18	1.238e-160	122	949	0	181	122	1130	117.464	1087.99	1.63157	1.43242	0.00159604	2.15192e-13	60	530	0	103	60	633	71.9948	759.545
At1g47860.1	9594	8683..8812	At5g14800.1	1282	1074..1205	2	41	0	34	2	75	1.95886	73.4574	0.0272084	0.0965598	7.87687e-19	1.06653e-137	4	40	0	22	4	62	3.60513	55.8795	0.0500749	0.0734537	5.69806e-18	2.43705e-159	122	949	0	184	122	1133	117.464	1090.88	1.63157	1.43396	0.00159604	1.70741e-13	60	530	0	104	60	634	71.9948	760.745
At1g47860.1	9594	8759..8894	At5g14800.2	1284	1076..1211	0	41	0	33	0	74	0	72.478	0	0.0954229	0.000135772	4.07276e-138	0	40	0	20	0	60	0	54.077	0	0.0711965	7.75825e-05	1.238e-160	17	949	0	181	17	1130	16.368	1087.99	1.24009	1.43242	0.60253	2.15192e-13	11	530	0	103	11	633	13.199	759.545
At1g47860.1	9594	8759..8894	At5g14800.1	1282	1074..1209	0	41	0	34	0	75	0	73.4574	0	0.0965598	0.000135772	1.06653e-137	0	40	0	22	0	62	0	55.8795	0	0.0734537	7.75825e-05	2.43705e-159	17	949	0	184	17	1133	16.368	1090.88	1.24009	1.43396	0.60253	1.70741e-13	11	530	0	104	11	634	13.199	760.745
At1g47860.1	9594	8837..8972	At5g14800.2	1284	1076..1211	2	41	0	33	2	74	1.95886	72.478	0.0263307	0.0954229	1.69299e-19	4.07276e-138	4	40	0	20	4	60	3.60513	54.077	0.0484596	0.0711965	1.18503e-18	1.238e-160	113	949	0	181	113	1130	108.799	1087.99	1.46246	1.43242	0.0153645	2.15192e-13	62	530	0	103	62	633	74.3946	759.545
At1g47860.1	9594	8837..8972	At5g14800.1	1282	1074..1209	2	41	0	34	2	75	1.95886	73.4574	0.0263307	0.0965598	1.69299e-19	1.06653e-137	4	40	0	22	4	62	3.60513	55.8795	0.0484596	0.0734537	1.18503e-18	2.43705e-159	113	949	0	184	113	1133	108.799	1090.88	1.46246	1.43396	0.0153645	1.70741e-13	62	530	0	104	62	634	74.3946	760.745
At1g47860.1	9594	8506..8644	At1g25025.1	777	5..143	2	41	0	26	2	67	1.95886	65.622	0.0291519	0.0333469	1.69471e-17	0	4	40	0	36	4	76	3.60513	68.4975	0.0536517	0.0348081	1.30187e-16	0.00295216	120	949	0	2253	120	3202	115.539	3082.95	1.71945	1.56665	0.000626838	6.28317e-15	56	530	0	1110	56	1640	67.1952	1967.86
At1g47860.1	9594	8506..8644	At1g25180.1	777	5..143	2	41	0	26	2	67	1.95886	65.622	0.0291519	0.0333469	1.69471e-17	0	4	40	0	36	4	76	3.60513	68.4975	0.0536517	0.0348081	1.30187e-16	0.00295216	120	949	0	2253	120	3202	115.539	3082.95	1.71945	1.56665	0.000626838	6.28317e-15	56	530	0	1110	56	1640	67.1952	1967.86
At1g47860.1	9594	8506..8644	At1g25112.1	777	5..143	2	41	0	26	2	67	1.95886	65.622	0.0291519	0.0333469	1.69471e-17	0	4	40	0	36	4	76	3.60513	68.4975	0.0536517	0.0348081	1.30187e-16	0.00295216	120	949	0	2253	120	3202	115.539	3082.95	1.71945	1.56665	0.000626838	6.28317e-15	56	530	0	1110	56	1640	67.1952	1967.86
At1g47860.1	9594	8832..8971	At1g25025.1	777	265..404	2	41	0	26	2	67	1.95886	65.622	0.0302316	0.0333469	7.83463e-17	0	3	40	0	36	3	76	2.70385	68.4975	0.0417291	0.0348081	7.23931e-17	0.00295216	93	949	0	2253	93	3202	89.5424	3082.95	1.38193	1.56665	0.0582067	6.28317e-15	54	530	0	1110	54	1640	64.7953	1967.86
At1g47860.1	9594	8832..8971	At1g25180.1	777	265..404	2	41	0	26	2	67	1.95886	65.622	0.0302316	0.0333469	7.83463e-17	0	3	40	0	36	3	76	2.70385	68.4975	0.0417291	0.0348081	7.23931e-17	0.00295216	93	949	0	2253	93	3202	89.5424	3082.95	1.38193	1.56665	0.0582067	6.28317e-15	54	530	0	1110	54	1640	64.7953	1967.86
At1g47860.1	9594	8832..8971	At1g25112.1	777	265..404	2	41	0	26	2	67	1.95886	65.622	0.0302316	0.0333469	7.83463e-17	0	3	40	0	36	3	76	2.70385	68.4975	0.0417291	0.0348081	7.23931e-17	0.00295216	93	949	0	2253	93	3202	89.5424	3082.95	1.38193	1.56665	0.0582067	6.28317e-15	54	530	0	1110	54	1640	64.7953	1967.86
At1g47860.1	9594	8506..8644	At1g24851.1	777	5..143	2	41	0	26	2	67	1.95886	65.622	0.0291519	0.0335104	1.69471e-17	0	4	40	0	36	4	76	3.60513	68.4975	0.0536517	0.0349788	1.30187e-16	0.00295216	120	949	0	2239	120	3188	115.539	3069.48	1.71945	1.56745	0.000626838	0.00175157	56	530	0	1102	56	1632	67.1952	1958.26
At1g47860.1	9594	8832..8971	At1g24851.1	777	265..404	2	41	0	26	2	67	1.95886	65.622	0.0302316	0.0335104	7.83463e-17	0	3	40	0	36	3	76	2.70385	68.4975	0.0417291	0.0349788	7.23931e-17	0.00295216	93	949	0	2239	93	3188	89.5424	3069.48	1.38193	1.56745	0.0582067	0.00175157	54	530	0	1102	54	1632	64.7953	1958.26
At1g47860.1	9594	8313..8422	At3g60176.1	1010	105..214	3	41	0	22	3	63	2.9383	61.7042	0.0874556	0.0829418	1.51923e-07	2.17057e-142	3	40	0	24	3	64	2.70385	57.6821	0.0804775	0.0775353	4.35469e-08	3.48177e-153	41	949	0	140	41	1089	39.4757	1048.51	1.17496	1.40939	0.523882	4.93652e-12	28	530	0	90	28	620	33.5976	743.946
At1g47860.1	9594	8119..8308	At4g20690.1	417	30..219	4	41	0	11	4	52	3.91773	50.9305	0.0725558	0.0636359	4.77629e-12	4.74618e-166	12	40	0	23	12	63	10.8154	56.7808	0.2003	0.0709457	3.24911e-08	3.91833e-51	48	949	0	219	48	1168	46.2154	1124.58	0.855903	1.40512	0.447647	1.281e-12	45	530	0	137	45	667	53.9961	800.342
At1g47860.1	9594	8688..8812	At4g20690.1	417	223..349	2	41	0	11	2	52	1.95886	50.9305	0.0272084	0.0636359	7.87687e-19	4.74618e-166	4	40	0	23	4	63	3.60513	56.7808	0.0500749	0.0709457	5.69806e-18	3.91833e-51	122	949	0	219	122	1168	117.464	1124.58	1.63157	1.40512	0.00159604	1.281e-12	60	530	0	137	60	667	71.9948	800.342
At1g47860.1	9594	8842..9008	At4g20690.1	417	223..389	2	41	0	11	2	52	1.95886	50.9305	0.0251155	0.0636359	1.6811e-20	4.74618e-166	4	40	0	23	4	63	3.60513	56.7808	0.046223	0.0709457	1.11635e-19	3.91833e-51	119	949	0	219	119	1168	114.576	1124.58	1.46903	1.40512	0.0119131	1.281e-12	65	530	0	137	65	667	77.9944	800.342
At1g47860.1	9594	8764..8901	At4g20690.1	417	223..360	0	41	0	11	0	52	0	50.9305	0	0.0636359	6.10179e-05	4.74618e-166	0	40	0	23	0	63	0	56.7808	0	0.0709457	3.32781e-05	3.91833e-51	17	949	0	219	17	1168	16.368	1124.58	1.13675	1.40512	0.758597	1.281e-12	12	530	0	137	12	667	14.399	800.342
At1g47860.1	9594	8119..8314	At3g06437.1	1459	867..1059	4	41	0	6695	4	6736	3.91773	6597.46	0.068021	0.812273	5.4889e-13	1.4847e-33	12	40	0	4061	12	4101	10.8154	3696.16	0.187781	0.455068	4.9425e-09	0.00295216	52	949	0	10806	52	11755	50.0667	11318	0.869277	1.39346	0.478	7.37875e-15	48	530	0	6239	48	6769	57.5959	8122.22
At1g47860.1	9594	8119..8314	At3g06437.1	1459	558..750	4	41	0	6695	4	6736	3.91773	6597.46	0.068021	0.812273	5.4889e-13	1.4847e-33	12	40	0	4061	12	4101	10.8154	3696.16	0.187781	0.455068	4.9425e-09	0.00295216	52	949	0	10806	52	11755	50.0667	11318	0.869277	1.39346	0.478	7.37875e-15	48	530	0	6239	48	6769	57.5959	8122.22
At1g47860.1	9594	8313..8418	At3g06437.1	1459	1090..1195	3	41	0	6695	3	6736	2.9383	6597.46	0.0906947	0.812273	3.07236e-07	1.4847e-33	3	40	0	4061	3	4101	2.70385	3696.16	0.0834581	0.455068	9.2248e-08	0.00295216	39	949	0	10806	39	11755	37.55	11318	1.15904	1.39346	0.569625	7.37875e-15	27	530	0	6239	27	6769	32.3977	8122.22
At1g47860.1	9594	8119..8307	At3g06433.1	3444	1143..1328	4	41	0	3446	4	3487	3.91773	3415.28	0.0725558	0.550536	4.77629e-12	2.65245e-167	12	40	0	2187	12	2227	10.8154	2007.16	0.2003	0.32355	3.24911e-08	0.00295216	48	949	0	7874	48	8823	46.2154	8494.98	0.855903	1.36937	0.447647	0.00175157	45	530	0	4640	45	5170	53.9961	6203.55
At1g47860.1	9594	8313..8418	At3g06433.1	3444	1366..1471	3	41	0	3446	3	3487	2.9383	3415.28	0.0906947	0.550536	3.07236e-07	2.65245e-167	3	40	0	2187	3	2227	2.70385	2007.16	0.0834581	0.32355	9.2248e-08	0.00295216	39	949	0	7874	39	8823	37.55	8494.98	1.15904	1.36937	0.569625	0.00175157	27	530	0	4640	27	5170	32.3977	6203.55
At1g48520.1	2020	763..871	At2g05710.1	3493	3..111	0	2	10	600	10	602	9.79432	589.618	1.6325	0.818973	0.397825	0.000538146	0	0	1	600	1	600	0.901283	540.77	0.150225	0.751123	0.0551372	7.36231e-07	0	3	4	600	4	603	3.85129	580.581	0.641927	0.806421	0.502836	0.000191758	0	0	5	600	5	600	5.99957	719.948
At1g48520.2	2102	775..883	At2g05710.1	3493	3..111	0	2	11	485	11	487	10.7738	476.983	1.49646	0.819618	0.454637	0.00193185	0	0	3	485	3	485	2.70385	437.122	0.375562	0.751123	0.159073	8.48877e-06	0	3	6	485	6	488	5.77693	469.857	0.802409	0.807373	0.686099	0.00084894	0	0	6	485	6	485	7.19948	581.958
At1g48520.3	2036	775..883	At2g05710.1	3493	3..111	0	2	11	599	11	601	10.7738	588.639	1.49646	0.818978	0.454637	0.00054412	0	0	3	599	3	599	2.70385	539.868	0.375562	0.751123	0.159073	7.51992e-07	0	3	6	599	6	602	5.77693	579.619	0.802409	0.806428	0.686099	0.00019424	0	0	6	599	6	599	7.19948	718.748
At1g51172.1	2046	655..757	At5g45573.1	588	314..416	1	19	0	11	1	30	0.979432	29.383	0.408126	0.344895	0.481402	2.89348e-07	2	29	0	18	2	47	1.80257	42.3603	0.751123	0.497222	0.737084	0.00016583	3	50	0	28	3	78	2.88847	75.1001	1.20361	0.88152	0.90254	0.437278	2	39	0	32	2	71	2.39983	85.1939
At1g52010.1	2337	1..168	At4g03310.1	3986	1509..1676	14	128	1	233	15	361	14.6915	353.575	0.194346	0.372996	1.00795e-10	4.612e-59	35	209	2	233	37	442	33.3475	398.367	0.441136	0.420249	5.45812e-05	1.02797e-50	69	367	0	486	69	853	66.4347	821.287	0.878829	0.866399	0.453425	0.00369558	63	311	0	479	63	790	75.5946	947.932
At1g52230.1	664	400..500	At3g16130.1	1993	1..101	0	1	0	2	0	3	0	2.9383	0	0.00660042	0.403949	1.78631e-123	1	2	0	1	1	3	0.901283	2.70385	0.751123	0.00607377	0.788249	5.81985e-131	0	0	0	0	0	0	0	0	0	0	0.396383	0.00175157	0	0	1	371	1	371	1.19991	445.168
At1g53430.1	3353	2665..3143	At1g53450.2	2120	1..476	5	29	0	0	5	29	4.89716	28.4035	2.04063	4.73426	0.442264	0.000245926	4	15	0	2	4	17	3.60513	15.3218	1.50225	2.55382	0.717183	0.059664	3	25	0	0	3	25	2.88847	24.0705	1.20361	4.01205	0.90254	0.00169115	2	5	0	0	2	5	2.39983	5.99957
At1g53430.2	3843	3155..3633	At1g53450.2	2120	1..476	5	29	0	0	5	29	4.89716	28.4035	2.04063	4.73426	0.442264	0.000245926	4	15	0	2	4	17	3.60513	15.3218	1.50225	2.55382	0.717183	0.059664	3	25	0	0	3	25	2.88847	24.0705	1.20361	4.01205	0.90254	0.00169115	2	5	0	0	2	5	2.39983	5.99957
At1g53450.2	2120	1645..2120	At1g53430.1	3353	211..689	0	0	6	604	6	604	5.87659	591.577	#DIV/0!	98.6033	0.0306759	1.7911e-16	0	2	2	604	2	606	1.80257	546.177	#DIV/0!	91.0361	0.37246	1.85507e-16	0	0	3	604	3	604	2.88847	581.544	#DIV/0!	96.931	0.189503	1.8052e-16	0	0	0	5	0	5	0	5.99957
At1g53450.2	2120	1645..2120	At1g53430.2	3843	211..689	0	0	2	603	2	603	1.95886	590.598	#DIV/0!	98.44	0.333812	1.7911e-16	0	2	0	15	0	17	0	15.3218	#DIV/0!	2.55382	0.857876	0.059664	0	0	1	603	1	603	0.962822	580.581	#DIV/0!	96.7705	0.615635	1.8052e-16	0	0	0	5	0	5	0	5.99957
At1g53490.1	2252	345..607	At5g03090.1	294	13..275	2	12	0	2	2	14	1.95886	13.7121	0.0906947	0.253945	3.47186e-05	1.12415e-06	6	16	0	1	6	17	5.4077	15.3218	0.250374	0.283758	0.00161895	2.47592e-06	31	53	0	11	31	64	29.8475	61.6206	1.38193	1.1412	0.284278	0.506964	18	40	0	5	18	45	21.5984	53.9961
At1g53510.1	2380	1007..1136	At4g01593.1	1275	544..673	0	7	0	1	0	8	0	7.83546	#DIV/0!	0.725558	0.898831	0.502206	0	4	0	0	0	4	0	3.60513	#DIV/0!	0.333833	0.857876	0.0597327	0	15	0	1	0	16	0	15.4051	#DIV/0!	1.42651	0.890374	0.414912	0	7	0	2	0	9	0	10.7992
At1g53510.1	2380	855..1008	At4g01593.1	1275	304..457	0	7	0	1	0	8	0	7.83546	0	0.0110678	0.181541	0	0	4	0	0	0	4	0	3.60513	0	0.00509236	0.157839	3.91833e-51	0	15	1	583	1	598	0.962822	575.767	0.401205	0.813289	0.470179	0.000370713	1	7	1	583	2	590	2.39983	707.949
At1g53887.1	441	137..320	At1g53910.3	1590	1407..1590	3	3	7	647	10	650	9.79432	636.631	1.02032	0.820037	0.992101	0.000354772	0	0	3	647	3	647	2.70385	583.13	0.281671	0.751123	0.0506695	2.72407e-07	3	3	4	647	7	650	6.73975	625.834	0.702108	0.80613	0.486723	0.000104914	0	0	8	647	8	647	9.59931	776.344
At1g53887.1	441	137..320	At1g53910.2	1453	1270..1453	3	3	7	648	10	651	9.79432	637.61	1.02032	0.820031	0.992101	0.000350893	0	0	3	648	3	648	2.70385	584.031	0.281671	0.751123	0.0506695	2.66712e-07	3	3	4	648	7	651	6.73975	626.797	0.702108	0.806124	0.486723	0.000103579	0	0	8	648	8	648	9.59931	777.544
At1g53887.1	441	137..320	At1g53910.1	1596	1413..1596	3	3	7	649	10	652	9.79432	638.59	1.02032	0.820025	0.992101	0.000347057	0	0	3	649	3	649	2.70385	584.933	0.281671	0.751123	0.0506695	2.61137e-07	3	3	4	649	7	652	6.73975	627.76	0.702108	0.806118	0.486723	0.000102261	0	0	8	649	8	649	9.59931	778.744
At1g53910.1	1596	1..184	At1g53887.1	441	122..305	3	52	0	3	3	55	2.9383	53.8688	#DIV/0!	0.916202	0.183791	0.648529	0	34	0	0	0	34	0	30.6436	#DIV/0!	0.521188	0.857876	0.00315924	3	48	0	3	3	51	2.88847	49.1039	#DIV/0!	0.835161	0.189503	0.363499	0	49	0	0	0	49	0	58.7958
At1g53910.2	1453	1..184	At1g53887.1	441	122..305	3	49	0	3	3	52	2.9383	50.9305	#DIV/0!	0.903088	0.183791	0.605498	0	32	0	0	0	32	0	28.8411	#DIV/0!	0.511403	0.857876	0.00306629	3	45	0	3	3	48	2.88847	46.2154	#DIV/0!	0.819482	0.189503	0.328032	0	47	0	0	0	47	0	56.3959
At1g53910.3	1590	1..184	At1g53887.1	441	122..305	3	52	0	3	3	55	2.9383	53.8688	#DIV/0!	0.916202	0.183791	0.648529	0	33	0	0	0	33	0	29.7423	#DIV/0!	0.505858	0.857876	0.0021824	3	48	0	3	3	51	2.88847	49.1039	#DIV/0!	0.835161	0.189503	0.363499	0	49	0	0	0	49	0	58.7958
At1g54720.1	366	236..342	At3g46183.1	4578	217..323	19	25	0	82	19	107	18.6092	104.799	7.7544	0.594143	0.000686851	3.63801e-05	21	38	1	278	22	316	19.8282	284.805	8.26236	1.61466	0.000312358	9.31551e-07	4	19	1	278	5	297	4.81411	285.958	2.00602	1.62119	0.456926	1.01522e-06	2	10	0	137	2	147	2.39983	176.387
At1g54720.1	366	107..235	At3g46183.1	4578	1..130	6	25	1	279	7	304	6.85603	297.747	0.714221	1.68803	0.508707	9.7025e-08	16	37	0	118	16	155	14.4205	139.699	1.50225	0.792001	0.370337	0.0425385	15	19	3	279	18	298	17.3308	286.921	1.80542	1.62665	0.169711	8.36094e-07	8	10	0	137	8	147	9.59931	176.387
At1g54923.1	405	301..405	At2g01040.1	1704	1358..1462	3	35	10	307	13	342	12.7326	334.966	0.408126	0.797595	0.00670282	0.00292833	6	35	12	307	18	342	16.2231	308.239	0.520008	0.733955	0.0310403	4.77859e-05	10	40	21	307	31	347	29.8475	334.099	0.956719	0.795531	0.854103	0.00252998	12	43	14	307	26	350	31.1978	419.97
At1g54923.1	405	301..405	At2g01029.1	10188	6866..6970	3	35	23	308	26	343	25.4652	335.945	1.24839	0.797648	0.492842	0.00289593	6	35	27	308	33	343	29.7423	309.14	1.45806	0.734004	0.213919	4.6775e-05	10	40	6	308	16	348	15.4051	335.062	0.755209	0.795551	0.413876	0.00249681	12	43	5	308	17	351	20.3985	421.17
At1g54923.1	405	301..405	At2g01029.1	10188	3932..4036	3	35	23	309	26	344	25.4652	336.925	1.24839	0.797701	0.492842	0.0028639	6	35	27	309	33	344	29.7423	310.041	1.45806	0.734052	0.213919	4.57857e-05	10	40	6	309	16	349	15.4051	336.025	0.755209	0.79557	0.413876	0.00246408	12	43	5	309	17	352	20.3985	422.37
At1g54923.1	405	301..405	At5g29060.2	1068	828..932	3	35	4	310	7	345	6.85603	337.904	0.317431	0.797754	0.00693194	0.00283222	6	35	5	310	11	345	9.91411	310.943	0.45902	0.734101	0.0386645	4.48173e-05	10	40	7	310	17	350	16.368	336.988	0.757831	0.79559	0.406117	0.00243179	12	43	6	310	18	353	21.5984	423.57
At1g54923.1	405	301..405	At2g21460.1	6154	5076..5180	3	35	1	311	4	346	3.91773	338.884	0.272084	0.615301	0.0170201	6.62305e-12	6	35	0	369	6	404	5.4077	364.118	0.375562	0.661119	0.0444605	1.25169e-09	10	40	2	311	12	351	11.5539	337.95	0.802409	0.613607	0.578678	4.23339e-12	12	43	0	416	12	459	14.399	550.76
At1g54923.1	405	301..405	At5g32481.1	4731	3894..3998	3	35	8	312	11	347	10.7738	339.863	0.374116	0.797858	0.00520794	0.00276991	6	35	22	312	28	347	25.2359	312.745	0.87631	0.734196	0.620846	4.29417e-05	10	40	22	312	32	352	30.8103	338.913	1.06988	0.795628	0.81934	0.00236849	12	43	12	312	24	355	28.7979	425.969
At1g54923.1	405	301..405	At5g32540.1	3828	2423..2527	3	35	1	313	4	348	3.91773	340.842	0.272084	1.79782	0.0170201	3.15154e-10	6	35	2	313	8	348	7.21026	313.646	0.500749	1.65437	0.125083	7.58709e-08	10	40	0	137	10	177	9.62822	170.419	0.668674	0.898901	0.342683	0.327619	12	43	0	115	12	158	14.399	189.586
At1g54923.1	405	304..405	At4g06495.1	1215	978..1079	2	35	2	314	4	349	3.91773	341.822	0.14841	0.797961	3.80449e-05	0.00270899	6	35	10	314	16	349	14.4205	314.548	0.546271	0.734291	0.0631336	4.11449e-05	10	40	4	314	14	354	13.4795	340.839	0.510624	0.795666	0.0466593	0.00230685	11	43	11	314	22	357	26.3981	428.369
At1g54923.1	405	301..401	At4g06496.1	1158	873..972	3	35	10	315	13	350	12.7326	342.801	0.589516	0.798012	0.143977	0.00267904	6	35	12	315	18	350	16.2231	315.449	0.751123	0.734338	0.381671	4.0275e-05	10	40	24	315	34	355	32.7359	341.802	1.51566	0.795685	0.156912	0.00227665	12	43	6	315	18	358	21.5984	429.569
At1g54923.1	405	301..405	At2g12385.1	3234	1667..1771	3	35	0	42	3	77	2.9383	75.4163	0.204063	0.683168	0.00681483	0.0133172	6	35	0	56	6	91	5.4077	82.0167	0.375562	0.742959	0.0444605	0.0439932	10	40	0	59	10	99	9.62822	95.3193	0.668674	0.863462	0.342683	0.307771	12	43	0	49	12	92	14.399	110.392
At1g54923.1	405	301..405	At3g31945.1	6811	4030..4134	3	35	8	317	11	352	10.7738	344.76	0.299292	0.798113	0.000281752	0.00262013	6	35	7	317	13	352	11.7167	317.252	0.325487	0.734432	0.000405421	3.85902e-05	10	40	21	317	31	357	29.8475	343.727	0.829156	0.795722	0.457885	0.00221744	12	43	18	317	30	360	35.9974	431.969
At1g54926.1	822	207..366	At3g45095.1	4345	1723..1882	48	181	1	300	49	481	47.9922	471.107	0.816252	0.840722	0.311653	0.00757261	59	268	0	317	59	585	53.1757	527.251	0.904414	0.940915	0.593067	0.324329	71	284	0	429	71	713	68.3603	686.492	1.16267	1.22509	0.425156	0.000613402	49	161	0	306	49	467	58.7958	560.36
At1g54926.1	822	64..207	At3g45095.1	4345	1537..1680	12	181	0	238	12	419	11.7532	410.382	1.39929	0.732355	0.50739	3.58264e-06	11	268	1	301	12	569	10.8154	512.83	1.28764	0.91518	0.6332	0.154926	33	284	0	429	33	713	31.7731	686.492	3.78279	1.22509	0.000408553	0.000613402	7	161	0	306	7	467	8.3994	560.36
At1g54926.1	822	366..493	At3g45095.1	4345	1974..2101	73	181	0	238	73	419	71.4985	410.382	0.784032	0.732355	0.136406	3.58264e-06	114	268	0	317	114	585	102.746	527.251	1.12668	0.940915	0.428344	0.324329	117	284	0	429	117	713	112.65	686.492	1.23529	1.22509	0.153086	0.000613402	76	161	0	306	76	467	91.1934	560.36
At1g54926.1	822	366..822	At4g04655.1	7527	2342..2798	121	181	6	288	127	469	124.388	459.354	0.951046	0.852611	0.695058	0.0157238	198	268	2	288	200	556	180.257	501.113	1.37821	0.930121	0.0066158	0.252008	180	284	2	288	182	572	175.234	550.734	1.3398	1.02222	0.0152136	0.730887	105	161	4	288	109	449	130.791	538.761
At1g54926.1	822	222..366	At4g04655.1	7527	2106..2250	48	181	2	289	50	470	48.9716	460.333	0.68021	0.85253	0.0433626	0.0155493	59	268	2	289	61	557	54.9783	502.015	0.763642	0.929724	0.13611	0.24876	71	284	2	289	73	573	70.286	551.697	0.976264	1.02173	0.880847	0.736334	49	161	11	289	60	450	71.9948	539.961
At1g54926.1	822	366..822	At1g41797.1	3471	2752..3208	121	181	145	290	266	471	260.529	461.313	0.879041	0.85245	0.143829	0.0153768	198	268	211	290	409	558	368.625	502.916	1.24376	0.929328	0.00654875	0.245546	180	284	227	290	407	574	391.868	552.66	1.32219	1.02125	0.000486547	0.741784	105	161	142	290	247	451	296.379	541.161
At1g54926.1	822	222..366	At1g41797.1	3471	2517..2660	48	181	6	291	54	472	52.8893	462.292	0.801411	0.85237	0.245412	0.0152063	59	268	5	291	64	559	57.6821	503.817	0.874034	0.928933	0.456519	0.242368	71	284	10	291	81	575	77.9886	553.622	1.18173	1.02076	0.345439	0.747236	49	161	6	291	55	452	65.9952	542.361
At1g54926.1	822	64..195	At1g41797.1	3471	2316..2446	12	181	11	292	23	473	22.5269	463.271	0.93869	0.85229	0.822416	0.0150376	11	268	19	292	30	560	27.0385	504.718	1.12668	0.928541	0.701763	0.239224	33	284	13	292	46	576	44.2898	554.585	1.84554	1.02028	0.020019	0.752689	7	161	13	292	20	453	23.9983	543.561
At1g54926.1	822	366..822	At2g12540.1	1955	700..1162	121	181	61	293	182	474	178.257	464.251	1.10864	0.852211	0.368707	0.0148708	198	268	63	293	261	561	235.235	505.62	1.46301	0.92815	0.000284423	0.236116	180	284	38	293	218	577	209.895	555.548	1.30541	1.0198	0.0147526	0.758144	105	161	29	293	134	454	160.788	544.761
At1g54926.1	822	69..207	At2g12540.1	1955	269..407	11	181	7	294	18	475	17.6298	465.23	0.979503	0.852131	0.935073	0.014706	11	268	31	294	42	562	37.8539	506.521	2.10314	0.927761	0.0109657	0.233041	32	284	14	294	46	578	44.2898	556.511	2.46072	1.01932	0.00149411	0.7636	7	161	8	294	15	455	17.9987	545.961
At1g54926.1	822	366..567	At4g08760.1	1566	399..600	75	181	1	296	76	477	74.4368	467.189	0.805652	0.851974	0.179807	0.0143817	115	268	0	207	115	475	103.648	428.109	1.12181	0.780708	0.443022	0.000160569	119	284	1	296	120	580	115.539	558.437	1.25051	1.01837	0.126801	0.774514	76	161	1	296	77	457	92.3933	548.361
At1g54926.1	822	64..207	At4g08760.1	1566	121..264	12	181	1	297	13	478	12.7326	468.169	1.06113	0.851896	0.912436	0.0142223	11	268	3	297	14	565	12.618	509.225	1.05157	0.926604	0.935995	0.22402	33	284	6	297	39	581	37.55	559.399	3.1294	1.0179	0.000516075	0.779972	7	161	3	297	10	458	11.9991	549.56
At1g54926.1	822	366..564	At4g08750.1	1386	933..1131	75	181	104	298	179	479	175.318	469.148	0.705841	0.851819	0.000624796	0.0140647	115	268	161	298	276	566	248.754	510.126	1.0015	0.926222	0.993973	0.22108	119	284	188	298	307	582	295.586	560.362	1.19005	1.01743	0.0529066	0.78543	76	161	131	298	207	459	248.382	550.76
At1g54926.1	822	64..207	At4g08750.1	1386	655..798	12	181	25	299	37	480	36.239	470.127	1.43816	0.851741	0.187736	0.0139088	11	268	22	299	33	567	29.7423	511.027	1.18034	0.925841	0.572199	0.218174	33	284	11	299	44	583	42.3642	561.325	1.68124	1.01697	0.0485153	0.790888	7	161	14	299	21	460	25.1982	551.96
At1g54926.1	822	366..560	At2g12505.1	1035	468..667	75	181	4	303	79	484	77.3751	474.045	0.741195	0.851436	0.0533767	0.0133027	115	268	6	303	121	571	109.055	514.633	1.04467	0.924335	0.766405	0.206871	119	284	11	303	130	587	125.167	565.176	1.199	1.01512	0.192347	0.812711	76	161	11	303	87	464	104.392	556.76
At1g54926.1	822	66..207	At2g12505.1	1035	117..258	11	181	18	304	29	485	28.4035	475.025	1.24586	0.85136	0.470824	0.0131554	11	268	25	304	36	572	32.4462	515.534	1.42318	0.923962	0.220684	0.204125	32	284	18	304	50	588	48.1411	566.139	2.1116	1.01466	0.00420733	0.818163	7	161	12	304	19	465	22.7984	557.96
At1g54926.1	822	722..822	At2g12505.1	1035	672..772	3	181	1	305	4	486	3.91773	476.004	0.251155	0.851285	0.00967235	0.0130097	14	268	4	305	18	573	16.2231	516.435	1.04002	0.923591	0.942619	0.20141	13	284	1	305	14	589	13.4795	567.102	0.864133	1.0142	0.690334	0.823614	6	161	7	305	13	466	15.5989	559.16
At1g54926.1	822	64..195	At3g47230.1	834	358..488	12	181	5	306	17	487	16.6503	476.983	0.770905	0.85121	0.435864	0.0128657	11	268	14	306	25	574	22.5321	517.336	1.04323	0.923222	0.915363	0.198727	33	284	13	306	46	590	44.2898	568.065	2.0506	1.01375	0.00795659	0.829063	7	161	11	306	18	467	21.5984	560.36
At1g54926.1	822	440..733	At2g12530.1	297	1..295	51	181	0	66	51	247	49.951	241.92	1.43548	0.998091	0.121284	0.978849	76	268	0	92	76	360	68.4975	324.462	1.96846	1.33864	0.00136887	0.000819514	53	284	0	57	53	341	51.0295	328.322	1.46647	1.35456	0.0978161	0.000568269	29	161	0	41	29	202	34.7975	242.383
At1g56242.1	1252	758..994	At1g56250.1	1146	744..980	1	12	8	639	9	651	8.81489	637.61	#DIV/0!	#DIV/0!	0.00511998	2.1684e-19	0	5	5	639	5	644	4.50641	580.426	#DIV/0!	#DIV/0!	0.0693633	1.0842e-19	0	13	9	639	9	652	8.6654	627.76	#DIV/0!	#DIV/0!	0.00552708	0.00175157	0	0	0	0	0	0	0	0
At1g56242.1	1252	546..666	At1g56250.1	1146	625..745	0	12	0	9	0	21	0	20.5681	#DIV/0!	#DIV/0!	0.898831	3.97333e-06	0	5	1	640	1	645	0.901283	581.328	#DIV/0!	#DIV/0!	0.652224	1.0842e-19	1	13	0	11	1	24	0.962822	23.1077	#DIV/0!	#DIV/0!	0.615635	8.02963e-07	0	0	0	0	0	0	0	0
At1g56242.1	1252	1..436	At1g56250.1	1146	191..626	11	12	0	9	11	21	10.7738	20.5681	#DIV/0!	#DIV/0!	0.00155209	3.97333e-06	5	5	0	9	5	14	4.50641	12.618	#DIV/0!	#DIV/0!	0.0693633	0.000448001	12	13	0	11	12	24	11.5539	23.1077	#DIV/0!	#DIV/0!	0.000943922	8.02963e-07	0	0	0	0	0	0	0	0
At1g56250.1	1146	167..403	At1g56242.1	1252	259..495	0	9	1	184	1	193	0.979432	189.03	#DIV/0!	#DIV/0!	0.606286	2.1684e-19	0	9	2	184	2	193	1.80257	173.948	#DIV/0!	#DIV/0!	0.37246	1.0842e-19	0	11	2	184	2	195	1.92564	187.75	#DIV/0!	#DIV/0!	0.341562	0.00175157	0	0	0	0	0	0	0	0
At1g56250.1	1146	521..956	At1g56242.1	1252	817..1252	9	9	1	183	10	192	9.79432	188.051	#DIV/0!	#DIV/0!	0.00281898	2.1684e-19	6	9	0	5	6	14	5.4077	12.618	#DIV/0!	#DIV/0!	0.0396108	0.000448001	10	11	1	183	11	194	10.591	186.787	#DIV/0!	#DIV/0!	0.00170133	0.00175157	0	0	0	0	0	0	0	0
At1g56250.1	1146	402..522	At1g56242.1	1252	587..707	0	9	0	12	0	21	0	20.5681	#DIV/0!	#DIV/0!	0.898831	3.97333e-06	0	9	0	5	0	14	0	12.618	#DIV/0!	#DIV/0!	0.857876	0.000448001	0	11	0	13	0	24	0	23.1077	#DIV/0!	#DIV/0!	0.890374	8.02963e-07	0	0	0	0	0	0	0	0
At1g56530.1	558	237..338	At4g19270.1	426	167..268	86	152	2	177	88	329	86.19	322.233	2.66038	1.19354	2.11052e-06	0.0406339	91	183	3	177	94	360	84.7206	324.462	2.61502	1.2018	2.51856e-06	0.0302555	43	95	8	177	51	272	49.1039	261.887	1.51566	0.970024	0.0803364	0.731034	26	48	1	177	27	225	32.3977	269.981
At1g56530.1	558	237..338	At3g50250.1	447	231..333	86	152	7	176	93	328	91.0872	321.254	2.71112	1.19523	7.50574e-07	0.039428	91	183	10	176	101	359	91.0296	323.561	2.70941	1.20381	5.28157e-07	0.0290736	43	95	2	176	45	271	43.327	260.925	1.28959	0.970772	0.298397	0.737964	26	48	2	176	28	224	33.5976	268.781
At1g58235.1	1012	148..779	At5g13560.1	3118	1..632	7	9	6	372	13	381	12.7326	373.164	1.32641	0.82273	0.556478	0.00718347	2	8	8	372	10	380	9.01283	342.488	0.938904	0.755097	0.863041	0.000111504	2	12	6	372	8	384	7.70257	369.724	0.802409	0.815146	0.645455	0.00478942	4	6	4	372	8	378	9.59931	453.567
At1g60500.1	2152	433..665	At1g60505.2	1608	1261..1492	5	17	0	7	5	24	4.89716	23.5064	#DIV/0!	#DIV/0!	0.0557151	6.63171e-07	1	21	0	5	1	26	0.901283	23.4334	#DIV/0!	#DIV/0!	0.652224	5.38864e-07	2	3	0	1	2	4	1.92564	3.85129	#DIV/0!	#DIV/0!	0.341562	0.105139	0	0	0	0	0	0	0	0
At1g60500.1	2152	94..434	At1g60505.2	1608	438..778	1	17	4	578	5	595	4.89716	582.762	#DIV/0!	#DIV/0!	0.0557151	2.1684e-19	6	21	3	578	9	599	8.11155	539.868	#DIV/0!	#DIV/0!	0.00737671	1.0842e-19	0	3	0	1	0	4	0	3.85129	#DIV/0!	#DIV/0!	0.890374	0.105139	0	0	0	0	0	0	0	0
At1g60500.1	2152	493..760	At1g60525.1	1669	1205..1472	5	17	0	6	5	23	4.89716	22.5269	#DIV/0!	#DIV/0!	0.0557151	1.20449e-06	1	21	0	1	1	22	0.901283	19.8282	#DIV/0!	#DIV/0!	0.652224	5.06694e-06	2	3	0	0	2	3	1.92564	2.88847	#DIV/0!	#DIV/0!	0.341562	0.189503	0	0	0	0	0	0	0	0
At1g60500.1	2152	493..760	At1g60525.2	1328	826..1093	5	17	0	7	5	24	4.89716	23.5064	#DIV/0!	#DIV/0!	0.0557151	6.63171e-07	1	21	0	2	1	23	0.901283	20.7295	#DIV/0!	#DIV/0!	0.652224	2.89354e-06	2	3	0	1	2	4	1.92564	3.85129	#DIV/0!	#DIV/0!	0.341562	0.105139	0	0	0	0	0	0	0	0
At1g60505.2	1608	117..291	At1g60530.1	906	251..426	2	7	0	6	2	13	1.95886	12.7326	#DIV/0!	#DIV/0!	0.333812	0.000470504	0	5	0	1	0	6	0	5.4077	#DIV/0!	#DIV/0!	0.857876	0.0396108	0	1	0	0	0	1	0	0.962822	#DIV/0!	#DIV/0!	0.890374	0.615635	0	0	0	0	0	0	0	0
At1g60505.2	1608	831..1171	At1g60500.1	2152	1719..2059	1	7	1	629	2	636	1.95886	622.919	#DIV/0!	#DIV/0!	0.333812	2.1684e-19	1	5	1	629	2	634	1.80257	571.413	#DIV/0!	#DIV/0!	0.37246	1.0842e-19	0	1	0	3	0	4	0	3.85129	#DIV/0!	#DIV/0!	0.890374	0.105139	0	0	0	0	0	0	0	0
At1g60505.2	1608	117..348	At1g60500.1	2152	1488..1720	2	7	0	17	2	24	1.95886	23.5064	#DIV/0!	#DIV/0!	0.333812	6.63171e-07	0	5	1	630	1	635	0.901283	572.315	#DIV/0!	#DIV/0!	0.652224	1.0842e-19	0	1	0	3	0	4	0	3.85129	#DIV/0!	#DIV/0!	0.890374	0.105139	0	0	0	0	0	0	0	0
At1g60525.1	1669	198..465	At1g60500.1	2152	1393..1660	6	6	1	621	7	627	6.85603	614.104	#DIV/0!	#DIV/0!	0.0168897	2.1684e-19	1	1	6	621	7	622	6.30898	560.598	#DIV/0!	#DIV/0!	0.0226202	1.0842e-19	0	0	0	3	0	3	0	2.88847	#DIV/0!	#DIV/0!	0.890374	0.189503	0	0	0	0	0	0	0	0
At1g60525.2	1328	3..109	At1g60540.1	2031	24..130	1	7	0	3	1	10	0.979432	9.79432	#DIV/0!	2.72084	0.606286	0.127514	1	2	0	4	1	6	0.901283	5.4077	#DIV/0!	1.50225	0.652224	0.625194	1	1	0	2	1	3	0.962822	2.88847	#DIV/0!	0.802409	0.615635	0.763054	0	0	0	3	0	3	0	3.59974
At1g60525.2	1328	236..503	At1g60500.1	2152	1393..1660	6	7	1	619	7	626	6.85603	613.125	#DIV/0!	#DIV/0!	0.0168897	2.1684e-19	1	2	5	619	6	621	5.4077	559.697	#DIV/0!	#DIV/0!	0.0396108	1.0842e-19	0	1	0	3	0	4	0	3.85129	#DIV/0!	#DIV/0!	0.890374	0.105139	0	0	0	0	0	0	0	0
At1g60530.1	906	481..656	At1g60505.2	1608	1318..1492	6	6	0	7	6	13	5.87659	12.7326	#DIV/0!	#DIV/0!	0.0306759	0.000470504	1	1	0	5	1	6	0.901283	5.4077	#DIV/0!	#DIV/0!	0.652224	0.0396108	0	0	0	1	0	1	0	0.962822	#DIV/0!	#DIV/0!	0.890374	0.615635	0	0	0	0	0	0	0	0
At1g60540.1	2031	1902..2008	At1g60525.2	1328	1220..1326	0	3	0	7	0	10	0	9.79432	#DIV/0!	2.72084	0.898831	0.127514	0	4	0	2	0	6	0	5.4077	#DIV/0!	1.50225	0.857876	0.625194	0	2	0	1	0	3	0	2.88847	#DIV/0!	0.802409	0.890374	0.763054	0	3	0	0	0	3	0	3.59974
At1g60740.1	677	339..666	At1g65960.2	2053	1..328	1	6	13	189	14	195	13.7121	190.989	1.42844	0.784085	0.443956	0.0151816	1	5	10	189	11	194	9.91411	174.849	1.03279	0.717822	0.980459	0.000955418	0	13	8	189	8	202	7.70257	194.49	0.802409	0.798456	0.645455	0.0234137	4	14	4	189	8	203	9.59931	243.582
At1g61415.1	1081	656..961	At1g61460.1	2585	56..361	0	0	0	4	0	4	0	3.91773	#DIV/0!	3.26501	0.898831	0.328581	0	1	0	0	0	1	0	0.901283	#DIV/0!	0.751123	0.857876	0.788249	1	1	0	8	1	9	0.962822	8.6654	#DIV/0!	7.22168	0.615635	0.0301329	0	0	0	1	0	1	0	1.19991
At1g61415.2	1161	736..1041	At1g61460.1	2585	56..361	0	0	0	4	0	4	0	3.91773	#DIV/0!	3.26501	0.898831	0.328581	0	1	0	0	0	1	0	0.901283	#DIV/0!	0.751123	0.857876	0.788249	1	1	1	666	2	667	1.92564	642.202	#DIV/0!	535.207	0.341562	4.85723e-17	0	0	0	1	0	1	0	1.19991
At1g61460.1	2585	2225..2530	At1g61415.2	1161	121..426	0	4	0	0	0	4	0	3.91773	#DIV/0!	3.26501	0.898831	0.328581	0	0	0	1	0	1	0	0.901283	#DIV/0!	0.751123	0.857876	0.788249	2	8	0	1	2	9	1.92564	8.6654	#DIV/0!	7.22168	0.341562	0.0301329	0	1	0	0	0	1	0	1.19991
At1g61460.1	2585	2225..2530	At1g61415.1	1081	121..426	0	4	0	0	0	4	0	3.91773	#DIV/0!	3.26501	0.898831	0.328581	0	0	0	1	0	1	0	0.901283	#DIV/0!	0.751123	0.857876	0.788249	2	8	0	1	2	9	1.92564	8.6654	#DIV/0!	7.22168	0.341562	0.0301329	0	1	0	0	0	1	0	1.19991
At1g62610.1	1439	1..543	At1g63370.1	1353	804..1346	2	3	2	535	4	538	3.91773	526.935	0.181389	0.794112	0.000484273	0.000140799	3	6	2	535	5	541	4.50641	487.594	0.208645	0.734824	0.000651434	3.55663e-07	15	20	17	535	32	555	30.8103	534.366	1.42651	0.805311	0.235007	0.000315198	9	18	9	535	18	553	21.5984	663.552
At1g62610.2	1436	1..545	At1g63370.1	1353	804..1348	2	3	2	605	4	608	3.91773	595.495	0.181389	0.796599	0.000484273	6.64881e-05	3	6	2	605	5	611	4.50641	550.684	0.208645	0.736655	0.000651434	8.18002e-08	15	20	17	605	32	625	30.8103	601.764	1.42651	0.804985	0.235007	0.000128059	9	18	9	605	18	623	21.5984	747.546
At1g62610.3	1427	1..543	At1g63370.1	1353	804..1346	2	3	2	611	4	614	3.91773	601.371	0.181389	0.796787	0.000484273	6.23486e-05	3	6	2	611	5	617	4.50641	556.092	0.208645	0.736793	0.000651434	7.21278e-08	15	20	17	611	32	631	30.8103	607.54	1.42651	0.804961	0.235007	0.000118576	9	18	9	611	18	629	21.5984	754.746
At1g63370.1	1353	6..550	At1g62610.2	1436	892..1436	2	2	2	186	4	188	3.91773	184.133	0.181389	0.786951	0.000484273	0.0189614	2	2	3	186	5	188	4.50641	169.441	0.208645	0.72416	0.000651434	0.00158433	17	17	15	186	32	203	30.8103	195.453	1.42651	0.835329	0.235007	0.0723563	9	9	9	186	18	195	21.5984	233.983
At1g63370.1	1353	8..550	At1g62610.3	1427	885..1427	2	2	2	187	4	189	3.91773	185.113	0.181389	0.7871	0.000484273	0.0187468	2	2	3	187	5	189	4.50641	170.342	0.208645	0.724297	0.000651434	0.00155016	17	17	15	187	32	204	30.8103	196.416	1.42651	0.835161	0.235007	0.0713308	9	9	9	187	18	196	21.5984	235.183
At1g63370.1	1353	8..550	At1g62610.1	1439	897..1439	2	2	2	188	4	190	3.91773	186.092	0.181389	0.787248	0.000484273	0.0185346	2	2	3	188	5	190	4.50641	171.244	0.208645	0.724434	0.000651434	0.00151674	17	17	15	188	32	205	30.8103	197.378	1.42651	0.834994	0.235007	0.0703206	9	9	9	188	18	197	21.5984	236.383
At1g63640.1	3673	3311..3420	At2g11280.1	1312	723..832	0	10	0	8	0	18	0	17.6298	#DIV/0!	0.918284	0.898831	0.789776	0	11	0	8	0	19	0	17.1244	#DIV/0!	0.891959	0.857876	0.716858	0	8	0	12	0	20	0	19.2564	#DIV/0!	1.00301	0.890374	0.987727	0	7	0	9	0	16	0	19.1986
At1g63640.1	3673	2797..3313	At2g11280.1	1312	118..634	5	10	0	8	5	18	4.89716	17.6298	2.04063	0.918284	0.442264	0.789776	5	11	0	8	5	19	4.50641	17.1244	1.87781	0.891959	0.515881	0.716858	3	8	0	12	3	20	2.88847	19.2564	1.20361	1.00301	0.90254	0.987727	2	7	0	9	2	16	2.39983	19.1986
At1g63640.1	3673	3417..3638	At2g11280.1	1312	1037..1257	2	10	0	8	2	18	1.95886	17.6298	0.544168	0.918284	0.508597	0.789776	0	11	0	8	0	19	0	17.1244	0	0.891959	0.067703	0.716858	0	8	0	12	0	20	0	19.2564	0	1.00301	0.0785597	0.987727	3	7	0	9	3	16	3.59974	19.1986
At1g63640.2	3585	3245..3356	At2g11280.1	1312	721..832	0	10	0	8	0	18	0	17.6298	#DIV/0!	0.918284	0.898831	0.789776	0	11	0	8	0	19	0	17.1244	#DIV/0!	0.891959	0.857876	0.716858	0	8	0	12	0	20	0	19.2564	#DIV/0!	1.00301	0.890374	0.987727	0	7	0	9	0	16	0	19.1986
At1g63640.2	3585	2730..3246	At2g11280.1	1312	118..634	5	10	0	8	5	18	4.89716	17.6298	2.04063	0.918284	0.442264	0.789776	5	11	0	8	5	19	4.50641	17.1244	1.87781	0.891959	0.515881	0.716858	3	8	0	12	3	20	2.88847	19.2564	1.20361	1.00301	0.90254	0.987727	2	7	0	9	2	16	2.39983	19.1986
At1g63640.2	3585	3353..3574	At2g11280.1	1312	1037..1257	2	10	0	8	2	18	1.95886	17.6298	0.544168	0.918284	0.508597	0.789776	0	11	0	8	0	19	0	17.1244	0	0.891959	0.067703	0.716858	0	8	0	12	0	20	0	19.2564	0	1.00301	0.0785597	0.987727	3	7	0	9	3	16	3.59974	19.1986
At1g65710.1	1642	142..254	At3g32092.1	3858	2308..2420	1	4	1	15	2	19	1.95886	18.6092	0.272084	0.912282	0.0988079	0.769815	0	1	9	15	9	16	8.11155	14.4205	1.12668	0.706939	0.864674	0.3123	0	5	9	15	9	20	8.6654	19.2564	1.20361	0.944011	0.761748	0.844878	0	2	6	15	6	17	7.19948	20.3985
At1g65710.1	1642	324..548	At3g32092.1	3858	2490..2714	2	4	2	14	4	18	3.91773	17.6298	1.08834	0.918284	0.956642	0.789776	1	1	5	14	6	15	5.4077	13.5192	1.50225	0.704178	0.625194	0.3217	0	5	2	14	2	19	1.92564	18.2936	0.534939	0.952861	0.494724	0.869429	1	2	2	14	3	16	3.59974	19.1986
At1g65960.2	2053	1846..2050	At1g65980.1	890	215..419	6	61	0	44	6	105	5.87659	102.84	0.233215	1.22438	0.00060075	0.191893	7	48	0	30	7	78	6.30898	70.3001	0.250374	0.836966	0.000646595	0.275743	7	30	0	27	7	57	6.73975	54.8808	0.26747	0.65339	0.00121895	0.0165828	21	54	0	16	21	70	25.1982	83.994
At1g65960.2	2053	1726..2053	At1g60740.1	677	12..339	6	61	0	6	6	67	5.87659	65.622	0.222614	0.804249	0.000337056	0.203801	7	48	0	5	7	53	6.30898	47.768	0.238994	0.585434	0.000357849	0.00328001	7	30	0	13	7	43	6.73975	41.4013	0.255312	0.507406	0.000699576	0.000408933	22	54	0	14	22	68	26.3981	81.5941
At1g65980.1	890	472..676	At1g65960.2	2053	4..208	32	44	3	9	35	53	34.2801	51.9099	2.04063	1.73045	0.0212221	0.0220549	21	30	2	9	23	39	20.7295	35.15	1.23399	1.17175	0.559353	0.553636	17	27	4	9	21	36	20.2193	34.6616	1.20361	1.15547	0.612534	0.593931	11	16	3	9	14	25	16.7988	29.9978
At1g66530.1	1991	1725..1839	At4g26288.1	1366	441..555	1	15	0	7	1	22	0.979432	21.5475	#DIV/0!	1.99528	0.606286	0.0789011	1	7	0	17	1	24	0.901283	21.6308	#DIV/0!	2.003	0.652224	0.0734538	1	10	0	11	1	21	0.962822	20.2193	#DIV/0!	1.87229	0.615635	0.116341	0	7	0	2	0	9	0	10.7992
At1g69550.1	5199	4488..4690	At1g74220.1	951	581..783	0	8	0	0	0	8	0	7.83546	#DIV/0!	0.93286	0.898831	0.870438	0	6	0	1	0	7	0	6.30898	#DIV/0!	0.751123	0.857876	0.573734	0	5	0	0	0	5	0	4.81411	#DIV/0!	0.573149	0.890374	0.339183	0	7	0	0	0	7	0	8.3994
At1g71270.1	2471	1991..2200	At1g71310.1	1215	293..502	0	28	0	1	0	29	0	28.4035	#DIV/0!	4.73426	0.898831	0.000245926	1	40	0	5	1	45	0.901283	40.5577	#DIV/0!	6.76011	0.652224	5.07338e-07	0	23	0	1	0	24	0	23.1077	#DIV/0!	3.85156	0.890374	0.00258195	0	5	0	0	0	5	0	5.99957
At1g71310.1	1215	714..923	At1g71270.1	2471	272..481	0	1	0	28	0	29	0	28.4035	#DIV/0!	4.73426	0.898831	0.000245926	1	5	0	40	1	45	0.901283	40.5577	#DIV/0!	6.76011	0.652224	5.07338e-07	0	1	0	23	0	24	0	23.1077	#DIV/0!	3.85156	0.890374	0.00258195	0	0	0	5	0	5	0	5.99957
At1g74220.1	951	237..371	At1g69550.1	5199	575..712	0	0	0	8	0	8	0	7.83546	#DIV/0!	0.93286	0.898831	0.870438	0	1	0	6	0	7	0	6.30898	#DIV/0!	0.751123	0.857876	0.573734	0	0	0	5	0	5	0	4.81411	#DIV/0!	0.573149	0.890374	0.339183	0	0	0	7	0	7	0	8.3994
At1g75280.1	1267	673..805	At1g75295.3	1155	801..933	6	23	0	0	6	23	5.87659	22.5269	#DIV/0!	4.69345	0.0306759	0.00123377	5	15	0	2	5	17	4.50641	15.3218	#DIV/0!	3.19227	0.0693633	0.027762	0	3	0	3	0	6	0	5.77693	#DIV/0!	1.20361	0.890374	0.819638	0	3	0	1	0	4	0	4.79965
At1g75280.1	1267	673..839	At1g75295.1	1327	912..1078	6	23	0	0	6	23	5.87659	22.5269	#DIV/0!	4.69345	0.0306759	0.00123377	5	15	0	2	5	17	4.50641	15.3218	#DIV/0!	3.19227	0.0693633	0.027762	0	3	0	3	0	6	0	5.77693	#DIV/0!	1.20361	0.890374	0.819638	0	3	0	1	0	4	0	4.79965
At1g75280.1	1267	257..391	At1g75295.3	1155	376..510	0	23	0	0	0	23	0	22.5269	#DIV/0!	4.69345	0.898831	0.00123377	1	15	0	2	1	17	0.901283	15.3218	#DIV/0!	3.19227	0.652224	0.027762	0	3	0	3	0	6	0	5.77693	#DIV/0!	1.20361	0.890374	0.819638	0	3	0	1	0	4	0	4.79965
At1g75280.1	1267	257..391	At1g75295.1	1327	487..621	0	23	0	0	0	23	0	22.5269	0	0.0537931	0.403949	1.68575e-91	1	15	0	2	1	17	0.901283	15.3218	0.751123	0.0365877	0.788249	2.5329e-104	0	3	0	3	0	6	0	5.77693	0	0.013795	0.396383	0.00175157	0	3	1	346	1	349	1.19991	418.77
At1g75280.1	1267	634..839	At1g75295.2	1824	322..527	7	23	0	1	7	24	6.85603	23.5064	5.71377	3.91801	0.0776134	0.00222547	5	15	0	2	5	17	4.50641	15.3218	3.75562	2.55382	0.247879	0.059664	0	3	0	3	0	6	0	5.77693	0	0.962891	0.396383	0.918899	1	3	0	2	1	5	1.19991	5.99957
At1g75280.1	1267	673..839	At1g75295.2	1824	1436..1602	6	23	0	1	6	24	5.87659	23.5064	#DIV/0!	3.91801	0.0306759	0.00222547	5	15	0	2	5	17	4.50641	15.3218	#DIV/0!	2.55382	0.0693633	0.059664	0	3	0	3	0	6	0	5.77693	#DIV/0!	0.962891	0.890374	0.918899	0	3	0	2	0	5	0	5.99957
At1g75280.1	1267	257..391	At1g75295.2	1824	1011..1145	0	23	0	1	0	24	0	23.5064	0	0.0564555	0.403949	6.28789e-90	1	15	0	2	1	17	0.901283	15.3218	0.751123	0.0367985	0.788249	1.25219e-103	0	3	0	3	0	6	0	5.77693	0	0.0138745	0.396383	0.00175157	0	3	1	344	1	347	1.19991	416.37
At1g75295.1	1327	250..416	At1g75280.1	1267	429..595	0	0	1	612	1	612	0.979432	599.412	0.816252	124.887	0.848765	0	0	2	1	612	1	614	0.901283	553.388	0.751123	115.297	0.788249	3.91833e-51	0	3	0	3	0	6	0	5.77693	0	1.20361	0.396383	0.819638	1	1	0	3	1	4	1.19991	4.79965
At1g75295.1	1327	707..841	At1g75280.1	1267	877..1011	0	0	1	613	1	613	0.979432	600.392	#DIV/0!	125.091	0.606286	0	0	2	0	15	0	17	0	15.3218	#DIV/0!	3.19227	0.857876	0.027762	0	3	0	3	0	6	0	5.77693	#DIV/0!	1.20361	0.890374	0.819638	0	1	0	3	0	4	0	4.79965
At1g75295.2	1824	1298..1503	At1g75280.1	1267	429..634	1	1	0	23	1	24	0.979432	23.5064	#DIV/0!	3.91801	0.606286	0.00222547	0	2	0	15	0	17	0	15.3218	#DIV/0!	2.55382	0.857876	0.059664	0	3	0	3	0	6	0	5.77693	#DIV/0!	0.962891	0.890374	0.918899	0	2	0	3	0	5	0	5.99957
At1g75295.2	1824	223..389	At1g75280.1	1267	429..595	0	1	3	615	3	616	2.9383	603.33	2.44876	100.562	0.514187	1.7911e-16	0	2	3	615	3	617	2.70385	556.092	2.25337	92.6886	0.577635	1.85507e-16	0	3	1	615	1	618	0.962822	595.024	0.802409	99.1778	0.83622	1.8052e-16	1	2	0	3	1	5	1.19991	5.99957
At1g75295.2	1824	680..814	At1g75280.1	1267	877..1011	0	1	2	616	2	617	1.95886	604.31	#DIV/0!	100.726	0.333812	1.7911e-16	0	2	0	15	0	17	0	15.3218	#DIV/0!	2.55382	0.857876	0.059664	0	3	0	3	0	6	0	5.77693	#DIV/0!	0.962891	0.890374	0.918899	0	2	0	3	0	5	0	5.99957
At1g75295.3	1155	646..780	At1g75280.1	1267	877..1011	0	0	6	618	6	618	5.87659	605.289	4.89751	0.814934	0.127179	0.000320717	0	2	5	618	5	620	4.50641	558.795	3.75562	0.752337	0.247879	5.64948e-07	0	3	0	3	0	6	0	5.77693	0	0.00777779	0.396383	0.00175157	0	1	1	618	1	619	1.19991	742.747
At1g75295.3	1155	223..355	At1g75280.1	1267	463..595	0	0	3	617	3	617	2.9383	604.31	2.44876	125.907	0.514187	0	0	2	2	617	2	619	1.80257	557.894	1.50225	116.236	0.851747	3.91833e-51	0	3	1	617	1	620	0.962822	596.949	0.802409	124.373	0.83622	0.00175157	1	1	0	3	1	4	1.19991	4.79965
At1g76878.1	1566	383..506	At1g33240.1	2624	850..973	4	51	1	646	5	697	4.89716	682.664	4.08126	9.0306	0.205951	3.45752e-16	1	38	1	646	2	684	1.80257	616.478	1.50225	8.15505	0.851747	4.47342e-16	0	50	0	30	0	80	0	77.0257	0	1.01893	0.396383	0.921403	1	43	0	20	1	63	1.19991	75.5946
At1g79170.1	255	19..255	At5g40316.1	723	103..339	12	12	15	18	27	30	26.4447	29.383	22.0388	1.36042	1.50353e-06	0.311819	5	5	11	18	16	23	14.4205	20.7295	12.018	0.959769	0.00121144	0.8744	1	1	2	18	3	19	2.88847	18.2936	2.40723	0.846987	0.526961	0.602897	0	0	1	18	1	18	1.19991	21.5984
At1g80500.1	898	66..182	At5g63390.1	1680	881..997	0	8	1	475	1	483	0.979432	473.066	#DIV/0!	56.3214	0.606286	1.4344e-16	0	10	0	0	0	10	0	9.01283	#DIV/0!	1.07303	0.857876	0.925727	0	4	0	3	0	7	0	6.73975	#DIV/0!	0.802409	0.890374	0.664998	0	6	0	1	0	7	0	8.3994
At2g01008.1	1239	860..1065	At3g41762.1	560	355..560	154	1600	0	7829	154	9429	150.833	9235.07	1.08365	1.01256	0.519001	0.418736	156	1728	0	10884	156	12612	140.6	11367	1.01013	1.24631	0.943819	3.91833e-51	118	1387	0	3782	118	5169	113.613	4976.83	0.816244	0.545672	0.119506	0.00175157	116	2049	0	5552	116	7601	139.19	9120.54
At2g01008.1	1239	302..557	At3g41762.1	560	100..355	814	1600	7095	1597	7909	3197	7746.33	3131.24	1.13438	0.715732	3.5202e-13	1.87032e-43	677	1728	10282	1597	10959	3325	9877.16	2996.77	1.44642	0.684993	6.20023e-15	4.43643e-56	560	1387	3073	1597	3633	2984	3497.93	2873.06	0.512239	0.656717	1.23709e-224	0.00175157	959	2049	4732	1597	5691	3646	6828.71	4374.89
At2g01008.1	1239	736..873	At5g10340.1	1338	1200..1338	24	1599	0	28	24	1627	23.5064	1593.54	0.890457	0.640329	0.683656	1.09836e-41	26	1727	0	33	26	1760	23.4334	1586.26	0.887691	0.637404	0.665154	4.54425e-44	22	1383	0	32	22	1415	21.1821	1362.39	0.802409	0.547449	0.458251	0.00175157	22	2045	0	29	22	2074	26.3981	2488.62
At2g01029.1	10188	6168..7364	At2g12540.1	1955	159..1357	385	1168	0	216	385	1384	377.081	1355.53	0.949417	1.02699	0.48612	0.511273	515	1664	0	286	515	1950	464.161	1757.5	1.16867	1.33154	0.0267075	1.80603e-14	530	1349	0	222	530	1571	510.295	1512.59	1.28482	1.14599	0.000318012	0.000510787	331	924	0	176	331	1100	397.171	1319.9
At2g01029.1	10188	3234..4430	At2g12540.1	1955	159..1357	346	1168	0	216	346	1384	338.884	1355.53	0.902311	1.02699	0.186678	0.511273	473	1664	0	286	473	1950	426.307	1757.5	1.13508	1.33154	0.0822572	1.80603e-14	469	1349	0	222	469	1571	451.563	1512.59	1.20233	1.14599	0.011367	0.000510787	313	924	0	176	313	1100	375.573	1319.9
At2g01029.1	10188	833..963	At4g03837.1	471	1..131	17	1168	0	29	17	1197	16.6503	1172.38	0.991163	1.01249	0.961612	0.776406	26	1664	0	54	26	1718	23.4334	1548.4	1.39494	1.33723	0.330352	2.73384e-13	14	1349	0	42	14	1391	13.4795	1339.28	0.802409	1.15663	0.550327	0.000495493	14	924	0	41	14	965	16.7988	1157.92
At2g01029.1	10188	626..760	At4g03750.1	603	239..373	17	1168	0	147	17	1315	16.6503	1287.95	1.98233	1.10543	0.129165	0.0177432	16	1664	0	215	16	1879	14.4205	1693.51	1.71685	1.45351	0.247206	1.5233e-16	6	1349	0	57	6	1406	5.77693	1353.73	0.687779	1.16188	0.493625	0.000310037	7	924	0	47	7	971	8.3994	1165.12
At2g01029.1	10188	3850..4145	At2g12530.1	297	1..297	67	1168	0	66	67	1234	65.622	1208.62	1.43918	1.04379	0.0726814	0.319752	99	1664	0	92	99	1756	89.227	1582.65	1.95687	1.36681	0.000275489	3.40765e-16	65	1349	0	57	65	1406	62.5834	1353.73	1.37254	1.16911	0.122187	0.000176938	38	924	0	41	38	965	45.5967	1157.92
At2g01029.1	10188	6784..7079	At2g12530.1	297	1..297	67	1168	0	65	67	1233	65.622	1207.64	1.43918	1.04294	0.0726814	0.329114	99	1664	0	92	99	1756	89.227	1582.65	1.95687	1.36681	0.000275489	3.40765e-16	65	1349	0	57	65	1406	62.5834	1353.73	1.37254	1.16911	0.122187	0.000176938	38	924	0	41	38	965	45.5967	1157.92
At2g01029.1	10188	6168..6837	At3g45095.1	4345	1432..2101	194	1168	0	238	194	1406	190.01	1377.08	0.761312	0.933049	0.0062353	0.0757891	268	1664	0	317	268	1981	241.544	1785.44	0.967793	1.20974	0.7171	1.32033e-07	322	1349	0	429	322	1778	310.029	1711.9	1.24219	1.15991	0.0144612	6.00624e-05	208	924	0	306	208	1230	249.582	1475.89
At2g01029.1	10188	6212..6443	At2g12505.1	1035	54..285	19	1168	0	101	19	1269	18.6092	1242.9	1.19298	0.985561	0.64552	0.725304	14	1664	0	142	14	1806	12.618	1627.72	0.808902	1.2907	0.566055	3.16561e-11	36	1349	0	147	36	1496	34.6616	1440.38	2.22206	1.14215	0.0109133	0.00093179	13	924	0	127	13	1051	15.5989	1261.11
At2g01029.1	10188	4132..4498	At2g12505.1	1035	672..1035	80	1168	0	101	80	1269	78.3546	1242.9	1.23208	0.985561	0.242537	0.725304	88	1664	0	142	88	1806	79.3129	1627.72	1.24715	1.2907	0.207994	3.16561e-11	65	1349	0	147	65	1496	62.5834	1440.38	0.984087	1.14215	0.920579	0.00093179	53	924	0	127	53	1051	63.5954	1261.11
At2g01029.1	10188	3595..3970	At2g12505.1	1035	287..667	208	1168	0	101	208	1269	203.722	1242.9	0.782398	0.985561	0.0113745	0.725304	295	1664	0	142	295	1806	265.878	1627.72	1.02111	1.2907	0.821974	3.16561e-11	301	1349	0	147	301	1496	289.809	1440.38	1.11302	1.14215	0.231017	0.00093179	217	924	0	127	217	1051	260.381	1261.11
At2g01029.1	10188	6529..6904	At2g12505.1	1035	287..667	175	1168	0	101	175	1269	171.401	1242.9	0.74398	0.985561	0.00460235	0.725304	256	1664	0	142	256	1806	230.728	1627.72	1.0015	1.2907	0.994719	3.16561e-11	283	1349	0	147	283	1496	272.479	1440.38	1.18272	1.14215	0.0727387	0.00093179	192	924	0	127	192	1051	230.383	1261.11
At2g01029.1	10188	3278..3509	At2g12505.1	1035	54..285	17	1168	0	101	17	1269	16.6503	1242.9	0.991163	0.985561	0.961612	0.725304	14	1664	0	142	14	1806	12.618	1627.72	0.751123	1.2907	0.437785	3.16561e-11	42	1349	0	147	42	1496	40.4385	1440.38	2.40723	1.14215	0.00295295	0.00093179	14	924	0	127	14	1051	16.7988	1261.11
At2g01029.1	10188	7066..7432	At2g12505.1	1035	672..1035	150	1168	0	101	150	1269	146.915	1242.9	1.23675	0.985561	0.101244	0.725304	169	1664	0	142	169	1806	152.317	1627.72	1.28222	1.2907	0.0491806	3.16561e-11	152	1349	0	147	152	1496	146.349	1440.38	1.23198	1.14215	0.106808	0.00093179	99	924	0	127	99	1051	118.791	1261.11
At2g01029.1	10188	4924..5043	At5g28130.1	348	1..120	28	1168	0	27	28	1195	27.4241	1170.42	1.2029	1.03329	0.550286	0.453691	37	1664	0	36	37	1700	33.3475	1532.18	1.46271	1.35266	0.183166	5.51311e-14	29	1349	0	28	29	1377	27.9218	1325.81	1.22473	1.17046	0.508256	0.000185967	19	924	0	20	19	944	22.7984	1132.72
At2g01029.1	10188	7858..7981	At5g28130.1	348	1..124	34	1168	0	27	34	1195	33.3007	1170.42	1.38763	1.03329	0.252085	0.453691	48	1664	0	36	48	1700	43.2616	1532.18	1.8027	1.35266	0.0245983	5.51311e-14	36	1349	0	28	36	1377	34.6616	1325.81	1.44434	1.17046	0.192163	0.000185967	20	924	0	20	20	944	23.9983	1132.72
At2g01029.1	10188	5956..6084	At5g31989.1	1086	957..1085	1	1168	0	21	1	1189	0.979432	1164.54	0.816252	1.00677	0.848765	0.878653	0	1664	0	39	0	1703	0	1534.88	0	1.32693	0.367976	1.3053e-12	2	1349	0	39	2	1388	1.92564	1336.4	1.60482	1.15534	0.797739	0.000553234	1	924	0	40	1	964	1.19991	1156.72
At2g01029.1	10188	3021..3151	At5g31989.1	1086	956..1086	2	1168	0	21	2	1189	1.95886	1164.54	0.544168	1.00677	0.508597	0.878653	1	1664	0	39	1	1703	0.901283	1534.88	0.250374	1.32693	0.222353	1.3053e-12	2	1349	0	39	2	1388	1.92564	1336.4	0.534939	1.15534	0.494724	0.000553234	3	924	0	40	3	964	3.59974	1156.72
At2g01029.1	10188	3234..3513	At4g08760.1	1566	16..295	17	1168	0	155	17	1323	16.6503	1295.79	0.867268	0.986212	0.671176	0.732016	14	1664	0	207	14	1871	12.618	1686.3	0.657233	1.28343	0.245862	3.66061e-11	45	1349	0	264	45	1613	43.327	1553.03	2.25678	1.182	0.00370803	1.81207e-05	16	924	0	171	16	1095	19.1986	1313.91
At2g01029.1	10188	6168..6447	At4g08760.1	1566	16..295	19	1168	0	155	19	1323	18.6092	1295.79	1.19298	0.986212	0.64552	0.732016	14	1664	0	207	14	1871	12.618	1686.3	0.808902	1.28343	0.566055	3.66061e-11	37	1349	0	264	37	1613	35.6244	1553.03	2.28378	1.182	0.00800185	1.81207e-05	13	924	0	171	13	1095	15.5989	1313.91
At2g01029.1	10188	6604..6911	At4g08760.1	1566	293..600	129	1168	0	155	129	1323	126.347	1295.79	0.716303	0.986212	0.00557917	0.732016	199	1664	0	207	199	1871	179.355	1686.3	1.01683	1.28343	0.886329	3.66061e-11	214	1349	0	264	214	1613	206.044	1553.03	1.16813	1.182	0.147936	1.81207e-05	147	924	0	171	147	1095	176.387	1313.91
At2g01029.1	10188	3670..3977	At4g08760.1	1566	293..600	133	1168	0	155	133	1323	130.264	1295.79	0.728601	0.986212	0.00783168	0.732016	202	1664	0	207	202	1871	182.059	1686.3	1.0183	1.28343	0.874833	3.66061e-11	217	1349	0	264	217	1613	208.932	1553.03	1.16861	1.182	0.144072	1.81207e-05	149	924	0	171	149	1095	178.787	1313.91
At2g01029.1	10188	3605..3814	At3g47230.1	834	537..746	153	1168	0	106	153	1274	149.853	1247.8	0.726085	0.975521	0.00390821	0.548848	203	1664	0	153	203	1817	182.96	1637.63	0.8865	1.28029	0.242703	1.03931e-10	220	1349	0	189	220	1538	211.821	1480.82	1.02634	1.1577	0.804334	0.000228445	172	924	0	142	172	1066	206.385	1279.11
At2g01029.1	10188	3239..3509	At3g47230.1	834	258..527	17	1168	0	106	17	1274	16.6503	1247.8	0.867268	0.975521	0.671176	0.548848	14	1664	0	153	14	1817	12.618	1637.63	0.657233	1.28029	0.245862	1.03931e-10	45	1349	0	189	45	1538	43.327	1480.82	2.25678	1.1577	0.00370803	0.000228445	16	924	0	142	16	1066	19.1986	1279.11
At2g01029.1	10188	6173..6443	At3g47230.1	834	258..527	19	1168	0	106	19	1274	18.6092	1247.8	1.19298	0.975521	0.64552	0.548848	14	1664	0	153	14	1817	12.618	1637.63	0.808902	1.28029	0.566055	1.03931e-10	37	1349	0	189	37	1538	35.6244	1480.82	2.28378	1.1577	0.00800185	0.000228445	13	924	0	142	13	1066	15.5989	1279.11
At2g01029.1	10188	6539..6748	At3g47230.1	834	537..746	120	1168	0	106	120	1274	117.532	1247.8	0.666328	0.975521	0.00092568	0.548848	164	1664	0	153	164	1817	147.81	1637.63	0.837988	1.28029	0.118623	1.03931e-10	202	1349	0	189	202	1538	194.49	1480.82	1.10263	1.1577	0.371367	0.000228445	147	924	0	142	147	1066	176.387	1279.11
At2g01029.1	10188	7281..7533	At4g08750.1	1386	1134..1386	73	1168	0	215	73	1383	71.4985	1354.55	1.52786	1.00434	0.03144	0.91631	68	1664	0	267	68	1931	61.2872	1740.38	1.30965	1.29041	0.183056	6.92565e-12	42	1349	0	269	42	1618	40.4385	1557.85	0.864133	1.15507	0.504569	0.000196405	39	924	0	200	39	1124	46.7966	1348.7
At2g01029.1	10188	4347..4599	At4g08750.1	1386	1134..1386	77	1168	0	215	77	1383	75.4163	1354.55	1.49646	1.00523	0.0345559	0.898772	70	1664	0	267	70	1931	63.0898	1740.38	1.25187	1.29156	0.255823	5.91756e-12	43	1349	0	269	43	1618	41.4013	1557.85	0.821514	1.1561	0.360282	0.000179864	42	924	0	199	42	1123	50.3964	1347.5
At2g01029.1	10188	3236..3513	At4g08750.1	1386	552..829	17	1168	0	215	17	1383	16.6503	1354.55	0.867268	1.00523	0.671176	0.898772	14	1664	0	267	14	1931	12.618	1740.38	0.657233	1.29156	0.245862	5.91756e-12	45	1349	0	269	45	1618	43.327	1557.85	2.25678	1.1561	0.00370803	0.000179864	16	924	0	199	16	1123	19.1986	1347.5
At2g01029.1	10188	6170..6447	At4g08750.1	1386	552..829	19	1168	0	215	19	1383	18.6092	1354.55	1.19298	1.00523	0.64552	0.898772	14	1664	0	267	14	1931	12.618	1740.38	0.808902	1.29156	0.566055	5.91756e-12	37	1349	0	269	37	1618	35.6244	1557.85	2.28378	1.1561	0.00800185	0.000179864	13	924	0	199	13	1123	15.5989	1347.5
At2g01029.1	10188	6604..6908	At4g08750.1	1386	827..1131	129	1168	0	215	129	1383	126.347	1354.55	0.721209	1.00523	0.00672368	0.898772	198	1664	0	267	198	1931	178.454	1740.38	1.01865	1.29156	0.8738	5.91756e-12	214	1349	0	269	214	1618	206.044	1557.85	1.17613	1.1561	0.131542	0.000179864	146	924	0	199	146	1123	175.187	1347.5
At2g01029.1	10188	3670..3974	At4g08750.1	1386	827..1131	133	1168	0	215	133	1383	130.264	1354.55	0.733524	1.00523	0.00936758	0.898772	201	1664	0	267	201	1931	181.158	1740.38	1.02011	1.29156	0.862391	5.91756e-12	217	1349	0	269	217	1618	208.932	1557.85	1.17651	1.1561	0.128117	0.000179864	148	924	0	199	148	1123	177.587	1347.5
At2g01029.1	10188	6172..7977	At4g04655.1	7527	1800..3610	464	1168	11	1015	475	2183	465.23	2138.1	0.905887	0.918968	0.137535	0.00678914	612	1664	23	1015	635	2679	572.315	2414.54	1.1144	1.03778	0.083489	0.214226	605	1349	33	1015	638	2364	614.28	2276.11	1.19611	0.978285	0.00403918	0.472502	392	924	36	1015	428	1939	513.563	2326.63
At2g01029.1	10188	3238..5043	At4g04655.1	7527	1800..3610	421	1168	263	1016	684	2184	669.932	2139.08	0.989923	0.918915	0.855745	0.00673811	554	1664	347	1016	901	2680	812.056	2415.44	1.19993	1.03763	0.00065016	0.215891	532	1349	298	1016	830	2365	799.142	2277.07	1.18085	0.978195	0.00224693	0.470537	370	924	194	1016	564	1940	676.751	2327.83
At2g01029.1	10188	5870..6097	At4g04655.1	7527	1496..1724	2	1168	7	1017	9	2185	8.81489	2140.06	0.816252	0.918862	0.65417	0.00668743	4	1664	10	1017	14	2681	12.618	2416.34	1.16841	1.03749	0.750745	0.217565	4	1349	7	1017	11	2366	10.591	2278.04	0.980722	0.978104	0.940847	0.468577	5	924	4	1017	9	1941	10.7992	2329.03
At2g01029.1	10188	3026..3163	At4g04655.1	7527	1586..1724	2	1168	4	1018	6	2186	5.87659	2141.04	1.22438	0.918809	0.797345	0.00663713	0	1664	2	1018	2	2682	1.80257	2417.24	0.375562	1.03734	0.254016	0.219248	2	1349	2	1018	4	2367	3.85129	2279	0.802409	0.978014	0.734494	0.466622	1	924	3	1018	4	1942	4.79965	2330.23
At2g01029.1	10188	3234..4498	At1g41797.1	3471	2213..3471	369	1168	1	1020	370	2188	362.39	2143	0.926421	0.918704	0.31275	0.0065376	490	1664	1	1020	491	2684	442.53	2419.04	1.13129	1.03704	0.0844574	0.222638	478	1349	2	1020	480	2369	462.154	2280.92	1.18146	0.977833	0.0199324	0.462729	325	924	1	1020	326	1944	391.172	2332.63
At2g01029.1	10188	3022..3163	At1g41797.1	3471	2000..2141	2	1168	0	236	2	1404	1.95886	1375.12	0.816252	0.987096	0.811599	0.741435	1	1664	1	1022	2	2686	1.80257	2420.85	0.751123	1.73774	0.737084	6.45664e-15	2	1349	3	1022	5	2371	4.81411	2282.85	2.00602	1.63868	0.456926	5.61443e-15	2	924	0	237	2	1161	2.39983	1393.1
At2g01029.1	10188	1..709	At2g01037.1	6168	4368..5077	183	1168	54	1025	237	2193	232.125	2147.89	0.962447	0.918441	0.685556	0.00629497	334	1664	94	1025	428	2689	385.749	2423.55	1.59941	1.03631	1.97179e-08	0.231265	110	1349	151	1025	261	2374	251.296	2285.74	1.04193	0.977383	0.666675	0.453092	82	924	119	1025	201	1949	241.183	2338.63
At2g01029.1	10188	626..964	At2g01037.1	6168	4964..5302	40	1168	22	1026	62	2194	60.7248	2148.87	0.872546	0.918388	0.450729	0.00624748	48	1664	43	1026	91	2690	82.0167	2424.45	1.17849	1.03616	0.335421	0.233016	23	1349	47	1026	70	2375	67.3975	2286.7	0.968425	0.977293	0.847175	0.451181	24	924	34	1026	58	1950	69.595	2339.83
At2g01029.1	10188	3234..3903	At3g45095.1	4345	1432..2101	225	1168	0	238	225	1406	220.372	1377.08	0.687853	0.588237	3.38482e-05	7.7987e-53	307	1664	0	317	307	1981	276.694	1785.44	0.863651	0.762673	0.0794065	2.25226e-17	348	1349	55	1027	403	2376	388.017	2287.66	1.21113	0.977204	0.0149484	0.449275	236	924	31	1027	267	1951	320.377	2341.03
At2g01029.1	10188	3022..3170	At3g45095.1	4345	1220..1368	2	1168	1	1029	3	2197	2.9383	2151.81	0.349822	0.918232	0.12097	0.00610708	1	1664	9	1029	10	2693	9.01283	2427.16	1.07303	1.03573	0.925727	0.23832	2	1349	6	1029	8	2378	7.70257	2289.59	0.917039	0.977025	0.843274	0.44548	2	924	5	1029	7	1953	8.3994	2343.43
At2g01029.1	10188	1..679	At3g29615.1	8174	6842..7520	180	1168	17	1030	197	2198	192.948	2152.79	1.31805	0.918179	0.0160704	0.00606096	332	1664	21	1030	353	2694	318.153	2428.06	2.17333	1.03558	9.59367e-15	0.240106	109	1349	37	1030	146	2379	140.572	2290.55	0.96026	0.976935	0.734896	0.443591	81	924	41	1030	122	1954	146.389	2344.63
At2g01029.1	10188	1..679	At3g29615.1	8174	571..1267	180	1168	17	1031	197	2199	192.948	2153.77	1.31805	0.918127	0.0160704	0.00601516	332	1664	21	1031	353	2695	318.153	2428.96	2.17333	1.03544	9.59367e-15	0.2419	109	1349	37	1031	146	2380	140.572	2291.52	0.96026	0.976846	0.734896	0.441707	81	924	41	1031	122	1955	146.389	2345.83
At2g01029.1	10188	660..963	At3g29615.1	8174	7441..7743	32	1168	22	1032	54	2200	52.8893	2154.75	1.04947	0.918075	0.826112	0.0059697	35	1664	74	1032	109	2696	98.2398	2429.86	1.94934	1.03529	0.000143723	0.243702	20	1349	27	1032	47	2381	45.2526	2292.48	0.897934	0.976757	0.60406	0.439828	20	924	22	1032	42	1956	50.3964	2347.03
At2g01029.1	10188	661..964	At3g29615.1	8174	1189..1492	32	1168	22	1033	54	2201	52.8893	2155.73	1.04947	0.918023	0.826112	0.00592457	36	1664	74	1033	110	2697	99.1411	2430.76	1.96723	1.03515	0.000112226	0.245513	20	1349	27	1033	47	2382	45.2526	2293.44	0.897934	0.976668	0.60406	0.437955	20	924	22	1033	42	1957	50.3964	2348.23
At2g01029.1	10188	1..425	At5g29075.1	10503	2498..2921	133	1168	2	1034	135	2202	132.223	2156.71	1.43109	0.917971	0.0114565	0.00587976	250	1664	21	1034	271	2698	244.248	2431.66	2.64356	1.035	1.10296e-15	0.247333	84	1349	10	1034	94	2383	90.5052	2294.4	0.979564	0.976579	0.884683	0.436088	68	924	9	1034	77	1958	92.3933	2349.43
At2g01029.1	10188	1..425	At5g29075.1	10503	8260..8682	133	1168	2	1035	135	2203	132.223	2157.69	1.43109	0.917919	0.0114565	0.00583527	250	1664	21	1035	271	2699	244.248	2432.56	2.64356	1.03486	1.10296e-15	0.249162	84	1349	10	1035	94	2384	90.5052	2295.37	0.979564	0.97649	0.884683	0.434225	68	924	9	1035	77	1959	92.3933	2350.63
At2g01029.1	10188	623..961	At5g29075.1	10503	8793..9131	42	1168	6	1036	48	2204	47.0127	2158.67	1.50693	0.917867	0.0922805	0.00579111	46	1664	5	1036	51	2700	45.9654	2433.46	1.47336	1.03471	0.108939	0.250999	17	1349	7	1036	24	2385	23.1077	2296.33	0.740685	0.976401	0.285107	0.432369	23	924	3	1036	26	1960	31.1978	2351.83
At2g01029.1	10188	623..964	At5g29075.1	10503	3032..3373	43	1168	6	1037	49	2205	47.9922	2159.65	1.48135	0.917816	0.10157	0.00574727	49	1664	5	1037	54	2701	48.6693	2434.37	1.50225	1.03457	0.0843186	0.252844	24	1349	7	1037	31	2386	29.8475	2297.29	0.921285	0.976312	0.743559	0.430517	24	924	3	1037	27	1961	32.3977	2353.03
At2g01029.1	10188	513..709	At5g29075.1	10503	8713..8909	43	1168	3	1038	46	2206	45.0539	2160.63	4.69345	1.21748	3.32584e-06	3.96412e-09	65	1664	6	1038	71	2702	63.9911	2435.27	6.66622	1.37223	2.34665e-10	3.91833e-51	16	1349	4	1038	20	2387	19.2564	2298.26	2.00602	1.29503	0.09512	0.00175157	8	924	0	555	8	1479	9.59931	1774.67
At2g01029.1	10188	513..709	At5g29075.1	10503	2952..3148	43	1168	3	1039	46	2207	45.0539	2161.61	4.69345	1.21803	3.32584e-06	3.63742e-09	65	1664	6	1039	71	2703	63.9911	2436.17	6.66622	1.37274	2.34665e-10	3.91833e-51	16	1349	4	1039	20	2388	19.2564	2299.22	2.00602	1.29557	0.09512	0.00175157	8	924	0	555	8	1479	9.59931	1774.67
At2g01029.1	10188	1..415	At4g06550.1	5857	133..546	131	1168	0	135	131	1303	128.306	1276.2	1.59596	1.03966	0.00158033	0.352979	248	1664	0	243	248	1907	223.518	1718.75	2.78028	1.40019	4.22825e-62	2.48358e-15	83	1349	1	1040	84	2389	80.877	2300.18	1.00601	1.87386	0.980466	2.90523e-15	67	924	0	99	67	1023	80.3942	1227.51
At2g01029.1	10188	690..960	At4g06550.1	5857	667..938	20	1168	3	1041	23	2209	22.5269	2163.57	1.34099	0.917609	0.401808	0.00557506	27	1664	1	1041	28	2705	25.2359	2437.97	1.50225	1.03399	0.22242	0.260313	8	1349	4	1041	12	2390	11.5539	2301.14	0.687779	0.975958	0.336741	0.423166	12	924	2	1041	14	1965	16.7988	2357.83
At2g01029.1	10188	479..669	At4g06550.1	5857	546..736	44	1168	0	136	44	1304	43.095	1277.18	2.99292	1.03641	0.000300729	0.392683	78	1664	0	243	78	1907	70.3001	1718.75	4.8823	1.39473	1.82427e-09	7.07453e-15	24	1349	0	119	24	1468	23.1077	1413.42	1.60482	1.14697	0.186629	0.000726633	12	924	0	103	12	1027	14.399	1232.31
At2g01029.1	10188	671..964	At3g30413.1	4969	428..720	31	1168	3	1061	34	2229	33.3007	2183.15	1.32155	0.916588	0.324637	0.00478554	35	1664	4	1061	39	2725	35.15	2456	1.39494	1.03114	0.226064	0.299713	20	1349	1	1061	21	2410	20.2193	2320.4	0.802409	0.97421	0.4683	0.387715	20	924	1	1061	21	1985	25.1982	2381.83
At2g01029.1	10188	500..709	At4g03750.1	603	143..352	46	1168	52	1062	98	2230	95.9844	2184.13	2.16197	0.916537	3.14584e-05	0.00474901	66	1664	86	1062	152	2726	136.995	2456.9	3.0857	1.031	1.51819e-11	0.301772	16	1349	34	1062	50	2411	48.1411	2321.36	1.08434	0.974123	0.721953	0.385999	8	924	29	1062	37	1986	44.3968	2383.03
At2g01029.1	10188	845..963	At2g12930.1	6130	5790..5908	16	1168	1	1071	17	2239	16.6503	2192.95	0.63074	0.916085	0.151215	0.00443213	25	1664	4	1071	29	2735	26.1372	2465.01	0.990117	1.02974	0.951133	0.32069	14	1349	4	1071	18	2420	17.3308	2330.03	0.656517	0.973348	0.182753	0.3708	14	924	8	1071	22	1995	26.3981	2393.83
At2g01029.1	10188	671..798	At2g12930.1	6130	5647..5774	8	1168	3	1072	11	2240	10.7738	2193.93	0.997642	0.916035	0.972282	0.0043982	3	1664	4	1072	7	2736	6.30898	2465.91	0.584207	1.0296	0.279736	0.322834	3	1349	9	1072	12	2421	11.5539	2330.99	1.06988	0.973263	0.906235	0.369138	3	924	6	1072	9	1996	10.7992	2395.03
At2g01029.1	10188	5870..6097	At1g41797.1	3471	1914..2141	2	1168	0	236	2	1404	1.95886	1375.12	0.326501	0.987096	0.175818	0.741435	4	1664	0	320	4	1984	3.60513	1788.15	0.600899	1.28357	0.437269	9.27908e-12	4	1349	0	342	4	1691	3.85129	1628.13	0.641927	1.16871	0.502836	4.05049e-05	5	924	0	237	5	1161	5.99957	1393.1
At2g01029.1	10188	6168..7432	At1g41797.1	3471	2213..3471	408	1168	0	236	408	1404	399.608	1375.12	0.970936	0.987096	0.683948	0.741435	532	1664	0	320	532	1984	479.483	1788.15	1.16501	1.28357	0.0271962	9.27908e-12	539	1349	0	342	539	1691	518.961	1628.13	1.26093	1.16871	0.000738636	4.05049e-05	343	924	0	237	343	1161	411.57	1393.1
At2g01031.1	750	1..491	At4g20490.1	3309	184..678	1	3	12	969	13	972	12.7326	952.008	0.46136	0.804662	0.0232612	1.53652e-06	6	16	19	969	25	985	22.5321	887.764	0.816438	0.750361	0.472019	1.92862e-10	19	26	17	969	36	995	34.6616	958.008	1.25594	0.809733	0.405229	2.68535e-06	12	17	11	969	23	986	27.598	1183.11
At2g01037.1	6168	866..1160	At3g30415.1	1982	1470..1764	23	686	1	1240	24	1926	23.5064	1886.39	1.78091	0.904547	0.113687	0.00243904	18	1203	3	1240	21	2443	18.9269	2201.83	1.43396	1.05581	0.351162	0.0836431	11	639	4	1240	15	1879	14.4423	1809.14	1.09419	0.867507	0.846306	1.98306e-05	10	498	1	1240	11	1738	13.199	2085.45
At2g01037.1	6168	1008..1178	At2g06460.1	1043	300..470	18	686	3	1232	21	1918	20.5681	1878.55	1.90459	2.71801	0.105824	0	17	1203	1	1232	18	2435	16.2231	2194.62	1.50225	3.17532	0.33836	3.91833e-51	10	639	0	81	10	720	9.62822	693.232	0.891566	1.00301	0.78335	0.960374	9	498	0	78	9	576	10.7992	691.15
At2g01037.1	6168	949..1178	At2g06460.1	1043	1..230	22	686	9	1230	31	1916	30.3624	1876.59	2.30035	0.905057	0.0143002	0.00265151	19	1203	7	1230	26	2433	23.4334	2192.82	1.77538	1.05757	0.111678	0.0752845	10	639	2	1230	12	1869	11.5539	1799.51	0.875355	0.867884	0.733373	2.21575e-05	9	498	2	1230	11	1728	13.199	2073.45
At2g01037.1	6168	1601..2185	At5g28263.1	15195	4575..5159	112	686	28	1228	140	1914	137.121	1874.63	0.366267	0.90516	5.58909e-25	0.00269611	235	1203	65	1228	300	2431	270.385	2191.02	0.722234	1.05793	5.73214e-05	0.0736927	99	639	235	1228	334	1867	321.582	1797.59	0.858989	0.867959	0.0533644	2.26543e-05	91	498	221	1228	312	1726	374.373	2071.05
At2g01037.1	6168	1601..2185	At5g28263.1	15195	7368..7952	112	686	28	1227	140	1913	137.121	1873.65	0.366267	0.905212	5.58909e-25	0.00271868	235	1203	65	1227	300	2430	270.385	2190.12	0.722234	1.0581	5.73214e-05	0.0729065	99	639	235	1227	334	1866	321.582	1796.63	0.858989	0.867997	0.0533644	2.29068e-05	91	498	221	1227	312	1725	374.373	2069.85
At2g01037.1	6168	1601..2185	At5g28263.1	15195	10161..10745	112	686	28	1226	140	1912	137.121	1872.67	0.366267	0.905264	5.58909e-25	0.00274143	235	1203	65	1226	300	2429	270.385	2189.22	0.722234	1.05828	5.73214e-05	0.0721269	99	639	235	1226	334	1865	321.582	1795.66	0.858989	0.868035	0.0533644	2.31622e-05	91	498	221	1226	312	1724	374.373	2068.65
At2g01037.1	6168	867..1205	At2g01029.1	10188	9225..9563	38	686	14	1225	52	1911	50.9305	1871.69	1.28622	0.905315	0.263766	0.00276437	37	1203	25	1225	62	2428	55.8795	2188.32	1.4112	1.05846	0.111138	0.0713537	15	639	21	1225	36	1864	34.6616	1794.7	0.875355	0.868074	0.572361	2.34203e-05	13	498	20	1225	33	1723	39.5971	2067.45
At2g01037.1	6168	1092..1801	At2g01029.1	10188	9480..10188	167	686	1	1224	168	1910	164.545	1870.72	1.6133	0.905367	0.000256596	0.00278749	299	1203	4	1224	303	2427	273.089	2187.41	2.67753	1.05864	3.91833e-51	0.0705869	96	639	14	1224	110	1863	105.91	1793.74	1.03841	0.868112	0.802661	2.36813e-05	79	498	6	1224	85	1722	101.993	2066.25
At2g01037.1	6168	1122..1385	At2g06480.1	407	144..407	30	686	0	44	30	730	29.383	714.985	1.74911	1.13067	0.083272	0.031544	49	1203	0	82	49	1285	44.1629	1158.15	2.62893	1.83149	0.000716564	3.91833e-51	18	639	0	28	18	667	17.3308	642.202	1.03167	1.01557	0.951897	0.794221	14	498	0	29	14	527	16.7988	632.354
At2g01037.1	6168	949..1178	At2g06480.1	407	1..230	22	686	0	44	22	730	21.5475	714.985	1.99528	1.13067	0.0789011	0.031544	19	1203	0	82	19	1285	17.1244	1158.15	1.5857	1.83149	0.268979	3.91833e-51	10	639	0	28	10	667	9.62822	642.202	0.891566	1.01557	0.78335	0.794221	9	498	0	29	9	527	10.7992	632.354
At2g01037.1	6168	1232..1728	At2g06460.1	1043	548..1043	69	686	0	139	69	825	67.5808	808.032	1.56448	1.16911	0.0282252	0.00391872	115	1203	0	229	115	1432	103.648	1290.64	2.39942	1.86738	1.20531e-06	3.91833e-51	40	639	0	81	40	720	38.5129	693.232	0.891566	1.00301	0.608722	0.960374	36	498	0	78	36	576	43.1969	691.15
At2g01037.1	6168	1122..1306	At2g06460.1	1043	384..568	25	686	0	139	25	825	24.4858	808.032	2.91519	1.16911	0.00821261	0.00391872	31	1203	0	229	31	1432	27.9398	1290.64	3.3264	1.86738	0.0018335	3.91833e-51	8	639	0	81	8	720	7.70257	693.232	0.917039	1.00301	0.843274	0.960374	7	498	0	78	7	576	8.3994	691.15
At2g01037.1	6168	1122..1277	At2g06460.1	1043	144..299	24	686	0	138	24	824	23.5064	807.052	3.91801	1.16769	0.00222547	0.00421815	26	1203	0	229	26	1432	23.4334	1290.64	3.90584	1.86738	0.00202901	3.91833e-51	7	639	0	81	7	720	6.73975	693.232	1.12337	1.00301	0.881558	0.960374	5	498	0	78	5	576	5.99957	691.15
At2g01037.1	6168	949..1205	At2g10790.1	461	1..257	31	686	0	80	31	766	30.3624	750.245	2.53038	1.20472	0.00772331	0.0010092	25	1203	0	107	25	1310	22.5321	1180.68	1.87781	1.8959	0.0917035	3.91833e-51	12	639	0	32	12	671	11.5539	646.053	0.962891	1.03741	0.907116	0.532488	10	498	0	21	10	519	11.9991	622.755
At2g01037.1	6168	1095..1380	At2g10790.1	461	177..461	36	686	0	80	36	766	35.2596	750.245	1.95901	1.20472	0.0259324	0.0010092	52	1203	0	107	52	1310	46.8667	1180.68	2.60389	1.8959	0.000534607	3.91833e-51	19	639	0	32	19	671	18.2936	646.053	1.01638	1.03741	0.982946	0.532488	15	498	0	21	15	519	17.9987	622.755
At2g01037.1	6168	949..1205	At2g10770.1	461	1..257	31	686	0	89	31	775	30.3624	759.06	2.53038	1.20494	0.00772331	0.000931542	25	1203	0	122	25	1325	22.5321	1194.2	1.87781	1.89569	0.0917035	3.31213e-15	12	639	0	32	12	671	11.5539	646.053	0.962891	1.02556	0.907116	0.668048	10	498	0	27	10	525	11.9991	629.955
At2g01037.1	6168	1095..1379	At2g10770.1	461	177..461	36	686	0	89	36	775	35.2596	759.06	1.95901	1.20494	0.0259324	0.000931542	51	1203	0	122	51	1325	45.9654	1194.2	2.55382	1.89569	0.000736757	3.31213e-15	19	639	0	32	19	671	18.2936	646.053	1.01638	1.02556	0.982946	0.668048	15	498	0	27	15	525	17.9987	629.955
At2g01040.1	1704	1375..1620	At4g08750.1	1386	1140..1386	42	373	0	215	42	588	41.1362	575.906	1.3713	0.871064	0.21623	0.019897	33	501	0	267	33	768	29.7423	692.185	0.991483	1.04694	0.954651	0.413958	24	559	0	269	24	828	23.1077	797.216	0.770313	1.2058	0.356155	0.000632002	25	352	0	199	25	551	29.9978	661.152
At2g01040.1	1704	262..1704	At4g04655.1	7527	1800..3249	368	373	24	1206	392	1579	383.937	1546.52	0.839819	0.827254	0.0152236	1.11401e-07	487	501	33	1206	520	1707	468.667	1538.49	1.02516	0.822957	0.717343	2.84248e-08	546	559	32	1206	578	1765	556.511	1699.38	1.2173	0.909019	0.00278068	0.00609062	337	352	44	1206	381	1558	457.167	1869.47
At2g01040.1	1704	258..1520	At1g41797.1	3471	2213..3471	360	373	206	1207	566	1580	554.359	1547.5	0.860333	0.827247	0.012519	1.10228e-07	477	501	277	1207	754	1708	679.567	1539.39	1.05465	0.822911	0.348299	2.7893e-08	536	559	300	1207	836	1766	804.919	1700.34	1.24919	0.908951	5.20655e-05	0.00603537	327	352	210	1207	537	1559	644.354	1870.67
At2g01040.1	1704	46..187	At1g41797.1	3471	2001..2141	5	373	10	1208	15	1581	14.6915	1548.48	0.453473	0.82724	0.012257	1.09068e-07	13	501	18	1208	31	1709	27.9398	1540.29	0.862401	0.822865	0.561634	2.73712e-08	12	559	13	1208	25	1767	24.0705	1701.31	0.742971	0.908883	0.280685	0.0059806	15	352	12	1208	27	1560	32.3977	1871.87
At2g01040.1	1704	258..1452	At2g12540.1	1955	159..1357	337	373	181	1209	518	1582	507.346	1549.46	0.958772	0.827233	0.513514	1.0792e-07	460	501	217	1209	677	1710	610.169	1541.19	1.15308	0.822819	0.0197283	2.6859e-08	527	559	156	1209	683	1768	657.607	1702.27	1.24273	0.908814	0.00034939	0.00592631	315	352	126	1209	441	1561	529.162	1873.07
At2g01040.1	1704	46..194	At3g45095.1	4345	1221..1368	5	373	0	238	5	611	4.89716	598.433	0.272084	0.757949	0.00735454	8.0161e-07	13	501	0	317	13	818	11.7167	737.249	0.650973	0.933767	0.251514	0.189744	12	559	0	429	12	988	11.5539	951.268	0.641927	1.20483	0.248997	0.000200123	15	352	0	306	15	658	17.9987	789.543
At2g01040.1	1704	258..926	At3g45095.1	4345	1432..2101	164	373	1	1210	165	1583	161.606	1550.44	0.683663	1.96372	0.000301198	8.32125e-16	236	501	0	317	236	818	212.703	737.249	0.899823	0.933767	0.271549	0.189744	320	559	1	1210	321	1769	309.066	1703.23	1.30748	2.15724	0.00288275	7.91251e-16	197	352	0	306	197	658	236.383	789.543
At2g01040.1	1704	693..1000	At4g08760.1	1566	293..600	106	373	3	1212	109	1585	106.758	1552.4	0.649427	0.827212	0.000729034	1.04547e-07	163	501	3	1212	166	1713	149.613	1543.9	0.91012	0.822682	0.40998	2.53789e-08	217	559	3	1212	220	1771	211.821	1705.16	1.28854	0.90861	0.0194055	0.00576626	133	352	4	1212	137	1564	164.388	1876.66
At2g01040.1	1704	258..536	At4g08760.1	1566	16..295	15	373	1	1213	16	1586	15.6709	1553.38	0.870669	2.47529	0.687857	0	17	501	0	207	17	708	15.3218	638.108	0.851273	1.01682	0.632166	0.776592	30	559	0	264	30	823	28.8847	792.402	1.60482	1.26268	0.137032	2.70697e-05	15	352	0	171	15	523	17.9987	627.555
At2g01040.1	1704	693..997	At4g08750.1	1386	827..1131	106	373	9	1214	115	1587	112.635	1554.36	0.638565	0.827198	0.000293302	1.02357e-07	163	501	8	1214	171	1715	154.119	1545.7	0.873756	0.82259	0.227869	2.44376e-08	217	559	18	1214	235	1773	226.263	1707.08	1.28276	0.908475	0.0174723	0.00566186	133	352	14	1214	147	1566	176.387	1879.06
At2g01040.1	1704	260..536	At4g08750.1	1386	552..829	15	373	92	1215	107	1588	104.799	1555.34	0.801275	0.827191	0.102745	1.0128e-07	17	501	132	1215	149	1716	134.291	1546.6	1.02676	0.822545	0.843579	2.398e-08	30	559	128	1215	158	1774	152.126	1708.05	1.16313	0.908407	0.227444	0.00561035	15	352	94	1215	109	1567	130.791	1880.26
At2g01040.1	1704	618..993	At2g12505.1	1035	287..667	148	373	56	1217	204	1590	199.804	1557.3	0.625998	0.827177	4.14562e-07	9.91585e-08	217	501	87	1217	304	1718	273.99	1548.4	0.858427	0.822454	0.0686973	2.30903e-08	288	559	102	1217	390	1776	375.5	1709.97	1.17646	0.908272	0.0408082	0.00550866	178	352	88	1217	266	1569	319.177	1882.66
At2g01040.1	1704	302..532	At2g12505.1	1035	54..285	15	373	4	1219	19	1592	18.6092	1559.26	0.620352	0.827163	0.114565	9.70818e-08	17	501	6	1219	23	1720	20.7295	1550.21	0.691033	0.822363	0.196818	2.22334e-08	29	559	8	1219	37	1778	35.6244	1711.9	1.18757	0.908137	0.520636	0.00540875	15	352	10	1219	25	1571	29.9978	1885.06
At2g01040.1	1704	263..532	At3g47230.1	834	258..527	15	373	13	1221	28	1594	27.4241	1561.21	0.816252	0.827149	0.44181	9.50487e-08	17	501	9	1221	26	1722	23.4334	1552.01	0.697472	0.822272	0.182248	2.14081e-08	30	559	34	1221	64	1780	61.6206	1713.82	1.83408	0.908003	0.00627234	0.00531057	15	352	13	1221	28	1573	33.5976	1887.46
At2g01040.1	1704	46..175	At5g31989.1	1086	958..1086	5	373	8	1223	13	1596	12.7326	1563.17	0.408126	0.827136	0.00670282	9.30583e-08	13	501	9	1223	22	1724	19.8282	1553.81	0.635566	0.822182	0.114973	2.06133e-08	12	559	5	1223	17	1782	16.368	1715.75	0.524652	0.907869	0.0365039	0.00521411	15	352	11	1223	26	1575	31.1978	1889.86
At2g01040.1	1704	1155..1520	At2g12505.1	1035	672..1035	126	373	0	101	126	474	123.408	464.251	1.16872	0.807732	0.265047	0.00098196	144	501	0	142	144	643	129.785	579.525	1.22911	1.00829	0.128642	0.895719	140	559	0	147	140	706	134.795	679.752	1.27656	1.18267	0.0726565	0.00448003	88	352	0	127	88	479	105.592	574.759
At2g01040.1	1704	873..1168	At2g12530.1	297	1..297	71	373	0	66	71	439	69.5397	429.971	1.15908	0.911793	0.431594	0.182817	98	501	0	92	98	593	88.3257	534.461	1.4722	1.13337	0.0250236	0.0542176	86	559	0	57	86	616	82.8027	593.098	1.38014	1.25772	0.0698003	0.000354995	50	352	0	41	50	393	59.9957	471.566
At2g01040.1	1704	628..837	At3g47230.1	834	537..746	99	373	0	106	99	479	96.9638	469.148	0.607586	0.248402	0.000157047	0	137	501	0	153	137	654	123.476	589.439	0.773713	0.312093	0.034823	2.85974e-154	192	559	0	189	192	748	184.862	720.191	1.15837	0.381323	0.194356	0.00175157	131	352	2	1222	133	1574	159.589	1888.66
At2g02890.1	1596	86..194	At4g12780.2	3188	1046..1154	0	0	0	63	0	63	0	61.7042	0	0.0406192	0.403949	0	0	1	2	1266	2	1267	1.80257	1141.93	1.50225	0.751717	0.851747	7.40697e-13	0	0	0	63	0	63	0	60.6578	0	0.0399303	0.396383	0	0	0	1	1266	1	1266	1.19991	1519.09
At2g02890.1	1596	86..194	At4g12780.1	3218	995..1103	0	0	0	65	0	65	0	63.6631	0	0.0418756	0.403949	0	0	1	2	1267	2	1268	1.80257	1142.83	1.50225	0.751716	0.851747	7.25458e-13	0	0	0	64	0	64	0	61.6206	0	0.0405321	0.396383	0	0	0	1	1267	1	1267	1.19991	1520.29
At2g02890.1	1596	85..194	At4g12770.2	2952	702..811	0	0	6	1268	6	1268	5.87659	1241.92	0.699645	0.816252	0.514374	3.23283e-07	0	1	7	1268	7	1269	6.30898	1143.73	0.751123	0.751716	0.573734	7.10533e-13	0	0	6	1268	6	1268	5.77693	1220.86	0.687779	0.802409	0.493625	3.0428e-08	0	0	7	1268	7	1268	8.3994	1521.49
At2g02890.1	1596	85..194	At4g12770.1	3188	998..1107	0	0	0	75	0	75	0	73.4574	0	0.0482419	0.403949	0	0	1	1	1269	1	1270	0.901283	1144.63	0.751123	0.751715	0.788249	6.95915e-13	0	0	0	49	0	49	0	47.1783	0	0.0309835	0.396383	0	0	0	1	1269	1	1269	1.19991	1522.69
At2g03020.1	1117	1017..1117	At4g16530.1	2671	37..135	0	0	0	6	0	6	0	5.87659	#DIV/0!	0.979503	0.898831	0.94283	0	1	0	8	0	9	0	8.11155	#DIV/0!	1.35202	0.857876	0.634724	0	1	0	8	0	9	0	8.6654	#DIV/0!	1.44434	0.890374	0.546393	0	1	0	4	0	5	0	5.99957
At2g04130.1	1819	201..312	At3g29450.1	1569	1..112	1	245	0	6	1	251	0.979432	245.837	#DIV/0!	0.944144	0.606286	0.531928	0	364	0	3	0	367	0	330.771	#DIV/0!	1.27033	0.857876	0.00496897	0	258	2	968	2	1226	1.92564	1180.42	#DIV/0!	4.53343	0.341562	0.00175157	0	196	0	21	0	217	0	260.381
At2g04230.1	1930	95..317	At4g09900.1	1363	961..1183	0	0	0	0	0	0	0	0	#DIV/0!	#DIV/0!	0.898831	0.898831	0	1	0	2	0	3	0	2.70385	#DIV/0!	#DIV/0!	0.857876	0.212698	0	0	0	0	0	0	0	0	#DIV/0!	#DIV/0!	0.890374	0.890374	0	0	0	0	0	0	0	0
At2g05570.1	1907	1..168	At4g03310.1	3986	1509..1676	15	144	1	1330	16	1474	15.6709	1443.68	0.207302	1.5957	2.81712e-10	0	37	222	2	1330	39	1552	35.15	1398.79	0.464981	1.54608	0.000131075	3.91833e-51	74	322	0	486	74	808	71.2488	777.96	0.942512	0.859876	0.721751	0.00288168	63	275	0	479	63	754	75.5946	904.735
At2g05710.1	3493	3383..3491	At1g48520.1	2020	1150..1258	0	168	0	2	0	170	0	166.503	#DIV/0!	1.08409	0.898831	0.495298	0	129	0	0	0	129	0	116.266	#DIV/0!	0.756991	0.857876	0.0254575	0	144	0	3	0	147	0	141.535	#DIV/0!	0.921517	0.890374	0.494756	0	128	0	0	0	128	0	153.589
At2g05710.1	3493	3383..3491	At1g48520.3	2036	1154..1262	0	168	0	2	0	170	0	166.503	#DIV/0!	1.08409	0.898831	0.495298	0	129	0	0	0	129	0	116.266	#DIV/0!	0.756991	0.857876	0.0254575	0	144	0	3	0	147	0	141.535	#DIV/0!	0.921517	0.890374	0.494756	0	128	0	0	0	128	0	153.589
At2g05710.1	3493	3383..3491	At1g48520.2	2102	1220..1328	0	168	0	2	0	170	0	166.503	#DIV/0!	1.08409	0.898831	0.495298	0	129	0	0	0	129	0	116.266	#DIV/0!	0.756991	0.857876	0.0254575	0	144	0	3	0	147	0	141.535	#DIV/0!	0.921517	0.890374	0.494756	0	128	0	0	0	128	0	153.589
At2g05845.1	2070	646..754	At3g29450.1	1569	1..109	1	19	0	6	1	25	0.979432	24.4858	#DIV/0!	0.443615	0.606286	0.000809405	0	24	0	3	0	27	0	24.3346	#DIV/0!	0.440877	0.857876	0.000563736	0	16	0	18	0	34	0	32.7359	#DIV/0!	0.593085	0.890374	0.0199868	0	25	0	21	0	46	0	55.196
At2g05935.1	3954	780..883	At4g04423.1	471	267..370	1	458	0	11	1	469	0.979432	459.354	0.272084	0.866114	0.26127	0.0300907	2	822	0	15	2	837	1.80257	754.374	0.500749	1.42238	0.443141	1.20454e-09	2	488	0	9	2	497	1.92564	478.522	0.534939	0.902256	0.494724	0.115232	3	432	0	10	3	442	3.59974	530.362
At2g06095.1	696	267..692	At3g30218.1	3489	1446..1870	27	29	6	753	33	782	32.3213	765.916	0.408126	0.779376	1.43426e-05	6.18485e-07	56	59	2	753	58	812	52.2744	731.842	0.660078	0.744703	0.0205427	2.75975e-09	67	67	7	753	74	820	71.2488	789.514	0.899671	0.803389	0.52643	9.47142e-06	62	66	4	753	66	819	79.1943	982.729
At2g06095.1	696	266..575	At3g32475.1	2801	548..857	27	29	0	64	27	93	26.4447	91.0872	0.349822	0.092575	1.72896e-06	0	56	59	1	754	57	813	51.3731	732.743	0.679588	0.744711	0.033973	2.70257e-09	67	67	3	754	70	821	67.3975	790.477	0.891566	0.803388	0.502943	9.35231e-06	62	66	1	754	63	820	75.5946	983.929
At2g06095.1	696	268..435	At1g36250.1	5918	999..1166	21	29	0	57	21	86	20.5681	84.2312	0.285688	0.480806	1.17464e-07	3.88176e-08	52	59	0	96	52	155	46.8667	139.699	0.650973	0.797425	0.0229147	0.0493364	57	67	0	83	57	150	54.8808	144.423	0.762289	0.824393	0.140702	0.0960592	60	66	0	80	60	146	71.9948	175.187
At2g06095.1	696	266..444	At2g12780.1	2817	2017..2196	22	29	0	585	22	614	21.5475	601.371	0.289638	0.610449	9.0599e-08	1.23094e-20	52	59	2	755	54	814	48.6693	733.644	0.654204	0.744719	0.0221099	2.64659e-09	57	67	2	755	59	822	56.8065	791.439	0.763583	0.803387	0.136577	9.23471e-06	60	66	2	755	62	821	74.3946	985.129
At2g06100.1	2232	955..1060	At5g31919.1	1325	305..410	4	46	0	0	4	46	3.91773	45.0539	0.217667	0.605607	0.0030098	0.00946209	15	73	0	3	15	76	13.5192	68.4975	0.751123	0.920732	0.422667	0.619883	16	67	0	4	16	71	15.4051	68.3603	0.855903	0.918888	0.652451	0.619412	15	61	0	1	15	62	17.9987	74.3946
At2g06100.1	2232	955..1060	At5g31778.1	1368	233..338	4	46	0	0	4	46	3.91773	45.0539	0.217667	0.605607	0.0030098	0.00946209	15	73	0	2	15	75	13.5192	67.5962	0.751123	0.908617	0.422667	0.567828	16	67	0	3	16	70	15.4051	67.3975	0.855903	0.905946	0.652451	0.564654	15	61	0	1	15	62	17.9987	74.3946
At2g06110.1	2931	2806..2931	At2g07791.1	2472	1487..1612	6	42	0	30	6	72	5.87659	70.5191	1.22438	0.581883	0.797345	0.000398321	4	61	0	58	4	119	3.60513	107.253	0.751123	0.884987	0.659492	0.361892	6	79	0	51	6	130	5.77693	125.167	1.20361	1.0328	0.819638	0.815587	4	56	0	45	4	101	4.79965	121.191
At2g06110.1	2931	2804..2929	At5g32594.1	2322	671..796	6	42	0	43	6	85	5.87659	83.2517	1.22438	0.542043	0.797345	9.36696e-06	4	61	0	88	4	149	3.60513	134.291	0.751123	0.874354	0.659492	0.262315	6	79	0	71	6	150	5.77693	144.423	1.20361	0.940323	0.819638	0.604021	4	56	0	72	4	128	4.79965	153.589
At2g06110.1	2931	2810..2928	At4g07504.1	1461	317..435	6	42	0	17	6	59	5.87659	57.7865	1.22438	0.62544	0.797345	0.00637018	4	61	0	17	4	78	3.60513	70.3001	0.751123	0.760878	0.659492	0.0878414	6	79	0	25	6	104	5.77693	100.133	1.20361	1.08377	0.819638	0.600662	4	56	0	21	4	77	4.79965	92.3933
At2g06110.1	2931	2804..2931	At2g11750.1	2751	373..500	6	42	0	43	6	85	5.87659	83.2517	1.22438	0.537841	0.797345	6.90692e-06	4	61	0	87	4	148	3.60513	133.39	0.751123	0.861754	0.659492	0.214452	6	79	0	72	6	151	5.77693	145.386	1.20361	0.939254	0.819638	0.596174	4	56	0	73	4	129	4.79965	154.789
At2g06110.1	2931	2804..2931	At5g34862.1	3633	789..916	6	42	2	757	8	799	7.83546	782.566	1.306	0.802196	0.677897	9.73025e-06	4	61	1	757	5	818	4.50641	737.249	0.751123	0.755743	0.627908	1.62556e-08	6	79	1	757	7	836	6.73975	804.919	1.12337	0.82511	0.881558	9.60626e-05	4	56	1	757	5	813	5.99957	975.53
At2g06110.1	2931	2804..2928	At5g30269.1	14591	7240..7364	6	42	0	608	6	650	5.87659	636.631	0.816252	0.651798	0.709292	3.04594e-16	4	61	0	1114	4	1175	3.60513	1059.01	0.500749	1.08424	0.278402	0.0762578	6	79	4	758	10	837	9.62822	805.882	1.33735	0.825082	0.608351	9.48599e-05	4	56	2	758	6	814	7.19948	976.73
At2g06110.1	2931	2804..2929	At1g42695.1	3724	830..955	6	42	1	759	7	801	6.85603	784.525	1.42844	4.11206	0.611756	2.70877e-15	4	61	4	759	8	820	7.21026	739.052	1.50225	3.87372	0.554396	2.69522e-15	6	79	10	759	16	838	15.4051	806.845	3.20964	4.22905	0.0281461	2.70367e-15	4	56	0	103	4	159	4.79965	190.786
At2g06110.1	2931	2806..2928	At4g08490.1	3090	349..471	6	42	0	53	6	95	5.87659	93.0461	0.612189	0.0950294	0.361076	8.2751e-178	4	61	0	104	4	165	3.60513	148.712	0.375562	0.151882	0.10242	3.2093e-149	6	79	2	760	8	839	7.70257	807.807	0.802409	0.825026	0.645455	9.24996e-05	4	56	4	760	8	816	9.59931	979.13
At2g06110.1	2931	2804..2908	At3g29641.1	3223	369..473	6	42	2	761	8	803	7.83546	786.484	1.306	0.802265	0.677897	9.32294e-06	4	61	2	761	6	822	5.4077	740.855	0.901348	0.75572	0.827498	1.49459e-08	6	79	2	761	8	840	7.70257	808.77	1.28385	0.824998	0.701656	9.13417e-05	4	56	1	761	5	817	5.99957	980.329
At2g06110.1	2931	2804..2931	At5g32654.1	3531	685..812	6	42	1	762	7	804	6.85603	787.463	1.42844	4.68762	0.611756	0	4	61	0	105	4	166	3.60513	149.613	0.751123	0.890618	0.659492	0.30936	6	79	3	762	9	841	8.6654	809.733	1.80542	4.82019	0.352897	0.00175157	4	56	0	84	4	140	4.79965	167.988
At2g06110.1	2931	2804..2931	At1g42140.1	4581	1697..1824	6	42	0	227	6	269	5.87659	263.467	1.22438	0.47733	0.797345	7.47092e-23	4	61	2	763	6	824	5.4077	742.657	1.12668	1.34549	0.90678	2.54454e-07	6	79	5	763	11	842	10.591	810.696	2.20663	1.46876	0.182952	1.69482e-11	4	56	0	404	4	460	4.79965	551.96
At2g06110.1	2931	2804..2931	At1g36130.1	4221	1485..1612	6	42	0	300	6	342	5.87659	334.966	0.979503	0.340437	0.94283	1.07807e-69	4	61	1	764	5	825	4.50641	743.558	0.751123	0.755703	0.627908	1.40335e-08	6	79	1	764	7	843	6.73975	811.659	1.12337	0.824916	0.881558	8.79543e-05	4	56	1	764	5	820	5.99957	983.929
At2g06110.1	2931	2804..2927	At1g38300.1	3423	224..347	6	42	0	68	6	110	5.87659	107.738	1.22438	0.636793	0.797345	0.000362453	4	61	0	120	4	181	3.60513	163.132	0.751123	0.964208	0.659492	0.738162	6	79	0	104	6	183	5.77693	176.196	1.20361	1.04142	0.819638	0.723558	4	56	0	85	4	141	4.79965	169.188
At2g06110.1	2931	2804..2927	At1g38230.1	4023	719..842	6	42	1	766	7	808	6.85603	791.381	0.816252	0.80235	0.689573	8.83774e-06	4	61	3	766	7	827	6.30898	745.361	0.751123	0.755692	0.573734	1.34564e-08	6	79	1	766	7	845	6.73975	813.584	0.802409	0.824861	0.664998	8.57664e-05	4	56	3	766	7	822	8.3994	986.329
At2g06110.1	2931	2806..2931	At5g33990.1	3120	446..571	6	42	2	768	8	810	7.83546	793.34	1.306	0.802384	0.677897	8.65082e-06	4	61	2	768	6	829	5.4077	747.164	0.901348	0.755681	0.827498	1.29031e-08	6	79	4	768	10	847	9.62822	815.51	1.60482	0.824807	0.41718	8.3633e-05	4	56	1	768	5	824	5.99957	988.729
At2g06110.1	2931	2806..2931	At3g30433.1	3040	350..475	6	42	0	33	6	75	5.87659	73.4574	0.816252	0.0742048	0.709292	0	4	61	0	65	4	126	3.60513	113.562	0.500749	0.114717	0.278402	3.91833e-51	6	79	2	769	8	848	7.70257	816.473	1.06988	0.824779	0.934551	8.25864e-05	4	56	2	769	6	825	7.19948	989.929
At2g06110.1	2931	2810..2931	At5g29075.1	10503	660..781	6	42	11	773	17	815	16.6503	798.237	1.54181	0.802468	0.308024	8.20068e-06	4	61	14	773	18	834	16.2231	751.67	1.50225	0.755654	0.33836	1.16175e-08	6	79	3	773	9	852	8.6654	820.324	0.802409	0.824671	0.627219	7.85296e-05	4	56	5	773	9	829	10.7992	994.728
At2g06110.1	2931	2804..2931	At5g32627.1	1848	956..1083	6	42	0	119	6	161	5.87659	157.689	1.22438	0.631811	0.797345	1.09267e-05	4	61	0	229	4	290	3.60513	261.372	0.751123	1.04724	0.659492	0.617477	6	79	0	132	6	211	5.77693	203.155	1.20361	0.813982	0.819638	0.0350061	4	56	0	152	4	208	4.79965	249.582
At2g06110.1	2931	2806..2931	At2g10080.1	2026	303..428	6	42	0	29	6	71	5.87659	69.5397	1.22438	0.689928	0.797345	0.020893	4	61	0	46	4	107	3.60513	96.4373	0.751123	0.956788	0.659492	0.752291	6	79	0	37	6	116	5.77693	111.687	1.20361	1.10809	0.819638	0.480374	4	56	0	28	4	84	4.79965	100.793
At2g06110.1	2931	2806..2917	At2g10290.1	792	352..463	6	42	0	9	6	51	5.87659	49.951	1.22438	0.621326	0.797345	0.00998722	4	61	0	14	4	75	3.60513	67.5962	0.751123	0.84081	0.659492	0.297934	6	79	0	20	6	99	5.77693	95.3193	1.20361	1.18565	0.819638	0.28622	4	56	0	11	4	67	4.79965	80.3942
At2g06110.1	2931	2806..2927	At2g12025.1	2205	699..820	6	42	0	30	6	72	5.87659	70.5191	1.22438	0.587702	0.797345	0.000525576	4	61	0	36	4	97	3.60513	87.4244	0.751123	0.72859	0.659492	0.0260104	6	79	0	37	6	116	5.77693	111.687	1.20361	0.930795	0.819638	0.593623	4	56	0	44	4	100	4.79965	119.991
At2g06110.1	2931	2804..2928	At3g31390.1	1419	485..609	6	42	0	19	6	61	5.87659	59.7454	1.22438	0.51866	0.797345	4.72908e-05	4	61	0	45	4	106	3.60513	95.536	0.751123	0.829365	0.659492	0.182043	6	79	0	40	6	119	5.77693	114.576	1.20361	0.994653	0.819638	0.960937	4	56	0	40	4	96	4.79965	115.192
At2g06110.1	2931	2804..2919	At1g36530.1	2675	251..366	6	42	0	53	6	95	5.87659	93.0461	1.22438	0.692357	0.797345	0.00820043	4	61	0	73	4	134	3.60513	120.772	0.751123	0.898665	0.659492	0.399122	6	79	0	76	6	155	5.77693	149.237	1.20361	1.11048	0.819638	0.402996	4	56	0	56	4	112	4.79965	134.39
At2g06110.1	2931	2804..2931	At5g30218.1	1522	248..375	6	42	0	24	6	66	5.87659	64.6425	1.22438	0.605311	0.797345	0.00185828	4	61	0	42	4	103	3.60513	92.8321	0.751123	0.869277	0.659492	0.328678	6	79	0	30	6	109	5.77693	104.948	1.20361	0.982726	0.819638	0.894987	4	56	0	33	4	89	4.79965	106.792
At2g06110.1	2931	2817..2931	At2g11100.1	2088	303..417	6	42	0	18	6	60	5.87659	58.7659	1.22438	0.494698	0.797345	1.19562e-05	4	61	0	36	4	97	3.60513	87.4244	0.751123	0.735949	0.659492	0.0315393	6	79	0	40	6	119	5.77693	114.576	1.20361	0.964512	0.819638	0.783554	4	56	0	43	4	99	4.79965	118.791
At2g06110.1	2931	2806..2913	At5g32042.1	3111	651..758	6	42	0	26	6	68	5.87659	66.6014	1.22438	0.538885	0.797345	6.16037e-05	4	61	0	62	4	123	3.60513	110.858	0.751123	0.896972	0.659492	0.410419	6	79	0	48	6	127	5.77693	122.278	1.20361	0.989378	0.819638	0.928297	4	56	0	47	4	103	4.79965	123.591
At2g06110.1	2931	2806..2931	At3g42270.1	3046	740..865	6	42	0	21	6	63	5.87659	61.7042	1.22438	0.552945	0.797345	0.000241191	4	61	0	50	4	111	3.60513	100.042	0.751123	0.896502	0.659492	0.431355	6	79	0	43	6	122	5.77693	117.464	1.20361	1.05262	0.819638	0.717405	4	56	0	37	4	93	4.79965	111.592
At2g06130.1	2121	131..542	At2g11720.1	4803	1..406	11	23	0	50	11	73	10.7738	71.4985	0.997642	0.640714	0.972282	0.00422045	14	29	0	98	14	127	12.618	114.463	1.16841	1.02573	0.750745	0.862765	9	22	0	72	9	94	8.6654	90.5052	0.802409	0.811037	0.627219	0.150805	9	15	0	78	9	93	10.7992	111.592
At2g06130.1	2121	342..497	At2g06760.1	3614	1639..1794	3	23	0	82	3	105	2.9383	102.84	1.22438	0.100477	0.885398	0	2	29	0	141	2	170	1.80257	153.218	0.751123	0.149696	0.737084	3.18369e-157	1	22	0	98	1	120	0.962822	115.539	0.401205	0.112883	0.470179	0.00175157	1	15	1	838	2	853	2.39983	1023.53
At2g06150.1	2772	2091..2323	At5g34990.1	2910	2333..2565	7	74	21	816	28	890	27.4241	871.695	0.415547	0.772835	9.7805e-05	3.58834e-08	9	164	40	816	49	980	44.1629	883.257	0.669182	0.783086	0.0400636	8.92253e-08	5	124	45	816	50	940	48.1411	905.052	0.729463	0.802409	0.10515	1.84642e-06	8	124	47	816	55	940	65.9952	1127.92
At2g06150.1	2772	2341..2701	At5g34990.1	2910	2549..2910	40	74	7	815	47	889	46.0333	870.715	0.525532	0.772788	0.000488575	3.62381e-08	98	164	13	815	111	979	100.042	882.356	1.14212	0.78312	0.385071	9.10851e-08	40	124	20	815	60	939	57.7693	904.09	0.659514	0.802409	0.0164594	1.8698e-06	48	124	25	815	73	939	87.5937	1126.72
At2g06150.1	2772	2175..2772	At5g33434.1	4455	448..1046	55	74	66	814	121	888	118.511	869.736	0.463693	0.772742	4.91599e-12	3.65963e-08	141	164	167	814	308	978	277.595	881.455	1.08613	0.783154	0.357634	9.29836e-08	90	124	105	814	195	938	187.75	903.127	0.7346	0.802409	0.00183537	1.89348e-06	92	124	121	814	213	938	255.582	1125.52
At2g06150.1	2772	2583..2701	At5g34980.1	348	230..348	29	74	0	21	29	95	28.4035	93.0461	0.657537	0.419157	0.091326	1.19043e-12	85	164	0	57	85	221	76.6091	199.184	1.77349	0.897288	0.00322645	0.274181	27	124	0	38	27	162	25.9962	155.977	0.601807	0.70265	0.0446275	0.00101519	36	124	0	61	36	185	43.1969	221.984
At2g06150.1	2772	2341..2447	At5g34980.1	348	123..229	2	74	0	21	2	95	1.95886	93.0461	0.816252	0.419157	0.811599	1.19043e-12	2	164	0	57	2	221	1.80257	199.184	0.751123	0.897288	0.737084	0.274181	0	124	0	38	0	162	0	155.977	0	0.70265	0.176465	0.00101519	2	124	0	61	2	185	2.39983	221.984
At2g06150.1	2772	2185..2323	At5g34980.1	348	1..139	3	74	0	21	3	95	2.9383	93.0461	0.612189	0.419157	0.518531	1.19043e-12	8	164	0	57	8	221	7.21026	199.184	1.50225	0.897288	0.554396	0.274181	3	124	0	38	3	162	2.88847	155.977	0.601807	0.70265	0.502526	0.00101519	4	124	0	61	4	185	4.79965	221.984
At2g06150.1	2772	2583..2701	At5g31753.1	510	392..510	29	74	0	59	29	133	28.4035	130.264	0.657537	0.425732	0.091326	1.9169e-16	85	164	0	101	85	265	76.6091	238.84	1.77349	0.780579	0.00322645	0.00475354	27	124	0	102	27	226	25.9962	217.598	0.601807	0.711155	0.0446275	0.000186228	36	124	0	131	36	255	43.1969	305.978
At2g06150.1	2772	2341..2474	At5g31753.1	510	258..391	2	74	0	59	2	133	1.95886	130.264	0.816252	0.425732	0.811599	1.9169e-16	2	164	0	101	2	265	1.80257	238.84	0.751123	0.780579	0.737084	0.00475354	0	124	0	102	0	226	0	217.598	0	0.711155	0.176465	0.000186228	2	124	0	131	2	255	2.39983	305.978
At2g06150.1	2772	2583..2701	At5g32312.1	420	302..420	29	74	0	77	29	151	28.4035	147.894	0.657537	0.414997	0.091326	1.00029e-19	85	164	0	129	85	293	76.6091	264.076	1.77349	0.741007	0.00322645	0.000273697	27	124	0	115	27	239	25.9962	230.114	0.601807	0.64571	0.0446275	4.32111e-07	36	124	0	173	36	297	43.1969	356.374
At2g06150.1	2772	2582..2701	At5g31787.1	444	325..444	29	74	0	66	29	140	28.4035	137.121	0.657537	0.442928	0.091326	1.61391e-15	85	164	0	107	85	271	76.6091	244.248	1.77349	0.788971	0.00322645	0.00644079	27	124	0	117	27	241	25.9962	232.04	0.601807	0.749537	0.0446275	0.00127881	36	124	0	134	36	258	43.1969	309.578
At2g06150.1	2772	2662..2770	At5g33381.1	5292	3472..3580	12	74	0	182	12	256	11.7532	250.735	0.257764	0.507186	9.17328e-06	4.09904e-18	36	164	0	336	36	500	32.4462	450.641	0.71159	0.911557	0.14095	0.163066	45	124	1	824	46	948	44.2898	912.755	0.971337	1.84632	0.882634	0.00175157	38	124	0	288	38	412	45.5967	494.364
At2g06165.1	744	324..741	At5g32487.1	2547	1937..2353	3	9	25	1355	28	1364	27.4241	1335.95	0.788106	0.810902	0.364402	4.25368e-08	8	15	42	1355	50	1370	45.0641	1234.76	1.29504	0.749482	0.276179	4.66468e-14	15	25	30	1355	45	1380	43.327	1328.69	1.24512	0.8065	0.366742	1.72622e-08	11	18	18	1355	29	1373	34.7975	1647.48
At2g06165.1	744	324..700	At2g06760.1	3614	271..646	1	9	1	1356	2	1365	1.95886	1336.92	0.204063	0.810906	0.0293121	4.20884e-08	4	15	0	141	4	156	3.60513	140.6	0.375562	0.0852804	0.10242	0.00295216	7	25	0	98	7	123	6.73975	118.427	0.702108	0.0718314	0.486723	0	6	18	2	1356	8	1374	9.59931	1648.68
At2g06235.1	560	9..165	At4g09400.1	1542	487..642	2	7	1	1488	3	1495	2.9383	1464.25	0.306095	0.812989	0.0705047	1.48866e-08	7	9	4	1488	11	1497	9.91411	1349.22	1.03279	0.749122	0.980459	2.8635e-15	7	16	2	1488	9	1504	8.6654	1448.08	0.90271	0.804013	0.811803	2.30981e-09	5	13	3	1488	8	1501	9.59931	1801.07
At2g06245.1	744	1..121	At5g31927.1	4554	4434..4554	1	236	7	1560	8	1796	7.83546	1759.06	1.08834	0.820363	0.907982	3.17744e-09	3	395	7	1560	10	1955	9.01283	1762.01	1.25187	0.821738	0.706859	2.12952e-09	0	208	3	1560	3	1768	2.88847	1702.27	0.401205	0.793878	0.19303	6.13892e-12	0	227	6	1560	6	1787	7.19948	2144.25
At2g06245.1	744	1..190	At3g31359.1	5943	5173..5362	30	236	6	1559	36	1795	35.2596	1758.08	0.918284	0.820366	0.715961	3.21117e-09	49	395	20	1559	69	1954	62.1885	1761.11	1.61961	0.821778	0.0226621	2.1701e-09	40	208	8	1559	48	1767	46.2154	1701.31	1.20361	0.793873	0.427128	6.21494e-12	27	227	5	1559	32	1786	38.3972	2143.05
At2g06245.1	744	388..744	At3g30416.1	5515	32..391	203	236	1	1558	204	1794	199.804	1757.1	0.871809	0.820368	0.172017	3.24526e-09	334	395	2	1558	336	1953	302.831	1760.21	1.32135	0.821817	0.0019482	2.21145e-09	161	208	3	1558	164	1766	157.903	1700.34	0.68898	0.793868	0.000451614	6.29191e-12	188	227	3	1558	191	1785	229.183	2141.85
At2g06245.1	744	449..586	At3g33064.1	269	129..267	131	236	0	11	131	247	128.306	241.92	0.848643	0.800057	0.187083	0.0126705	187	395	0	25	187	420	168.54	378.539	1.11476	1.25187	0.350776	0.00461123	105	208	0	16	105	224	101.096	215.672	0.668674	0.713253	0.00224284	0.000228214	126	227	0	25	126	252	151.189	302.378
At2g06250.1	1264	1140..1262	At5g32580.1	6111	5967..6089	12	123	0	64	12	187	11.7532	183.154	0.544168	0.0899995	0.0996715	0	14	239	0	103	14	342	12.618	308.239	0.584207	0.151465	0.127919	0.00295216	11	123	0	72	11	195	10.591	187.75	0.490361	0.0922581	0.0592938	0	17	139	1	1557	18	1696	21.5984	2035.05
At2g06260.1	2234	757..863	At3g32120.1	279	173..279	2	90	0	2	2	92	1.95886	90.1078	#DIV/0!	0.556261	0.333812	1.15277e-05	6	170	0	7	6	177	5.4077	159.527	#DIV/0!	0.984806	0.0396108	0.885099	5	123	0	7	5	130	4.81411	125.167	#DIV/0!	0.77269	0.0583324	0.0355727	0	133	0	2	0	135	0	161.988
At2g06260.1	2234	433..604	At2g07540.1	4089	3880..4052	7	90	0	3	7	93	6.85603	91.0872	0.816252	0.06253	0.689573	0	12	170	0	4	12	174	10.8154	156.823	1.28764	0.107657	0.6332	3.91833e-51	3	123	1	1081	4	1204	3.85129	1159.24	0.45852	0.7958	0.210705	1.99832e-08	6	133	1	1081	7	1214	8.3994	1456.7
At2g06270.1	2086	494..622	At5g32122.1	1044	916..1044	4	24	0	4	4	28	3.91773	27.4241	0.653002	0.431228	0.520642	0.000218681	5	56	0	8	5	64	4.50641	57.6821	0.751123	0.907017	0.627908	0.589503	2	52	1	1101	3	1153	2.88847	1110.13	0.481445	17.4562	0.316952	1.37227e-15	5	41	0	12	5	53	5.99957	63.5954
At2g06270.1	2086	284..403	At5g28641.1	3907	2289..2408	4	24	0	41	4	65	3.91773	63.6631	0.816252	0.351367	0.754397	1.38929e-13	12	56	0	71	12	127	10.8154	114.463	2.25337	0.631739	0.166002	0.000129993	14	52	0	117	14	169	13.4795	162.717	2.80843	0.898061	0.0614976	0.334347	4	41	0	110	4	151	4.79965	181.187
At2g06270.1	2086	284..403	At5g28641.1	3907	1301..1420	4	24	0	41	4	65	3.91773	63.6631	0.816252	0.351367	0.754397	1.38929e-13	12	56	0	71	12	127	10.8154	114.463	2.25337	0.631739	0.166002	0.000129993	14	52	0	117	14	169	13.4795	162.717	2.80843	0.898061	0.0614976	0.334347	4	41	0	110	4	151	4.79965	181.187
At2g06270.1	2086	491..919	At5g28076.1	2502	807..1237	13	24	5	1092	18	1116	17.6298	1093.05	0.262367	0.804005	8.72719e-08	2.33598e-07	20	56	26	1092	46	1148	41.459	1034.67	0.616994	0.761067	0.0147229	7.50654e-11	12	52	50	1092	62	1144	59.6949	1101.47	0.888382	0.8102	0.514745	5.22213e-07	10	41	46	1092	56	1133	67.1952	1359.5
At2g06270.1	2086	493..935	At5g29890.2	2259	547..990	13	24	15	1093	28	1117	27.4241	1094.03	0.653002	0.804016	0.0911701	2.31137e-07	20	56	49	1093	69	1149	62.1885	1035.57	1.48079	0.761059	0.0578203	7.35185e-11	12	52	21	1093	33	1145	31.7731	1102.43	0.756557	0.810193	0.247124	5.15719e-07	10	41	25	1093	35	1134	41.997	1360.7
At2g06270.1	2086	489..908	At1g35970.1	5895	1114..1532	13	24	22	1094	35	1118	34.2801	1095.01	0.549401	0.804026	0.00562403	2.28703e-07	19	56	39	1094	58	1150	52.2744	1036.48	0.837791	0.76105	0.348305	7.20034e-11	12	52	46	1094	58	1146	55.8437	1103.39	0.894995	0.810186	0.554497	5.09305e-07	10	41	42	1094	52	1135	62.3955	1361.9
At2g06270.1	2086	492..861	At1g35970.1	5895	5084..5453	13	24	22	1095	35	1119	34.2801	1095.98	0.583037	0.804037	0.01399	2.26294e-07	18	56	39	1095	57	1151	51.3731	1037.38	0.873756	0.761041	0.480205	7.05197e-11	12	52	44	1095	56	1147	53.918	1104.36	0.917039	0.810179	0.649787	5.02972e-07	10	41	39	1095	49	1136	58.7958	1363.1
At2g06270.1	2086	480..610	At5g28641.1	3907	1492..1622	5	24	0	41	5	65	4.89716	63.6631	0.816252	0.349055	0.730748	8.86679e-14	2	56	0	73	2	129	1.80257	116.266	0.300449	0.637466	0.140444	0.000161966	2	52	0	117	2	169	1.92564	162.717	0.320964	0.892152	0.168046	0.304943	5	41	0	111	5	152	5.99957	182.387
At2g06270.1	2086	945..1078	At4g06528.1	3216	2822..2955	1	24	0	13	1	37	0.979432	36.239	0.102032	0.0264924	0.00890768	0	5	56	0	16	5	72	4.50641	64.8924	0.469452	0.0474394	0.179258	0.00295216	0	52	0	14	0	66	0	63.5462	0	0.0464553	0.00137376	0	5	41	3	1099	8	1140	9.59931	1367.9
At2g06270.1	2086	1149..1283	At4g06528.1	3216	3030..3165	1	24	0	13	1	37	0.979432	36.239	0.0816252	0.520713	0.00213179	0.00166473	7	56	0	16	7	72	6.30898	64.8924	0.525786	0.932429	0.186986	0.681134	13	52	0	14	13	66	12.5167	63.5462	1.04313	0.913086	0.945872	0.606285	10	41	0	17	10	58	11.9991	69.595
At2g06303.1	729	1..120	At5g31927.1	4554	4435..4554	3	111	7	1107	10	1218	9.79432	1192.95	0.906947	0.811588	0.813142	2.51546e-07	5	158	7	1107	12	1265	10.8154	1140.12	1.0015	0.77565	0.970018	2.4935e-10	1	79	3	1107	4	1186	3.85129	1141.91	0.356626	0.776863	0.0787702	5.80711e-10	3	118	6	1107	9	1225	10.7992	1469.89
At2g06330.1	1824	1659..1803	At5g32580.1	6111	5967..6111	4	75	1	1103	5	1178	4.89716	1153.77	0.408126	4.33128	0.0962897	0	10	118	1	1103	11	1221	9.91411	1100.47	0.826236	4.13118	0.642043	3.91833e-51	8	115	0	72	8	187	7.70257	180.048	0.641927	0.675903	0.345807	7.57565e-05	10	132	0	90	10	222	11.9991	266.381
At2g06335.1	972	198..303	At5g31662.1	5305	4972..5077	4	251	4	960	8	1211	7.83546	1186.09	0.653002	0.837696	0.365438	1.51311e-05	2	337	1	960	3	1297	2.70385	1168.96	0.225337	0.825599	0.0148435	1.97795e-06	3	203	2	960	5	1163	4.81411	1119.76	0.401205	0.790849	0.0895694	1.38205e-08	4	220	6	960	10	1180	11.9991	1415.9
At2g06335.1	972	827..972	At1g36550.1	1062	1..146	30	251	10	959	40	1210	39.1773	1185.11	0.494698	0.837714	0.000353296	1.52925e-05	51	337	65	959	116	1296	104.549	1168.06	1.32016	0.825662	0.0716169	2.01572e-06	17	203	31	959	48	1162	46.2154	1118.8	0.58357	0.790839	0.00421332	1.39928e-08	27	220	39	959	66	1179	79.1943	1414.7
At2g06335.1	972	250..972	At3g30416.1	5515	15..741	211	251	9	958	220	1209	215.475	1184.13	0.986679	0.837733	0.888366	1.54557e-05	287	337	5	958	292	1295	263.175	1167.16	1.2051	0.825725	0.0480358	2.05422e-06	154	203	8	958	162	1161	155.977	1117.84	0.714232	0.790829	0.00180135	1.41673e-08	172	220	10	958	182	1178	218.384	1413.5
At2g06335.1	972	317..460	At3g33064.1	269	118..262	113	251	0	11	113	262	110.676	256.611	1.00257	0.87289	0.992993	0.125483	162	337	0	25	162	362	146.008	326.264	1.32263	1.10982	0.0316186	0.20967	93	203	0	16	93	219	89.5424	210.858	0.811131	0.717256	0.153214	0.000345176	92	220	0	25	92	245	110.392	293.979
At2g06460.1	1043	741..900	At4g03750.1	603	163..322	20	139	0	147	20	286	19.5886	280.118	1.08834	1.86759	0.824678	1.83838e-09	31	229	0	215	31	444	27.9398	400.17	1.55232	2.66799	0.166931	3.91833e-51	16	81	0	57	16	138	15.4051	132.869	0.855903	0.88586	0.652451	0.323582	15	78	0	47	15	125	17.9987	149.989
At2g06460.1	1043	814..921	At4g03750.1	603	266..373	9	139	0	147	9	286	8.81489	280.118	1.22438	1.86759	0.735642	1.83838e-09	13	229	0	215	13	444	11.7167	400.17	1.62743	2.66799	0.348697	3.91833e-51	6	81	0	57	6	138	5.77693	132.869	0.802409	0.88586	0.686099	0.323582	6	78	0	47	6	125	7.19948	149.989
At2g06460.1	1043	574..681	At4g03750.1	603	266..373	9	139	0	147	9	286	8.81489	280.118	1.22438	1.86759	0.735642	1.83838e-09	13	229	0	215	13	444	11.7167	400.17	1.62743	2.66799	0.348697	3.91833e-51	6	81	0	57	6	138	5.77693	132.869	0.802409	0.88586	0.686099	0.323582	6	78	0	47	6	125	7.19948	149.989
At2g06460.1	1043	1..744	At3g29615.1	8174	644..1351	106	139	17	1283	123	1422	120.47	1392.75	1.05683	0.852837	0.692933	2.72965e-05	189	229	22	1283	211	1512	190.171	1362.74	1.66828	0.834459	2.24224e-05	1.33132e-06	58	81	37	1283	95	1364	91.4681	1313.29	0.802409	0.804178	0.128101	1.3157e-08	54	78	41	1283	95	1361	113.992	1633.08
At2g06460.1	1043	1..496	At3g29615.1	8174	6915..7410	70	139	9	1284	79	1423	77.3751	1393.73	1.00756	0.85281	0.973427	2.70164e-05	118	229	4	1284	122	1513	109.957	1363.64	1.43183	0.834398	0.0191808	1.30712e-06	32	81	33	1284	65	1365	62.5834	1314.25	0.814947	0.804177	0.242653	1.29942e-08	30	78	34	1284	64	1362	76.7945	1634.28
At2g06460.1	1043	742..1043	At3g29615.1	8174	1109..1410	32	139	37	1285	69	1424	67.5808	1394.71	1.3098	0.852783	0.167171	2.67391e-05	40	229	88	1285	128	1514	115.364	1364.54	2.2359	0.834336	1.59271e-06	1.28336e-06	23	81	27	1285	50	1366	48.1411	1315.21	0.933034	0.804175	0.729325	1.28336e-08	24	78	19	1285	43	1363	51.5963	1635.48
At2g06460.1	1043	741..1043	At3g29615.1	8174	7361..7662	32	139	37	1286	69	1425	67.5808	1395.69	1.3098	0.852756	0.167171	2.64647e-05	40	229	88	1286	128	1515	115.364	1365.44	2.2359	0.834275	1.59271e-06	1.26002e-06	23	81	27	1286	50	1367	48.1411	1316.18	0.933034	0.804174	0.729325	1.26749e-08	24	78	19	1286	43	1364	51.5963	1636.68
At2g06460.1	1043	476..744	At3g29615.1	8174	7336..7603	36	139	8	1287	44	1426	43.095	1396.67	1.23845	0.852729	0.380607	2.61931e-05	71	229	11	1287	82	1516	73.9052	1366.34	2.12387	0.834214	0.000283727	1.23711e-06	26	81	4	1287	30	1368	28.8847	1317.14	0.830078	0.804173	0.467705	1.25181e-08	24	78	5	1287	29	1365	34.7975	1637.88
At2g06460.1	1043	1..496	At2g01037.1	6168	4441..4937	70	139	44	1288	114	1427	111.655	1397.65	0.853695	0.852703	0.235847	2.59243e-05	118	229	68	1288	186	1517	167.639	1367.25	1.28173	0.834154	0.0391915	1.2146e-06	32	81	126	1288	158	1369	152.126	1318.1	1.16313	0.804171	0.227444	1.23633e-08	30	78	79	1288	109	1366	130.791	1639.08
At2g06460.1	1043	814..1043	At2g01037.1	6168	4991..5220	18	139	15	1289	33	1428	32.3213	1398.63	1.12235	0.852676	0.682421	2.56582e-05	22	229	20	1289	42	1518	37.8539	1368.15	1.31447	0.834093	0.295082	1.19251e-06	12	81	23	1289	35	1370	33.6988	1319.07	1.17018	0.80417	0.568257	1.22105e-08	14	78	10	1289	24	1367	28.7979	1640.28
At2g06460.1	1043	476..660	At2g01037.1	6168	4863..5047	32	139	7	1290	39	1429	38.1979	1399.61	0.612189	0.852649	0.0197311	2.53949e-05	69	229	16	1290	85	1519	76.6091	1369.05	1.2278	0.834032	0.248973	1.17081e-06	21	81	18	1290	39	1371	37.55	1320.03	0.601807	0.804169	0.0157995	1.20595e-08	17	78	35	1290	52	1368	62.3955	1641.48
At2g06460.1	1043	574..744	At2g01037.1	6168	4991..5161	10	139	9	1291	19	1430	18.6092	1400.59	0.408126	0.852623	0.00101931	2.51342e-05	15	229	22	1291	37	1520	33.3475	1369.95	0.731357	0.833972	0.172504	1.1495e-06	10	81	19	1291	29	1372	27.9218	1320.99	0.612365	0.804168	0.0453396	1.19104e-08	12	78	26	1291	38	1369	45.5967	1642.68
At2g06460.1	1043	745..900	At2g01037.1	6168	4892..5047	20	139	9	1292	29	1431	28.4035	1401.57	0.876715	0.852596	0.614051	2.48763e-05	31	229	11	1292	42	1521	37.8539	1370.85	1.16841	0.833911	0.544626	1.12858e-06	16	81	29	1292	45	1373	43.327	1321.95	1.33735	0.804166	0.238234	1.17631e-08	15	78	12	1292	27	1370	32.3977	1643.88
At2g06460.1	1043	1..354	At5g29075.1	10503	2571..2924	46	139	2	1293	48	1432	47.0127	1402.55	1.26387	0.85257	0.316867	2.4621e-05	62	229	21	1293	83	1522	74.8065	1371.75	2.01107	0.833851	0.000591215	1.10803e-06	24	81	9	1293	33	1374	31.7731	1322.92	0.854177	0.804165	0.520975	1.16177e-08	23	78	8	1293	31	1371	37.1973	1645.08
At2g06460.1	1043	4..354	At5g29075.1	10503	8336..8685	46	139	2	1294	48	1433	47.0127	1403.53	1.26387	0.852543	0.316867	2.43682e-05	62	229	21	1294	83	1523	74.8065	1372.65	2.01107	0.833791	0.000591215	1.08786e-06	24	81	9	1294	33	1375	31.7731	1323.88	0.854177	0.804164	0.520975	1.1474e-08	23	78	8	1294	31	1372	37.1973	1646.28
At2g06460.1	1043	814..1043	At5g29075.1	10503	8823..9052	18	139	3	1295	21	1434	20.5681	1404.51	1.22438	1.84914	0.577081	0	22	229	0	1395	22	1624	19.8282	1463.68	1.18034	1.92705	0.654085	3.91833e-51	12	81	0	680	12	761	11.5539	732.707	0.687779	0.964666	0.336741	0.501588	14	78	0	555	14	633	16.7988	759.545
At2g06460.1	1043	814..1043	At5g29075.1	10503	3062..3291	18	139	3	1296	21	1435	20.5681	1405.49	1.22438	1.85043	0.577081	0	22	229	0	1395	22	1624	19.8282	1463.68	1.18034	1.92705	0.654085	3.91833e-51	12	81	0	680	12	761	11.5539	732.707	0.687779	0.964666	0.336741	0.501588	14	78	0	555	14	633	16.7988	759.545
At2g06460.1	1043	574..744	At5g29075.1	10503	8823..8993	10	139	3	1297	13	1436	12.7326	1406.46	0.884273	1.85172	0.74406	0	15	229	4	1297	19	1526	17.1244	1375.36	1.18928	1.81076	0.667236	3.91833e-51	10	81	4	1297	14	1378	13.4795	1326.77	0.936144	1.74679	0.847578	0.00175157	12	78	0	555	12	633	14.399	759.545
At2g06460.1	1043	564..745	At3g30413.1	4969	400..580	16	138	6	1313	22	1451	21.5475	1421.16	0.997642	0.851461	0.977249	1.85067e-05	21	229	6	1313	27	1542	24.3346	1389.78	1.12668	0.832661	0.718865	7.66847e-07	12	81	2	1313	14	1394	13.4795	1342.17	0.624096	0.80414	0.182952	9.05899e-09	14	78	4	1313	18	1391	21.5984	1669.08
At2g06460.1	1043	574..744	At5g29075.1	10503	3062..3232	10	139	3	1298	13	1437	12.7326	1407.44	0.884273	1.85301	0.74406	0	15	229	4	1298	19	1527	17.1244	1376.26	1.18928	1.81195	0.667236	3.91833e-51	10	81	4	1298	14	1379	13.4795	1327.73	0.936144	1.74806	0.847578	0.00175157	12	78	0	555	12	633	14.399	759.545
At2g06460.1	1043	494..657	At5g29075.1	10503	8713..8876	29	139	0	869	29	1008	28.4035	987.268	1.47946	1.29981	0.214663	1.88548e-07	65	229	4	1299	69	1528	62.1885	1377.16	3.23922	1.81314	3.32583e-06	3.91833e-51	19	81	0	680	19	761	18.2936	732.707	0.952861	0.964666	0.869429	0.501588	16	78	0	555	16	633	19.1986	759.545
At2g06460.1	1043	494..657	At5g29075.1	10503	2952..3115	29	139	0	869	29	1008	28.4035	987.268	1.47946	1.29981	0.214663	1.88548e-07	65	229	4	1300	69	1529	62.1885	1378.06	3.23922	1.81432	3.32583e-06	3.91833e-51	19	81	0	680	19	761	18.2936	732.707	0.952861	0.964666	0.869429	0.501588	16	78	0	555	16	633	19.1986	759.545
At2g06460.1	1043	741..897	At5g29075.1	10503	8720..8876	20	139	1	1301	21	1440	20.5681	1410.38	0.952294	0.852359	0.864006	2.26703e-05	31	229	1	1301	32	1530	28.8411	1378.96	1.33533	0.833371	0.339898	9.56479e-07	15	81	3	1301	18	1382	17.3308	1330.62	0.802409	0.804155	0.500703	1.05172e-08	15	78	3	1301	18	1379	21.5984	1654.68
At2g06460.1	1043	741..897	At5g29075.1	10503	2959..3115	20	139	1	1302	21	1441	20.5681	1411.36	0.952294	0.852333	0.864006	2.24376e-05	31	229	1	1302	32	1531	28.8411	1379.86	1.33533	0.833311	0.339898	9.39042e-07	15	81	3	1302	18	1383	17.3308	1331.58	0.802409	0.804154	0.500703	1.03872e-08	15	78	3	1302	18	1380	21.5984	1655.88
At2g06460.1	1043	2..341	At4g06550.1	5857	207..546	42	139	0	135	42	274	41.1362	268.364	1.5583	1.26358	0.0918978	0.0149262	56	229	0	243	56	472	50.4718	425.406	1.91195	2.003	0.00834085	3.91833e-51	23	81	0	118	23	199	22.1449	191.602	0.838882	0.902144	0.54685	0.31657	22	78	0	99	22	177	26.3981	212.385
At2g06460.1	1043	476..650	At4g06550.1	5857	562..736	30	139	0	135	30	274	29.383	268.364	1.53047	1.26358	0.173257	0.0149262	68	229	0	243	68	472	61.2872	425.406	3.19227	2.003	4.76715e-06	3.91833e-51	20	81	0	118	20	199	19.2564	191.602	1.00301	0.902144	0.987727	0.31657	16	78	0	99	16	177	19.1986	212.385
At2g06460.1	1043	850..1043	At4g06550.1	5857	666..860	15	139	1	1305	16	1444	15.6709	1414.3	1.08834	6.65914	0.847536	0	16	229	1	1305	17	1534	15.3218	1382.57	1.06409	6.50973	0.899182	3.91833e-51	10	81	1	1305	11	1386	10.591	1334.47	0.735542	6.28327	0.454549	0.00175157	12	78	0	99	12	177	14.399	212.385
At2g06460.1	1043	741..890	At4g06550.1	5857	587..736	18	139	2	1306	20	1445	19.5886	1415.28	1.08834	0.852229	0.824678	2.15303e-05	30	229	0	243	30	472	27.0385	425.406	1.50225	0.256163	0.205441	3.91833e-51	15	81	3	1306	18	1387	17.3308	1335.43	0.962891	0.804148	0.895417	9.88301e-09	14	78	1	1306	15	1384	17.9987	1660.68
At2g06460.1	1043	610..744	At4g06550.1	5857	666..801	7	139	0	136	7	275	6.85603	269.344	0.571377	1.24016	0.253801	0.0241898	9	229	0	243	9	472	8.11155	425.406	0.676011	1.95873	0.384416	1.30614e-15	8	81	0	119	8	200	7.70257	192.564	0.641927	0.88664	0.345807	0.239206	10	78	0	103	10	181	11.9991	217.184
At2g06460.1	1043	481..660	At4g03750.1	603	143..322	32	139	59	1308	91	1447	89.1283	1417.24	1.54748	0.852177	0.0134335	2.10905e-05	66	229	98	1308	164	1537	147.81	1385.27	2.56634	0.832956	7.77854e-10	8.40846e-07	20	81	38	1308	58	1389	55.8437	1337.36	0.969578	0.804146	0.863756	9.6402e-09	16	78	32	1308	48	1386	57.5959	1663.08
At2g06460.1	1043	804..1041	At3g30413.1	4969	400..636	24	139	4	1312	28	1451	27.4241	1421.16	1.03887	0.852073	0.909741	2.02376e-05	28	229	14	1312	42	1541	37.8539	1388.88	1.43396	0.83272	0.175404	7.81111e-07	14	81	3	1312	17	1393	16.368	1341.21	0.620043	0.804141	0.136335	9.17236e-09	16	78	6	1312	22	1390	26.3981	1667.88
At2g06480.1	407	1..407	At3g29615.1	8174	7257..7662	44	44	7	1270	51	1314	49.951	1286.97	0.743373	0.825678	0.12415	9.94919e-07	82	82	2	1270	84	1352	75.7078	1218.53	1.12668	0.781769	0.499768	2.517e-10	28	28	29	1270	57	1298	54.8808	1249.74	0.816738	0.801791	0.278847	1.8575e-08	29	29	27	1270	56	1299	67.1952	1558.69
At2g06480.1	407	1..407	At3g29615.1	8174	986..1410	44	44	7	1271	51	1315	49.951	1287.95	0.743373	0.825671	0.12415	9.84376e-07	82	82	2	1271	84	1353	75.7078	1219.44	1.12668	0.781746	0.499768	2.46596e-10	28	28	29	1271	57	1299	54.8808	1250.71	0.816738	0.801792	0.278847	1.83451e-08	29	29	27	1271	56	1300	67.1952	1559.89
At2g06480.1	407	1..264	At2g01037.1	6168	4784..5047	32	44	4	1272	36	1316	35.2596	1288.93	0.794191	0.825663	0.321353	9.73945e-07	73	82	8	1272	81	1354	73.0039	1220.34	1.64435	0.781722	0.0109993	2.41596e-10	21	28	30	1272	51	1300	49.1039	1251.67	1.10602	0.801792	0.653398	1.81181e-08	20	29	17	1272	37	1301	44.3968	1561.09
At2g06480.1	407	178..407	At2g01037.1	6168	4991..5220	18	44	33	1273	51	1317	49.951	1289.91	0.547748	0.825656	0.000769979	9.63625e-07	22	82	55	1273	77	1355	69.3988	1221.24	0.761006	0.781699	0.0900902	2.36697e-10	12	28	87	1273	99	1301	95.3193	1252.63	1.04524	0.801793	0.780747	1.78939e-08	14	29	62	1273	76	1302	91.1934	1562.29
At2g06480.1	407	178..407	At5g29075.1	10503	8823..9052	18	44	0	869	18	913	17.6298	894.222	0.816252	0.57194	0.534498	4.56337e-39	22	82	4	1274	26	1356	23.4334	1222.14	1.08496	0.781675	0.814686	2.31898e-10	12	28	7	1274	19	1302	18.2936	1253.59	0.846987	0.801793	0.602897	1.76725e-08	14	29	4	1274	18	1303	21.5984	1563.49
At2g06480.1	407	178..407	At5g29075.1	10503	3062..3291	18	44	0	869	18	913	17.6298	894.222	0.816252	0.571502	0.534498	3.48215e-39	22	82	4	1275	26	1357	23.4334	1223.04	1.08496	0.781652	0.814686	2.27196e-10	12	28	7	1275	19	1303	18.2936	1254.56	0.846987	0.801794	0.602897	1.74538e-08	14	29	4	1275	18	1304	21.5984	1564.69
At2g06480.1	407	98..261	At5g29075.1	10503	8713..8876	29	44	2	1276	31	1320	30.3624	1292.85	1.10017	0.825634	0.744764	9.33318e-07	65	82	17	1276	82	1358	73.9052	1223.94	2.67792	0.781629	7.78715e-06	2.22589e-10	19	28	6	1276	25	1304	24.0705	1255.52	0.872184	0.801794	0.625552	1.72379e-08	16	29	7	1276	23	1305	27.598	1565.89
At2g06480.1	407	98..261	At5g29075.1	10503	2952..3115	29	44	2	1277	31	1321	30.3624	1293.83	1.10017	0.825627	0.744764	9.23429e-07	65	82	17	1277	82	1359	73.9052	1224.84	2.67792	0.781605	7.78715e-06	2.18075e-10	19	28	6	1277	25	1305	24.0705	1256.48	0.872184	0.801795	0.625552	1.70246e-08	16	29	7	1277	23	1306	27.598	1567.09
At2g06480.1	407	64..254	At4g06550.1	5857	546..736	30	44	0	135	30	179	29.383	175.318	1.36042	1.14148	0.311819	0.255545	72	82	0	243	72	325	64.8924	292.917	3.00449	1.90715	5.7564e-06	1.35287e-10	20	28	0	118	20	146	19.2564	140.572	0.891566	0.915248	0.710624	0.460602	18	29	0	99	18	128	21.5984	153.589
At2g06480.1	407	85..264	At4g03750.1	603	143..322	32	44	4	1280	36	1324	35.2596	1296.77	1.6325	0.825606	0.0892978	8.94389e-07	66	82	10	1280	76	1362	68.4975	1227.55	3.17141	0.781535	1.40845e-06	2.05076e-10	20	28	3	1280	23	1308	22.1449	1259.37	1.0253	0.801796	0.955669	1.64005e-08	16	29	2	1280	18	1309	21.5984	1570.69
At2g06480.1	407	178..285	At4g03750.1	603	266..373	9	44	3	1281	12	1325	11.7532	1297.75	1.39929	0.825599	0.50739	8.84914e-07	13	82	3	1281	16	1363	14.4205	1228.45	1.71685	0.781512	0.247206	2.00918e-10	6	28	1	1281	7	1309	6.73975	1260.33	0.802409	0.801797	0.664998	1.61976e-08	6	29	1	1281	7	1310	8.3994	1571.89
At2g06480.1	407	168..405	At3g30413.1	4969	400..636	24	45	0	195	24	240	23.5064	235.064	0.851741	0.149428	0.574007	0	28	82	2	1282	30	1364	27.0385	1229.35	0.979726	0.781489	0.921044	1.96844e-10	14	28	7	1282	21	1310	20.2193	1261.3	0.732634	0.801797	0.298559	1.59972e-08	16	29	7	1282	23	1311	27.598	1573.09
At2g06480.1	407	214..407	At4g06550.1	5857	666..860	15	44	0	136	15	180	14.6915	176.298	1.02032	1.11307	0.979916	0.353549	16	82	0	243	16	325	14.4205	292.917	1.0015	1.84936	0.974662	7.09025e-10	10	28	1	1279	11	1307	10.591	1258.41	0.735542	7.94507	0.454549	0.00175157	12	29	0	103	12	132	14.399	158.389
At2g06570.1	834	722..822	At1g40115.1	453	98..198	5	7	0	35	5	42	4.89716	41.1362	0.453473	0.451087	0.152525	2.23348e-05	6	7	0	49	6	56	5.4077	50.4718	0.500749	0.553459	0.184196	0.000707203	6	12	0	42	6	54	5.77693	51.9924	0.534939	0.570133	0.232412	0.00144574	9	18	0	58	9	76	10.7992	91.1934
At2g06570.1	834	722..828	At1g38390.1	531	138..245	5	7	0	65	5	72	4.89716	70.5191	0.453473	0.593638	0.152525	0.000690886	6	7	0	94	6	101	5.4077	91.0296	0.500749	0.766297	0.184196	0.0592273	6	12	0	66	6	78	5.77693	75.1001	0.534939	0.632201	0.232412	0.00233404	9	18	0	81	9	99	10.7992	118.791
At2g06570.1	834	722..828	At3g42251.1	717	324..431	5	7	0	61	5	68	4.89716	66.6014	0.453473	0.533703	0.152525	4.51849e-05	6	7	0	107	6	114	5.4077	102.746	0.500749	0.823347	0.184196	0.150068	6	12	0	82	6	94	5.77693	90.5052	0.534939	0.725254	0.232412	0.0236843	9	18	0	86	9	104	10.7992	124.791
At2g06570.1	834	722..834	At5g33223.1	840	290..402	5	7	111	1143	116	1150	113.614	1126.35	0.868672	0.808519	0.288925	3.28162e-07	6	7	190	1143	196	1150	176.651	1036.48	1.35064	0.744007	0.0113585	1.2606e-12	7	12	94	1143	101	1155	97.245	1112.06	0.743517	0.798262	0.0315495	6.0213e-08	9	18	100	1143	109	1161	130.791	1393.1
At2g06570.1	834	722..834	At5g32490.1	802	221..334	5	7	0	205	5	212	4.89716	207.64	0.453473	0.765688	0.152525	0.00519175	6	7	0	277	6	284	5.4077	255.964	0.500749	0.943889	0.184196	0.51261	7	12	0	178	7	190	6.73975	182.936	0.624096	0.674592	0.345628	6.05148e-05	9	18	0	208	9	226	10.7992	271.18
At2g06570.1	834	722..834	At5g31302.1	2373	2003..2116	5	7	104	1147	109	1154	106.758	1130.26	0.659048	0.808545	0.00114902	3.14497e-07	6	7	186	1147	192	1154	173.046	1040.08	1.06826	0.744031	0.563708	1.16009e-12	7	12	158	1147	165	1159	158.866	1115.91	0.980722	0.798277	0.86043	5.72831e-08	9	18	126	1147	135	1165	161.988	1397.9
At2g06570.1	834	722..834	At5g34858.1	1638	208..320	5	7	1	1148	6	1155	5.87659	1131.24	0.489751	0.808552	0.163685	3.11171e-07	6	7	1	1148	7	1155	6.30898	1040.98	0.525786	0.744037	0.186986	1.13624e-12	7	12	2	1148	9	1160	8.6654	1116.87	0.722168	0.79828	0.471088	5.65732e-08	9	18	1	1148	10	1166	11.9991	1399.1
At2g06570.1	834	722..834	At3g33085.1	1022	632..744	5	7	119	1149	124	1156	121.45	1132.22	0.657242	0.808558	0.000477856	3.0788e-07	6	7	229	1149	235	1156	211.801	1041.88	1.14619	0.744043	0.190162	1.11288e-12	7	12	182	1149	189	1161	181.973	1117.84	0.984775	0.798284	0.881571	5.58721e-08	9	18	145	1149	154	1167	184.787	1400.3
At2g06570.1	834	722..825	At4g06702.1	1158	277..380	5	7	5	1151	10	1158	9.79432	1134.18	0.388692	0.808572	0.0113006	3.01403e-07	6	7	6	1151	12	1158	10.8154	1043.69	0.429213	0.744055	0.0170542	1.0676e-12	6	12	9	1151	15	1163	14.4423	1119.76	0.573149	0.798291	0.097083	5.4496e-08	9	18	12	1151	21	1169	25.1982	1402.7
At2g06570.1	834	722..828	At4g06511.1	1134	274..380	5	7	6	1153	11	1160	10.7738	1136.14	0.448939	0.808585	0.0297668	2.95062e-07	6	7	7	1153	13	1160	11.7167	1045.49	0.48823	0.744067	0.0413615	1.02415e-12	6	12	13	1153	19	1165	18.2936	1121.69	0.762289	0.798298	0.391059	5.31538e-08	9	18	11	1153	20	1171	23.9983	1405.1
At2g06570.1	834	722..828	At4g06607.1	1380	624..731	5	7	141	1155	146	1162	142.997	1138.1	0.833376	0.808598	0.120547	2.88855e-07	6	7	189	1155	195	1162	175.75	1047.29	1.02426	0.744079	0.835964	9.82482e-13	6	12	107	1155	113	1167	108.799	1123.61	0.634072	0.798305	0.000275596	5.18447e-08	9	18	134	1155	143	1173	171.588	1407.5
At2g06570.1	834	722..828	At3g30838.1	5902	2421..2528	5	7	0	583	5	590	4.89716	577.865	0.408126	0.410212	0.0962897	1.54177e-74	6	7	0	1118	6	1125	5.4077	1013.94	0.450674	0.719773	0.117319	3.41342e-15	6	12	1	1156	7	1168	6.73975	1124.58	0.561686	0.798308	0.238845	5.12023e-08	9	18	1	1156	10	1174	11.9991	1408.7
At2g06570.1	834	722..828	At2g10820.1	5712	4779..4886	5	7	2	1158	7	1165	6.85603	1141.04	0.634863	1.68605	0.364203	3.89456e-15	6	7	0	946	6	953	5.4077	858.923	0.500749	1.26919	0.184196	6.14685e-06	6	12	1	1158	7	1170	6.73975	1126.5	0.624096	1.66457	0.345628	3.92568e-15	9	18	0	546	9	564	10.7992	676.751
At2g06570.1	834	722..824	At5g32169.1	777	384..486	5	7	3	1161	8	1168	7.83546	1143.98	0.725558	2.53559	0.502206	0	6	7	8	1161	14	1168	12.618	1052.7	1.16841	2.33328	0.750745	3.91833e-51	6	12	6	1161	12	1173	11.5539	1129.39	1.06988	2.50326	0.906235	0.00175157	9	18	0	358	9	376	10.7992	451.168
At2g06570.1	834	722..834	At5g32473.1	1481	598..711	5	7	7	1163	12	1170	11.7532	1145.94	0.391801	0.80865	0.00595284	2.65307e-07	6	7	9	1163	15	1170	13.5192	1054.5	0.450674	0.744127	0.0129667	8.32081e-13	7	12	10	1163	17	1175	16.368	1131.32	0.545638	0.798333	0.0517176	4.69235e-08	9	18	16	1163	25	1181	29.9978	1417.1
At2g06570.1	834	722..834	At5g32483.1	776	268..381	5	7	60	1164	65	1171	63.6631	1146.92	0.914765	0.808656	0.61528	2.62502e-07	6	7	109	1164	115	1171	103.648	1055.4	1.4893	0.744133	0.0125242	8.14979e-13	7	12	37	1164	44	1176	42.3642	1132.28	0.608724	0.798336	0.0124618	4.63422e-08	9	18	49	1164	58	1182	69.595	1418.3
At2g06570.1	834	722..828	At3g30827.1	1062	273..380	5	7	17	1165	22	1172	21.5475	1147.89	0.579276	0.808662	0.0484064	2.59727e-07	6	7	20	1165	26	1172	23.4334	1056.3	0.629974	0.744139	0.080286	7.98228e-13	6	12	11	1165	17	1177	16.368	1133.24	0.440031	0.798339	0.00542265	4.57681e-08	9	18	22	1165	31	1183	37.1973	1419.5
At2g06570.1	834	722..828	At1g41723.1	582	189..296	5	7	0	60	5	67	4.89716	65.622	0.453473	0.55805	0.152525	0.000200051	6	7	0	122	6	129	5.4077	116.266	0.500749	0.988723	0.184196	0.922672	6	12	0	70	6	82	5.77693	78.9514	0.534939	0.671404	0.232412	0.00756029	9	18	0	80	9	98	10.7992	117.592
At2g06570.1	834	722..828	At1g38194.1	885	93..200	5	7	129	1166	134	1173	131.244	1148.87	0.919141	0.808669	0.499243	2.56981e-07	6	7	175	1166	181	1173	163.132	1057.2	1.14246	0.744145	0.262708	7.81822e-13	6	12	90	1166	96	1178	92.4309	1134.2	0.647322	0.798343	0.00145363	4.52012e-08	9	18	110	1166	119	1184	142.79	1420.7
At2g06570.1	834	722..825	At3g43307.1	2969	2549..2652	5	7	135	1169	140	1176	137.121	1151.81	0.718713	0.808688	0.00429495	2.48917e-07	6	7	232	1169	238	1176	214.505	1059.91	1.12432	0.744163	0.255597	7.346e-13	6	12	187	1169	193	1181	185.825	1137.09	0.973994	0.798353	0.800004	4.35422e-08	9	18	150	1169	159	1187	190.786	1424.3
At2g06570.1	834	722..834	At1g42300.1	1052	625..738	5	7	96	1172	101	1179	98.9227	1154.75	0.681335	0.808707	0.00428767	2.41107e-07	6	7	186	1172	192	1179	173.046	1062.61	1.19186	0.74418	0.131669	6.90233e-13	7	12	149	1172	156	1184	150.2	1139.98	1.03451	0.798363	0.786503	4.19442e-08	9	18	112	1172	121	1190	145.19	1427.9
At2g06570.1	834	722..821	At5g32405.1	771	378..477	5	7	26	1174	31	1181	30.3624	1156.71	1.10017	0.80872	0.744764	2.36037e-07	6	7	29	1174	35	1181	31.5449	1064.42	1.14301	0.744192	0.638358	6.62154e-13	6	12	15	1174	21	1186	20.2193	1141.91	0.732634	0.79837	0.298559	4.09116e-08	9	18	14	1174	23	1192	27.598	1430.3
At2g06570.1	834	722..825	At5g31981.1	1188	276..379	5	7	0	492	5	499	4.89716	488.737	0.291519	0.341416	0.0126773	3.65837e-100	6	7	2	1175	8	1182	7.21026	1065.32	0.429213	0.744198	0.0518647	6.48546e-13	6	12	5	1175	11	1187	10.591	1142.87	0.630464	0.798374	0.248879	4.04049e-08	9	18	5	1175	14	1193	16.7988	1431.5
At2g06570.1	834	722..822	At4g06622.1	1398	620..720	5	7	135	1177	140	1184	137.121	1159.65	0.899806	0.808739	0.385942	2.28631e-07	6	7	178	1177	184	1184	165.836	1067.12	1.08824	0.744209	0.469962	6.22164e-13	6	12	97	1177	103	1189	99.1706	1144.79	0.650773	0.79838	0.00114177	3.94103e-08	9	18	118	1177	127	1195	152.389	1433.9
At2g06570.1	834	722..822	At4g06628.1	3912	164..264	5	7	0	349	5	356	4.89716	348.678	0.453473	0.597913	0.152525	1.08823e-13	6	7	0	630	6	637	5.4077	574.117	0.500749	0.984497	0.184196	0.791085	6	12	0	448	6	460	5.77693	442.898	0.534939	0.759482	0.232412	2.33525e-05	9	18	0	468	9	486	10.7992	583.158
At2g06570.1	834	722..822	At1g40121.1	1020	276..376	5	7	141	1180	146	1187	142.997	1162.59	0.839245	0.808757	0.136138	2.21459e-07	6	7	189	1180	195	1187	175.75	1069.82	1.03147	0.744226	0.787013	5.8459e-13	6	12	109	1180	115	1192	110.724	1147.68	0.649838	0.79839	0.000560772	3.79642e-08	9	18	133	1180	142	1198	170.388	1437.5
At2g06570.1	834	722..822	At3g30665.1	914	619..719	5	7	29	1184	34	1191	33.3007	1166.5	0.770905	0.808782	0.273558	2.12244e-07	6	7	50	1184	56	1191	50.4718	1073.43	1.16841	0.744249	0.479121	5.38e-13	6	12	14	1184	20	1196	19.2564	1151.53	0.445783	0.798404	0.00306886	3.61184e-08	9	18	27	1184	36	1202	43.1969	1442.3
At2g06570.1	834	722..822	At2g12320.1	609	270..369	5	7	0	370	5	377	4.89716	369.246	0.453473	0.818423	0.152525	0.0059664	6	7	0	578	6	585	5.4077	527.251	0.500749	1.16864	0.184196	0.0181657	6	12	0	352	6	364	5.77693	350.467	0.534939	0.7768	0.232412	0.000591749	9	18	0	358	9	376	10.7992	451.168
At2g06570.1	834	722..834	At3g31996.1	303	128..241	5	7	0	175	5	182	4.89716	178.257	0.453473	0.803016	0.152525	0.0354184	6	7	0	247	6	254	5.4077	228.926	0.500749	1.03127	0.184196	0.757117	7	12	0	160	7	172	6.73975	165.605	0.624096	0.746024	0.345628	0.005616	9	18	0	167	9	185	10.7992	221.984
At2g06570.1	834	722..828	At3g33065.1	670	275..382	5	7	0	227	5	234	4.89716	229.187	0.453473	0.75198	0.152525	0.0016386	6	7	0	326	6	333	5.4077	300.127	0.500749	0.98474	0.184196	0.847562	6	12	0	209	6	221	5.77693	212.784	0.534939	0.698159	0.232412	9.08901e-05	9	18	0	236	9	254	10.7992	304.778
At2g06570.1	834	722..834	At5g32775.1	723	228..341	5	7	0	132	5	139	4.89716	136.141	0.453473	0.495454	0.152525	2.89506e-11	6	7	0	208	6	215	5.4077	193.776	0.500749	0.705203	0.184196	0.000233611	7	12	0	181	7	193	6.73975	185.825	0.624096	0.676266	0.345628	5.96176e-05	9	18	0	211	9	229	10.7992	274.78
At2g06570.1	834	722..834	At5g32089.1	720	223..336	5	7	0	113	5	120	4.89716	117.532	0.453473	0.510158	0.152525	4.1461e-09	6	7	0	161	6	168	5.4077	151.416	0.500749	0.657233	0.184196	6.87686e-05	7	12	0	145	7	157	6.73975	151.163	0.624096	0.656137	0.345628	8.46988e-05	9	18	0	174	9	192	10.7992	230.383
At2g06570.1	834	722..825	At5g32430.2	603	221..324	5	7	0	185	5	192	4.89716	188.051	0.453473	0.488226	0.152525	1.12053e-15	6	7	0	406	6	413	5.4077	372.23	0.500749	0.966398	0.184196	0.641433	6	12	0	283	6	295	5.77693	284.032	0.534939	0.737417	0.232412	0.000156967	9	18	0	303	9	321	10.7992	385.172
At2g06570.1	834	722..834	At3g32020.2	609	216..329	5	7	0	240	5	247	4.89716	241.92	0.453473	0.806457	0.152525	0.0164338	6	7	0	344	6	351	5.4077	316.35	0.500749	1.05458	0.184196	0.525704	7	12	0	215	7	227	6.73975	218.561	0.624096	0.728588	0.345628	0.000544418	9	18	0	232	9	250	10.7992	299.978
At2g06570.1	834	722..821	At5g32420.2	606	224..323	5	7	0	310	5	317	4.89716	310.48	0.453473	0.604561	0.152525	7.88023e-12	6	7	0	571	6	578	5.4077	520.942	0.500749	1.01437	0.184196	0.827733	6	12	0	385	6	397	5.77693	382.24	0.534939	0.744291	0.232412	2.23002e-05	9	18	0	410	9	428	10.7992	513.563
At2g06570.1	834	722..828	At4g06575.1	615	220..327	5	7	0	225	5	232	4.89716	227.228	0.453473	0.73116	0.152525	0.00052283	6	7	0	369	6	376	5.4077	338.882	0.500749	1.09043	0.184196	0.286323	6	12	0	219	6	231	5.77693	222.412	0.534939	0.715662	0.232412	0.000213823	9	18	0	241	9	259	10.7992	310.778
At2g06570.1	834	722..828	At2g09953.1	618	131..237	5	7	0	129	5	136	4.89716	133.203	0.453473	0.606614	0.152525	8.73772e-06	6	7	0	214	6	221	5.4077	199.184	0.500749	0.907094	0.184196	0.326094	6	12	0	133	6	145	5.77693	139.609	0.534939	0.635789	0.232412	4.26439e-05	9	18	0	165	9	183	10.7992	219.584
At2g06570.1	834	722..828	At4g07939.1	663	162..269	5	7	0	137	5	144	4.89716	141.038	0.453473	0.833619	0.152525	0.123729	6	7	0	191	6	198	5.4077	178.454	0.500749	1.05477	0.184196	0.635969	6	12	0	125	6	137	5.77693	131.907	0.534939	0.779646	0.232412	0.0377171	9	18	0	123	9	141	10.7992	169.188
At2g06570.1	834	722..828	At2g09900.1	528	131..237	5	7	0	105	5	112	4.89716	109.696	0.453473	0.692578	0.152525	0.00413761	6	7	0	179	6	186	5.4077	167.639	0.500749	1.0584	0.184196	0.625666	6	12	0	91	6	103	5.77693	99.1706	0.534939	0.626122	0.232412	0.00034331	9	18	0	114	9	132	10.7992	158.389
At2g06570.1	834	722..828	At1g41726.1	627	279..386	5	7	0	232	5	239	4.89716	234.084	0.453473	0.809478	0.152525	0.0205081	6	7	0	362	6	369	5.4077	332.573	0.500749	1.15006	0.184196	0.0917316	6	12	0	217	6	229	5.77693	220.486	0.534939	0.762455	0.232412	0.00327244	9	18	0	223	9	241	10.7992	289.179
At2g06570.1	834	722..828	At1g36400.1	521	128..235	5	7	0	184	5	191	4.89716	187.072	0.453473	0.705449	0.152525	0.000400975	6	7	0	247	6	254	5.4077	228.926	0.500749	0.863282	0.184196	0.109258	6	12	0	171	6	183	5.77693	176.196	0.534939	0.664438	0.232412	4.06541e-05	9	18	0	203	9	221	10.7992	265.181
At2g06570.1	834	722..834	At5g32510.2	623	215..328	5	7	0	152	5	159	4.89716	155.73	0.453473	0.675959	0.152525	0.000248093	6	7	0	209	6	216	5.4077	194.677	0.500749	0.845014	0.184196	0.0889323	7	12	0	144	7	156	6.73975	150.2	0.624096	0.651957	0.345628	6.77496e-05	9	18	0	174	9	192	10.7992	230.383
At2g06570.1	834	722..825	At3g30700.1	621	228..331	5	7	0	320	5	327	4.89716	320.274	0.453473	0.617858	0.152525	3.83398e-11	6	7	0	597	6	604	5.4077	544.375	0.500749	1.05018	0.184196	0.44031	6	12	0	395	6	407	5.77693	391.868	0.534939	0.755973	0.232412	5.09961e-05	9	18	0	414	9	432	10.7992	518.363
At2g06570.1	834	722..825	At3g30690.1	621	228..331	5	7	0	334	5	341	4.89716	333.986	0.453473	0.650332	0.152525	2.62608e-09	6	7	0	615	6	622	5.4077	560.598	0.500749	1.09159	0.184196	0.163864	6	12	0	401	6	413	5.77693	397.645	0.534939	0.774287	0.232412	0.000208126	9	18	0	410	9	428	10.7992	513.563
At2g06580.1	2991	145..343	At2g06645.1	1264	1049..1247	2	23	1	1203	3	1226	2.9383	1200.78	1.22438	25.0181	0.885398	0	1	32	1	1203	2	1235	1.80257	1113.08	0.751123	23.1909	0.737084	3.91833e-51	1	32	0	4	1	36	0.962822	34.6616	0.401205	0.722168	0.470179	0.154534	2	32	0	8	2	40	2.39983	47.9965
At2g06645.1	1264	18..216	At2g06580.1	2991	2649..2847	4	7	0	23	4	30	3.91773	29.383	1.08834	0.612189	0.956642	0.040894	1	3	5	1485	6	1488	5.4077	1341.11	1.50225	27.9418	0.625194	3.91833e-51	0	4	0	32	0	36	0	34.6616	0	0.722168	0.0785597	0.154534	3	8	0	32	3	40	3.59974	47.9965
At2g06760.1	3614	2977..3183	At1g37015.1	381	103..309	5	82	0	48	5	130	4.89716	127.326	2.04063	0.797841	0.442264	0.0666082	9	141	0	71	9	212	8.11155	191.072	3.38005	1.19728	0.113666	0.104218	6	98	0	33	6	131	5.77693	126.13	2.40723	0.790343	0.312816	0.0555429	2	87	0	46	2	133	2.39983	159.589
At2g06760.1	3614	2977..3136	At4g06716.1	264	103..262	5	82	0	57	5	139	4.89716	136.141	2.04063	0.828168	0.442264	0.116556	9	141	0	81	9	222	8.11155	200.085	3.38005	1.21715	0.113666	0.0705627	6	98	0	42	6	140	5.77693	134.795	2.40723	0.81998	0.312816	0.0979378	2	87	0	50	2	137	2.39983	164.388
At2g06760.1	3614	2977..3285	At4g06710.1	411	103..411	10	82	0	67	10	149	9.79432	145.935	1.6325	0.800142	0.397825	0.0527667	21	141	0	99	21	240	18.9269	216.308	3.15472	1.18598	0.0141972	0.100411	10	98	0	64	10	162	9.62822	155.977	1.60482	0.855199	0.41718	0.164821	5	87	0	65	5	152	5.99957	182.387
At2g06760.1	3614	2971..3185	At3g30650.1	369	51..265	5	82	0	40	5	122	4.89716	119.491	2.04063	0.796662	0.442264	0.0735345	9	141	0	47	9	188	8.11155	169.441	3.38005	1.12969	0.113666	0.294738	6	98	0	47	6	145	5.77693	139.609	2.40723	0.930795	0.312816	0.552067	2	87	0	38	2	125	2.39983	149.989
At2g06760.1	3614	1965..2211	At4g07519.1	759	502..759	8	82	0	38	8	120	7.83546	117.532	0.384119	0.684967	0.0216906	0.00217119	25	141	0	79	25	220	22.5321	198.282	1.10459	1.15557	0.776669	0.180186	8	98	0	46	8	144	7.70257	138.646	0.377604	0.80802	0.0193109	0.0704987	17	87	0	56	17	143	20.3985	171.588
At2g06760.1	3614	1789..1976	At4g07519.1	759	290..478	3	82	0	36	3	118	2.9383	115.573	2.44876	0.673551	0.514187	0.00142963	2	141	0	75	2	216	1.80257	194.677	1.50225	1.13456	0.851747	0.244576	1	98	0	46	1	144	0.962822	138.646	0.802409	0.80802	0.83622	0.0704987	1	87	0	56	1	143	1.19991	171.588
At2g06760.1	3614	2763..2872	At4g06724.1	339	4..113	0	82	0	28	0	110	0	107.738	0	0.690675	0.181541	0.00416955	0	141	0	35	0	176	0	158.626	0	1.01691	0.157839	0.893555	2	98	0	43	2	141	1.92564	135.758	0.802409	0.870305	0.796092	0.251234	2	87	0	43	2	130	2.39983	155.989
At2g06760.1	3614	2700..2859	At3g33080.1	301	1..161	1	82	0	13	1	95	0.979432	93.0461	0.408126	0.80775	0.481402	0.139015	3	141	0	24	3	165	2.70385	148.712	1.12668	1.29099	0.968973	0.0462362	3	98	0	10	3	108	2.88847	103.985	1.20361	0.90271	0.90254	0.461141	2	87	0	9	2	96	2.39983	115.192
At2g06760.1	3614	3070..3211	At3g33080.1	301	160..301	5	82	0	13	5	95	4.89716	93.0461	2.04063	0.80775	0.442264	0.139015	7	141	0	24	7	165	6.30898	148.712	2.62893	1.29099	0.250068	0.0462362	6	98	0	10	6	108	5.77693	103.985	2.40723	0.90271	0.312816	0.461141	2	87	0	9	2	96	2.39983	115.192
At2g06760.1	3614	2969..3344	At2g06165.1	744	45..421	11	82	0	9	11	91	10.7738	89.1283	1.28268	0.707419	0.637535	0.0153869	23	141	0	15	23	156	20.7295	140.6	2.46798	1.11595	0.0309322	0.39079	11	98	0	25	11	123	10.591	118.427	1.26093	0.939965	0.664469	0.635449	7	87	0	18	7	105	8.3994	125.991
At2g06760.1	3614	3144..3346	At2g12850.1	2777	192..395	6	82	0	196	6	278	5.87659	272.282	0.979503	0.552112	0.94283	9.95663e-15	14	141	0	270	14	411	12.618	370.427	2.10314	0.751123	0.159311	4.1437e-05	5	98	0	362	5	460	4.81411	442.898	0.802409	0.898074	0.709098	0.112789	5	87	0	324	5	411	5.99957	493.164
At2g06760.1	3614	2821..3344	At4g07518.1	2695	6..545	15	82	0	65	15	147	14.6915	143.977	0.765236	0.769161	0.450437	0.0222353	26	141	0	88	26	229	23.4334	206.394	1.22058	1.10261	0.552817	0.351111	18	98	0	70	18	168	17.3308	161.754	0.90271	0.864133	0.750973	0.187713	16	87	0	69	16	156	19.1986	187.187
At2g06760.1	3614	1965..3344	At5g31999.1	2070	399..1804	67	82	1	979	68	1061	66.6014	1039.18	0.730331	2.88681	0.0590419	1.72009e-15	131	141	0	344	131	485	118.068	437.122	1.2947	1.21432	0.073311	0.00797678	85	98	0	227	85	325	81.8398	312.917	0.897431	0.869277	0.487869	0.0798318	76	87	0	213	76	300	91.1934	359.974
At2g06760.1	3614	1783..1976	At5g31999.1	2070	181..375	3	82	18	980	21	1062	20.5681	1040.16	0.685652	0.812427	0.199878	1.66686e-06	2	141	39	980	41	1121	36.9526	1010.34	1.23184	0.789137	0.425463	3.24364e-08	1	98	18	980	19	1078	18.2936	1037.92	0.609831	0.810681	0.101927	1.19374e-06	1	87	24	980	25	1067	29.9978	1280.31
At2g06760.1	3614	2225..3344	At5g34623.1	4842	2778..3925	27	82	20	981	47	1063	46.0333	1041.14	0.590213	0.812431	0.00551346	1.64912e-06	45	141	44	981	89	1122	80.2142	1011.24	1.02846	0.789101	0.875974	3.17811e-08	39	98	25	981	64	1079	61.6206	1038.88	0.790064	0.810674	0.178995	1.17887e-06	35	87	30	981	65	1068	77.9944	1281.51
At2g06760.1	3614	1970..2202	At5g34623.1	4842	2536..2779	8	82	7	982	15	1064	14.6915	1042.12	0.453473	0.812434	0.012257	1.63157e-06	24	141	14	982	38	1123	34.2488	1012.14	1.05714	0.789066	0.845018	3.1139e-08	8	98	11	982	19	1080	18.2936	1039.85	0.564658	0.810666	0.0542513	1.16418e-06	17	87	10	982	27	1069	32.3977	1282.71
At2g06760.1	3614	1777..1976	At5g34623.1	4842	677..876	3	82	1	983	4	1065	3.91773	1043.1	0.233215	0.812438	0.00542668	1.61421e-06	2	141	9	983	11	1124	9.91411	1013.04	0.590168	0.78903	0.185956	3.05099e-08	1	98	9	983	10	1081	9.62822	1040.81	0.573149	0.810658	0.175789	1.14967e-06	1	87	13	983	14	1070	16.7988	1283.91
At2g06760.1	3614	1789..1976	At5g34623.1	4842	2320..2507	3	82	1	984	4	1066	3.91773	1044.07	0.233215	0.812442	0.00542668	1.59704e-06	2	141	9	984	11	1125	9.91411	1013.94	0.590168	0.788995	0.185956	2.98935e-08	1	98	8	984	9	1082	8.6654	1041.77	0.515834	0.810651	0.117823	1.13535e-06	1	87	13	984	14	1071	16.7988	1285.11
At2g06760.1	3614	1965..2067	At5g34623.1	4842	900..1002	4	82	4	985	8	1067	7.83546	1045.05	0.93286	0.812445	0.870438	1.58005e-06	4	141	4	985	8	1126	7.21026	1014.84	0.858427	0.78896	0.740535	2.92896e-08	1	98	8	985	9	1083	8.6654	1042.74	1.03167	0.810643	0.980887	1.1212e-06	3	87	4	985	7	1072	8.3994	1286.31
At2g06760.1	3614	2568..3344	At4g08115.1	2867	1..793	16	82	2	986	18	1068	17.6298	1046.03	0.773292	0.812449	0.428743	1.56324e-06	30	141	3	986	33	1127	29.7423	1015.75	1.30458	0.788924	0.370316	2.86978e-08	20	98	2	986	22	1084	21.1821	1043.7	0.929105	0.810635	0.799539	1.10723e-06	16	87	3	986	19	1073	22.7984	1287.51
At2g06760.1	3614	2622..3345	At2g10280.1	7231	4204..4945	16	82	60	987	76	1069	74.4368	1047.01	0.633012	0.812452	0.00263148	1.54661e-06	30	141	126	987	156	1128	140.6	1016.65	1.19567	0.788889	0.167687	2.81179e-08	20	98	58	987	78	1085	75.1001	1044.66	0.638652	0.810628	0.00298676	1.09344e-06	16	87	82	987	98	1074	117.592	1288.71
At2g06760.1	3614	2354..2603	At2g10280.1	7231	3918..4167	2	82	34	988	36	1070	35.2596	1047.99	0.753464	0.812456	0.21828	1.53015e-06	3	141	53	988	56	1129	50.4718	1017.55	1.07854	0.788854	0.732771	2.75498e-08	9	98	37	988	46	1086	44.2898	1045.62	0.946431	0.81062	0.789582	1.07981e-06	13	87	26	988	39	1075	46.7966	1289.91
At2g06760.1	3614	3062..3344	At5g29030.1	4248	247..529	11	82	7	990	18	1072	17.6298	1049.95	1.83657	0.812463	0.156468	1.49777e-06	21	141	6	990	27	1131	24.3346	1019.35	2.53504	0.788784	0.0161979	2.64477e-08	11	98	7	990	18	1088	17.3308	1047.55	1.80542	0.810605	0.169711	1.05308e-06	7	87	1	990	8	1077	9.59931	1292.31
At2g06760.1	3614	1821..1976	At2g06130.1	2121	1625..1780	3	82	0	23	3	105	2.9383	102.84	1.22438	0.0789922	0.885398	0	1	141	0	29	1	170	0.901283	153.218	0.375562	0.117688	0.428246	3.91833e-51	1	98	1	998	2	1096	1.92564	1055.25	0.802409	0.810544	0.796092	9.52604e-07	1	87	1	998	2	1085	2.39983	1301.91
At2g06760.1	3614	2807..2958	At5g29030.1	4248	86..233	4	82	0	38	4	120	3.91773	117.532	0.362779	0.759304	0.0844333	0.0296501	3	141	0	58	3	199	2.70385	179.355	0.250374	1.15871	0.027669	0.194802	7	98	1	991	8	1089	7.70257	1048.51	0.713253	6.77383	0.479107	1.83436e-15	9	87	0	42	9	129	10.7992	154.789
At2g06760.1	3614	3090..3298	At2g10240.1	4884	246..452	10	82	0	38	10	120	9.79432	117.532	1.6325	0.765236	0.397825	0.0349204	19	141	0	52	19	193	17.1244	173.948	2.85427	1.13255	0.0295662	0.278587	10	98	0	27	10	125	9.62822	120.353	1.60482	0.783603	0.41718	0.0520757	5	87	0	41	5	128	5.99957	153.589
At2g06810.1	2265	1085..1721	At4g08115.1	2867	795..1436	54	139	5	1329	59	1468	57.7865	1437.81	0.587303	0.755999	0.00167213	1.12552e-14	77	184	6	1329	83	1513	74.8065	1363.64	0.760283	0.717003	0.0774704	2.28455e-20	51	363	5	1329	56	1692	53.918	1629.09	0.547987	0.856578	0.000452185	9.66504e-06	73	256	9	1329	82	1585	98.3929	1901.86
At2g06810.1	2265	606..1725	At3g30587.1	2664	750..1861	127	139	98	1328	225	1467	220.372	1436.83	0.456858	0.755961	5.31485e-22	1.13565e-14	174	184	139	1328	313	1512	282.102	1362.74	0.58483	0.716981	8.40021e-13	2.33092e-20	343	363	150	1328	493	1691	474.671	1628.13	0.984049	0.856612	0.807259	9.77723e-06	235	256	167	1328	402	1584	482.365	1900.66
At2g06860.1	2817	2377..2597	At4g08760.1	1566	385..600	8	90	0	155	8	245	7.83546	239.961	0.653002	0.812934	0.365438	0.0216724	14	133	0	207	14	340	12.618	306.436	1.05157	1.03814	0.935995	0.660494	16	118	0	264	16	382	15.4051	367.798	1.28385	1.24602	0.560185	0.00691301	10	75	0	171	10	246	11.9991	295.179
At2g06860.1	2817	2377..2594	At4g08750.1	1386	919..1131	8	90	0	215	8	305	7.83546	298.727	0.725558	0.905298	0.502206	0.230305	13	133	0	267	13	400	11.7167	360.513	1.08496	1.09254	0.88591	0.260842	16	118	0	269	16	387	15.4051	372.612	1.42651	1.12921	0.414912	0.123934	9	75	0	200	9	275	10.7992	329.976
At2g06860.1	2817	2364..2627	At4g04655.1	7527	2315..2573	12	90	12	738	24	828	23.5064	810.97	0.529461	0.831312	0.0140805	0.000183884	16	133	25	738	41	871	36.9526	785.017	0.832326	0.804709	0.410493	8.64044e-06	18	118	17	738	35	856	33.6988	824.175	0.759036	0.844849	0.239314	0.000580399	10	75	27	738	37	813	44.3968	975.53
At2g06860.1	2817	2377..2627	At1g41797.1	3471	2738..2983	12	90	1	739	13	829	12.7326	811.949	0.884273	0.831294	0.74406	0.000181899	16	133	1	739	17	872	15.3218	785.919	1.06409	0.804643	0.899182	8.46838e-06	18	118	5	739	23	857	22.1449	825.138	1.53795	0.844797	0.235505	0.000573318	10	75	2	739	12	814	14.399	976.73
At2g06860.1	2817	2470..2626	At2g12530.1	297	1..157	9	90	0	66	9	156	8.81489	152.791	1.83657	1.09772	0.336586	0.451928	7	133	0	92	7	225	6.30898	202.789	1.31447	1.45692	0.716978	0.000856415	7	118	0	57	7	175	6.73975	168.494	1.40422	1.21053	0.632879	0.111153	4	75	0	41	4	116	4.79965	139.19
At2g06902.1	1187	942..1074	At3g30749.1	8989	7166..7298	10	12	35	829	45	841	44.0744	823.702	0.655917	0.81047	0.0343317	1.59461e-05	29	33	66	829	95	862	85.6219	776.906	1.27423	0.764425	0.152575	2.94574e-08	10	11	40	829	50	840	48.1411	808.77	0.716437	0.795778	0.0854154	2.74761e-06	14	18	42	829	56	847	67.1952	1016.33
At2g06902.1	1187	942..1076	At3g30716.1	6998	3143..3277	10	12	1	830	11	842	10.7738	824.682	0.561173	0.810477	0.137442	1.57752e-05	29	33	1	830	30	863	27.0385	777.807	1.40836	0.76441	0.280054	2.88466e-08	10	11	0	251	10	262	9.62822	252.259	0.501506	0.247914	0.0834131	0.00175157	14	18	2	830	16	848	19.1986	1017.53
At2g06902.1	1187	942..1076	At3g43358.1	3168	1797..1931	10	12	0	107	10	119	9.79432	116.552	0.544168	0.11441	0.133167	4.03153e-171	29	33	0	213	29	246	26.1372	221.716	1.45217	0.21764	0.250887	1.0076e-120	10	11	1	831	11	842	10.591	810.696	0.588433	0.795793	0.17859	2.67933e-06	14	18	1	831	15	849	17.9987	1018.73
At2g06902.1	1187	942..1076	At4g06692.1	6081	233..367	10	12	0	156	10	168	9.79432	164.545	0.544168	0.16133	0.133167	7.4784e-143	29	33	1	832	30	865	27.0385	779.61	1.50225	0.764378	0.205441	2.76628e-08	10	11	1	832	11	843	10.591	811.659	0.588433	0.795801	0.17859	2.64584e-06	14	18	1	832	15	850	17.9987	1019.93
At2g06902.1	1187	942..1076	At3g42935.1	2305	466..600	10	12	0	279	10	291	9.79432	285.015	0.583037	0.548567	0.189947	1.07524e-15	29	33	0	478	29	511	26.1372	460.556	1.5559	0.886429	0.180254	0.0647316	10	11	0	492	10	503	9.62822	484.299	0.573149	0.932129	0.175789	0.28228	14	18	0	415	14	433	16.7988	519.563
At2g06902.1	1187	942..1076	At2g12780.1	2817	1993..2127	10	12	26	834	36	846	35.2596	828.6	0.544168	0.810504	0.00423564	1.51095e-05	29	33	34	834	63	867	56.7808	781.412	0.87631	0.764347	0.468724	2.65276e-08	10	11	36	834	46	845	44.2898	813.584	0.683534	0.795817	0.0569358	2.5801e-06	14	18	40	834	54	852	64.7953	1022.33
At2g06902.1	1187	943..1076	At1g42380.1	2287	246..378	10	12	2	836	12	848	11.7532	830.558	0.489751	0.810517	0.0475594	1.47874e-05	29	33	3	836	32	869	28.8411	783.215	1.2018	0.764316	0.538421	2.54391e-08	10	11	16	836	26	847	25.0334	815.51	1.04313	0.795832	0.905416	2.51601e-06	14	18	6	836	20	854	23.9983	1024.73
At2g06902.1	1187	942..1073	At5g34863.1	4041	3596..3727	10	12	1	835	11	847	10.7738	829.579	0.598585	0.810511	0.193482	1.49476e-05	29	33	2	835	31	868	27.9398	782.314	1.55232	0.764332	0.166931	2.59777e-08	10	11	1	835	11	846	10.591	814.547	0.588433	0.795824	0.17859	2.54785e-06	14	18	1	835	15	853	17.9987	1023.53
At2g06914.1	477	232..369	At3g33064.1	269	129..267	4	13	5	840	9	853	8.81489	835.456	0.333921	0.806794	0.00376411	8.78882e-06	7	16	10	840	17	856	15.3218	771.498	0.580413	0.745031	0.0892834	1.09911e-09	9	16	7	840	16	856	15.4051	824.175	0.58357	0.795901	0.0986865	2.24676e-06	8	23	14	840	22	863	26.3981	1035.53
At2g06917.1	588	1..172	At3g31359.1	5943	5248..5419	26	45	6	841	32	886	31.3418	867.777	0.637075	0.801773	0.0546537	3.02289e-06	30	49	19	841	49	890	44.1629	802.142	0.897684	0.74113	0.59905	2.39674e-10	25	42	8	841	33	883	31.7731	850.172	0.645842	0.785507	0.0602364	3.44071e-07	36	61	5	841	41	902	49.1965	1082.32
At2g07540.1	4089	54..210	At5g32592.1	3643	2336..2492	1	3	0	72	1	75	0.979432	73.4574	0.136042	0.0823942	0.0359481	1.1316e-170	0	4	3	736	3	740	2.70385	666.949	0.375562	0.74809	0.159073	2.37916e-08	2	13	4	736	6	749	5.77693	721.153	0.802409	0.808889	0.686099	4.24061e-05	3	7	3	736	6	743	7.19948	891.536
At2g07540.1	4089	38..210	At2g06260.1	2234	1631..1802	1	3	0	90	1	93	0.979432	91.0872	0.272084	0.542225	0.26127	3.61352e-06	0	4	2	737	2	741	1.80257	667.851	0.500749	3.97559	0.443141	3.91833e-51	2	13	0	123	2	136	1.92564	130.944	0.534939	0.779483	0.494724	0.0382477	3	7	0	133	3	140	3.59974	167.988
At2g07682.1	4888	3338..3892	AtMg00870.1	555	1..555	4	21	0	4	4	25	3.91773	24.4858	0.816252	0.295744	0.754397	2.48711e-08	6	25	0	6	6	31	5.4077	27.9398	1.12668	0.337461	0.90678	1.49606e-07	13	131	0	13	13	144	12.5167	138.646	2.60783	1.67459	0.0895207	0.000328601	4	65	0	4	4	69	4.79965	82.794
At2g07682.1	4888	953..1316	AtMg00840.1	366	1..366	1	21	0	1	1	22	0.979432	21.5475	0.102032	0.245994	0.00890768	2.73953e-10	1	25	0	1	1	26	0.901283	23.4334	0.0938904	0.267523	0.00603556	5.56183e-10	10	131	0	10	10	141	9.62822	135.758	1.00301	1.54986	0.977928	0.00206855	8	65	0	8	8	73	9.59931	87.5937
At2g07686.1	2013	915..1217	AtMg00740.1	303	1..303	0	5	0	0	0	5	0	4.89716	0	0.16325	0.181541	1.87302e-05	2	8	0	2	2	10	1.80257	9.01283	0.751123	0.300449	0.737084	0.000707109	3	27	0	3	3	30	2.88847	28.8847	1.20361	0.962891	0.90254	0.874661	2	23	0	2	2	25	2.39983	29.9978
At2g07693.1	1421	431..766	AtMg01290.1	336	1..336	0	6	0	0	0	6	0	5.87659	0	0.204063	0.0164786	0.000103692	1	5	0	1	1	6	0.901283	5.4077	0.150225	0.187781	0.0551372	3.95645e-05	3	20	0	3	3	23	2.88847	22.1449	0.481445	0.768975	0.316952	0.362827	5	19	0	5	5	24	5.99957	28.7979
At2g07697.1	3461	407..709	AtMg01240.1	303	1..303	2	15	0	1	2	16	1.95886	15.6709	#DIV/0!	0.174134	0.333812	2.15585e-13	0	13	0	0	0	13	0	11.7167	#DIV/0!	0.130195	0.857876	2.54675e-16	5	85	0	1	5	86	4.81411	82.8027	#DIV/0!	0.920096	0.0583324	0.591847	0	75	0	0	0	75	0	89.9935
At2g07737.1	982	104..487	AtMg00320.1	384	1..384	1	1	1	1076	2	1077	1.95886	1054.85	0.544168	0.813232	0.508597	1.58982e-06	1	2	1	1076	2	1078	1.80257	971.583	0.500749	0.749039	0.443141	2.02122e-11	8	15	8	1076	16	1091	15.4051	1050.44	4.27952	0.809832	0.0111251	9.03502e-07	2	5	1	1076	3	1081	3.59974	1297.11
At2g07749.1	2124	1844..2124	AtMg01100.1	318	1..281	4	19	0	4	4	23	3.91773	22.5269	0.544168	0.276085	0.345553	8.99834e-09	3	14	0	3	3	17	2.70385	15.3218	0.375562	0.187781	0.159073	3.06033e-12	1	64	0	1	1	65	0.962822	62.5834	0.133735	0.767009	0.0338513	0.12492	6	62	0	6	6	68	7.19948	81.5941
At2g07749.1	2124	1922..2031	At2g07798.1	1480	1371..1480	0	19	0	11	0	30	0	29.383	0	0.257764	0.403949	1.81721e-12	2	14	0	23	2	37	1.80257	33.3475	1.50225	0.292543	0.851747	1.54744e-11	0	64	0	52	0	116	0	111.687	0	0.979784	0.396383	0.87506	1	62	0	33	1	95	1.19991	113.992
At2g07777.1	789	452..764	AtMg00050.1	396	71..383	5	7	0	4	5	11	4.89716	10.7738	0.131654	0.136042	3.84428e-07	1.34563e-13	3	7	0	8	3	15	2.70385	13.5192	0.0726893	0.17071	4.5035e-09	1.25211e-12	43	73	0	20	43	93	41.4013	89.5424	1.11302	1.13067	0.663537	0.452676	31	54	0	12	31	66	37.1973	79.1943
At2g07791.1	2472	2224..2377	At3g30716.1	6998	1939..2093	8	30	2	1010	10	1040	9.79432	1018.61	0.627886	2.67793	0.265753	0	16	58	1	1010	17	1068	15.3218	962.57	0.982238	2.5306	0.934565	3.91833e-51	14	51	1	1010	15	1061	14.4423	1021.55	0.925857	2.68567	0.821006	0.00175157	13	45	0	272	13	317	15.5989	380.373
At2g07791.1	2472	2221..2399	At3g30716.1	6998	3119..3298	8	30	2	1009	10	1039	9.79432	1017.63	0.627886	2.67535	0.265753	0	16	58	1	1009	17	1067	15.3218	961.669	0.982238	2.52823	0.934565	3.91833e-51	14	51	1	1009	15	1060	14.4423	1020.59	0.925857	2.68313	0.821006	0.00175157	13	45	0	272	13	317	15.5989	380.373
At2g07791.1	2472	1902..2399	At3g42935.1	2305	122..621	12	30	168	1005	180	1035	176.298	1013.71	0.472429	0.804592	2.76332e-16	6.98546e-07	25	58	261	1005	286	1063	257.767	958.064	0.690744	0.760423	6.23446e-06	3.26744e-10	20	51	366	1005	386	1056	371.649	1016.74	0.995916	0.806994	0.952776	8.78658e-07	23	45	288	1005	311	1050	373.173	1259.91
At2g07791.1	2472	2014..2472	At4g06692.1	6081	1..462	12	30	2	1006	14	1036	13.7121	1014.69	0.496849	0.804603	0.0365033	6.91164e-07	24	58	2	1006	26	1064	23.4334	958.965	0.849096	0.760414	0.554862	3.19999e-10	21	51	4	1006	25	1057	24.0705	1017.7	0.872184	0.80699	0.625552	8.67702e-07	22	45	1	1006	23	1051	27.598	1261.11
At2g07791.1	2472	861..986	At2g06110.1	2931	1..126	2	30	1	1008	3	1038	2.9383	1016.65	0.272084	0.804625	0.0402647	6.76635e-07	0	58	8	1008	8	1066	7.21026	960.768	0.667665	0.760396	0.395674	3.06923e-10	3	51	8	1008	11	1059	10.591	1019.63	0.980722	0.806981	0.940847	8.46199e-07	1	45	8	1008	9	1053	10.7992	1263.51
At2g07791.1	2472	2244..2406	At2g12780.1	2817	1992..2155	8	30	2	1011	10	1041	9.79432	1019.59	0.480148	0.804658	0.0621018	6.55412e-07	15	58	2	1011	17	1069	15.3218	963.471	0.751123	0.76037	0.39467	2.88306e-10	14	51	5	1011	19	1062	18.2936	1022.52	0.89681	0.806968	0.730256	8.14942e-07	13	45	4	1011	17	1056	20.3985	1267.11
At2g07791.1	2472	2234..2472	At1g42380.1	2287	234..472	9	30	0	61	9	91	8.81489	89.1283	0.524734	0.530564	0.128071	1.82826e-06	17	58	0	101	17	159	15.3218	143.304	0.912078	0.853061	0.77666	0.168643	16	51	0	106	16	157	15.4051	151.163	0.917039	0.899845	0.796186	0.360993	14	45	0	95	14	140	16.7988	167.988
At2g07798.1	1480	1..110	At2g07749.1	2124	94..203	0	11	2	1614	2	1625	1.95886	1591.58	0.272084	0.805349	0.0988079	6.09114e-10	2	23	1	1614	3	1637	2.70385	1475.4	0.375562	0.746563	0.159073	6.12434e-17	0	52	2	1614	2	1666	1.92564	1604.06	0.26747	0.811666	0.0935932	1.97258e-09	1	33	5	1614	6	1647	7.19948	1976.26
At2g07811.1	1304	502..827	AtMg00050.1	396	71..396	8	639	0	4	8	643	7.83546	629.775	0.192059	1.19014	2.06878e-06	0.0047546	9	504	0	8	9	512	8.11155	461.457	0.198827	0.872052	1.52415e-06	0.0350468	45	456	0	20	45	476	43.327	458.303	1.06201	0.866092	0.805144	0.029579	34	429	0	12	34	441	40.7971	529.162
At2g07880.1	522	378..520	At3g30416.1	5515	92..234	115	134	2	1264	117	1398	114.594	1369.25	1.03806	0.818594	0.796296	1.25615e-07	160	193	1	1264	161	1457	145.107	1313.17	1.31447	0.785069	0.035889	1.1377e-10	95	130	1	1264	96	1394	92.4309	1342.17	0.837297	0.802409	0.221526	6.34185e-09	90	130	2	1264	92	1394	110.392	1672.68
At2g07880.1	522	366..522	At3g31359.1	5943	5642..5798	125	134	1	1263	126	1397	123.408	1368.27	0.93498	2.44177	0.601458	0	179	193	1	1263	180	1456	162.231	1312.27	1.22911	2.34183	0.088656	3.91833e-51	106	130	0	370	106	500	102.059	481.411	0.773231	0.85911	0.0583164	0.0182805	110	130	0	337	110	467	131.99	560.36
At2g07880.1	522	378..515	At3g33064.1	269	129..267	112	134	0	11	112	145	109.696	142.018	1.05081	0.763591	0.736487	0.0193974	156	193	0	25	156	218	140.6	196.48	1.34684	1.05642	0.0254062	0.608361	91	130	0	16	91	146	87.6168	140.572	0.839302	0.755818	0.240403	0.0150735	87	130	0	25	87	155	104.392	185.987
At2g07981.1	1242	581..682	At5g31770.1	537	10..111	506	5222	0	1406	506	6628	495.593	6491.68	0.517573	0.83041	5.36563e-32	1.89547e-26	1038	7713	0	2191	1038	9904	935.532	8926.31	0.977025	1.14185	0.618664	1.26212e-15	657	5243	0	1713	657	6956	632.574	6697.39	0.66063	0.856724	2.90874e-15	3.30217e-19	798	4972	0	1543	798	6515	957.531	7817.44
At2g09820.1	4208	1250..1378	At5g31927.1	4554	4406..4544	6	334	2	1118	8	1452	7.83546	1422.14	0.653002	0.783343	0.365438	3.02748e-11	6	566	1	1118	7	1684	6.30898	1517.76	0.525786	0.836016	0.186986	4.47944e-07	4	438	4	1118	8	1556	7.70257	1498.15	0.641927	0.825214	0.345807	1.06053e-07	7	395	3	1118	10	1513	11.9991	1815.47
At2g09820.1	4208	2786..2971	At5g33381.1	5292	4500..4680	26	334	1	1116	27	1450	26.4447	1420.18	1.00176	1.73289	0.989526	0	61	566	0	336	61	902	54.9783	812.957	2.08266	0.991967	0.00226488	0.869937	27	438	0	251	27	689	25.9962	663.384	0.984775	0.809458	0.941343	9.11477e-05	22	395	0	288	22	683	26.3981	819.541
At2g09820.1	4208	2597..2960	At5g30942.1	5569	1..352	82	334	1	1112	83	1446	81.2929	1416.26	0.826207	0.783212	0.218268	3.21618e-11	130	566	1	1112	131	1678	118.068	1512.35	1.19997	0.836354	0.198445	4.99565e-07	77	438	3	1112	80	1550	77.0257	1492.37	0.782838	0.825305	0.11812	1.14169e-07	77	395	5	1112	82	1507	98.3929	1808.27
At2g09820.1	4208	2854..2973	At5g29041.1	1173	1..121	22	334	0	39	22	373	21.5475	365.328	1.05633	0.691959	0.884017	1.56672e-07	50	566	0	81	50	647	45.0641	583.13	2.20919	1.10449	0.00336766	0.108176	25	438	0	46	25	484	24.0705	466.006	1.18001	0.88265	0.617676	0.0579351	17	395	0	45	17	440	20.3985	527.962
At2g09820.1	4208	2185..2394	At1g36550.1	1062	1..210	25	334	0	52	25	386	24.4858	378.061	0.566842	0.674675	0.0278248	9.54164e-09	50	566	0	138	50	704	45.0641	634.503	1.04323	1.13231	0.863484	0.0371985	37	438	0	64	37	502	35.6244	483.336	0.824698	0.862547	0.404931	0.0214381	36	395	0	72	36	467	43.1969	560.36
At2g09820.1	4208	2854..2960	At2g11080.1	603	2..108	22	334	0	3	22	337	21.5475	330.069	1.05633	0.680884	0.884017	1.74062e-07	50	566	0	19	50	585	45.0641	527.251	2.20919	1.08764	0.00336766	0.19533	25	438	0	1	25	439	24.0705	422.679	1.18001	0.871925	0.617676	0.0467099	17	395	0	9	17	404	20.3985	484.765
At2g09820.1	4208	2735..2971	At4g06483.1	1452	1..238	57	334	0	73	57	407	55.8276	398.629	0.930528	0.652681	0.702241	1.16717e-10	103	566	0	199	103	765	92.8321	689.481	1.54731	1.1289	0.0103957	0.0338999	52	438	0	122	52	560	50.0667	539.18	0.834506	0.882808	0.35678	0.0417401	50	395	0	114	50	509	59.9957	610.756
At2g09820.1	4208	1691..1839	At3g33064.1	269	118..267	11	335	0	11	11	346	10.7738	338.884	0.690675	0.666093	0.362233	1.81801e-08	10	568	0	25	10	593	9.01283	534.461	0.577787	1.05051	0.187438	0.441689	9	443	0	16	9	459	8.6654	441.935	0.555514	0.868646	0.172075	0.0364955	13	399	0	25	13	424	15.5989	508.763
At2g09820.1	4208	2613..2971	At3g32023.1	1137	1..358	82	334	0	28	82	362	80.3134	354.554	0.869256	0.691998	0.373765	2.39423e-07	130	566	0	38	130	604	117.167	544.375	1.26813	1.06248	0.0992082	0.340281	77	438	0	30	77	468	74.1373	450.601	0.802409	0.879455	0.170321	0.0547916	77	395	0	32	77	427	92.3933	512.363
At2g09820.1	4208	2775..2971	At3g30830.1	1986	1..196	27	334	0	29	27	363	26.4447	355.534	1.00176	0.638577	0.989526	1.25198e-10	62	566	0	64	62	630	55.8795	567.808	2.1168	1.01984	0.00172513	0.752461	27	438	0	88	27	526	25.9962	506.444	0.984775	0.909628	0.941343	0.136418	22	395	0	69	22	464	26.3981	556.76
At2g09850.1	3207	2292..2434	At3g30766.1	564	17..159	1	27	0	86	1	113	0.979432	110.676	0.816252	0.549027	0.848765	6.13532e-07	2	43	0	154	2	197	1.80257	177.553	1.50225	0.880781	0.851747	0.224582	0	69	0	100	0	169	0	162.717	0	0.807185	0.396383	0.0489984	1	44	0	124	1	168	1.19991	201.585
At2g09850.1	3207	2301..2434	At2g12870.1	2065	2..135	1	27	0	4	1	31	0.979432	30.3624	0.816252	0.414817	0.848765	3.94359e-05	2	43	0	2	2	45	1.80257	40.5577	1.50225	0.554107	0.851747	0.00245012	0	69	0	24	0	93	0	89.5424	0	1.22335	0.396383	0.224555	1	44	0	17	1	61	1.19991	73.1947
At2g09850.1	3207	1406..2434	At2g15060.1	3760	2417..3446	19	27	7	1131	26	1158	25.4652	1134.18	0.482331	0.804443	0.00269807	1.49755e-07	32	43	6	1131	38	1174	34.2488	1058.11	0.648697	0.750484	0.0495179	3.74993e-12	47	69	11	1131	58	1200	55.8437	1155.39	1.05772	0.819482	0.791077	1.25391e-06	36	44	8	1131	44	1175	52.7962	1409.9
At2g09850.1	3207	1497..1813	At4g06528.1	3216	2403..2720	14	27	0	13	14	40	13.7121	39.1773	0.879041	0.535247	0.724163	0.00187047	16	43	0	16	16	59	14.4205	53.1757	0.924459	0.726496	0.809689	0.078991	20	69	0	14	20	83	19.2564	79.9142	1.23448	1.0918	0.575975	0.611796	13	44	0	17	13	61	15.5989	73.1947
At2g09850.1	3207	1497..1813	At2g11780.1	3289	762..1079	14	27	4	1134	18	1161	17.6298	1137.12	0.979503	0.804473	0.935073	1.45075e-07	16	43	4	1134	20	1177	18.0257	1060.81	1.0015	0.750486	0.977953	3.52295e-12	20	69	6	1134	26	1203	25.0334	1158.27	1.39084	0.819438	0.320854	1.20792e-06	13	44	2	1134	15	1178	17.9987	1413.5
At2g09850.1	3207	1555..1769	At4g06589.1	5163	4593..4808	4	27	0	29	4	56	3.91773	54.8482	0.653002	0.593638	0.520642	0.00276989	4	43	0	33	4	76	3.60513	68.4975	0.600899	0.741368	0.437269	0.0634147	9	69	0	44	9	113	8.6654	108.799	1.44434	1.17756	0.546393	0.272614	5	44	0	33	5	77	5.99957	92.3933
At2g09850.1	3207	1497..1769	At4g06504.1	1638	1349..1623	13	27	1	1136	14	1163	13.7121	1139.08	0.672208	0.804493	0.268043	1.42037e-07	15	43	11	1136	26	1179	23.4334	1062.61	1.14878	0.750487	0.680651	3.37933e-12	20	69	0	22	20	91	19.2564	87.6168	0.944011	0.0618807	0.844878	0.00175157	12	44	5	1136	17	1180	20.3985	1415.9
At2g09850.1	3207	1239..1338	At3g32033.1	2430	2329..2428	1	27	0	23	1	50	0.979432	48.9716	0.408126	0.485864	0.481402	3.83648e-05	2	43	1	1139	3	1182	2.70385	1065.32	1.12668	10.5694	0.968973	3.91833e-51	0	69	1	1139	1	1208	0.962822	1163.09	0.401205	11.5394	0.470179	0.00175157	2	44	0	40	2	84	2.39983	100.793
At2g09850.1	3207	1230..1349	At5g34431.1	2787	268..387	1	27	0	118	1	145	0.979432	142.018	0.272084	0.100643	0.26127	0	2	43	0	205	2	248	1.80257	223.518	0.500749	0.1584	0.443141	3.91833e-51	0	69	0	182	0	251	0	241.668	0	0.171262	0.0785597	0.00175157	2	44	1	1132	3	1176	3.59974	1411.1
At2g09865.1	1020	403..653	At3g42300.1	804	19..269	1	2	2	1141	3	1143	2.9383	1119.49	0.306095	0.813406	0.0705047	7.85236e-07	1	6	2	1141	3	1147	2.70385	1033.77	0.281671	0.751123	0.0506695	7.69423e-12	0	3	9	1141	9	1144	8.6654	1101.47	0.90271	0.80031	0.811803	9.95763e-08	1	6	7	1141	8	1147	9.59931	1376.3
At2g09870.1	4908	4562..4706	At5g32580.1	6111	5967..6111	0	123	0	64	0	187	0	183.154	0	0.615481	0.403949	4.56476e-07	1	217	0	103	1	320	0.901283	288.411	0.751123	0.969191	0.788249	0.705965	0	160	0	72	0	232	0	223.375	0	0.750641	0.396383	0.0016734	1	158	0	90	1	248	1.19991	297.579
At2g09900.1	528	292..398	At2g06570.1	834	7..113	4	105	0	7	4	112	3.91773	109.696	0.362779	0.692578	0.0844333	0.00413761	6	179	0	7	6	186	5.4077	167.639	0.500749	1.0584	0.184196	0.625666	6	91	0	12	6	103	5.77693	99.1706	0.534939	0.626122	0.232412	0.00034331	9	114	0	18	9	132	10.7992	158.389
At2g09900.1	528	292..528	At3g30416.1	5515	7..243	95	105	5	1204	100	1309	97.9432	1282.08	0.808171	0.810678	0.130089	7.62213e-08	158	179	1	1204	159	1383	143.304	1246.47	1.18246	0.788166	0.190285	6.69395e-10	73	91	2	1204	75	1295	72.2116	1246.85	0.595848	0.788407	0.000623508	1.25832e-09	98	114	3	1204	101	1318	121.191	1581.49
At2g09910.1	2958	2230..2721	At4g20490.1	3309	184..679	7	50	3	970	10	1020	9.79432	999.021	0.816252	0.81866	0.638087	6.39221e-06	8	63	1	970	9	1033	8.11155	931.025	0.676011	0.76294	0.384416	9.58037e-10	8	57	8	970	16	1027	15.4051	988.818	1.28385	0.810299	0.560185	2.017e-06	4	47	6	970	10	1017	11.9991	1220.31
At2g09953.1	618	1..110	At3g31359.1	5943	5248..5357	19	129	6	966	25	1095	24.4858	1072.48	0.453473	0.790271	0.00119198	2.84895e-08	28	214	19	966	47	1180	42.3603	1063.51	0.784506	0.783665	0.240518	4.9642e-09	36	133	8	966	44	1099	42.3642	1058.14	0.784578	0.779706	0.249543	4.29735e-09	40	165	5	966	45	1131	53.9961	1357.1
At2g09953.1	618	382..488	At2g06570.1	834	7..113	13	129	0	7	13	136	12.7326	133.203	0.505299	0.606614	0.0502595	8.73772e-06	11	214	0	7	11	221	9.91411	199.184	0.393445	0.907094	0.0100732	0.326094	12	133	1	965	13	1098	12.5167	1057.18	0.496729	4.81445	0.044585	4.70761e-16	21	165	0	18	21	183	25.1982	219.584
At2g09953.1	618	382..618	At3g30416.1	5515	7..243	101	129	1	964	102	1093	99.9021	1070.52	0.736794	0.790225	0.0250217	2.90844e-08	163	214	2	964	165	1178	148.712	1061.71	1.09677	0.783723	0.456012	5.17207e-09	78	133	1	964	79	1097	76.0629	1056.22	0.560976	0.779666	6.86967e-05	4.40359e-09	109	165	4	964	113	1129	135.59	1354.7
At2g10080.1	2026	1599..1724	At2g06110.1	2931	1..126	5	29	0	42	5	71	4.89716	69.5397	0.816252	0.0413957	0.730748	0	4	46	0	61	4	107	3.60513	96.4373	0.600899	0.0574073	0.437269	0.00295216	4	37	0	79	4	116	3.85129	111.687	0.641927	0.0664853	0.502836	0	4	28	1	1372	5	1400	5.99957	1679.88
At2g10175.1	369	107..369	At5g32487.1	2547	2098..2360	11	11	33	963	44	974	43.095	953.967	0.748231	0.810428	0.16288	3.4034e-06	7	7	44	963	51	970	45.9654	874.244	0.798068	0.742701	0.257763	5.32734e-11	19	21	42	963	61	984	58.7321	947.417	1.01973	0.804863	0.930896	1.52169e-06	17	18	31	963	48	981	57.5959	1177.12
At2g10180.1	6103	5807..5951	At5g32580.1	6111	5967..6111	6	279	0	64	6	343	5.87659	335.945	0.445229	0.215034	0.106338	1.4389e-177	11	470	0	103	11	573	9.91411	516.435	0.751123	0.330563	0.488573	5.68579e-119	8	379	1	978	9	1357	8.6654	1306.55	0.656517	0.836305	0.34471	4.146e-06	10	324	1	978	11	1302	13.199	1562.29
At2g10190.1	6574	3703..3859	At4g07563.1	3024	2868..3024	0	376	0	41	0	417	0	408.423	#DIV/0!	0.4933	0.898831	3.66645e-31	0	603	0	80	0	683	0	615.576	#DIV/0!	0.743503	0.857876	4.13019e-08	0	711	0	62	0	773	0	744.261	#DIV/0!	0.898931	0.890374	0.0418582	0	604	0	86	0	690	0	827.94
At2g10190.1	6574	3704..3912	At3g30330.1	5037	1328..1536	0	376	0	153	0	529	0	518.12	#DIV/0!	0.447923	0.898831	1.97572e-52	0	603	0	262	0	865	0	779.61	#DIV/0!	0.673985	0.857876	3.48973e-17	0	711	2	1242	2	1953	1.92564	1880.39	#DIV/0!	1.62563	0.341562	5.42806e-15	0	604	0	360	0	964	0	1156.72
At2g10190.1	6574	3891..4937	At3g30330.1	5037	1563..2609	118	376	23	1241	141	1617	138.1	1583.74	0.325117	0.715382	6.34659e-33	7.12157e-23	177	603	107	1241	284	1844	255.964	1661.97	0.602596	0.750716	1.71283e-10	3.48239e-18	454	711	107	1241	561	1952	540.143	1879.43	1.27161	0.848945	0.000369466	4.69449e-07	309	604	45	1241	354	1845	424.769	2213.84
At2g10190.1	6574	4914..5224	At2g11680.1	2478	667..977	38	376	0	79	38	455	37.2184	445.642	0.5744	0.493876	0.00825355	1.00622e-33	50	603	0	126	50	729	45.0641	657.035	0.695484	0.72815	0.0631906	1.07056e-09	24	711	0	140	24	851	23.1077	819.361	0.356626	0.908045	1.15445e-05	0.0538527	54	604	0	148	54	752	64.7953	902.335
At2g10190.1	6574	4377..4937	At2g11680.1	2478	76..638	18	376	0	79	18	455	17.6298	445.642	0.272084	0.493876	2.51363e-07	1.00622e-33	37	603	0	126	37	729	33.3475	657.035	0.514658	0.72815	0.00163926	1.07056e-09	53	711	0	140	53	851	51.0295	819.361	0.78755	0.908045	0.214384	0.0538527	54	604	0	148	54	752	64.7953	902.335
At2g10190.1	6574	4962..5181	At4g06565.1	1950	1660..1881	0	376	0	16	0	392	0	383.937	0	0.511136	2.74224e-05	3.20698e-26	5	603	0	25	5	628	4.50641	566.006	0.288894	0.753523	0.0131464	5.58466e-07	6	711	0	22	6	733	5.77693	705.748	0.370343	0.939562	0.0385323	0.250973	13	604	0	22	13	626	15.5989	751.146
At2g10190.1	6574	4747..4937	At2g10230.1	2577	2..192	10	376	0	46	10	422	9.79432	413.32	0.209295	0.505071	8.32288e-07	3.21111e-29	26	603	0	86	26	689	23.4334	620.984	0.500749	0.758833	0.00565355	3.34504e-07	31	711	0	71	31	782	29.8475	752.927	0.637812	0.920064	0.0602366	0.111477	39	604	0	78	39	682	46.7966	818.341
At2g10190.1	6574	3903..4937	At3g30587.1	2664	507..1527	118	376	0	152	118	528	115.573	517.14	0.311708	0.475697	1.93892e-30	1.01754e-43	177	603	0	214	177	817	159.527	736.348	0.430255	0.677337	5.06255e-20	6.56611e-16	454	711	0	372	454	1083	437.121	1042.74	1.17894	0.959171	0.0253818	0.353261	309	604	0	302	309	906	370.773	1087.12
At2g10190.1	6574	4913..5222	At3g30587.1	2664	1542..1855	38	376	0	152	38	528	37.2184	517.14	0.5744	0.475697	0.00825355	1.01754e-43	50	603	0	214	50	817	45.0641	736.348	0.695484	0.677337	0.0631906	6.56611e-16	25	711	0	372	25	1083	24.0705	1042.74	0.371486	0.959171	2.09245e-05	0.353261	54	604	0	302	54	906	64.7953	1087.12
At2g10190.1	6574	3703..3894	At3g30587.1	2664	209..400	0	376	0	152	0	528	0	517.14	#DIV/0!	0.475697	0.898831	1.01754e-43	0	603	0	214	0	817	0	736.348	#DIV/0!	0.677337	0.857876	6.56611e-16	0	711	0	372	0	1083	0	1042.74	#DIV/0!	0.959171	0.890374	0.353261	0	604	0	302	0	906	0	1087.12
At2g10205.1	1896	1727..1830	At3g33131.1	345	236..339	0	9	0	3	0	12	0	11.7532	0	0.376732	0.403949	0.00379928	1	20	0	8	1	28	0.901283	25.2359	0.751123	0.808902	0.788249	0.426978	0	12	0	5	0	17	0	16.368	0	0.524652	0.396383	0.0365039	1	21	0	5	1	26	1.19991	31.1978
At2g10205.1	1896	1726..1890	At3g33193.1	5289	1347..1511	0	9	0	17	0	26	0	25.4652	0	0.530564	0.403949	0.0108884	1	20	0	19	1	39	0.901283	35.15	0.751123	0.732345	0.788249	0.163453	0	12	4	1192	4	1204	3.85129	1159.24	3.20964	24.1525	0.339171	0.00175157	1	21	0	19	1	40	1.19991	47.9965
At2g10230.1	2577	2386..2576	At2g10190.1	6574	1638..1828	15	46	1	1091	16	1137	15.6709	1113.61	0.241853	0.79323	4.65153e-08	2.68635e-08	33	86	3	1091	36	1177	32.4462	1060.81	0.500749	0.755617	0.00112766	1.21865e-11	47	73	6	1091	53	1164	51.0295	1120.72	0.78755	0.798294	0.214384	5.38207e-08	51	79	3	1091	54	1170	64.7953	1403.9
At2g10230.1	2577	2102..2576	At5g31032.1	2949	696..1183	42	46	0	212	42	258	41.1362	252.694	0.489751	0.413739	0.000196812	7.87481e-33	76	86	2	1083	78	1169	70.3001	1053.6	0.836966	1.72507	0.275743	2.54137e-15	67	71	0	527	67	598	64.5091	575.767	0.76802	0.942713	0.121264	0.326451	70	78	0	431	70	509	83.994	610.756
At2g10230.1	2577	2064..2576	At5g28263.1	15195	1208..1740	42	46	98	1084	140	1130	137.121	1106.76	0.345243	0.793774	1.27574e-28	3.2719e-08	76	86	142	1084	218	1170	196.48	1054.5	0.494697	0.756294	2.77393e-16	1.64341e-11	67	71	422	1084	489	1155	470.82	1112.06	1.18543	0.797575	0.0166316	5.3259e-08	70	78	261	1084	331	1162	397.171	1394.3
At2g10230.1	2577	2064..2576	At5g28263.1	15195	11778..12310	42	46	98	1085	140	1131	137.121	1107.74	0.345243	0.793793	1.27574e-28	3.23803e-08	76	86	142	1085	218	1171	196.48	1055.4	0.494697	0.75629	2.77393e-16	1.60954e-11	67	71	422	1085	489	1156	470.82	1113.02	1.18543	0.79758	0.0166316	5.25992e-08	70	78	261	1085	331	1163	397.171	1395.5
At2g10230.1	2577	2064..2576	At5g28263.1	15195	8985..9517	42	46	98	1086	140	1132	137.121	1108.72	0.345243	0.793812	1.27574e-28	3.20451e-08	76	86	142	1086	218	1172	196.48	1056.3	0.494697	0.756286	2.77393e-16	1.57636e-11	67	71	422	1086	489	1157	470.82	1113.98	1.18543	0.797584	0.0166316	5.19476e-08	70	78	261	1086	331	1164	397.171	1396.7
At2g10230.1	2577	2064..2576	At5g28263.1	15195	6192..6724	42	46	98	1087	140	1133	137.121	1109.7	0.345243	0.793832	1.27574e-28	3.17134e-08	76	86	142	1087	218	1173	196.48	1057.2	0.494697	0.756281	2.77393e-16	1.54388e-11	67	71	422	1087	489	1158	470.82	1114.95	1.18543	0.797588	0.0166316	5.13041e-08	70	78	261	1087	331	1165	397.171	1397.9
At2g10230.1	2577	2064..2576	At5g28263.1	15195	3399..3931	42	46	98	1088	140	1134	137.121	1110.68	0.345243	0.793851	1.27574e-28	3.13852e-08	76	86	142	1088	218	1174	196.48	1058.11	0.494697	0.756277	2.77393e-16	1.51206e-11	67	71	422	1088	489	1159	470.82	1115.91	1.18543	0.797592	0.0166316	5.06686e-08	70	78	261	1088	331	1166	397.171	1399.1
At2g10230.1	2577	2104..2576	At1g37999.1	3924	2102..2577	42	46	1	1089	43	1135	42.1156	1111.66	0.487484	0.79387	0.000146889	3.10603e-08	76	86	5	1089	81	1175	73.0039	1059.01	0.845014	0.756272	0.294262	1.48089e-11	67	71	4	1089	71	1160	68.3603	1116.87	0.791265	0.797596	0.159977	5.00409e-08	70	78	2	1089	72	1167	86.3938	1400.3
At2g10230.1	2577	2359..2576	At5g32345.1	9717	5509..5726	35	46	2	1090	37	1136	36.239	1112.63	0.487118	1.58506	0.000423799	2.17686e-15	63	86	0	378	63	464	56.7808	418.195	0.763238	0.595763	0.129144	5.80218e-17	60	71	0	665	60	736	57.7693	708.637	0.776525	1.00953	0.160814	0.867301	62	78	0	507	62	585	74.3946	701.949
At2g10240.1	4884	4433..4639	At2g06760.1	3614	317..525	4	38	0	82	4	120	3.91773	117.532	0.653002	0.765236	0.520642	0.0349204	13	52	0	141	13	193	11.7167	173.948	1.95292	1.13255	0.216127	0.278587	5	27	0	98	5	125	4.81411	120.353	0.802409	0.783603	0.709098	0.0520757	5	41	0	87	5	128	5.99957	153.589
At2g10240.1	4884	4433..4639	At5g32487.1	2547	1983..2191	4	38	0	138	4	176	3.91773	172.38	0.653002	0.835235	0.520642	0.0925809	13	52	0	226	13	278	11.7167	250.557	1.95292	1.21402	0.216127	0.0453656	5	27	0	223	5	250	4.81411	240.705	0.802409	1.16629	0.709098	0.12112	5	41	0	131	5	172	5.99957	206.385
At2g10240.1	4884	4629..4884	At5g32487.1	2547	2218..2473	21	38	0	138	21	176	20.5681	172.38	0.745274	0.835235	0.326118	0.0925809	19	52	0	226	19	278	17.1244	250.557	0.620493	1.21402	0.120718	0.0453656	14	27	0	223	14	250	13.4795	240.705	0.488423	1.16629	0.0320193	0.12112	23	41	0	131	23	172	27.598	206.385
At2g10280.1	7231	2285..2898	At5g32487.1	2547	1934..2547	59	262	40	1108	99	1370	96.9638	1341.82	0.777009	0.778736	0.0717591	3.571e-11	93	443	55	1108	148	1551	133.39	1397.89	1.06891	0.811276	0.611129	1.19364e-08	65	319	79	1108	144	1427	138.646	1373.95	1.11103	0.79738	0.418508	1.41846e-09	58	328	46	1108	104	1436	124.791	1723.08
At2g10280.1	7231	2287..3028	At2g06760.1	3614	270..993	73	262	12	1109	85	1371	83.2517	1342.8	0.762433	0.778763	0.0714814	3.53565e-11	110	443	20	1109	130	1552	117.167	1398.79	1.07303	0.811234	0.615323	1.17062e-08	70	319	20	1109	90	1428	86.654	1374.91	0.793591	0.797384	0.118852	1.40099e-09	66	328	25	1109	91	1437	109.192	1724.28
At2g10280.1	7231	3065..3314	At2g06760.1	3614	1012..1261	25	262	11	1110	36	1372	35.2596	1343.78	0.599696	0.778789	0.0189818	3.50065e-11	70	443	20	1110	90	1553	81.1155	1399.69	1.37961	0.811192	0.0697337	1.14804e-08	32	319	11	1110	43	1429	41.4013	1375.87	0.704155	0.797387	0.0919255	1.38373e-09	44	328	5	1110	49	1438	58.7958	1725.48
At2g10285.1	677	1..413	At5g32487.1	2547	2136..2547	45	53	39	962	84	1015	82.2723	994.124	0.836161	0.813847	0.246913	3.45773e-06	79	103	57	962	136	1065	122.574	959.866	1.24577	0.785802	0.117065	4.00998e-08	42	50	53	962	95	1012	91.4681	974.376	0.92962	0.79768	0.621954	3.59417e-07	48	56	34	962	82	1018	98.3929	1221.51
At2g10290.1	792	330..441	At2g06110.1	2931	15..126	2	9	1	1102	3	1111	2.9383	1088.15	2.44876	13.5352	0.514187	0	2	14	0	61	2	75	1.80257	67.5962	1.50225	0.84081	0.851747	0.297934	5	20	1	1102	6	1122	5.77693	1080.29	4.81445	13.4374	0.133218	0.00175157	1	11	0	56	1	67	1.19991	80.3942
At2g10310.1	3424	3123..3256	At5g32580.1	6111	5967..6100	6	295	2	1487	8	1782	7.83546	1745.35	0.435335	0.809439	0.0531483	2.61343e-10	14	527	3	1487	17	2014	15.3218	1815.18	0.851273	0.841826	0.632166	1.18095e-07	6	267	1	1487	7	1754	6.73975	1688.79	0.374458	0.783208	0.0272135	3.44087e-13	12	310	3	1487	15	1797	17.9987	2156.24
At2g10330.1	5823	1266..1372	At5g33240.1	579	68..174	0	47	0	10	0	57	0	55.8276	0	0.684211	0.0815874	0.0339352	3	75	0	4	3	79	2.70385	71.2014	0.751123	0.872628	0.695308	0.404082	1	65	0	2	1	67	0.962822	64.5091	0.26747	0.790609	0.252904	0.170546	3	60	0	8	3	68	3.59974	81.5941
At2g10330.1	5823	1266..1464	At5g29436.1	990	39..237	0	47	0	17	0	64	0	62.6837	0	0.64494	0.0815874	0.00840865	3	75	0	17	3	92	2.70385	82.918	0.751123	0.853128	0.695308	0.293165	1	65	0	31	1	96	0.962822	92.4309	0.26747	0.951003	0.252904	0.731865	3	60	0	21	3	81	3.59974	97.193
At2g10330.1	5823	432..1215	At5g32345.1	9717	7628..8411	30	47	16	1343	46	1390	45.0539	1361.41	0.798885	0.808689	0.276092	2.04706e-08	30	75	21	1343	51	1418	45.9654	1278.02	0.815049	0.759154	0.306622	2.74491e-13	29	65	13	1343	42	1408	40.4385	1355.65	0.717046	0.805269	0.115719	9.63716e-09	26	60	21	1343	47	1403	56.3959	1683.48
At2g10330.1	5823	432..1175	At3g42258.1	2257	581..1325	30	47	8	1344	38	1391	37.2184	1362.39	0.674295	0.808694	0.0710066	2.02553e-08	30	75	19	1344	49	1419	44.1629	1278.92	0.80011	0.759148	0.272765	2.68855e-13	29	65	28	1344	57	1409	54.8808	1356.62	0.99429	0.805267	0.96558	9.51806e-09	26	60	20	1344	46	1404	55.196	1684.68
At2g10330.1	5823	431..1205	At2g11780.1	3289	506..1279	30	47	6	1345	36	1392	35.2596	1363.37	1.01328	0.8087	0.971521	2.00422e-08	30	75	7	1345	37	1420	33.3475	1279.82	0.95833	0.759142	0.846699	2.63335e-13	29	65	3	1345	32	1410	30.8103	1357.58	0.885417	0.805265	0.625403	9.40044e-09	26	60	3	1345	29	1405	34.7975	1685.88
At2g10330.1	5823	1266..1453	At2g11780.1	3289	1464..1651	0	47	1	1346	1	1393	0.979432	1364.35	0.204063	0.808705	0.137607	1.98314e-08	3	75	1	1346	4	1421	3.60513	1280.72	0.751123	0.759137	0.659492	2.57928e-13	1	65	1	1346	2	1411	1.92564	1358.54	0.401205	0.805263	0.293476	9.28427e-09	3	60	1	1346	4	1406	4.79965	1687.08
At2g10330.1	5823	432..1216	At3g32115.1	4681	1781..2565	30	47	2	1347	32	1394	31.3418	1365.33	0.93286	0.80871	0.777094	1.96228e-08	30	75	5	1347	35	1422	31.5449	1281.62	0.938904	0.759131	0.787198	2.52633e-13	29	65	5	1347	34	1412	32.7359	1359.5	0.974354	0.805261	0.905005	9.16954e-09	26	60	2	1347	28	1407	33.5976	1688.28
At2g10330.1	5823	432..976	At4g06504.1	1638	1095..1638	28	47	3	1348	31	1395	30.3624	1366.31	0.903708	0.808716	0.687958	1.94164e-08	28	75	1	1348	29	1423	26.1372	1282.53	0.777949	0.759125	0.336425	2.47446e-13	22	65	4	1348	26	1413	25.0334	1360.47	0.745094	0.805259	0.276306	9.05623e-09	21	60	7	1348	28	1408	33.5976	1689.48
At2g10330.1	5823	591..1070	At4g06528.1	3216	2306..2785	27	47	8	1349	35	1396	34.2801	1367.29	1.02032	0.808721	0.95084	1.92122e-08	23	75	6	1349	29	1424	26.1372	1283.43	0.777949	0.75912	0.336425	2.42365e-13	25	65	6	1349	31	1414	29.8475	1361.43	0.888382	0.805257	0.63986	8.94433e-09	18	60	10	1349	28	1409	33.5976	1690.68
At2g10330.1	5823	746..1205	At4g06589.1	5163	4593..5059	3	47	1	1350	4	1397	3.91773	1368.27	0.362779	0.808727	0.0844333	1.90101e-08	5	75	3	1350	8	1425	7.21026	1284.33	0.667665	0.759114	0.395674	2.37389e-13	10	65	2	1350	12	1415	11.5539	1362.39	1.06988	0.805255	0.906235	8.8338e-09	7	60	2	1350	9	1410	10.7992	1691.88
At2g10330.1	5823	432..544	At3g31374.1	1496	1340..1452	3	47	0	10	3	57	2.9383	55.8276	0.306095	0.0329274	0.0705047	0	7	75	1	1353	8	1428	7.21026	1287.03	0.751123	0.759097	0.550027	2.23066e-13	2	65	0	13	2	78	1.92564	75.1001	0.200602	0.0442943	0.0272625	0	7	60	1	1353	8	1413	9.59931	1695.48
At2g10600.1	3124	471..673	At5g31770.1	537	10..212	1506	1590	892	933	2398	2523	2348.68	2471.11	0.726029	0.676768	3.40756e-30	6.4703e-48	2543	2745	1247	933	3790	3678	3415.86	3314.92	1.05592	0.907864	0.0307547	8.15833e-05	3296	3402	716	933	4012	4335	3862.84	4173.83	1.19409	1.1431	8.22063e-13	1.40295e-08	1967	2110	729	933	2696	3043	3234.97	3651.34
At2g10650.1	3528	2961..3123	At4g06692.1	6081	1..164	0	234	6	930	6	1164	5.87659	1140.06	0.816252	0.721974	0.709292	5.22468e-16	0	384	9	930	9	1314	8.11155	1184.29	1.12668	0.749982	0.864674	1.7453e-13	1	469	5	930	6	1399	5.77693	1346.99	0.802409	0.853017	0.686099	3.53042e-05	1	386	5	930	6	1316	7.19948	1579.09
At2g10650.1	3528	2725..3123	At3g42935.1	2305	1..396	166	234	0	279	166	513	162.586	502.449	0.472118	0.522768	3.64742e-15	2.44602e-31	263	384	0	478	263	862	237.037	776.906	0.688312	0.808325	1.19586e-05	1.4955e-05	367	469	0	492	367	961	353.356	925.272	1.02608	0.962691	0.748346	0.425165	287	386	0	415	287	801	344.375	961.131
At2g10690.1	3780	3446..3555	At5g28692.1	5016	2045..2154	5	43	1	898	6	941	5.87659	921.646	0.816252	0.797605	0.709292	8.13926e-07	8	65	1	898	9	963	8.11155	867.935	1.12668	0.751123	0.864674	3.57409e-10	1	52	2	898	3	950	2.88847	914.681	0.401205	0.791577	0.19303	3.24542e-07	2	65	4	898	6	963	7.19948	1155.52
At2g10720.1	474	272..474	At3g30416.1	5515	6..207	106	114	4	889	110	1003	107.738	982.37	0.925647	0.816252	0.5741	5.50559e-06	146	161	1	889	147	1050	132.489	946.347	1.1383	0.78632	0.32728	5.45515e-08	88	101	2	889	90	990	86.654	953.193	0.744503	0.792009	0.0433453	1.97077e-07	94	114	3	889	97	1003	116.392	1203.51
At2g10720.1	474	356..474	At3g33064.1	269	126..245	106	113	0	11	106	124	103.82	121.45	0.994514	0.733444	0.962002	0.0120723	144	159	0	25	144	184	129.785	165.836	1.24324	1.0015	0.109715	0.997917	85	100	0	16	85	116	81.8398	111.687	0.783963	0.674489	0.109492	0.0017127	87	113	0	25	87	138	104.392	165.588
At2g10735.1	2422	2022..2149	At5g45573.1	588	2..129	2	102	0	11	2	113	1.95886	110.676	0.0859213	0.445587	1.70973e-05	1.30489e-12	8	123	0	18	8	141	7.21026	127.081	0.316262	0.511635	0.0042825	5.25542e-10	14	222	0	28	14	250	13.4795	240.705	0.591249	0.969093	0.132981	0.733593	19	175	0	32	19	207	22.7984	248.382
At2g10735.1	2422	1745..1885	At3g06433.1	3444	1284..1424	14	102	7	901	21	1003	20.5681	982.37	0.16171	0.760875	3.58957e-19	4.72257e-10	20	123	14	901	34	1024	30.6436	922.914	0.240926	0.714824	3.38527e-15	1.53466e-14	78	222	66	901	144	1123	138.646	1081.25	1.09007	0.837459	0.50648	3.25571e-05	50	175	56	901	106	1076	127.191	1291.11
At2g10735.1	2422	2107..2213	At3g06433.1	3444	1484..1590	5	102	6	902	11	1004	10.7738	983.35	0.345337	0.760926	0.00204143	4.67896e-10	7	123	5	902	12	1025	10.8154	923.815	0.346672	0.714857	0.00161185	1.5041e-14	19	222	1	902	20	1124	19.2564	1082.21	0.617238	0.837426	0.102576	3.21608e-05	21	175	5	902	26	1077	31.1978	1292.31
At2g10735.1	2422	1745..1933	At5g14840.1	2410	1778..1969	14	102	3	903	17	1005	16.6503	984.329	0.256968	0.760977	1.10484e-07	4.63573e-10	20	123	8	903	28	1026	25.2359	924.716	0.389471	0.714891	2.98724e-05	1.47414e-14	78	222	4	903	82	1125	78.9514	1083.17	1.21847	0.837394	0.264105	3.17694e-05	50	175	4	903	54	1078	64.7953	1293.51
At2g10735.1	2422	1723..2278	At3g60176.1	1010	1..553	28	102	0	22	28	124	27.4241	121.45	0.282161	0.381944	5.47125e-10	3.32719e-20	40	123	0	24	40	147	36.0513	132.489	0.370925	0.416661	1.04955e-07	2.32096e-18	122	222	0	140	122	362	117.464	348.541	1.20857	1.09612	0.18851	0.258152	81	175	0	90	81	265	97.193	317.977
At2g10735.1	2422	1745..1885	At3g06437.1	1459	1008..1148	14	102	0	6695	14	6797	13.7121	6657.2	0.228551	0.864993	7.04397e-08	8.58699e-17	20	123	0	4061	20	4184	18.0257	3770.97	0.300449	0.489975	1.52515e-06	3.91833e-51	78	222	0	10806	78	11028	75.1001	10618	1.25176	1.37963	0.218836	6.96231e-15	50	175	0	6239	50	6414	59.9957	7696.25
At2g10735.1	2422	1745..1878	At3g06437.1	1459	699..832	14	102	0	6695	14	6797	13.7121	6657.2	0.228551	0.864993	7.04397e-08	8.58699e-17	20	123	0	4061	20	4184	18.0257	3770.97	0.300449	0.489975	1.52515e-06	3.91833e-51	78	222	0	10806	78	11028	75.1001	10618	1.25176	1.37963	0.218836	6.96231e-15	50	175	0	6239	50	6414	59.9957	7696.25
At2g10735.1	2422	2107..2213	At3g06437.1	1459	1208..1314	5	102	0	6695	5	6797	4.89716	6657.2	0.194346	0.864993	0.000224445	8.58699e-17	7	123	0	4061	7	4184	6.30898	3770.97	0.250374	0.489975	0.000646595	3.91833e-51	19	222	0	10806	19	11028	18.2936	10618	0.725989	1.37963	0.307583	6.96231e-15	21	175	0	6239	21	6414	25.1982	7696.25
At2g10770.1	461	1..285	At2g01037.1	6168	4790..5074	66	89	15	911	81	1000	79.334	979.432	1.5742	0.870205	0.0159237	0.00223372	102	122	27	911	129	1033	116.266	931.025	2.30702	0.827196	6.85831e-07	2.67058e-05	24	32	54	911	78	943	75.1001	907.941	1.49019	0.806686	0.0361032	3.23283e-06	17	27	25	911	42	938	50.3964	1125.52
At2g10770.1	461	205..461	At2g01037.1	6168	4964..5220	27	89	41	912	68	1001	66.6014	980.412	0.711605	0.870148	0.0397132	0.00221124	25	122	60	912	85	1034	76.6091	931.927	0.818532	0.827115	0.19895	2.62027e-05	9	32	102	912	111	944	106.873	908.904	1.14189	0.806682	0.374708	3.19236e-06	12	27	66	912	78	939	93.5933	1126.72
At2g10770.1	461	202..461	At5g29075.1	10503	8793..9052	27	89	8	913	35	1002	34.2801	981.391	1.36042	0.87009	0.272468	0.002189	25	122	8	913	33	1035	29.7423	932.828	1.18034	0.827035	0.572199	2.5709e-05	9	32	12	913	21	945	20.2193	909.866	0.802409	0.806677	0.4683	3.1524e-06	12	27	9	913	21	940	25.1982	1127.92
At2g10770.1	461	202..461	At5g29075.1	10503	3032..3291	27	89	8	914	35	1003	34.2801	982.37	1.36042	0.870033	0.272468	0.00216697	25	122	8	914	33	1036	29.7423	933.729	1.18034	0.826954	0.572199	2.52245e-05	9	32	12	914	21	946	20.2193	910.829	0.802409	0.806673	0.4683	3.11293e-06	12	27	9	914	21	941	25.1982	1129.12
At2g10770.1	461	92..285	At5g29075.1	10503	8713..8906	58	89	2	915	60	1004	58.7659	983.35	3.06095	0.869976	1.69067e-05	0.00214516	81	122	17	915	98	1037	88.3257	934.63	4.60063	0.826873	4.05856e-11	2.47491e-05	13	32	6	915	19	947	18.2936	911.792	0.952861	0.806668	0.869429	3.07397e-06	9	27	7	915	16	942	19.1986	1130.32
At2g10770.1	461	92..282	At5g29075.1	10503	2952..3142	56	89	2	916	58	1005	56.8071	984.329	3.15618	0.869919	1.63299e-05	0.00212357	79	122	17	916	96	1038	86.5232	935.532	4.80719	0.826793	3.00577e-11	2.42825e-05	12	32	6	916	18	948	17.3308	912.755	0.962891	0.806664	0.895417	3.03549e-06	8	27	7	916	15	943	17.9987	1131.52
At2g10770.1	461	3..254	At3g29615.1	8174	7265..7516	63	89	7	917	70	1006	68.5603	985.309	1.3936	0.869862	0.0917053	0.0021022	98	122	2	917	100	1039	90.1283	936.433	1.83201	0.826713	0.000798608	2.38247e-05	23	32	28	917	51	949	49.1039	913.718	0.998119	0.806659	0.980712	2.99749e-06	16	27	25	917	41	944	49.1965	1132.72
At2g10770.1	461	240..461	At3g29615.1	8174	1189..1410	25	89	0	769	25	858	24.4858	840.353	1.27539	0.741105	0.46313	2.04131e-10	23	122	1	918	24	1040	21.6308	937.334	1.12668	0.826633	0.737253	2.33754e-05	9	32	2	918	11	950	10.591	914.681	0.551656	0.806655	0.125784	2.95998e-06	11	27	5	918	16	945	19.1986	1133.92
At2g10770.1	461	239..461	At3g29615.1	8174	7441..7662	25	89	0	769	25	858	24.4858	840.353	1.27539	0.740322	0.46313	1.7436e-10	23	122	1	919	24	1041	21.6308	938.236	1.12668	0.826553	0.737253	2.29345e-05	9	32	2	919	11	951	10.591	915.643	0.551656	0.80665	0.125784	2.92293e-06	11	27	5	919	16	946	19.1986	1135.12
At2g10770.1	461	79..285	At4g03750.1	603	143..349	61	89	7	920	68	1009	66.6014	988.247	4.62543	0.869692	1.5807e-08	0.00203935	82	122	14	920	96	1042	86.5232	939.137	6.00899	0.826473	7.23943e-13	2.25019e-05	13	32	4	920	17	952	16.368	916.606	1.13675	0.806646	0.758597	2.88635e-06	9	27	3	920	12	947	14.399	1136.32
At2g10770.1	461	205..339	At4g03750.1	603	239..373	16	89	16	921	32	1010	31.3418	989.227	2.90223	0.869636	0.00269273	0.00201882	18	122	17	921	35	1043	31.5449	940.038	2.92103	0.826394	0.00218517	2.20774e-05	5	32	4	921	9	953	8.6654	917.569	0.802409	0.806641	0.627219	2.85022e-06	6	27	3	921	9	948	10.7992	1137.52
At2g10770.1	461	58..248	At4g06550.1	5857	546..736	60	89	0	135	60	224	58.7659	219.393	3.76732	1.45112	1.31848e-06	0.000724659	93	122	0	243	93	365	83.8193	328.968	5.37342	2.17587	9.8624e-12	2.20147e-15	22	32	0	118	22	150	21.1821	144.423	1.35792	0.955249	0.398141	0.699035	13	27	0	99	13	126	15.5989	151.189
At2g10770.1	461	257..459	At3g30413.1	4969	435..636	25	89	0	195	25	284	24.4858	278.159	1.20037	0.24376	0.578857	7.90325e-117	23	122	0	283	23	405	20.7295	365.02	1.01623	0.319879	0.984306	3.69153e-91	9	32	5	924	14	956	13.4795	920.458	0.660808	0.806628	0.24758	2.74456e-06	11	27	6	924	17	951	20.3985	1141.12
At2g10770.1	461	14..113	At3g30413.1	4969	221..320	8	89	4	925	12	1014	11.7532	993.144	0.979503	0.869412	0.939884	0.00193872	20	122	5	925	25	1047	22.5321	943.643	1.87781	0.826078	0.0917035	2.04572e-05	11	32	6	925	17	957	16.368	921.42	1.3641	0.806623	0.457468	2.71021e-06	7	27	3	925	10	952	11.9991	1142.32
At2g10770.1	461	262..461	At4g06550.1	5857	660..860	25	89	0	136	25	225	24.4858	220.372	1.85512	1.41274	0.0866389	0.00154925	20	122	0	243	20	365	18.0257	328.968	1.36568	2.10892	0.428927	1.95838e-14	9	32	1	923	10	955	9.62822	919.495	0.729463	5.89462	0.46286	1.41976e-15	11	27	0	103	11	130	13.199	155.989
At2g10780.1	5376	1..325	At5g28263.1	15195	4835..5159	22	599	26	910	48	1509	47.0127	1477.96	0.642297	1.00059	0.0211086	0.989843	31	857	56	910	87	1767	78.4116	1592.57	1.07127	1.07818	0.692321	0.0425699	14	369	66	910	80	1279	77.0257	1231.45	1.05234	0.833697	0.774226	5.32698e-06	17	321	44	910	61	1231	73.1947	1477.09
At2g10780.1	5376	1..325	At5g28263.1	15195	7628..7952	22	599	26	909	48	1508	47.0127	1476.98	0.642297	0.999926	0.0211086	0.996388	31	857	56	909	87	1766	78.4116	1591.67	1.07127	1.07757	0.692321	0.0441825	14	369	66	909	80	1278	77.0257	1230.49	1.05234	0.833045	0.774226	4.87305e-06	17	322	44	909	61	1231	73.1947	1477.09
At2g10780.1	5376	1..325	At5g28263.1	15195	10421..10745	22	599	26	908	48	1507	47.0127	1476	0.642297	1.00007	0.0211086	0.999488	31	857	56	908	87	1765	78.4116	1590.76	1.07127	1.07783	0.692321	0.0435604	14	369	66	908	80	1277	77.0257	1229.52	1.05234	0.83307	0.774226	4.93315e-06	17	322	44	908	61	1230	73.1947	1475.89
At2g10790.1	461	262..461	At4g06550.1	5857	660..860	16	80	0	136	16	216	15.6709	211.557	2.17667	1.42186	0.103107	0.0016138	9	107	0	243	9	350	8.11155	315.449	1.12668	2.12011	0.864674	4.04312e-14	9	32	1	879	10	911	9.62822	877.131	1.33735	5.89512	0.608351	0.00175157	6	21	0	103	6	124	7.19948	148.789
At2g10790.1	461	1..285	At2g01037.1	6168	4789..5074	64	80	15	868	79	948	77.3751	928.502	1.6121	0.870424	0.0127761	0.00296599	98	107	27	868	125	975	112.66	878.751	2.34726	0.823785	6.85242e-07	2.99643e-05	23	32	54	868	77	900	74.1373	866.54	1.54464	0.812338	0.0245057	1.12047e-05	15	21	25	868	40	889	47.9965	1066.72
At2g10790.1	461	205..461	At2g01037.1	6168	4964..5220	18	80	41	869	59	949	57.7865	929.481	0.659711	0.870363	0.0170232	0.00293604	11	107	60	869	71	976	63.9911	879.652	0.730544	0.823704	0.0588431	2.93935e-05	9	32	102	869	111	901	106.873	867.502	1.2201	0.812327	0.189169	1.10642e-05	7	21	66	869	73	890	87.5937	1067.92
At2g10790.1	461	202..461	At5g29075.1	10503	8793..9052	18	80	8	870	26	950	25.4652	930.461	1.32641	0.870303	0.387463	0.0029064	11	107	8	870	19	977	17.1244	880.553	0.891959	0.823622	0.716858	2.88335e-05	9	32	12	870	21	902	20.2193	868.465	1.05316	0.812315	0.896634	1.09254e-05	7	21	9	870	16	891	19.1986	1069.12
At2g10790.1	461	202..461	At5g29075.1	10503	3032..3291	18	80	8	871	26	951	25.4652	931.44	1.32641	0.870242	0.387463	0.00287706	11	107	8	871	19	978	17.1244	881.455	0.891959	0.823541	0.716858	2.8284e-05	9	32	12	871	21	903	20.2193	869.428	1.05316	0.812304	0.896634	1.07883e-05	7	21	9	871	16	892	19.1986	1070.32
At2g10790.1	461	92..285	At5g29075.1	10503	8713..8906	56	80	2	872	58	952	56.8071	932.419	3.15618	0.870182	1.63299e-05	0.002848	78	107	17	872	95	979	85.6219	882.356	4.75711	0.82346	4.57003e-11	2.7745e-05	12	32	6	872	18	904	17.3308	870.391	0.962891	0.812293	0.895417	1.0653e-05	8	21	7	872	15	893	17.9987	1071.52
At2g10790.1	461	92..278	At5g29075.1	10503	2952..3138	56	80	2	873	58	953	56.8071	933.399	3.15618	0.870121	1.63299e-05	0.00281924	78	107	17	873	95	980	85.6219	883.257	4.75711	0.823379	4.57003e-11	2.72161e-05	12	32	6	873	18	905	17.3308	871.354	0.962891	0.812282	0.895417	1.05194e-05	8	21	7	873	15	894	17.9987	1072.72
At2g10790.1	461	4..254	At3g29615.1	8174	7265..7516	63	80	7	874	70	954	68.5603	934.378	1.42844	0.870061	0.0716833	0.00279077	98	107	2	874	100	981	90.1283	884.159	1.87781	0.823298	0.000524379	2.66972e-05	23	32	28	874	51	906	49.1039	872.316	1.02307	0.812271	0.926693	1.03874e-05	15	21	25	874	40	895	47.9965	1073.92
At2g10790.1	461	240..461	At3g29615.1	8174	1189..1410	16	80	0	769	16	849	15.6709	831.538	1.18728	0.773435	0.685356	8.12385e-08	9	107	1	875	10	982	9.01283	885.06	0.682839	0.823218	0.373298	2.61882e-05	9	32	2	875	11	907	10.591	873.279	0.802409	0.81226	0.593961	1.02571e-05	6	21	5	875	11	896	13.199	1075.12
At2g10790.1	461	239..461	At3g29615.1	8174	7441..7662	16	80	0	769	16	849	15.6709	831.538	1.18728	0.772573	0.685356	7.07778e-08	9	107	1	876	10	983	9.01283	885.961	0.682839	0.823137	0.373298	2.56887e-05	9	32	2	876	11	908	10.591	874.242	0.802409	0.812249	0.593961	1.01285e-05	6	21	5	876	11	897	13.199	1076.32
At2g10790.1	461	79..285	At4g03750.1	603	143..349	59	80	7	877	66	957	64.6425	937.317	4.89751	0.869881	1.25779e-08	0.00270705	79	107	14	877	93	984	83.8193	886.862	6.35041	0.823057	7.1265e-13	2.51988e-05	12	32	4	877	16	909	15.4051	875.205	1.16714	0.812238	0.718929	1.00015e-05	8	21	3	877	11	898	13.199	1077.52
At2g10790.1	461	58..248	At4g06550.1	5857	546..736	60	80	0	135	60	215	58.7659	210.578	3.76732	1.46245	1.31848e-06	0.000742284	93	107	0	243	93	350	83.8193	315.449	5.37342	2.19078	9.8624e-12	5.52911e-15	22	32	0	118	22	150	21.1821	144.423	1.35792	1.00301	0.398141	0.987582	13	21	0	99	13	120	15.5989	143.99
At2g10790.1	461	257..459	At3g30413.1	4969	435..636	16	80	0	195	16	275	15.6709	269.344	1.08834	0.249134	0.847536	1.47971e-108	9	107	0	283	9	390	8.11155	351.5	0.563342	0.325125	0.188259	1.04775e-84	9	32	5	880	14	912	13.4795	878.093	0.936144	0.812205	0.847578	9.62991e-06	6	21	6	880	12	901	14.399	1081.12
At2g10820.1	5712	1396..1605	At1g36550.1	1062	1..210	56	464	0	52	56	516	54.8482	505.387	0.513597	0.681531	7.30597e-05	1.13628e-10	134	946	0	138	134	1084	120.772	976.991	1.1309	1.3175	0.374621	3.29112e-08	67	541	0	64	67	605	64.5091	582.507	0.604061	0.78553	0.00170565	2.4471e-05	89	546	0	72	89	618	106.792	741.547
At2g10820.1	5712	1899..2130	At4g06483.1	1452	1..234	62	464	0	73	62	537	60.7248	525.955	0.550083	0.664133	0.00023426	1.57279e-12	193	946	0	199	193	1145	173.948	1031.97	1.57573	1.30308	0.000258254	4.55608e-08	99	541	0	122	99	663	95.3193	638.351	0.863462	0.806056	0.307771	8.88317e-05	92	546	0	114	92	660	110.392	791.943
At2g10820.1	5712	913..1050	At3g33064.1	269	129..267	30	464	0	11	30	475	29.383	465.23	0.489751	0.679019	0.00166482	4.05973e-10	35	946	0	25	35	971	31.5449	875.146	0.525786	1.2773	0.00319832	2.89284e-06	23	541	0	16	23	557	22.1449	536.292	0.369108	0.782735	3.90532e-05	3.91461e-05	50	546	0	25	50	571	59.9957	685.151
At2g10820.1	5712	1879..2097	At3g32023.1	1137	103..321	69	464	0	28	69	492	67.5808	481.881	0.586681	0.694803	0.00065706	2.68635e-09	207	946	0	38	207	984	186.566	886.862	1.61961	1.27873	6.72193e-05	2.24877e-06	111	541	0	30	111	571	106.873	549.771	0.927786	0.792691	0.585128	8.27639e-05	96	546	0	32	96	578	115.192	693.55
At2g10820.1	5712	827..1838	At3g30416.1	5515	7..1039	366	464	19	937	385	1401	377.081	1372.18	0.693724	0.771119	1.23733e-07	3.03488e-12	702	946	38	937	740	1883	666.949	1697.12	1.227	0.953719	0.000566126	0.171754	389	541	42	937	431	1478	414.976	1423.05	0.76344	0.799704	6.0178e-05	1.22589e-09	421	546	32	937	453	1483	543.561	1779.47
At2g10820.1	5712	1841..2097	At3g30416.1	5515	1077..1345	69	464	3	938	72	1402	70.5191	1373.16	0.581883	0.771149	0.000398321	3.00568e-12	207	946	5	938	212	1884	191.072	1698.02	1.57662	0.953582	0.000125265	0.170337	112	541	11	938	123	1479	118.427	1424.01	0.977191	0.799706	0.856279	1.21079e-09	96	546	5	938	101	1484	121.191	1780.67
At2g10820.1	5712	1881..2097	At5g30942.1	5569	109..325	69	464	0	53	69	517	67.5808	506.366	0.586681	0.671978	0.00065706	1.87089e-11	207	946	0	77	207	1023	186.566	922.012	1.61961	1.22357	6.72193e-05	6.25557e-05	111	541	1	941	112	1482	107.836	1426.9	0.936144	1.89358	0.62923	9.62772e-16	96	546	0	82	96	628	115.192	753.546
At2g10820.1	5712	1939..2136	At3g30830.1	1986	1..198	19	464	1	943	20	1407	19.5886	1378.06	0.906947	0.771301	0.750884	2.8638e-12	66	946	4	943	70	1889	63.0898	1702.52	2.92103	0.952902	1.14672e-05	0.163396	27	541	3	943	30	1484	28.8847	1428.83	1.33735	0.799715	0.341114	1.138e-09	16	546	2	943	18	1489	21.5984	1786.67
At2g10820.1	5712	438..656	At3g31359.1	5943	5145..5363	14	464	5	944	19	1408	18.6092	1379.04	1.55088	0.771331	0.272889	2.83623e-12	10	946	1	944	11	1890	9.91411	1703.42	0.826236	0.952767	0.642043	0.162036	6	541	5	944	11	1485	10.591	1429.79	0.88265	0.799717	0.757346	1.12398e-09	6	546	4	944	10	1490	11.9991	1787.87
At2g10820.1	5712	438..586	At5g31927.1	4554	4406..4554	1	464	0	53	1	517	0.979432	506.366	0.408126	0.283033	0.481402	1.14788e-156	2	946	2	945	4	1891	3.60513	1704.33	1.50225	0.952632	0.717183	0.160685	0	541	1	945	1	1486	0.962822	1430.75	0.401205	0.799718	0.470179	1.11013e-09	0	546	2	945	2	1491	2.39983	1789.07
At2g10820.1	5712	1950..2130	At5g33434.1	4455	2036..2213	18	464	0	216	18	680	17.6298	666.014	0.864267	0.372018	0.655336	2.43194e-110	64	946	0	411	64	1357	57.6821	1223.04	2.82776	0.68316	4.1737e-05	3.02732e-24	24	541	1	946	25	1487	24.0705	1431.72	1.18001	0.79972	0.617676	1.09645e-09	16	546	1	946	17	1492	20.3985	1790.27
At2g10820.1	5712	827..934	At2g06570.1	834	7..113	0	464	0	7	0	471	0	461.313	0	0.681657	2.74224e-05	7.42102e-10	5	946	1	947	6	1893	5.4077	1706.13	0.346672	2.52106	0.0265782	3.95343e-15	9	541	0	12	9	553	8.6654	532.44	0.555514	0.786759	0.172075	6.15784e-05	13	546	0	18	13	564	15.5989	676.751
At2g10880.1	1173	874..1164	At3g31359.1	5943	5642..5930	96	117	0	215	96	332	94.0255	325.171	0.725558	0.244802	0.0218866	3.81516e-135	149	193	2	950	151	1143	136.094	1030.17	1.05018	0.77555	0.706726	1.76567e-09	96	167	2	950	98	1117	94.3565	1075.47	0.728112	0.809658	0.022654	6.52296e-07	106	157	2	950	108	1107	129.591	1328.3
At2g10880.1	1173	226..442	At3g31359.1	5943	5145..5361	0	117	113	951	113	1068	110.676	1046.03	1.03637	0.786785	0.808816	2.25846e-08	3	193	157	951	160	1144	144.205	1031.07	1.35033	0.775528	0.02247	1.72953e-09	0	167	93	951	93	1118	89.5424	1076.43	0.838472	0.809651	0.232638	6.44177e-07	0	157	89	951	89	1108	106.792	1329.5
At2g10880.1	1173	886..1083	At3g30416.1	5515	92..289	84	117	4	952	88	1069	86.19	1047.01	0.718302	0.786811	0.0232488	2.23543e-08	129	193	5	952	134	1145	120.772	1031.97	1.00651	0.775506	0.970917	1.69413e-09	86	167	12	952	98	1119	94.3565	1077.4	0.786361	0.809645	0.0900867	6.36159e-07	93	157	7	952	100	1109	119.991	1330.7
At2g10880.1	1173	222..364	At5g31927.1	4554	4402..4544	0	117	0	53	0	170	0	166.503	0	0.125012	0.0815874	0	3	193	3	953	6	1146	5.4077	1032.87	1.50225	0.775484	0.625194	1.65946e-09	0	167	3	953	3	1120	2.88847	1078.36	0.802409	0.809638	0.763054	6.28242e-07	0	157	3	953	3	1110	3.59974	1331.9
At2g10880.1	1173	149..261	At1g36770.1	4106	3994..4106	8	117	3	954	11	1071	10.7738	1048.97	0.408126	0.786864	0.0127457	2.19006e-08	13	193	7	954	20	1147	18.0257	1033.77	0.682839	0.775462	0.212402	1.62549e-09	26	167	7	954	33	1121	31.7731	1079.32	1.20361	0.809632	0.515647	6.20423e-07	15	157	7	954	22	1111	26.3981	1333.1
At2g10880.1	1173	886..1023	At3g33064.1	269	129..267	19	117	0	11	19	128	18.6092	125.367	0.674295	0.574068	0.201162	1.19015e-06	27	193	0	25	27	218	24.3346	196.48	0.881753	0.899697	0.64247	0.289702	19	167	0	16	19	183	18.2936	176.196	0.66286	0.806818	0.182023	0.0400981	23	157	0	25	23	182	27.598	218.384
At2g11030.1	4142	3554..4072	At3g42935.1	2305	445..964	17	55	0	279	17	334	16.6503	327.13	0.29524	0.517321	4.29843e-06	1.04059e-21	38	103	0	478	38	581	34.2488	523.645	0.607291	0.828088	0.0214788	0.00173167	46	113	0	492	46	605	44.2898	582.507	0.785337	0.921172	0.241172	0.167537	47	112	0	415	47	527	56.3959	632.354
At2g11030.1	4142	3651..3900	At4g08116.1	250	1..250	5	55	0	82	5	137	4.89716	134.182	0.107402	0.508303	3.46609e-09	2.59509e-10	23	103	0	160	23	263	20.7295	237.037	0.454627	0.897934	0.00237454	0.236641	36	113	0	77	36	190	34.6616	182.936	0.760177	0.69299	0.2355	0.000206288	38	112	0	108	38	220	45.5967	263.981
At2g11030.1	4142	3577..3776	At2g12780.1	2817	1996..2196	11	55	0	585	11	640	10.7738	626.837	0.21378	0.666328	3.90093e-07	2.05363e-14	20	103	0	1000	20	1103	18.0257	994.115	0.357678	1.05675	8.54422e-05	0.238581	39	113	0	653	39	766	37.55	737.521	0.745094	0.783987	0.183531	1.67973e-06	42	112	0	672	42	784	50.3964	940.732
At2g11030.1	4142	3554..4142	At3g30749.1	8989	7145..7734	26	55	4	788	30	843	29.383	825.661	0.31802	0.764556	1.71454e-08	2.11701e-08	49	103	9	788	58	891	52.2744	803.043	0.565781	0.743612	0.000967146	3.82742e-10	52	113	7	788	59	901	56.8065	867.502	0.614833	0.803301	0.00468126	3.40471e-06	64	112	13	788	77	900	92.3933	1079.92
At2g11030.1	4142	3554..4031	At5g34863.1	4041	3575..4041	13	55	1	789	14	844	13.7121	826.641	0.238074	0.764614	2.16061e-07	2.097e-08	30	103	0	259	30	362	27.0385	326.264	0.469452	0.301783	0.000954886	8.90641e-93	43	113	2	789	45	902	43.327	868.465	0.752259	0.8033	0.168106	3.36205e-06	46	112	2	789	48	901	57.5959	1081.12
At2g11030.1	4142	3554..4140	At4g06692.1	6081	212..801	26	55	5	790	31	845	30.3624	827.62	0.356392	0.764671	5.37937e-07	2.07718e-08	49	103	7	790	56	893	50.4718	804.846	0.592435	0.743629	0.00321705	3.6709e-10	52	113	3	790	55	903	52.9552	869.428	0.621585	0.803299	0.00776542	3.31993e-06	64	112	7	790	71	902	85.1939	1082.32
At2g11080.1	603	486..603	At4g06574.1	3663	2960..3077	2	3	1	724	3	727	2.9383	712.047	0.272084	0.809571	0.0402647	5.46769e-05	12	19	14	724	26	743	23.4334	669.653	2.16991	0.76137	0.0411334	1.69284e-07	0	1	6	724	6	725	5.77693	698.046	0.534939	0.793652	0.232412	1.03189e-05	6	9	3	724	9	733	10.7992	879.537
At2g11080.1	603	486..603	At3g42255.1	3381	2877..2994	2	3	0	128	2	131	1.95886	128.306	0.272084	0.656006	0.0988079	0.00030871	12	19	0	301	12	320	10.8154	288.411	1.50225	1.4746	0.448273	4.1927e-05	0	1	0	149	0	150	0	144.423	0	0.738413	0.0069315	0.00727456	6	9	0	154	6	163	7.19948	195.586
At2g11080.1	603	496..603	At3g43307.1	2969	1319..1426	2	3	55	726	57	729	55.8276	714.006	0.522768	0.809589	0.000105488	5.35043e-05	12	19	81	726	93	745	83.8193	671.456	0.784882	0.761343	0.101226	1.62303e-07	0	1	85	726	85	727	81.8398	699.971	0.766346	0.793675	0.0785499	1.00615e-05	6	9	83	726	89	735	106.792	881.937
At2g11080.1	603	496..602	At2g09820.1	4208	1249..1355	2	3	0	334	2	337	1.95886	330.069	0.272084	0.680884	0.0988079	1.74062e-07	12	19	0	566	12	585	10.8154	527.251	1.50225	1.08764	0.448273	0.19533	0	1	0	438	0	439	0	422.679	0	0.871925	0.0069315	0.0467099	6	9	0	395	6	404	7.19948	484.765
At2g11080.1	603	486..603	At5g35052.1	3636	2090..2206	2	3	90	728	92	731	90.1078	715.965	0.93869	0.809607	0.672705	5.23568e-05	12	19	166	728	178	747	160.428	673.258	1.67125	0.761315	9.53789e-05	1.5561e-07	0	1	67	728	67	729	64.5091	701.897	0.672018	0.793699	0.0160032	9.81059e-06	6	9	74	728	80	737	95.9931	884.336
At2g11080.1	603	486..585	At5g35142.1	2793	456..555	1	3	4	729	5	732	4.89716	716.944	0.816252	1.98504	0.730748	2.59818e-15	11	19	2	729	13	748	11.7167	674.16	1.95292	1.86658	0.216127	2.89157e-15	0	1	1	729	1	730	0.962822	702.86	0.160482	1.94604	0.0674001	2.65489e-15	5	9	0	292	5	301	5.99957	361.174
At2g11080.1	603	486..585	At3g33154.1	3432	900..999	1	3	0	298	1	301	0.979432	294.809	0.16325	0.629979	0.0709156	1.39627e-09	11	19	0	513	11	532	9.91411	479.483	1.65247	1.02461	0.38215	0.72006	0	1	0	394	0	395	0	380.315	0	0.812696	0.0155699	0.00367018	5	9	0	381	5	390	5.99957	467.966
At2g11080.1	603	486..603	At5g31302.1	2373	738..855	2	3	5	731	7	734	6.85603	718.903	0.43952	0.809634	0.074892	5.06819e-05	12	19	13	731	25	750	22.5321	675.962	1.44447	0.761274	0.295802	1.46085e-07	0	1	3	731	3	732	2.88847	704.785	0.185171	0.793734	0.00328454	9.44594e-06	6	9	7	731	13	740	15.5989	887.936
At2g11090.1	456	312..449	At3g33064.1	269	129..267	12	22	0	11	12	33	11.7532	32.3213	0.46643	0.441579	0.0321652	0.000105324	6	22	0	25	6	47	5.4077	42.3603	0.214607	0.578734	0.000263013	0.00455657	4	21	0	16	4	37	3.85129	35.6244	0.15284	0.486707	6.06144e-05	0.000438242	21	36	0	25	21	61	25.1982	73.1947
At2g11100.1	2088	1672..1786	At2g06110.1	2931	1..115	5	18	0	42	5	60	4.89716	58.7659	0.510158	0.0538188	0.235945	0	7	36	1	867	8	903	7.21026	813.859	0.751123	0.745345	0.550027	4.11549e-10	3	40	0	79	3	119	2.88847	114.576	0.300903	0.10493	0.0659737	0.00175157	4	43	4	867	8	910	9.59931	1091.92
At2g11135.1	381	212..375	At3g30330.1	5037	1615..1778	4	4	0	153	4	157	3.91773	153.771	0.0796344	0.136331	8.35181e-11	1.06979e-173	4	6	0	262	4	268	3.60513	241.544	0.0732803	0.21415	1.3547e-11	3.06314e-135	3	6	30	931	33	937	31.7731	902.164	0.645842	0.799848	0.0602364	1.33123e-06	4	9	37	931	41	940	49.1965	1127.92
At2g11180.1	3220	1758..1863	At3g29450.1	1569	1..106	0	118	0	6	0	124	0	121.45	#DIV/0!	0.803296	0.898831	0.0827698	0	144	0	3	0	147	0	132.489	#DIV/0!	0.87631	0.857876	0.273718	0	131	0	18	0	149	0	143.46	#DIV/0!	0.948881	0.890374	0.659115	0	105	0	21	0	126	0	151.189
At2g11220.1	1644	1327..1464	At4g08107.1	695	554..692	66	73	0	6	66	79	64.6425	77.3751	0.962012	0.732772	0.822561	0.0443157	167	182	0	21	167	203	150.514	182.96	2.23996	1.7327	3.78742e-08	9.79159e-06	56	84	0	5	56	89	53.918	85.6911	0.802409	0.811527	0.241416	0.163293	56	76	0	12	56	88	67.1952	105.592
At2g11220.1	1644	1334..1644	At1g42380.1	2287	231..542	73	73	5	971	78	1044	76.3957	1022.53	0.795846	0.813913	0.149972	2.53376e-06	182	182	9	971	191	1153	172.145	1039.18	1.79331	0.827168	6.31168e-06	9.09572e-06	78	84	4	971	82	1055	78.9514	1015.78	0.822469	0.80854	0.211573	1.12472e-06	67	76	13	971	80	1047	95.9931	1256.31
At2g11220.1	1644	1327..1644	At3g30716.1	6998	3122..3439	73	73	0	225	73	298	71.4985	291.871	0.876271	0.232102	0.428986	2.3713e-134	182	182	0	500	182	682	164.033	614.675	2.01036	0.488803	3.12744e-07	2.40453e-49	78	84	1	972	79	1056	76.0629	1016.74	0.932211	0.808534	0.664047	1.1107e-06	67	76	1	972	68	1048	81.5941	1257.51
At2g11220.1	1644	1326..1644	At3g30749.1	8989	7144..7465	73	73	4	973	77	1046	75.4163	1024.49	0.785643	0.813918	0.129601	2.48004e-06	182	182	11	973	193	1155	173.948	1040.98	1.81208	0.827023	4.06513e-06	8.75777e-06	78	84	10	973	88	1057	84.7283	1017.7	0.88265	0.808529	0.414794	1.09684e-06	67	76	13	973	80	1049	95.9931	1258.71
At2g11220.1	1644	1348..1644	At3g43358.1	3168	1797..2096	73	73	0	107	73	180	71.4985	176.298	0.889349	0.587702	0.483389	4.16317e-08	182	182	0	213	182	395	164.033	356.007	2.04036	1.18677	1.94901e-07	0.0338636	78	84	0	165	78	249	75.1001	239.743	0.934148	0.7992	0.675155	0.0122551	67	76	0	174	67	250	80.3942	299.978
At2g11220.1	1644	1327..1644	At3g30218.1	3489	1400..1718	73	73	14	975	87	1048	85.2106	1026.44	0.755468	0.813922	0.0588639	2.42746e-06	182	182	23	975	205	1157	184.763	1042.78	1.63809	0.826879	5.16771e-05	8.43228e-06	78	84	22	975	100	1059	96.2822	1019.63	0.853627	0.808517	0.268132	1.06966e-06	67	76	27	975	94	1051	112.792	1261.11
At2g11220.1	1644	1347..1502	At2g12780.1	2817	1992..2148	68	73	110	976	178	1049	174.339	1027.42	0.949627	0.813925	0.634709	2.40159e-06	178	182	158	976	336	1158	302.831	1043.69	1.64953	0.826807	1.47355e-07	8.27407e-06	69	84	93	976	162	1060	155.977	1020.59	0.84961	0.808511	0.147236	1.05632e-06	63	76	90	976	153	1052	183.587	1262.31
At2g11230.1	4410	4192..4399	At3g43358.1	3168	1797..2005	16	70	0	107	16	177	15.6709	173.359	1.08834	0.455762	0.847536	9.28216e-18	25	123	0	213	25	336	22.5321	302.831	1.56484	0.796143	0.210783	0.00361291	15	176	0	165	15	341	14.4423	328.322	1.00301	0.863159	0.983857	0.0590737	12	143	0	174	12	317	14.399	380.373
At2g11230.1	4410	4193..4399	At1g42380.1	2287	246..452	16	70	0	61	16	131	15.6709	128.306	1.08834	0.449282	0.847536	4.53621e-14	25	123	0	101	25	224	22.5321	201.887	1.56484	0.706939	0.210783	0.000193878	15	176	0	106	15	282	14.4423	271.516	1.00301	0.950754	0.983857	0.562535	12	143	0	95	12	238	14.399	285.579
At2g11230.1	4410	4172..4309	At4g08107.1	695	554..692	13	70	0	6	13	76	12.7326	74.4368	0.816252	0.400227	0.594763	1.26403e-11	23	123	0	21	23	144	20.7295	129.785	1.32891	0.697818	0.433232	0.00185776	13	176	0	5	13	181	12.5167	174.271	0.802409	0.937007	0.564159	0.547867	13	143	0	12	13	155	15.5989	185.987
At2g11230.1	4410	4169..4399	At3g30716.1	6998	3119..3350	16	70	20	1254	36	1324	35.2596	1296.77	0.816252	0.773599	0.384527	2.19484e-11	25	123	29	1254	54	1377	48.6693	1241.07	1.12668	0.74037	0.594297	2.65741e-15	15	176	29	1254	44	1430	42.3642	1376.83	0.980722	0.821364	0.918517	1.72549e-07	13	143	23	1254	36	1397	43.1969	1676.28
At2g11230.1	4410	4172..4326	At3g30716.1	6998	1939..2094	13	70	18	1255	31	1325	30.3624	1297.75	0.790744	0.77363	0.347456	2.17349e-11	23	123	20	1255	43	1378	38.7552	1241.97	1.00932	0.740378	0.986066	2.60305e-15	13	176	24	1255	37	1431	35.6244	1377.8	0.927786	0.82135	0.74508	1.70429e-07	13	143	19	1255	32	1398	38.3972	1677.48
At2g11230.1	4410	4189..4399	At3g30749.1	8989	7163..7374	16	70	0	260	16	330	15.6709	323.213	1.08834	0.488863	0.847536	1.02196e-25	25	123	1	1256	26	1379	23.4334	1242.87	1.62743	1.87985	0.168273	3.09659e-15	15	176	2	1256	17	1432	16.368	1378.76	1.13675	2.08539	0.758597	2.89363e-15	12	143	0	408	12	551	14.399	661.152
At2g11230.1	4410	4192..4399	At5g34863.1	4041	3596..3804	16	70	0	125	16	195	15.6709	190.989	1.08834	0.560455	0.847536	3.09839e-10	25	123	0	259	25	382	22.5321	344.29	1.56484	1.01031	0.210783	0.901743	15	176	0	136	15	312	14.4423	300.4	1.00301	0.88152	0.983857	0.123531	12	143	0	141	12	284	14.399	340.775
At2g11235.1	2406	1..298	At1g42380.1	2287	1133..1430	2	36	0	61	2	97	1.95886	95.0049	0.181389	0.733115	0.0155812	0.0261394	7	75	0	101	7	176	6.30898	158.626	0.584207	1.22405	0.279736	0.0987161	17	29	0	106	17	135	16.368	129.981	1.51566	1.00301	0.329458	0.988973	9	13	0	95	9	108	10.7992	129.591
At2g11235.1	2406	1..299	At3g30218.1	3489	2299..2597	2	36	3	1187	5	1223	4.89716	1197.85	0.291519	0.831897	0.0126773	5.99118e-06	7	75	7	1187	14	1262	12.618	1137.42	0.751123	0.789931	0.437785	5.27191e-09	17	29	15	1187	32	1216	30.8103	1170.79	1.83408	0.813108	0.0562796	3.76218e-07	9	13	5	1187	14	1200	16.7988	1439.9
At2g11235.1	2406	1..300	At3g30582.1	4696	1252..1548	2	36	0	45	2	81	1.95886	79.334	0.181389	0.606573	0.0155812	0.00060003	7	75	0	114	7	189	6.30898	170.342	0.584207	1.30241	0.279736	0.0274998	17	29	3	1188	20	1217	19.2564	1171.75	1.78313	8.95901	0.153416	0.00175157	9	13	0	96	9	109	10.7992	130.791
At2g11235.1	2406	1..290	At3g30716.1	6998	2816..3105	2	36	0	225	2	261	1.95886	255.632	0.136042	0.177239	0.002181	0	7	75	1	1189	8	1264	7.21026	1139.22	0.500749	0.789867	0.125083	5.06192e-09	17	29	3	1189	20	1218	19.2564	1172.72	1.33735	0.81309	0.444923	3.66942e-07	9	13	3	1189	12	1202	14.399	1442.3
At2g11235.1	2406	4..276	At1g36250.1	5918	1847..2119	2	36	0	57	2	93	1.95886	91.0872	0.181389	0.816252	0.0155812	0.16487	7	75	0	96	7	171	6.30898	154.119	0.584207	1.3811	0.279736	0.0116192	15	29	0	83	15	112	14.4423	107.836	1.33735	0.966342	0.51562	0.799914	9	13	0	80	9	93	10.7992	111.592
At2g11235.1	2406	1..276	At3g32475.1	2801	1424..1699	2	36	0	64	2	100	1.95886	97.9432	0.16325	0.067795	0.00817618	0	7	75	0	125	7	200	6.30898	180.257	0.525786	0.124771	0.186986	3.91833e-51	15	29	1	1191	16	1220	15.4051	1174.64	1.28385	0.813072	0.560185	3.57895e-07	9	13	1	1191	10	1204	11.9991	1444.7
At2g11280.1	1312	481..592	At1g63640.2	3585	230..341	1	8	0	10	1	18	0.979432	17.6298	0.816252	0.918284	0.848765	0.789776	0	8	0	11	0	19	0	17.1244	0	0.891959	0.367976	0.716858	4	12	0	8	4	20	3.85129	19.2564	3.20964	1.00301	0.339171	0.987727	1	9	0	7	1	16	1.19991	19.1986
At2g11280.1	1312	481..590	At1g63640.1	3673	254..363	1	8	0	10	1	18	0.979432	17.6298	0.816252	0.918284	0.848765	0.789776	0	8	1	1378	1	1386	0.901283	1249.18	0.751123	65.066	0.788249	3.91833e-51	4	12	0	8	4	20	3.85129	19.2564	3.20964	1.00301	0.339171	0.987727	1	9	0	7	1	16	1.19991	19.1986
At2g11280.1	1312	56..276	At1g63640.2	3585	12..233	0	8	0	10	0	18	0	17.6298	0	0.918284	0.0815874	0.789776	0	8	0	11	0	19	0	17.1244	0	0.891959	0.067703	0.716858	0	12	0	8	0	20	0	19.2564	0	1.00301	0.0785597	0.987727	3	9	0	7	3	16	3.59974	19.1986
At2g11280.1	1312	56..276	At1g63640.1	3673	36..257	0	8	0	10	0	18	0	17.6298	0	0.918284	0.0815874	0.789776	0	8	0	11	0	19	0	17.1244	0	0.891959	0.067703	0.716858	0	12	0	8	0	20	0	19.2564	0	1.00301	0.0785597	0.987727	3	9	0	7	3	16	3.59974	19.1986
At2g11280.1	1312	679..1195	At1g63640.2	3585	340..856	6	8	0	10	6	18	5.87659	17.6298	0.979503	0.0106314	0.94283	0	8	8	0	11	8	19	7.21026	17.1244	1.2018	0.0103266	0.795792	0.00295216	5	12	0	8	5	20	4.81411	19.2564	0.802409	0.0116123	0.709098	0	4	9	1	1373	5	1382	5.99957	1658.28
At2g11280.1	1312	679..1195	At1g63640.1	3673	361..877	6	8	0	10	6	18	5.87659	17.6298	0.979503	0.0106083	0.94283	0	8	8	1	1376	9	1384	8.11155	1247.38	1.35202	0.750581	0.634724	4.77209e-14	5	12	0	8	5	20	4.81411	19.2564	0.802409	0.0115871	0.709098	0	4	9	1	1376	5	1385	5.99957	1661.88
At2g11320.1	6801	3288..3421	At3g43142.1	3156	459..592	10	37	0	86	10	123	9.79432	120.47	0.429606	0.522912	0.0272166	1.22101e-08	20	86	0	160	20	246	18.0257	221.716	0.790656	0.962377	0.452628	0.684371	9	68	0	84	9	152	8.6654	146.349	0.380089	0.635241	0.0137565	2.67912e-05	19	76	0	116	19	192	22.7984	230.383
At2g11320.1	6801	4830..4938	At4g08105.1	2987	43..151	0	37	0	136	0	173	0	169.442	#DIV/0!	0.449719	0.898831	4.76691e-18	1	86	0	219	1	305	0.901283	274.891	#DIV/0!	0.729594	0.652224	8.84295e-05	3	68	0	290	3	358	2.88847	344.69	#DIV/0!	0.914849	0.189503	0.248333	0	76	0	238	0	314	0	376.773
At2g11320.1	6801	4903..5148	At1g40103.1	2823	1..246	0	37	0	1	0	38	0	37.2184	#DIV/0!	0.329974	0.898831	1.14756e-09	0	86	0	10	0	96	0	86.5232	#DIV/0!	0.767105	0.857876	0.0669668	0	68	0	17	0	85	0	81.8398	#DIV/0!	0.725583	0.890374	0.0316898	0	76	0	18	0	94	0	112.792
At2g11320.1	6801	3553..3698	At2g11680.1	2478	2333..2478	0	37	0	79	0	116	0	113.614	#DIV/0!	0.422702	0.898831	8.41536e-15	0	86	0	126	0	212	0	191.072	#DIV/0!	0.710884	0.857876	0.000367098	1	68	0	140	1	208	0.962822	200.267	#DIV/0!	0.745094	0.615635	0.0022226	0	76	0	148	0	224	0	268.781
At2g11320.1	6801	4526..4740	At1g41890.1	3829	2938..3153	0	37	0	85	0	122	0	119.491	0	0.57897	0.181541	3.17437e-06	1	86	0	130	1	216	0.901283	194.677	0.375562	0.943271	0.428246	0.562157	1	68	0	112	1	180	0.962822	173.308	0.401205	0.839731	0.470179	0.100767	2	76	0	96	2	172	2.39983	206.385
At2g11320.1	6801	3288..4334	At1g41890.1	3829	1740..2788	22	37	0	85	22	122	21.5475	119.491	0.528163	0.57897	0.0182428	3.17437e-06	51	86	0	130	51	216	45.9654	194.677	1.12668	0.943271	0.605672	0.562157	30	68	0	112	30	180	28.8847	173.308	0.708008	0.839731	0.165811	0.100767	34	76	0	96	34	172	40.7971	206.385
At2g11320.1	6801	4830..5149	At1g41890.1	3829	3251..3570	0	37	0	85	0	122	0	119.491	#DIV/0!	0.57897	0.898831	3.17437e-06	1	86	0	130	1	216	0.901283	194.677	#DIV/0!	0.943271	0.652224	0.562157	3	68	0	112	3	180	2.88847	173.308	#DIV/0!	0.839731	0.189503	0.100767	0	76	0	96	0	172	0	206.385
At2g11320.1	6801	4719..4818	At1g41890.1	3829	3183..3282	1	37	0	85	1	122	0.979432	119.491	#DIV/0!	0.57897	0.606286	3.17437e-06	3	86	0	130	3	216	2.70385	194.677	#DIV/0!	0.943271	0.212698	0.562157	1	68	0	112	1	180	0.962822	173.308	#DIV/0!	0.839731	0.615635	0.100767	0	76	0	96	0	172	0	206.385
At2g11320.1	6801	6103..6212	At3g31374.1	1496	1..110	9	37	0	10	9	47	8.81489	46.0333	0.306095	0.36537	0.00138149	2.08868e-09	18	86	0	21	18	107	16.2231	96.4373	0.563342	0.76543	0.0633289	0.051171	9	68	0	12	9	80	8.6654	77.0257	0.300903	0.611359	0.00116163	0.000849146	24	76	0	29	24	105	28.7979	125.991
At2g11320.1	6801	4888..5147	At5g28692.1	5016	3338..3597	0	37	9	1364	9	1401	8.81489	1372.18	3.67314	0.794145	0.0850058	8.26299e-10	0	86	9	1364	9	1450	8.11155	1306.86	3.38005	0.756339	0.113666	6.62425e-14	0	68	9	1364	9	1432	8.6654	1378.76	3.61084	0.797951	0.0903811	1.50647e-09	0	76	2	1364	2	1440	2.39983	1727.88
At2g11320.1	6801	4256..4514	At5g28692.1	5016	2977..3234	4	37	1	1365	5	1402	4.89716	1373.16	#DIV/0!	4.67096	0.0557151	2.09284e-15	1	86	4	1365	5	1451	4.50641	1307.76	#DIV/0!	4.44849	0.0693633	2.41712e-15	3	68	0	175	3	243	2.88847	233.966	#DIV/0!	0.795859	0.189503	0.0116263	0	76	0	169	0	245	0	293.979
At2g11320.1	6801	3288..3399	At4g06561.1	2061	1875..1986	10	37	0	10	10	47	9.79432	46.0333	0.429606	0.358541	0.0272166	8.62996e-10	20	86	0	21	20	107	18.0257	96.4373	0.790656	0.751123	0.452628	0.035991	9	68	0	24	9	92	8.6654	88.5796	0.380089	0.689922	0.0137565	0.00884385	19	76	0	31	19	107	22.7984	128.391
At2g11330.1	3046	2286..2754	At4g06546.1	7651	5291..5753	14	29	12	1354	26	1383	25.4652	1354.55	0.684599	0.808651	0.152186	2.20434e-08	15	61	11	1354	26	1415	23.4334	1275.32	0.629974	0.761346	0.080286	5.32154e-13	18	50	8	1354	26	1404	25.0334	1351.8	0.672988	0.807007	0.134356	1.43926e-08	17	42	14	1354	31	1396	37.1973	1675.08
At2g11340.1	5802	4816..5256	At1g36770.1	4106	3670..4106	41	637	0	102	41	739	40.1567	723.8	0.367762	0.586781	2.89013e-08	7.15406e-29	83	1099	0	160	83	1259	74.8065	1134.72	0.68509	0.919907	0.0125007	0.0469897	89	779	0	179	89	958	85.6911	922.383	0.784774	0.74777	0.103081	9.57017e-11	91	848	0	180	91	1028	109.192	1233.51
At2g11340.1	5802	5221..5528	At3g31359.1	5943	5145..5452	8	637	24	1358	32	1995	31.3418	1953.97	0.32247	0.738179	9.84563e-09	8.16838e-23	14	1099	36	1358	50	2457	45.0641	2214.45	0.463656	0.836586	1.35881e-05	1.26737e-09	6	779	77	1358	83	2137	79.9142	2057.55	0.822222	0.777311	0.208111	1.0821e-16	8	848	73	1358	81	2206	97.193	2647.01
At2g11340.1	5802	5217..5359	At5g31927.1	4554	4402..4544	7	637	0	53	7	690	6.85603	675.808	0.816252	0.571791	0.689573	5.71875e-30	8	1099	0	92	8	1191	7.21026	1073.43	0.858427	0.908211	0.740535	0.0254058	4	779	0	126	4	905	3.85129	871.354	0.45852	0.737239	0.210705	3.51444e-11	7	848	0	137	7	985	8.3994	1181.91
At2g11380.1	757	649..757	At3g30610.1	339	3..111	1	19	0	2	1	21	0.979432	20.5681	0.408126	1.42844	0.481402	0.3382	1	15	0	0	1	15	0.901283	13.5192	0.375562	0.938904	0.428246	0.845161	0	21	0	6	0	27	0	25.9962	0	1.80542	0.176465	0.0878734	2	8	0	4	2	12	2.39983	14.399
At2g11651.1	138	1..138	At3g33136.1	5681	1813..1949	0	0	2	1592	2	1592	1.95886	1559.26	1.6325	0.816252	0.783872	1.03633e-08	0	0	1	1592	1	1592	0.901283	1434.84	0.751123	0.751123	0.788249	7.47654e-16	0	0	2	1592	2	1592	1.92564	1532.81	1.60482	0.802409	0.797739	5.43408e-10	0	0	1	1592	1	1592	1.19991	1910.26
At2g11680.1	2478	1820..2403	At5g32345.1	9717	5515..6098	72	79	4	1314	76	1393	74.4368	1364.35	0.436867	0.777729	2.12462e-09	1.90671e-11	113	126	7	1314	120	1440	108.154	1297.85	0.634752	0.73982	0.000236241	5.21832e-16	127	140	4	1314	131	1454	126.13	1399.94	0.740251	0.798018	0.012896	1.1469e-09	134	148	8	1314	142	1462	170.388	1754.27
At2g11680.1	2478	1501..2403	At5g28263.1	15195	1207..2111	72	79	117	1315	189	1394	185.113	1365.33	0.262814	0.777755	8.71743e-68	1.88791e-11	116	126	192	1315	308	1441	277.595	1298.75	0.394116	0.739828	1.8692e-42	5.11167e-16	130	140	612	1315	742	1455	714.414	1400.91	1.01429	0.798021	0.800447	1.13277e-09	138	148	449	1315	587	1463	704.349	1755.47
At2g11680.1	2478	1502..2403	At5g28263.1	15195	11778..12682	72	79	117	1316	189	1395	185.113	1366.31	0.262814	0.777781	8.71743e-68	1.86929e-11	116	126	192	1316	308	1442	277.595	1299.65	0.394116	0.739836	1.8692e-42	5.0072e-16	130	140	612	1316	742	1456	714.414	1401.87	1.01429	0.798024	0.800447	1.11882e-09	138	148	449	1316	587	1464	704.349	1756.67
At2g11680.1	2478	1502..2403	At5g28263.1	15195	6192..7095	72	79	117	1317	189	1396	185.113	1367.29	0.262814	0.777808	8.71743e-68	1.85085e-11	116	126	192	1317	308	1443	277.595	1300.55	0.394116	0.739844	1.8692e-42	4.90487e-16	130	140	612	1317	742	1457	714.414	1402.83	1.01429	0.798027	0.800447	1.10504e-09	138	148	449	1317	587	1465	704.349	1757.87
At2g11680.1	2478	1502..2403	At5g28263.1	15195	3399..4302	72	79	117	1318	189	1397	185.113	1368.27	0.262814	0.777834	8.71743e-68	1.83259e-11	116	126	192	1318	308	1444	277.595	1301.45	0.394116	0.739851	1.8692e-42	4.80463e-16	130	140	612	1318	742	1458	714.414	1403.79	1.01429	0.79803	0.800447	1.09143e-09	138	148	449	1318	587	1466	704.349	1759.07
At2g11680.1	2478	1502..2403	At5g28263.1	15195	8985..9888	72	79	117	1319	189	1398	185.113	1369.25	0.262814	0.77786	8.71743e-68	1.81452e-11	116	126	192	1319	308	1445	277.595	1302.35	0.394116	0.739859	1.8692e-42	4.70643e-16	130	140	612	1319	742	1459	714.414	1404.76	1.01429	0.798033	0.800447	1.07799e-09	138	148	449	1319	587	1467	704.349	1760.27
At2g11680.1	2478	1544..2403	At5g31032.1	2949	704..1554	72	79	66	1320	138	1399	135.162	1370.23	0.5074	0.777886	1.96772e-10	1.79661e-11	116	126	104	1320	220	1446	198.282	1303.26	0.744356	0.739867	0.00191246	4.61025e-16	130	140	63	1320	193	1460	185.825	1405.72	0.69759	0.798036	0.000245694	1.06471e-09	138	148	84	1320	222	1468	266.381	1761.47
At2g11680.1	2478	1841..2403	At2g10190.1	6574	1638..2198	51	79	31	1321	82	1400	80.3134	1371.21	0.437469	0.777912	5.37071e-10	1.77889e-11	78	126	48	1321	126	1447	113.562	1304.16	0.618572	0.739874	6.13156e-05	4.51603e-16	113	140	37	1321	150	1461	144.423	1406.68	0.786676	0.798039	0.0365346	1.0516e-09	121	148	32	1321	153	1469	183.587	1762.67
At2g11680.1	2478	1502..1812	At2g10190.1	6574	1351..1661	0	79	1	1322	1	1401	0.979432	1372.18	0.116607	0.777938	0.0179881	1.76134e-11	3	126	7	1322	10	1448	9.01283	1305.06	1.07303	0.739882	0.925727	4.42373e-16	3	140	1	1322	4	1462	3.85129	1407.65	0.45852	0.798042	0.210705	1.03865e-09	4	148	3	1322	7	1470	8.3994	1763.87
At2g11680.1	2478	1544..1763	At1g37999.1	3924	2108..2327	0	79	0	163	0	242	0	237.023	0	0.134285	0.00740573	0	3	126	2	1323	5	1449	4.50641	1305.96	0.625936	0.73989	0.428319	4.33333e-16	3	140	3	1323	6	1463	5.77693	1408.61	0.802409	0.798045	0.686099	1.02586e-09	4	148	2	1323	6	1471	7.19948	1765.07
At2g11680.1	2478	2072..2403	At3g31359.1	5943	1..331	42	79	0	215	42	294	41.1362	287.953	0.380918	0.163029	7.90609e-08	0	57	126	0	327	57	453	51.3731	408.281	0.475711	0.231154	8.17318e-06	3.91833e-51	92	140	0	370	92	510	88.5796	491.039	0.82024	0.278009	0.179735	0.00175157	88	148	2	1324	90	1472	107.992	1766.27
At2g11680.1	2478	1..146	At2g11320.1	6801	3104..3249	2	79	0	37	2	116	1.95886	113.614	0.326501	0.422702	0.175818	8.41536e-15	3	126	0	86	3	212	2.70385	191.072	0.450674	0.710884	0.270351	0.000367098	5	140	0	68	5	208	4.81411	200.267	0.802409	0.745094	0.709098	0.0022226	5	148	0	76	5	224	5.99957	268.781
At2g11680.1	2478	2281..2401	At3g43144.1	5373	4744..4864	34	79	0	18	34	97	33.3007	95.0049	0.365165	0.053679	3.49145e-07	0	53	126	0	37	53	163	47.768	146.909	0.52381	0.0830055	0.000259927	0.00295216	77	140	0	56	77	196	74.1373	188.713	0.812967	0.106625	0.198397	0	74	148	2	1327	76	1475	91.1934	1769.87
At2g11680.1	2478	2110..2209	At4g07566.1	2091	1992..2091	1	79	0	25	1	104	0.979432	101.861	0.816252	0.416129	0.848765	5.8155e-14	2	126	0	46	2	172	1.80257	155.021	1.50225	0.6333	0.851747	9.62959e-06	5	140	0	39	5	179	4.81411	172.345	4.01205	0.704075	0.214145	0.000597834	1	148	0	56	1	204	1.19991	244.782
At2g11720.1	4803	4415..4525	At3g43142.1	3156	478..587	19	50	0	86	19	136	18.6092	133.203	0.674295	0.569284	0.201162	3.51992e-07	40	98	0	160	40	258	36.0513	232.531	1.3063	0.993794	0.318223	0.940615	17	72	0	84	17	156	16.368	150.2	0.593085	0.641927	0.100008	3.40141e-05	23	79	0	116	23	195	27.598	233.983
At2g11720.1	4803	4398..4803	At2g06130.1	2121	1580..1991	40	50	0	23	40	73	39.1773	71.4985	0.562933	0.640714	0.00475663	0.00422045	77	98	0	29	77	127	69.3988	114.463	0.997181	1.02573	0.974004	0.862765	49	72	0	22	49	94	47.1783	90.5052	0.677897	0.811037	0.0442809	0.150805	58	78	0	15	58	93	69.595	111.592
At2g11720.1	4803	4398..4803	At4g07519.1	759	279..689	40	50	0	36	40	86	39.1773	84.2312	0.562933	0.523863	0.00475663	2.06615e-06	77	98	0	75	77	173	69.3988	155.922	0.997181	0.969734	0.974004	0.781565	49	72	0	46	49	118	47.1783	113.613	0.677897	0.706599	0.0442809	0.00583245	58	78	0	56	58	134	69.595	160.788
At2g11720.1	4803	4398..4803	At5g34623.1	4842	2309..2718	40	50	2	1333	42	1383	41.1362	1354.55	0.571377	0.800054	0.00499318	3.79655e-09	77	98	2	1333	79	1431	71.2014	1289.74	0.988979	0.76177	0.935755	4.4331e-13	49	72	2	1333	51	1405	49.1039	1352.76	0.682048	0.798997	0.0437216	2.68612e-09	58	78	2	1333	60	1411	71.9948	1693.08
At2g11720.1	4803	4398..4767	At5g34623.1	4842	677..1051	39	50	2	1334	41	1384	40.1567	1355.53	0.587129	5.15842	0.00876352	1.29649e-15	73	98	2	1334	75	1432	67.5962	1290.64	0.98832	4.91145	0.933735	1.28142e-15	49	72	1	1334	50	1406	48.1411	1353.73	0.703868	5.15154	0.068923	1.28424e-15	57	78	0	141	57	219	68.3951	262.781
At2g11720.1	4803	4394..4554	At5g28692.1	5016	2041..2201	20	50	0	132	20	182	19.5886	178.257	0.709785	0.601449	0.259183	1.5786e-07	41	98	0	183	41	281	36.9526	253.261	1.33896	0.854517	0.271556	0.0710879	17	72	0	175	17	247	16.368	237.817	0.593085	0.802409	0.100008	0.0143796	23	78	0	169	23	247	27.598	296.379
At2g11720.1	4803	4397..4803	At5g31999.1	2070	174..586	40	50	0	189	40	239	39.1773	234.084	0.562933	0.670393	0.00475663	4.29651e-06	77	98	0	344	77	442	69.3988	398.367	0.997181	1.14088	0.974004	0.0810325	49	72	0	227	49	299	47.1783	287.884	0.677897	0.824469	0.0442809	0.0190349	58	78	0	213	58	291	69.595	349.175
At2g11750.1	2751	2252..2369	At2g06110.1	2931	1..118	6	43	0	42	6	85	5.87659	83.2517	0.612189	0.0547604	0.361076	0	17	87	0	61	17	148	15.3218	133.39	1.59614	0.0877397	0.292668	3.91833e-51	8	72	0	79	8	151	7.70257	145.386	0.802409	0.0956305	0.645455	0.00175157	6	73	2	1194	8	1267	9.59931	1520.29
At2g11780.1	3289	2674..2783	At3g31374.1	1496	1..110	3	43	0	10	3	53	2.9383	51.9099	0.408126	0.554633	0.202637	0.000816735	7	60	0	21	7	81	6.30898	73.0039	0.87631	0.780013	0.781132	0.115894	2	39	0	12	2	51	1.92564	49.1039	0.26747	0.524652	0.0935932	0.000284389	6	49	0	29	6	78	7.19948	93.5933
At2g11780.1	3289	1639..2778	At5g30269.1	14591	582..1720	28	43	0	608	28	651	27.4241	637.61	0.653002	0.426811	0.0911701	1.38044e-73	38	60	0	1114	38	1174	34.2488	1058.11	0.815505	0.708288	0.376773	2.38557e-17	28	39	1	1196	29	1235	27.9218	1189.08	0.664853	0.795964	0.1023	1.35922e-08	33	49	2	1196	35	1245	41.997	1493.89
At2g11780.1	3289	1639..2782	At5g30269.1	14591	12930..14090	28	43	0	608	28	651	27.4241	637.61	0.653002	0.426469	0.0911701	9.43709e-74	38	60	0	1114	38	1174	34.2488	1058.11	0.815505	0.70772	0.376773	1.98289e-17	28	39	1	1197	29	1236	27.9218	1190.05	0.664853	0.795969	0.1023	1.34243e-08	33	49	2	1197	35	1246	41.997	1495.09
At2g11780.1	3289	1966..2784	At2g10330.1	5823	4574..5393	15	43	4	1198	19	1241	18.6092	1215.48	0.500284	0.812325	0.015893	2.20525e-07	31	60	9	1198	40	1258	36.0513	1133.81	0.969191	0.757749	0.87905	4.15951e-12	23	39	3	1198	26	1237	25.0334	1191.01	0.672988	0.795974	0.134356	1.32585e-08	24	49	7	1198	31	1247	37.1973	1496.29
At2g11780.1	3289	2211..2528	At2g09850.1	3207	1395..1711	4	43	2	1200	6	1243	5.87659	1217.43	0.408126	0.812331	0.0676794	2.15881e-07	10	60	2	1200	12	1260	10.8154	1135.62	0.751123	0.757738	0.470641	3.99006e-12	12	39	1	1200	13	1239	12.5167	1192.94	0.869277	0.795985	0.711117	1.2933e-08	11	49	1	1200	12	1249	14.399	1498.69
At2g11780.1	3289	1215..1339	At3g31406.1	510	13..137	0	43	0	1	0	44	0	43.095	#DIV/0!	0.653002	0.898831	0.0342658	0	60	0	1	0	61	0	54.9783	#DIV/0!	0.833064	0.857876	0.320824	0	39	0	10	0	49	0	47.1783	#DIV/0!	0.714874	0.890374	0.0863584	0	49	0	6	0	55	0	65.9952
At2g11780.1	3289	1639..1826	At2g10330.1	5823	4371..4558	0	43	0	47	0	90	0	88.1489	0	0.67397	0.403949	0.00543187	0	60	0	75	0	135	0	121.673	0	0.93029	0.367976	0.567841	3	39	1	1199	4	1238	3.85129	1191.97	3.20964	9.1136	0.339171	0.00175157	1	49	0	60	1	109	1.19991	130.791
At2g12020.1	3820	3233..3383	At3g42300.1	804	175..325	0	11	0	4	0	15	0	14.6915	0	0.231015	0.0164786	3.28452e-08	0	23	0	4	0	27	0	24.3346	0	0.382648	0.0124565	2.73084e-05	2	27	0	26	2	53	1.92564	51.0295	0.320964	0.802409	0.168046	0.254256	5	38	0	15	5	53	5.99957	63.5954
At2g12025.1	2205	1386..1507	At2g06110.1	2931	5..126	1	30	4	956	5	986	4.89716	965.72	0.510158	0.804825	0.235945	1.32375e-06	1	36	7	956	8	992	7.21026	894.073	0.751123	0.745114	0.550027	5.47044e-11	0	37	7	956	7	993	6.73975	956.082	0.702108	0.796792	0.486723	4.02885e-07	0	44	8	956	8	1000	9.59931	1199.91
At2g12320.1	609	1..115	At3g31359.1	5943	5248..5362	36	370	6	843	42	1213	41.1362	1188.05	0.62332	0.824408	0.0203241	2.13082e-06	52	578	19	843	71	1421	63.9911	1280.72	0.969632	0.888714	0.851073	0.00263684	51	352	8	843	59	1195	56.8065	1150.57	0.860766	0.7984	0.418819	3.65712e-08	50	358	5	843	55	1201	65.9952	1441.1
At2g12320.1	609	241..597	At3g30416.1	5515	13..382	328	370	5	842	333	1212	326.151	1187.07	0.882506	0.824415	0.113389	2.15371e-06	515	578	2	842	517	1420	465.963	1279.82	1.26081	0.888829	0.0011993	0.00267562	291	352	2	842	293	1194	282.107	1149.61	0.763331	0.798397	0.000930357	3.70298e-08	303	358	5	842	308	1200	369.573	1439.9
At2g12320.1	609	241..340	At2g06570.1	834	13..113	2	370	0	7	2	377	1.95886	369.246	0.816252	0.818423	0.811599	0.0059664	1	578	0	7	1	585	0.901283	527.251	0.375562	1.16864	0.428246	0.0181657	1	352	0	12	1	364	0.962822	350.467	0.401205	0.7768	0.470179	0.000591749	2	358	0	18	2	376	2.39983	451.168
At2g12345.1	510	1..114	At3g43140.1	300	182..295	0	8	0	3	0	11	0	10.7738	0	0.0113083	0.0815874	0	0	19	3	786	3	805	2.70385	725.533	0.751123	0.761529	0.695308	5.34581e-08	2	10	3	786	5	796	4.81411	766.406	1.33735	0.80443	0.745147	1.44827e-05	1	8	2	786	3	794	3.59974	952.731
At2g12385.1	3234	1464..1568	At1g54923.1	405	1..105	1	42	0	35	1	77	0.979432	75.4163	#DIV/0!	0.683168	0.606286	0.0133172	0	56	0	35	0	91	0	82.0167	#DIV/0!	0.742959	0.857876	0.0439932	0	59	0	40	0	99	0	95.3193	#DIV/0!	0.863462	0.890374	0.307771	0	49	0	43	0	92	0	110.392
At2g12385.1	3234	1288..1647	At3g45095.1	4345	1240..1600	7	42	0	238	7	280	6.85603	274.241	0.952294	0.643805	0.90421	3.1027e-08	9	56	0	317	9	373	8.11155	336.179	1.12668	0.789208	0.864674	0.00142118	6	59	0	429	6	488	5.77693	469.857	0.802409	1.10303	0.686099	0.160604	6	49	0	306	6	355	7.19948	425.969
At2g12385.1	3234	1691..1799	At3g45095.1	4345	1625..1733	1	42	0	238	1	280	0.979432	274.241	#DIV/0!	0.643805	0.606286	3.1027e-08	0	56	0	317	0	373	0	336.179	#DIV/0!	0.789208	0.857876	0.00142118	1	59	0	429	1	488	0.962822	469.857	#DIV/0!	1.10303	0.615635	0.160604	0	49	0	306	0	355	0	425.969
At2g12385.1	3234	1523..1646	At2g12505.1	1035	54..177	3	42	0	101	3	143	2.9383	140.059	2.44876	0.655753	0.514187	0.000161127	0	56	0	142	0	198	0	178.454	0	0.835519	0.367976	0.0813309	3	59	0	147	3	206	2.88847	198.341	2.40723	0.928631	0.526961	0.465878	1	49	0	129	1	178	1.19991	213.585
At2g12385.1	3234	2521..2887	At2g12505.1	1035	672..1035	3	42	0	101	3	143	2.9383	140.059	0.408126	0.663205	0.202637	0.000250528	9	56	0	142	9	198	8.11155	178.454	1.12668	0.845014	0.864674	0.103261	11	59	0	147	11	206	10.591	198.341	1.47108	0.939183	0.476822	0.537042	6	49	0	127	6	176	7.19948	211.185
At2g12385.1	3234	1482..1640	At3g47230.1	834	256..414	2	42	0	106	2	148	1.95886	144.956	1.6325	0.632489	0.783872	2.60291e-05	0	56	0	153	0	209	0	188.368	0	0.82191	0.367976	0.0498206	3	59	0	189	3	248	2.88847	238.78	2.40723	1.04187	0.526961	0.675321	1	49	0	142	1	191	1.19991	229.183
At2g12385.1	3234	1279..1397	At5g31989.1	1086	968..1086	3	42	0	21	3	63	2.9383	61.7042	0.489751	0.577797	0.329839	0.000775622	9	56	0	39	9	95	8.11155	85.6219	1.35202	0.801761	0.634724	0.132656	3	59	0	39	3	98	2.88847	94.3565	0.481445	0.883552	0.316952	0.393939	5	49	0	40	5	89	5.99957	106.792
At2g12385.1	3234	1484..1649	At4g08750.1	1386	555..720	4	42	0	215	4	257	3.91773	251.714	3.26501	0.845874	0.328581	0.0597994	0	56	0	267	0	323	0	291.114	0	0.978277	0.367976	0.788907	3	59	0	269	3	328	2.88847	315.806	2.40723	1.06125	0.526961	0.483594	1	49	0	199	1	248	1.19991	297.579
At2g12385.1	3234	2731..2984	At4g08750.1	1386	1129..1382	2	42	0	215	2	257	1.95886	251.714	0.544168	0.845874	0.508597	0.0597994	4	56	0	267	4	323	3.60513	291.114	1.0015	0.978277	0.947313	0.788907	5	59	0	269	5	328	4.81411	315.806	1.33735	1.06125	0.745147	0.483594	3	49	0	199	3	248	3.59974	297.579
At2g12385.1	3234	1288..1636	At4g04655.1	7527	1602..1953	5	42	14	795	19	837	18.6092	819.785	0.553885	0.809482	0.0448574	1.48262e-05	9	56	13	795	22	851	19.8282	766.992	0.590168	0.757353	0.062161	1.10665e-08	6	59	15	795	21	854	20.2193	822.25	0.601807	0.811916	0.0765582	1.78557e-05	6	49	22	795	28	844	33.5976	1012.73
At2g12385.1	3234	3059..3234	At4g04655.1	7527	3223..3396	3	42	2	796	5	838	4.89716	820.764	2.04063	0.80949	0.442264	1.46673e-05	1	56	0	718	1	774	0.901283	697.593	0.375562	0.688011	0.428246	5.615e-14	3	59	2	796	5	855	4.81411	823.213	2.00602	0.811905	0.456926	1.76312e-05	1	49	1	796	2	845	2.39983	1013.93
At2g12385.1	3234	1694..1805	At4g04655.1	7527	1986..2097	1	42	1	797	2	839	1.95886	821.744	0.326501	0.809498	0.175818	1.45102e-05	0	56	4	797	4	853	3.60513	768.794	0.600899	0.757338	0.437269	1.06117e-08	1	59	3	797	4	856	3.85129	824.175	0.641927	0.811894	0.502836	1.74095e-05	0	49	5	797	5	846	5.99957	1015.13
At2g12385.1	3234	1269..1648	At1g41797.1	3471	2001..2380	7	42	12	798	19	840	18.6092	822.723	0.456141	0.809506	0.00515562	1.43548e-05	9	56	19	798	28	854	25.2359	769.696	0.618572	0.757331	0.0581915	1.03914e-08	6	59	31	798	37	857	35.6244	825.138	0.87321	0.811883	0.560168	1.71906e-05	6	49	28	798	34	847	40.7971	1016.33
At2g12385.1	3234	1871..1974	At1g41797.1	3471	2581..2684	5	42	1	800	6	842	5.87659	824.682	1.22438	2.40309	0.797345	0	2	56	1	800	3	856	2.70385	771.498	0.563342	2.24812	0.443303	3.91833e-51	2	59	0	342	2	401	1.92564	386.091	0.401205	1.12506	0.293476	0.128484	4	49	0	237	4	286	4.79965	343.175
At2g12385.1	3234	1347..1646	At2g12540.1	1955	25..326	4	42	13	801	17	843	16.6503	825.661	0.63074	0.80953	0.151215	1.38984e-05	0	56	13	801	13	857	11.7167	772.399	0.443846	0.757309	0.0180081	9.75764e-09	3	59	11	801	14	860	13.4795	828.027	0.510624	0.811849	0.0466593	1.65504e-05	1	49	21	801	22	850	26.3981	1019.93
At2g12385.1	3234	1694..1805	At2g12540.1	1955	355..466	1	42	6	802	7	844	6.85603	826.641	0.380918	0.809538	0.030215	1.37496e-05	0	56	8	802	8	858	7.21026	773.301	0.400599	0.757302	0.032475	9.55509e-09	1	59	11	802	12	861	11.5539	828.989	0.641927	0.811838	0.248997	1.63424e-05	0	49	15	802	15	851	17.9987	1021.13
At2g12385.1	3234	1464..1649	At4g08760.1	1566	1..186	4	42	1	809	5	851	4.89716	833.497	0.453473	0.809593	0.152525	1.27515e-05	0	56	6	809	6	865	5.4077	779.61	0.500749	0.757251	0.184196	8.25039e-09	3	59	10	809	13	868	12.5167	835.729	1.15904	0.811761	0.762658	1.49577e-05	1	49	8	809	9	858	10.7992	1029.53
At2g12385.1	3234	1691..1797	At1g41797.1	3471	2403..2509	1	42	1	799	2	841	1.95886	823.702	#DIV/0!	2.40024	0.333812	0	0	56	0	320	0	376	0	338.882	#DIV/0!	0.987491	0.857876	0.866831	1	59	0	342	1	401	0.962822	386.091	#DIV/0!	1.12506	0.615635	0.128484	0	49	0	237	0	286	0	343.175
At2g12450.1	3349	413..654	At1g39270.1	5586	2379..2619	0	28	3	1381	3	1409	2.9383	1380.02	0.349822	0.772916	0.12097	4.23313e-12	4	48	0	258	4	306	3.60513	275.793	0.429213	0.154465	0.171319	3.91833e-51	8	143	5	1381	13	1524	12.5167	1467.34	1.49019	0.821822	0.419302	7.46573e-08	4	107	3	1381	7	1488	8.3994	1785.47
At2g12450.1	3349	921..1142	At1g39270.1	5586	3520..3740	1	28	15	1382	16	1410	15.6709	1381	0.68737	0.772945	0.266148	4.19212e-12	1	48	33	1382	34	1430	30.6436	1288.83	1.34412	0.721361	0.313846	1.21534e-18	3	143	10	1382	13	1525	12.5167	1468.3	0.549017	0.821809	0.092884	7.3742e-08	1	107	18	1382	19	1489	22.7984	1786.67
At2g12450.1	3349	1..182	At1g39270.1	5586	2002..2183	2	28	0	134	2	162	1.95886	158.668	0.204063	0.0887469	0.0293121	0	1	48	0	258	1	306	0.901283	275.793	0.0938904	0.154258	0.00603556	3.91833e-51	2	143	2	1383	4	1526	3.85129	1469.27	0.401205	0.821796	0.130406	7.28379e-08	6	107	2	1383	8	1490	9.59931	1787.87
At2g12505.1	1035	799..922	At5g31873.1	816	622..745	11	101	0	178	11	279	10.7738	273.262	1.28268	0.720678	0.637535	6.50795e-05	9	142	0	243	9	385	8.11155	346.994	0.96573	0.915134	0.909876	0.240927	28	147	0	282	28	429	26.959	413.05	3.20964	1.08935	0.00303073	0.249971	7	127	0	189	7	316	8.3994	379.173
At2g12505.1	1035	369..488	At2g21460.1	6154	4388..4507	3	101	0	296	3	397	2.9383	388.835	0.244876	0.596781	0.0225973	3.30769e-15	5	142	0	369	5	511	4.50641	460.556	0.375562	0.706858	0.0670851	1.82855e-08	5	147	0	509	5	656	4.81411	631.611	0.401205	0.969393	0.0895694	0.589542	10	127	0	416	10	543	11.9991	651.553
At2g12505.1	1035	775..901	At1g41855.1	786	1..127	5	101	0	13	5	114	4.89716	111.655	4.08126	0.659949	0.205951	0.00092332	3	142	0	15	3	157	2.70385	141.501	2.25337	0.836357	0.577635	0.122408	4	147	0	16	4	163	3.85129	156.94	3.20964	0.927608	0.339171	0.50933	1	127	0	14	1	141	1.19991	169.188
At2g12505.1	1035	1..364	At3g33189.1	952	190..553	28	101	92	1489	120	1590	117.532	1557.3	1.06468	0.803119	0.65828	5.50885e-10	39	142	128	1489	167	1631	150.514	1469.99	1.36345	0.758095	0.0163154	3.32248e-15	29	147	115	1489	144	1636	138.646	1575.18	1.25594	0.81234	0.0879926	3.20204e-09	19	127	73	1489	92	1616	110.392	1939.06
At2g12505.1	1035	369..496	At3g33189.1	952	715..842	3	101	38	1490	41	1591	40.1567	1558.28	0.796818	0.803128	0.297659	5.45145e-10	5	142	60	1490	65	1632	58.5834	1470.89	1.16245	0.758091	0.458455	3.2544e-15	5	147	44	1490	49	1637	47.1783	1576.14	0.936144	0.812334	0.7438	3.16265e-09	10	127	32	1490	42	1617	50.3964	1940.26
At2g12505.1	1035	1..364	At2g01029.1	10188	2757..3123	28	101	129	1491	157	1592	153.771	1559.26	1.50767	0.803136	0.00203425	5.39464e-10	39	142	239	1491	278	1633	250.557	1471.8	2.45661	0.758087	9.72974e-15	3.18772e-15	29	147	79	1491	108	1638	103.985	1577.1	1.01953	0.812328	0.902514	3.12374e-09	19	127	66	1491	85	1618	101.993	1941.46
At2g12505.1	1035	1..364	At2g01029.1	10188	5691..6057	28	101	129	1492	157	1593	153.771	1560.24	1.50767	0.803144	0.00203425	5.33843e-10	39	142	239	1492	278	1634	250.557	1472.7	2.45661	0.758082	9.72974e-15	3.1224e-15	29	147	79	1492	108	1639	103.985	1578.06	1.01953	0.812322	0.902514	3.08531e-09	19	127	66	1492	85	1619	101.993	1942.66
At2g12505.1	1035	751..982	At2g01029.1	10188	6680..6911	15	101	23	1493	38	1594	37.2184	1561.21	0.756526	0.803152	0.213013	5.2828e-10	21	142	32	1493	53	1635	47.768	1473.6	0.970964	0.758078	0.872616	3.05842e-15	39	147	17	1493	56	1640	53.918	1579.03	1.09597	0.812315	0.667742	3.04735e-09	24	127	17	1493	41	1620	49.1965	1943.86
At2g12505.1	1035	751..982	At2g01029.1	10188	3746..3977	15	101	23	1494	38	1595	37.2184	1562.19	0.756526	0.80316	0.213013	5.22775e-10	21	142	32	1494	53	1636	47.768	1474.5	0.970964	0.758074	0.872616	2.99575e-15	39	147	17	1494	56	1641	53.918	1579.99	1.09597	0.812309	0.667742	3.00986e-09	24	127	17	1494	41	1621	49.1965	1945.06
At2g12505.1	1035	591..749	At2g01029.1	10188	6436..6594	52	101	24	1495	76	1596	74.4368	1563.17	0.816252	0.803168	0.208877	5.17327e-10	72	142	24	1495	96	1637	86.5232	1475.4	0.948787	0.758069	0.72229	2.93437e-15	66	147	9	1495	75	1642	72.2116	1580.95	0.791851	0.812303	0.150144	2.97283e-09	69	127	7	1495	76	1622	91.1934	1946.26
At2g12505.1	1035	591..749	At2g01029.1	10188	3502..3660	52	101	24	1496	76	1597	74.4368	1564.15	0.816252	0.803176	0.208877	5.11936e-10	72	142	24	1496	96	1638	86.5232	1476.3	0.948787	0.758065	0.72229	2.87425e-15	66	147	9	1496	75	1643	72.2116	1581.92	0.791851	0.812297	0.150144	2.93626e-09	69	127	7	1496	76	1623	91.1934	1947.46
At2g12505.1	1035	369..496	At2g01029.1	10188	6219..6346	3	101	2	1497	5	1598	4.89716	1565.13	0.340105	0.803184	0.0361242	5.06602e-10	5	142	8	1497	13	1639	11.7167	1477.2	0.813717	0.758061	0.58951	2.81536e-15	5	147	2	1497	7	1644	6.73975	1582.88	0.468072	0.812291	0.106222	2.90014e-09	10	127	2	1497	12	1624	14.399	1948.66
At2g12505.1	1035	369..496	At2g01029.1	10188	3285..3412	3	101	2	1498	5	1599	4.89716	1566.11	0.340105	0.803192	0.0361242	5.01323e-10	5	142	8	1498	13	1640	11.7167	1478.1	0.813717	0.758057	0.58951	2.75767e-15	5	147	2	1498	7	1645	6.73975	1583.84	0.468072	0.812285	0.106222	2.86446e-09	10	127	2	1498	12	1625	14.399	1949.86
At2g12505.1	1035	1..364	At2g01040.1	1704	185..550	28	101	9	1499	37	1600	36.239	1567.09	0.686394	0.8032	0.0902502	4.96099e-10	39	142	22	1499	61	1641	54.9783	1479.01	1.04133	0.758052	0.853068	2.70117e-15	29	147	23	1499	52	1646	50.0667	1584.8	0.948302	0.812279	0.785395	2.82923e-09	19	127	25	1499	44	1626	52.7962	1951.06
At2g12505.1	1035	751..982	At2g01040.1	1704	1173..1403	15	101	70	1500	85	1601	83.2517	1568.07	0.648425	0.803208	0.00274104	4.9093e-10	21	142	116	1500	137	1642	123.476	1479.91	0.961719	0.758048	0.753679	2.64583e-15	39	147	143	1500	182	1647	175.234	1585.77	1.36485	0.812273	0.0101993	2.79442e-09	24	127	83	1500	107	1627	128.391	1952.26
At2g12505.1	1035	591..749	At2g01040.1	1704	929..1087	52	101	78	1501	130	1602	127.326	1569.05	0.647029	0.803216	0.000195675	4.85814e-10	72	142	99	1501	171	1643	154.119	1480.81	0.783183	0.758044	0.0252284	2.59162e-15	66	147	144	1501	210	1648	202.193	1586.73	1.02748	0.812267	0.800862	2.76005e-09	69	127	95	1501	164	1628	196.786	1953.46
At2g12505.1	1035	369..496	At2g01040.1	1704	712..839	3	101	8	1502	11	1603	10.7738	1570.03	0.641341	0.803224	0.267375	4.80752e-10	5	142	9	1502	14	1644	12.618	1481.71	0.751123	0.75804	0.437785	2.53852e-15	5	147	18	1502	23	1649	22.1449	1587.69	1.31824	0.812261	0.431902	2.7261e-09	10	127	4	1502	14	1629	16.7988	1954.66
At2g12505.1	1035	1..364	At2g21460.1	6154	3860..4226	28	101	4	1503	32	1604	31.3418	1571.01	1.24381	0.803232	0.450349	4.75742e-10	39	142	0	369	39	511	35.15	460.556	1.39494	0.235475	0.226064	3.91833e-51	29	147	5	1503	34	1650	32.7359	1588.66	1.29914	0.812255	0.356833	2.69256e-09	19	127	2	1503	21	1630	25.1982	1955.86
At2g12505.1	1035	775..982	At2g21460.1	6154	4914..5121	15	101	6	1504	21	1605	20.5681	1571.99	0.43952	0.80324	0.00186954	4.70785e-10	17	142	13	1504	30	1646	27.0385	1483.51	0.577787	0.758031	0.0228753	2.43557e-15	38	147	29	1504	67	1651	64.5091	1589.62	1.3785	0.812249	0.11188	2.65944e-09	17	127	22	1504	39	1631	46.7966	1957.06
At2g12505.1	1035	592..749	At2g21460.1	6154	4606..4763	52	101	3	1505	55	1606	53.8688	1572.97	0.54089	0.803248	0.000346801	4.6588e-10	72	142	2	1505	74	1647	66.6949	1484.41	0.669676	0.758027	0.0119037	2.38567e-15	66	147	5	1505	71	1652	68.3603	1590.58	0.686398	0.812243	0.0195288	2.62673e-09	69	127	14	1505	83	1632	99.5928	1958.26
At2g12505.1	1035	749..856	At2g21460.1	6154	4857..4964	1	101	6	1507	7	1608	6.85603	1574.93	0.190459	0.803264	7.9841e-06	4.56221e-10	4	142	12	1507	16	1649	14.4205	1486.22	0.400599	0.758018	0.00240878	2.28891e-15	2	147	31	1507	33	1654	31.7731	1592.51	0.88265	0.812231	0.611453	2.56251e-09	7	127	23	1507	30	1634	35.9974	1960.66
At2g12505.1	1035	1..364	At2g12385.1	3234	348..714	28	101	3	1508	31	1609	30.3624	1575.91	1.10017	0.803272	0.744764	4.51468e-10	39	142	3	1508	42	1650	37.8539	1487.12	1.37162	0.758014	0.230313	2.24202e-15	29	147	3	1508	32	1655	30.8103	1593.47	1.1164	0.812225	0.704026	2.53099e-09	19	127	4	1508	23	1635	27.598	1961.86
At2g12505.1	1035	859..982	At2g12385.1	3234	1589..1712	13	101	5	1509	18	1610	17.6298	1576.89	0.734627	0.80328	0.33844	4.46763e-10	16	142	7	1509	23	1651	20.7295	1488.02	0.863792	0.75801	0.616877	2.19609e-15	36	147	0	59	36	206	34.6616	198.341	1.44434	0.101037	0.192163	0	16	127	4	1509	20	1636	23.9983	1963.06
At2g12505.1	1035	636..741	At2g12385.1	3234	1261..1366	39	101	3	1510	42	1611	41.1362	1577.87	0.571377	7.47149	0.00499318	0	59	142	3	1510	62	1652	55.8795	1488.92	0.776161	7.05032	0.159441	3.91833e-51	61	147	2	1510	63	1657	60.6578	1595.4	0.84253	7.5545	0.338396	0.00175157	60	127	0	49	60	176	71.9948	211.185
At2g12505.1	1035	6..346	At5g32540.1	3828	1246..1588	28	101	0	111	28	212	27.4241	207.64	0.993698	0.105644	0.967278	0	39	142	2	1511	41	1653	36.9526	1489.82	1.33896	0.758002	0.271556	2.10703e-15	29	147	2	1511	31	1658	29.8475	1596.36	1.08151	0.812207	0.793102	2.43874e-09	19	127	4	1511	23	1638	27.598	1965.46
At2g12505.1	1035	749..982	At5g32540.1	3828	2235..2468	15	101	0	111	15	212	14.6915	207.64	0.510158	0.715064	0.0384482	0.000354485	21	142	0	163	21	305	18.9269	274.891	0.657233	0.946664	0.156716	0.519914	39	147	0	137	39	284	37.55	273.441	1.30391	0.94167	0.31534	0.488922	24	127	0	115	24	242	28.7979	290.379
At2g12505.1	1035	637..742	At5g32540.1	3828	2038..2143	39	101	0	111	39	212	38.1979	207.64	0.530564	0.715064	0.00180286	0.000354485	59	142	0	163	59	305	53.1757	274.891	0.738604	0.946664	0.0970193	0.519914	61	147	0	137	61	284	58.7321	273.441	0.815783	0.94167	0.259978	0.488922	60	127	0	115	60	242	71.9948	290.379
At2g12505.1	1035	1..363	At5g32481.1	4731	2715..3079	28	101	38	1514	66	1615	64.6425	1581.78	0.979503	0.80332	0.900422	4.23968e-10	39	142	59	1514	98	1656	88.3257	1492.52	1.33836	0.757989	0.0839192	1.98017e-15	29	147	36	1514	65	1661	62.5834	1599.25	0.948302	0.812189	0.763064	2.34986e-09	19	127	36	1514	55	1641	65.9952	1969.06
At2g12505.1	1035	749..982	At5g32481.1	4731	3706..3939	15	101	6	1515	21	1616	20.5681	1582.76	0.519433	0.803327	0.017497	4.1955e-10	21	142	4	1515	25	1657	22.5321	1493.43	0.569033	0.757985	0.0320646	1.9396e-15	39	147	4	1515	43	1662	41.4013	1600.21	1.04556	0.812183	0.861516	2.32096e-09	24	127	9	1515	33	1642	39.5971	1970.26
At2g12505.1	1035	591..749	At5g32481.1	4731	3465..3623	52	101	3	1516	55	1617	53.8688	1583.74	0.632308	0.803335	0.0102963	4.15179e-10	72	142	4	1516	76	1658	68.4975	1494.33	0.804019	0.757981	0.183808	1.89986e-15	66	147	6	1516	72	1663	69.3232	1601.17	0.813711	0.812177	0.215564	2.29241e-09	69	127	2	1516	71	1643	85.1939	1971.46
At2g12505.1	1035	372..487	At5g32481.1	4731	3246..3361	3	101	1	1517	4	1618	3.91773	1584.72	0.272084	0.803343	0.0170201	4.10853e-10	5	142	3	1517	8	1659	7.21026	1495.23	0.500749	0.757977	0.125083	1.86094e-15	5	147	5	1517	10	1664	9.62822	1602.14	0.668674	0.812171	0.342683	2.26422e-09	10	127	2	1517	12	1644	14.399	1972.66
At2g12505.1	1035	591..741	At4g08095.1	3483	2755..2905	51	101	13	1518	64	1619	62.6837	1585.7	0.64494	0.803351	0.00840865	4.06572e-10	72	142	24	1518	96	1660	86.5232	1496.13	0.89022	0.757972	0.434765	1.82282e-15	66	147	14	1518	80	1665	77.0257	1603.1	0.792503	0.812165	0.138794	2.23637e-09	69	127	12	1518	81	1645	97.193	1973.86
At2g12505.1	1035	859..966	At4g08095.1	3483	3072..3179	12	101	3	1519	15	1620	14.6915	1586.68	1.11307	0.803359	0.811596	4.02336e-10	11	142	7	1519	18	1661	16.2231	1497.03	1.22911	0.757968	0.619255	1.78548e-15	29	147	2	1519	31	1666	29.8475	1604.06	2.26133	0.812159	0.0166241	2.20887e-09	10	127	1	1519	11	1646	13.199	1975.06
At2g12505.1	1035	591..749	At3g31945.1	6811	6444..6601	52	101	0	196	52	297	50.9305	290.891	0.615147	0.73686	0.0077524	0.000133777	72	142	5	1520	77	1662	69.3988	1497.93	0.83821	3.79443	0.282933	3.91833e-51	66	147	3	1520	69	1667	66.4347	1605.02	0.802409	4.0657	0.194041	0.00175157	69	127	0	202	69	329	82.794	394.772
At2g12505.1	1035	749..885	At3g31945.1	6811	6675..6811	3	101	0	196	3	297	2.9383	290.891	0.272084	0.147104	0.0402647	0	5	142	1	1521	6	1663	5.4077	1498.83	0.500749	0.75796	0.184196	1.71308e-15	3	147	0	242	3	389	2.88847	374.538	0.26747	0.189404	0.0373371	0.00175157	8	127	1	1521	9	1648	10.7992	1977.46
At2g12505.1	1035	749..975	At4g06496.1	1158	685..911	14	101	8	1522	22	1623	21.5475	1589.62	0.641341	0.803382	0.116993	3.8989e-10	18	142	8	1522	26	1664	23.4334	1499.73	0.697472	0.757956	0.182248	1.67798e-15	34	147	4	1522	38	1669	36.5872	1606.95	1.08898	0.812141	0.747519	2.12837e-09	21	127	7	1522	28	1649	33.5976	1978.66
At2g12505.1	1035	591..741	At4g06496.1	1158	459..603	51	101	56	1523	107	1624	104.799	1590.6	0.651784	0.80339	0.000912586	3.85828e-10	72	142	72	1523	144	1665	129.785	1500.64	0.807177	0.757952	0.0737176	1.64361e-15	66	147	85	1523	151	1670	145.386	1607.91	0.904207	0.812135	0.392892	2.1022e-09	69	127	65	1523	134	1650	160.788	1979.86
At2g12505.1	1035	369..473	At4g06496.1	1158	255..359	3	101	1	1524	4	1625	3.91773	1591.58	0.181389	0.803398	0.000484273	3.81808e-10	4	142	4	1524	8	1666	7.21026	1501.54	0.333833	0.757947	0.00725446	1.60994e-15	3	147	3	1524	6	1671	5.77693	1608.88	0.26747	0.812129	0.0028082	2.07634e-09	10	127	8	1524	18	1651	21.5984	1981.06
At2g12505.1	1035	775..982	At5g29060.2	1068	666..873	15	101	14	1525	29	1626	28.4035	1592.56	0.789044	0.803406	0.35864	3.7783e-10	17	142	23	1525	40	1667	36.0513	1502.44	1.0015	0.757943	0.986764	1.57696e-15	38	147	15	1525	53	1672	51.0295	1609.84	1.41759	0.812124	0.128207	2.05081e-09	17	127	13	1525	30	1652	35.9974	1982.26
At2g12505.1	1035	591..749	At5g29060.2	1068	376..534	52	101	96	1526	148	1627	144.956	1593.54	0.719079	0.803413	0.00337799	3.73893e-10	72	142	116	1526	188	1668	169.441	1503.34	0.840543	0.757939	0.101023	1.54466e-15	66	147	118	1526	184	1673	177.159	1610.8	0.878829	0.812118	0.224507	2.02559e-09	69	127	99	1526	168	1653	201.585	1983.46
At2g12505.1	1035	749..852	At5g29060.2	1068	609..712	1	101	0	163	1	264	0.979432	258.57	0.0906947	0.130285	0.00437337	0	4	142	2	1527	6	1669	5.4077	1504.24	0.500749	0.757935	0.184196	1.51302e-15	2	147	2	1527	4	1674	3.85129	1611.76	0.356626	0.812112	0.0787702	2.00068e-09	7	127	2	1527	9	1654	10.7992	1984.66
At2g12505.1	1035	369..488	At5g29060.2	1068	258..377	3	101	1	1528	4	1629	3.91773	1595.5	0.181389	0.803429	0.000484273	3.66143e-10	5	142	4	1528	9	1670	8.11155	1505.14	0.375562	0.757931	0.0135286	1.48203e-15	5	147	7	1528	12	1675	11.5539	1612.73	0.534939	0.812106	0.0902024	1.97608e-09	10	127	8	1528	18	1655	21.5984	1985.86
At2g12505.1	1035	798..980	At3g30816.1	1029	786..967	15	101	20	1529	35	1630	34.2801	1596.47	1.02032	0.803437	0.95084	3.62328e-10	17	142	16	1529	33	1671	29.7423	1506.04	0.885252	0.757927	0.621872	1.45167e-15	38	147	11	1529	49	1676	47.1783	1613.69	1.40422	0.8121	0.154437	1.95178e-09	17	127	11	1529	28	1656	33.5976	1987.06
[truncated: 3,523 more rows]
[truncated: 44 more columns]

## Sheet: Leaf (Significant)
Gene1	length	match position	Gene2	length	match position	SOE7_WL_Count	SOE21_WL_Count	S_WL_Count	SWT_WL_Count	Gene 1 description	Gene 2 description
[truncated: 256 more rows]

## Sheet: Root (Significant)
Gene1	length	match position	Gene2	length	match position	ROE7_WL_Count	G1_ROE21_WL_Count	G2_ROE21_OL_Count	G2_ROE21_WL_Count	ROE21_OL_Count	ROE21_WL_Count	ROE21_WL_Count	Rpap2_WL_Count	RWT_WL_Count	gene 1 description	gene 2 description
[truncated: 259 more rows]
