# Supplementary material for: Global small RNA analysis in fast-growing Arabidopsis thaliana with elevated concentrations of ATP and sugars
Source: BMC Genomics. 2014 Feb 10;15:116. doi: 10.1186/1471-2164-15-116 (PMC3925372; doi:10.1186/1471-2164-15-116)
Supplement: Additional file 14 — Microarray data of all PPR proteins encoding genes. [file 1471-2164-15-116-S14.xlsx]

## Sheet: (a) Leaf full list of PPR
Additional file 13 (a). Leaf microarray data of all PPR proteins encoding genes.
AGI code	Subclass	Motif arrangement (numbers indicate size of gaps in aa)	Prediction (Predotar v1.03)	Prediction (TargetP)	WT-mean	pap2-mean	OE7-mean	OE21-mean	P (pap2 vs WT)	P OE7 (vs WT)	P OE21 (vs WT)	FC (pap2)	FC OE7	FC OE21	Gene Model Description
At1g01970	P	163-P-S-4-P-P-P-P-36	none	M	5644	3984	4350	4648	0.297	0.185	0.367	0.71	0.77	0.82	pentatricopeptide (PPR) repeat-containing protein; similar to NFD5 (NUCLEAR FUSION DEFECTIVE 5), transcription factor [Arabidopsis thaliana] (TAIR:AT1G19520.1); similar to unnamed protein product [Vitis vinifera] (GB:CAO24489.1); contains InterPro domain Pentatricopeptide repeat (InterPro:IPR002885)
At1g02060	P	136-P-P-1-P-P-2-P-P-2-P-P-7-P-P-P-P-67-P-41	possibly mitochondrial	C	1255	1216	1313	1494	0.798	0.668	0.199	0.97	1.05	1.19	pentatricopeptide (PPR) repeat-containing protein; similar to pentatricopeptide (PPR) repeat-containing protein [Arabidopsis thaliana] (TAIR:AT2G37230.1); similar to unnamed protein product [Vitis vinifera] (GB:CAO45290.1); similar to hypothetical protein [Vitis vinifera] (GB:CAN73209.1); contains InterPro domain Pentatricopeptide repeat (InterPro:IPR002885)
At1g02150	P	167-P-P-P-1-P-35-S-4-P-111	possibly mitochondrial	M	16136	13861	14212	12988	0.3	0.301	0.095	0.86	0.88	0.8	pentatricopeptide (PPR) repeat-containing protein; similar to pentatricopeptide (PPR) repeat-containing protein [Arabidopsis thaliana] (TAIR:AT4G02820.1); similar to unnamed protein product [Vitis vinifera] (GB:CAO70507.1); contains InterPro domain Tetratricopeptide-like helical; (InterPro:IPR011990); contains InterPro domain Pentatricopeptide repeat (InterPro:IPR002885)
At1g02370	P	170-P-P-P-1-P-35-P-P-121	mitochondrial	M	830	733	910	999	0.247	0.147	0.005	0.88	1.1	1.2	pentatricopeptide (PPR) repeat-containing protein; similar to pentatricopeptide (PPR) repeat-containing protein [Arabidopsis thaliana] (TAIR:AT4G01990.1); similar to unnamed protein product [Vitis vinifera] (GB:CAO40131.1); contains InterPro domain Pentatricopeptide repeat (InterPro:IPR002885)
At1g02420	P	106-P-37-S-3-P-P-P-P-P-P-P-37	possibly mitochondrial	S	6554	8887	8771	8602	0.082	0.03	0.022	1.36	1.34	1.31	pentatricopeptide (PPR) repeat-containing protein; similar to pentatricopeptide (PPR) repeat-containing protein [Arabidopsis thaliana] (TAIR:AT3G61360.1); similar to pentatricopeptide (PPR) repeat-containing protein [Arabidopsis thaliana] (TAIR:AT1G71060.1); similar to unnamed protein product [Vitis vinifera] (GB:CAO40165.1); contains InterPro domain Pentatricopeptide repeat (InterPro:IPR002885)
At1g03100	P	256-P-38-P-130-P-P-P-37-P-41-P-46	mitochondrial	M	2326	2153	2423	2208	0.6	0.738	0.671	0.93	1.04	0.95	pentatricopeptide (PPR) repeat-containing protein; similar to pentatricopeptide (PPR) repeat-containing protein [Arabidopsis thaliana] (TAIR:AT1G69290.1); similar to hypothetical protein OsJ_030327 [Oryza sativa (japonica cultivar-group)] (GB:EAZ16118.1); similar to hypothetical protein OsI_032496 [Oryza sativa (indica cultivar-group)] (GB:EAY78537.1); similar to unnamed protein product [Vitis vi…
At1g03100	P	126-P-51-P-161-P-P-40-P-P-86	possibly mitochondrial	M	2326	2153	2423	2208	0.6	0.738	0.671	0.93	1.04	0.95	pentatricopeptide (PPR) repeat-containing protein; similar to pentatricopeptide (PPR) repeat-containing protein [Arabidopsis thaliana] (TAIR:AT1G69290.1); similar to hypothetical protein OsJ_030327 [Oryza sativa (japonica cultivar-group)] (GB:EAZ16118.1); similar to hypothetical protein OsI_032496 [Oryza sativa (indica cultivar-group)] (GB:EAY78537.1); similar to unnamed protein product [Vitis vi…
At1g03510	E	10-S-5-L-S-S-1-P-L-S-P-L2-S-4-E-1	possibly plastid	C	1022	1121	1040	1002	0.279	0.844	0.708	1.1	1.02	0.98	pentatricopeptide (PPR) repeat-containing protein; similar to pentatricopeptide (PPR) repeat-containing protein [Arabidopsis thaliana] (TAIR:AT2G20540.1); similar to unnamed protein product [Vitis vinifera] (GB:CAO43510.1); similar to hypothetical protein [Vitis vinifera] (GB:CAN64813.1); contains InterPro domain Tetratricopeptide-like helical; (InterPro:IPR011990); contains InterPro domain Penta…
At1g03540	E	59-L-S-P-L-S-P-1-L-S-S-L-S-P-L2-S-4-E	possibly mitochondrial	M	3860	4239	4560	4008	0.511	0.239	0.798	1.1	1.18	1.04	pentatricopeptide (PPR) repeat-containing protein; similar to pentatricopeptide (PPR) repeat-containing protein [Arabidopsis thaliana] (TAIR:AT4G18750.1); similar to unnamed protein product [Vitis vinifera] (GB:CAO24115.1); similar to hypothetical protein [Vitis vinifera] (GB:CAN75707.1); contains InterPro domain Pentatricopeptide repeat (InterPro:IPR002885)
At1g03560	P	150-P-P-P-P-P-P-P-P-P-P-1-P-34-S-4-P-20	mitochondrial	M	10135	9969	10460	9824	0.886	0.75	0.756	0.98	1.03	0.97	pentatricopeptide (PPR) repeat-containing protein; similar to EMB2745 (EMBRYO DEFECTIVE 2745) [Arabidopsis thaliana] (TAIR:AT5G39710.1); similar to unnamed protein product [Vitis vinifera] (GB:CAO24107.1); contains InterPro domain Pentatricopeptide repeat (InterPro:IPR002885)
At1g04840	DYW	27-L-30-P-L-S-4-S-S-P-L-S-P-L2-S-4-E-E+-DYW	possibly mitochondrial	_	1173	1052	1145	894	0.586	0.817	0.033	0.9	0.98	0.76	pentatricopeptide (PPR) repeat-containing protein; similar to pentatricopeptide (PPR) repeat-containing protein [Arabidopsis thaliana] (TAIR:AT1G08070.1); similar to unnamed protein product [Vitis vinifera] (GB:CAO50073.1); contains InterPro domain Pentatricopeptide repeat (InterPro:IPR002885)
At1g05600	P	44-P-P-36-P-P-4-P-37-P-P-1-P-1-P-P-31	possibly mitochondrial	M	1050	790	1257	1310	0.103	0.075	0.102	0.75	1.2	1.25	pentatricopeptide (PPR) repeat-containing protein; similar to pentatricopeptide (PPR) repeat-containing protein [Arabidopsis thaliana] (TAIR:AT5G46100.1); similar to unnamed protein product [Vitis vinifera] (GB:CAO16582.1); contains InterPro domain Pentatricopeptide repeat (InterPro:IPR002885)
At1g05670	P	164-P-36-P-P-P-P-P-P-P-P-P-P-P-P-P-42	none	M	3566	3551	3468	3370	0.945	0.641	0.36	1	0.97	0.95	UDP-glucoronosyl/UDP-glucosyl transferase family protein; similar to UDP-glucoronosyl/UDP-glucosyl transferase family protein [Arabidopsis thaliana] (TAIR:AT1G05680.1); similar to unnamed protein product [Vitis vinifera] (GB:CAO41000.1); contains InterPro domain UDP-glucuronosyl/UDP-glucosyltransferase; (InterPro:IPR002213); contains InterPro domain Pentatricopeptide repeat (InterPro:IPR002885)
At1g05750	E+	34-P-L-1-S-S-P-L-S-P-L2-S-4-E-E+-16	plastid	C	6455	7334	5103	5584	0.391	0.056	0.17	1.14	0.79	0.87	CLB 19. PDE247 (PIGMENT DEFECTIVE 247); similar to pentatricopeptide (PPR) repeat-containing protein [Arabidopsis thaliana] (TAIR:AT2G20540.1); similar to unnamed protein product [Vitis vinifera] (GB:CAO67452.1); contains InterPro domain Pentatricopeptide repeat (InterPro:IPR002885)
At1g06140	E	37-S-2-P-L-S-P-L-1-S-P-L-S-P-L2-S-4-E	mitochondrial	M	2371	2867	2092	1895	0.33	0.355	0.055	1.21	0.88	0.8	pentatricopeptide (PPR) repeat-containing protein; similar to EMB2758 (EMBRYO DEFECTIVE 2758) [Arabidopsis thaliana] (TAIR:AT4G33990.1); similar to unnamed protein product [Vitis vinifera] (GB:CAO43513.1); contains InterPro domain Pentatricopeptide repeat (InterPro:IPR002885)
At1g06150	E+	58-S-P-L-S-S-S-P-L-S-P-L2-S-4-E-E+-12	none	C	3055	3291	3138	3972	0.786	0.78	0.011	1.08	1.03	1.3	transcription factor; similar to CPuORF7 (Conserved peptide upstream open reading frame 7) [Arabidopsis thaliana] (TAIR:AT2G31280.3); similar to CPuORF7 (Conserved peptide upstream open reading frame 7) [Arabidopsis thaliana] (TAIR:AT2G31280.2); similar to CPuORF7 (Conserved peptide upstream open reading frame 7), transcription factor [Arabidopsis thaliana] (TAIR:AT2G31280.1); similar to unnamed …
At1g06270	P	169-P-P-36-P-33	possibly mitochondrial	M	6403	6827	7015	6207	0.689	0.014	0.798	1.07	1.1	0.97	pentatricopeptide (PPR) repeat-containing protein; similar to pentatricopeptide (PPR) repeat-containing protein [Arabidopsis thaliana] (TAIR:AT1G09900.1); similar to unnamed protein product [Vitis vinifera] (GB:CAO69832.1); contains InterPro domain Pentatricopeptide repeat (InterPro:IPR002885)
At1g06580	P	77-P-P-P-P-P-P-P-P-P-P-P-P-3	ER	M	595	656	507	702	0.411	0.167	0.157	1.1	0.85	1.18	pentatricopeptide (PPR) repeat-containing protein; similar to pentatricopeptide (PPR) repeat-containing protein [Arabidopsis thaliana] (TAIR:AT1G64580.1); similar to hypothetical protein [Brassica rapa] (GB:ABQ50546.1); contains InterPro domain Pentatricopeptide repeat (InterPro:IPR002885)
At1g06580	P	9-P-P-2-P-P-P-1-P-11-P-P-30	none	M	595	656	507	702	0.411	0.167	0.157	1.1	0.85	1.18	pentatricopeptide (PPR) repeat-containing protein; similar to pentatricopeptide (PPR) repeat-containing protein [Arabidopsis thaliana] (TAIR:AT1G64580.1); similar to hypothetical protein [Brassica rapa] (GB:ABQ50546.1); contains InterPro domain Pentatricopeptide repeat (InterPro:IPR002885)
At1g06710	P	233-P-32-P-P-P-41-P-P-P-P-P-16-P-P-P-P-P-P-33-S-6-P-P	possibly mitochondrial	M	1625	1800	1591	1947	0.608	0.91	0.362	1.11	0.98	1.2	pentatricopeptide (PPR) repeat-containing protein; similar to pentatricopeptide (PPR) repeat-containing protein [Arabidopsis thaliana] (TAIR:AT3G06920.1); similar to unnamed protein product [Vitis vinifera] (GB:CAO67785.1); similar to hypothetical protein OsJ_014653 [Oryza sativa (japonica cultivar-group)] (GB:EAZ31170.1); similar to hypothetical protein [Vitis vinifera] (GB:CAN77475.1); contains…
At1g07590	P	164-P-35-P-P-34-P-P-P-7-S-53	mitochondrial	M	1351	1082	887	1112	0.069	0.009	0.087	0.8	0.66	0.82	pentatricopeptide (PPR) repeat-containing protein; similar to DNA binding [Arabidopsis thaliana] (TAIR:AT1G15480.1); similar to unnamed protein product [Vitis vinifera] (GB:CAO21656.1); contains InterPro domain Pentatricopeptide repeat (InterPro:IPR002885)
At1g07740	P	79-P-P-P-P-P-P-P-P-P-P-30	mitochondrial	M	1305	1062	1465	1781	0.215	0.406	0.113	0.81	1.12	1.36	pentatricopeptide (PPR) repeat-containing protein; similar to pentatricopeptide (PPR) repeat-containing protein [Arabidopsis thaliana] (TAIR:AT5G16420.1); similar to unnamed protein product [Vitis vinifera] (GB:CAO21728.1); contains InterPro domain Pentatricopeptide repeat (InterPro:IPR002885)
At1g08070	DYW	97-P-L-S-S-P-L-S-P-L-2-S-P-L2-S-4-E-E+-DYW	possibly plastid	C	2330	2523	2208	2253	0.661	0.688	0.577	1.08	0.95	0.97	OTP82. pentatricopeptide (PPR) repeat-containing protein; similar to pentatricopeptide (PPR) repeat-containing protein [Arabidopsis thaliana] (TAIR:AT2G29760.1); similar to unnamed protein product [Vitis vinifera] (GB:CAO41882.1); similar to hypothetical protein [Vitis vinifera] (GB:CAN70142.1); contains InterPro domain Pentatricopeptide repeat (InterPro:IPR002885)
At1g08610	P	102-P-P-P-P-P-P-P-P-P-P-P-P-P-2	possibly plastid	_	3366	2849	3096	3039	0.016	0.377	0.059	0.85	0.92	0.9	pentatricopeptide (PPR) repeat-containing protein; similar to pentatricopeptide (PPR) repeat-containing protein [Arabidopsis thaliana] (TAIR:AT1G09900.1); similar to unnamed protein product [Vitis vinifera] (GB:CAO65083.1); contains InterPro domain Pentatricopeptide repeat (InterPro:IPR002885)
At1g09190	E	65-P-L-S-S-P-L-1-S-P-1-L2-S-4-E-2	none	M	990	567	816	860	0.169	0.386	0.499	0.57	0.82	0.87	pentatricopeptide (PPR) repeat-containing protein; similar to pentatricopeptide (PPR) repeat-containing protein [Arabidopsis thaliana] (TAIR:AT5G56310.1); similar to Pentatricopeptide repeat [Medicago truncatula] (GB:ABE84263.1); contains InterPro domain Pentatricopeptide repeat; (InterPro:IPR002885); contains InterPro domain Protein prenyltransferase; (InterPro:IPR008940); contains InterPro doma…
At1g09220	E	119-L-S-S-P-1-L-1-S-4-P-L2-S-4-E	mitochondrial	M	420	487	407	440	0.487	0.745	0.76	1.16	0.97	1.05	pentatricopeptide (PPR) repeat-containing protein; similar to pentatricopeptide (PPR) repeat-containing protein [Arabidopsis thaliana] (TAIR:AT5G56310.1); similar to hypothetical protein [Vitis vinifera] (GB:CAN78346.1); contains InterPro domain Pentatricopeptide repeat (InterPro:IPR002885)
At1g09410	DYW	15-S-S-S-S-S-S-S-S-S-P-L-S-P-1-L2-S-4-E-E+-DYW	possibly mitochondrial	M	448	553	328	325	0.071	0.023	0.024	1.23	0.73	0.72	pentatricopeptide (PPR) repeat-containing protein; similar to pentatricopeptide (PPR) repeat-containing protein [Arabidopsis thaliana] (TAIR:AT1G56690.1); similar to pentatricopeptide (PPR) repeat-containing protein [Arabidopsis thaliana] (TAIR:AT4G02750.1); similar to unnamed protein product [Vitis vinifera] (GB:CAO17379.1); similar to hypothetical protein OsI_011004 [Oryza sativa (indica cultiv…
At1g09680	P	116-P-87-S-4-P-P-P-P-P-P-P-P-54	possibly mitochondrial	M	716	809	213	224	0.454	0.004	0.005	1.13	0.3	0.31	pentatricopeptide (PPR) repeat-containing protein; similar to EMB2745 (EMBRYO DEFECTIVE 2745) [Arabidopsis thaliana] (TAIR:AT5G39710.1); similar to hypothetical protein [Vitis vinifera] (GB:CAN83994.1); similar to unnamed protein product [Vitis vinifera] (GB:CAO44725.1); contains InterPro domain Pentatricopeptide repeat (InterPro:IPR002885)
At1g09820	P	186-P-P-P-P-P-P-P-S-3-P-P-1-P-32	possibly mitochondrial	C	4214	4417	6551	6402	0.711	0.011	0.001	1.05	1.55	1.52	pentatricopeptide (PPR) repeat-containing protein; similar to EMB2745 (EMBRYO DEFECTIVE 2745) [Arabidopsis thaliana] (TAIR:AT5G39710.1); similar to unnamed protein product [Vitis vinifera] (GB:CAO17433.1); contains InterPro domain Pentatricopeptide repeat (InterPro:IPR002885)
At1g09900	P	101-P-P-S-1-P-P-P-P-P-P-P-P-P-P-P-11	plastid	_	6898	6390	6770	6190	0.482	0.811	0.393	0.93	0.98	0.9	pentatricopeptide (PPR) repeat-containing protein; similar to pentatricopeptide (PPR) repeat-containing protein [Arabidopsis thaliana] (TAIR:AT3G04760.1); similar to hypothetical protein [Vitis vinifera] (GB:CAN61988.1); contains InterPro domain Pentatricopeptide repeat (InterPro:IPR002885)
At1g10270	P	178-P-1-P-1-P-S-4-P-S-9-P-4-P-P-35-P-339	mitochondrial	M	5435	4872	6690	7247	0.484	0.138	0.195	0.9	1.23	1.33	GRP23 (GLUTAMINE-RICH PROTEIN23); binding; similar to EMB1796 (EMBRYO DEFECTIVE 1796), binding [Arabidopsis thaliana] (TAIR:AT3G49240.1); similar to unnamed protein product [Vitis vinifera] (GB:CAO46900.1); similar to hypothetical protein [Vitis vinifera] (GB:CAN60262.1); similar to ACT11D09.4 [Cucumis melo] (GB:AAS80150.1); contains InterPro domain Tetratricopeptide-like helical; (InterPro:IPR01…
At1g10330	E	49-P-L-S-S-P-3-L-S-S-4-L2-S-4-E	none	S	284	307	355	375	0.6	0.098	0.055	1.08	1.25	1.32	pentatricopeptide (PPR) repeat-containing protein; similar to pentatricopeptide (PPR) repeat-containing protein [Arabidopsis thaliana] (TAIR:AT5G66520.1); similar to hypothetical protein [Vitis vinifera] (GB:CAN60147.1); contains InterPro domain Pentatricopeptide repeat (InterPro:IPR002885)
At1g10910	P	96-P-33-P-P-P-P-P-P-P-P-P-172	plastid	C	11180	9524	10496	9966	0.286	0.543	0.284	0.85	0.94	0.89	similar to PTAC2 (PLASTID TRANSCRIPTIONALLY ACTIVE2), binding [Arabidopsis thaliana] (TAIR:AT1G74850.1); similar to Os01g0559500 [Oryza sativa (japonica cultivar-group)] (GB:NP_001043343.1); similar to putative PPR protein [Oryza sativa (japonica cultivar-group)] (GB:BAD87953.1); contains InterPro domain Pentatricopeptide repeat; (InterPro:IPR002885); contains InterPro domain Tetratricopeptide-li…
At1g11290	DYW	67-S-P-L-S-P-L-S-P-L-S-P-L-S-P-L2-S-4-E-E+-DYW	none	C	4480	3431	3152	2809	0.061	0.013	0.009	0.77	0.7	0.63	CRR22. Pentatricopeptide Repeat Protein containing the DYW motif. Required for editing of multiple plastid transcripts. Endonuclease activity.
At1g11290	E+	15-P-L-S-P-L-S-2-P-L-S-P-L-1-S-P-L2-S-4-E-E+-19	possibly mitochondrial	M	4480	3431	3152	2809	0.061	0.013	0.009	0.77	0.7	0.63	Pentatricopeptide Repeat Protein containing the DYW motif. Required for editing of multiple plastid transcripts. Endonuclease activity.
At1g11630	P	144-P-1-P-P-P-P-P-50	mitochondrial	M	1080	867	1005	1266	0.436	0.674	0.271	0.8	0.93	1.17	pentatricopeptide (PPR) repeat-containing protein; similar to PPR336 (PENTATRICOPEPTIDE REPEAT 336) [Arabidopsis thaliana] (TAIR:AT1G61870.1); similar to hypothetical protein [Vitis vinifera] (GB:CAN77919.1); contains InterPro domain Pentatricopeptide repeat (InterPro:IPR002885)
At1g11710	P	146-P-P-P-P-3-P-S-4-P-S-4-P-P-S-P-2-P-P-20	mitochondrial	M	423	479	391	409	0.632	0.563	0.836	1.13	0.93	0.97	pentatricopeptide (PPR) repeat-containing protein; similar to pentatricopeptide (PPR) repeat-containing protein [Arabidopsis thaliana] (TAIR:AT5G01110.1); similar to hypothetical protein [Vitis vinifera] (GB:CAN63985.1); contains InterPro domain Pentatricopeptide repeat (InterPro:IPR002885)
At1g11900	P	65-P-72-P-P-1-P-P-P-16	ER	S	292	252	312	370	0.524	0.728	0.301	0.86	1.07	1.27	pentatricopeptide (PPR) repeat-containing protein; similar to pentatricopeptide (PPR) repeat-containing protein [Arabidopsis thaliana] (TAIR:AT1G51965.1); similar to pentatricopeptide (PPR) repeat-containing protein [Arabidopsis thaliana] (TAIR:AT3G06920.1); similar to unnamed protein product [Vitis vinifera] (GB:CAO70009.1); contains InterPro domain Pentatricopeptide repeat (InterPro:IPR002885)
At1g12300	P	86-P-P-P-P-P-P-P-P-P-P-P-P-P-P-P-26	mitochondrial	M	1272	1443	1679	1423	0.242	0.018	0.198	1.13	1.32	1.12	pentatricopeptide (PPR) repeat-containing protein; similar to pentatricopeptide (PPR) repeat-containing protein [Arabidopsis thaliana] (TAIR:AT1G12620.1); similar to pentatricopeptide (PPR) repeat-containing protein [Arabidopsis thaliana] (TAIR:AT3G22470.1); similar to unknown protein [Arabidopsis thaliana] (TAIR:AT1G12775.1); similar to hypothetical protein [Brassica rapa] (GB:ABQ50546.1); conta…
At1g12620	P	35-P-P-P-P-P-P-P-P-P-P-P-P-P-P-P-P-26	possibly mitochondrial	M	2259	2920	231	207	0.195	0	0	1.29	0.1	0.09	pentatricopeptide (PPR) repeat-containing protein; similar to pentatricopeptide (PPR) repeat-containing protein [Arabidopsis thaliana] (TAIR:AT1G12300.1); similar to pentatricopeptide (PPR) repeat-containing protein [Arabidopsis thaliana] (TAIR:AT3G22470.1); similar to unknown protein [Arabidopsis thaliana] (TAIR:AT1G12775.1); similar to hypothetical protein [Brassica rapa] (GB:ABQ50546.1); conta…
At1g12700	P	121-P-P-P-P-P-P-P-P-P-P-P-P-P-166-P-61	mitochondrial	M	267	447	111	199	0.404	0.173	0.531	1.67	0.41	0.74	helicase domain-containing protein / pentatricopeptide (PPR) repeat-containing protein; similar to pentatricopeptide (PPR) repeat-containing protein [Arabidopsis thaliana] (TAIR:AT1G12620.1); similar to pentatricopeptide (PPR) repeat-containing protein [Arabidopsis thaliana] (TAIR:AT1G12300.1); similar to unknown protein [Arabidopsis thaliana] (TAIR:AT1G12775.1); similar to hypothetical protein […
At1g12770	P	86-P-P-P-P-P-P-P-P-P-P-P-P-P-P-P-33	mitochondrial	M	14076	14148	9881	10591	0.947	0.003	0.008	1.01	0.7	0.75	EMB1586 (EMBRYO DEFECTIVE 1586); Identical to DEAD-box ATP-dependent RNA helicase 47 (RH47) [Arabidopsis Thaliana] (GB:Q8W4E1;GB:Q0WLV2;GB:Q9LN70;GB:Q9LPX3); similar to DEAD/DEAH box helicase, putative (RH17) [Arabidopsis thaliana] (TAIR:AT2G40700.1); similar to Os03g0219700 [Oryza sativa (japonica cultivar-group)] (GB:NP_001049403.1); similar to hypothetical protein [Vitis vinifera] (GB:CAN82264…
At1g13040	P	7-P-P-P-P-P-P-1-P-P-P-P-P-P-P-P-19	mitochondrial	M	1571	1476	1256	1422	0.604	0.167	0.325	0.94	0.8	0.9	pentatricopeptide (PPR) repeat-containing protein; similar to pentatricopeptide (PPR) repeat-containing protein [Arabidopsis thaliana] (TAIR:AT1G62910.1); similar to unnamed protein product [Vitis vinifera] (GB:CAO42497.1); contains InterPro domain Pentatricopeptide repeat (InterPro:IPR002885)
At1g13630	P	199-P-P-P-P-P-1-P-P-P-P-P-P-P-12-P-P-P-P-26	mitochondrial	C	867	808	702	842	0.639	0.117	0.756	0.93	0.81	0.97	pentatricopeptide (PPR) repeat-containing protein; similar to pentatricopeptide (PPR) repeat-containing protein [Arabidopsis thaliana] (TAIR:AT3G22470.1); similar to unnamed protein product [Vitis vinifera] (GB:CAO15338.1); contains InterPro domain Pentatricopeptide repeat (InterPro:IPR002885)
At1g13800	P	88-P-21-S-5-P-P-39-P-P-P-P-P-P-P-29-P-P-P-28-P-28-P-P-P-19	possibly mitochondrial	M	402	522	514	531	0.157	0.094	0.06	1.3	1.28	1.32	pentatricopeptide (PPR) repeat-containing protein; similar to pentatricopeptide (PPR) repeat-containing protein [Arabidopsis thaliana] (TAIR:AT2G26790.1); similar to unnamed protein product [Vitis vinifera] (GB:CAO48949.1); contains InterPro domain Pentatricopeptide repeat (InterPro:IPR002885)
At1g13800	P	9-P-25-P-P-P-39-P-50-P-P-29-P-2-P-27-P-P-33	none	S	402	522	514	531	0.157	0.094	0.06	1.3	1.28	1.32	pentatricopeptide (PPR) repeat-containing protein; similar to pentatricopeptide (PPR) repeat-containing protein [Arabidopsis thaliana] (TAIR:AT2G26790.1); similar to unnamed protein product [Vitis vinifera] (GB:CAO48949.1); contains InterPro domain Pentatricopeptide repeat (InterPro:IPR002885)
At1g14470	PLS	69-P-L-S-S-S-P-P-S-1-S-P-1-L-S-P-L2-12	none	S	258	289	330	304	0.216	0.019	0.445	1.12	1.28	1.18	pentatricopeptide (PPR) repeat-containing protein; similar to pentatricopeptide (PPR) repeat-containing protein [Arabidopsis thaliana] (TAIR:AT3G15930.1); similar to hypothetical protein [Vitis vinifera] (GB:CAN80769.1); contains InterPro domain Pentatricopeptide repeat (InterPro:IPR002885)
At1g15480	P	254-P-34-P-P-67-P-P-1-P-57	ER	M	4680	4074	4436	4360	0.236	0.597	0.517	0.87	0.95	0.93	DNA binding; similar to DNA-binding protein, putative [Arabidopsis thaliana] (TAIR:AT1G80270.1); similar to DNA-binding protein, putative [Arabidopsis thaliana] (TAIR:AT1G80270.2); similar to DNA-binding protein, putative [Arabidopsis thaliana] (TAIR:AT1G80270.3); similar to unnamed protein product [Vitis vinifera] (GB:CAO63034.1); contains InterPro domain Pentatricopeptide repeat (InterPro:IPR00…
At1g15510	DYW	57-P-35-S-P-1-L-S-P-L-S-P-L-S-S-3-L-S-P-L2-S-4-E-E+-DYW	plastid	C	4280	3911	4109	3741	0.262	0.666	0.042	0.91	0.96	0.87	VAC1. AtECB2. pentatricopeptide (PPR) repeat-containing protein; similar to pentatricopeptide (PPR) repeat-containing protein [Arabidopsis thaliana] (TAIR:AT4G18750.1); similar to unnamed protein product [Vitis vinifera] (GB:CAO46020.1); similar to Os05g0574800 [Oryza sativa (japonica cultivar-group)] (GB:NP_001056393.1); contains InterPro domain Pentatricopeptide repeat (InterPro:IPR002885)
At1g16830	P	106-P-S-38-P-P-P-S-36-S-4-P-P-P-P-51	possibly mitochondrial	M	154	133	192	247	0.586	0.334	0.026	0.86	1.24	1.6	pentatricopeptide (PPR) repeat-containing protein; similar to MEE40 (maternal effect embryo arrest 40) [Arabidopsis thaliana] (TAIR:AT3G53700.1); similar to unnamed protein product [Vitis vinifera] (GB:CAO41699.1); contains InterPro domain Pentatricopeptide repeat (InterPro:IPR002885)
At1g17630	E+	87-S-3-P-L-S-P-P-L-S-S-8-P-L-S-P-L2-S-4-E-E+-20	possibly mitochondrial	M	674	689	734	803	0.86	0.103	0.031	1.02	1.09	1.19	pentatricopeptide (PPR) repeat-containing protein; similar to pentatricopeptide (PPR) repeat-containing protein [Arabidopsis thaliana] (TAIR:AT1G20230.1); similar to unnamed protein product [Vitis vinifera] (GB:CAO45705.1); similar to hypothetical protein [Vitis vinifera] (GB:CAN78640.1); contains InterPro domain Pentatricopeptide repeat (InterPro:IPR002885)
At1g18485	DYW	118-S-P-1-L-S-P-4-L-S-P-2-L-S-P-L-S-P-L-S-P-L2-S-4-E-E+-DYW	ER	C	2988	2590	2324	3000	0.451	0.146	0.974	0.87	0.78	1	pentatricopeptide (PPR) repeat-containing protein; similar to pentatricopeptide (PPR) repeat-containing protein [Arabidopsis thaliana] (TAIR:AT3G57430.1); similar to Putative Putative Pentatricopeptide (PPR) repeat-containing protein [Brassica oleracea] (GB:AAW81739.1); similar to unnamed protein product [Vitis vinifera] (GB:CAO67948.1); contains InterPro domain Pentatricopeptide repeat (InterPro…
At1g18900	P	362-P-P-P-P-P-P-P-P-218	mitochondrial	M	1884	1737	1976	2171	0.679	0.624	0.053	0.92	1.05	1.15	pentatricopeptide (PPR) repeat-containing protein; similar to pentatricopeptide (PPR) repeat-containing protein [Arabidopsis thaliana] (TAIR:AT1G74750.1); similar to unnamed protein product [Vitis vinifera] (GB:CAO62487.1); similar to Os12g0638900 [Oryza sativa (japonica cultivar-group)] (GB:NP_001067384.1); similar to hypothetical protein OsI_038011 [Oryza sativa (indica cultivar-group)] (GB:EAY…
At1g19290	P	102-P-16-P-P-S-5-P-P-P-S-4-P-P-P-P-P-P-P-P-38-P-1-P-P-P-46	ER	M	1061	921	753	1017	0.557	0.091	0.827	0.87	0.71	0.96	pentatricopeptide (PPR) repeat-containing protein; similar to pentatricopeptide (PPR) repeat-containing protein [Arabidopsis thaliana] (TAIR:AT5G59900.1); similar to hypothetical protein [Oryza sativa (japonica cultivar-group)] (GB:AAT85126.1); contains InterPro domain Pentatricopeptide repeat; (InterPro:IPR002885); contains InterPro domain Protein prenyltransferase; (InterPro:IPR008940); contain…
At1g19525	P	37-P-S-4-P-P-1-P-P-P-35-P-27	none	S	8706	7884	8432	9340	0.234	0.786	0.31	0.91	0.97	1.07
At1g19720	DYW	79-L-2-S-P-L-S-P-P-P-L-S-P-P-1-P-L-S-P-L2-S-4-E-E+-1-DYW	none	_	9793	9387	10312	9442	0.893	0.822	0.873	0.96	1.05	0.96	pentatricopeptide (PPR) repeat-containing protein; similar to pentatricopeptide (PPR) repeat-containing protein [Arabidopsis thaliana] (TAIR:AT3G57430.1); similar to putative pentatricopeptide repeat containing protein [Oryza sativa (japonica cultivar-group)] (GB:AAP21424.1); similar to unnamed protein product [Vitis vinifera] (GB:CAO61086.1); contains InterPro domain Pentatricopeptide repeat (In…
At1g20230	DYW	48-S-P-L-S-P-P-L-S-S-4-P-L-S-P-L2-S-4-E-E+-DYW	none	_	1389	1565	1539	1510	0.344	0.379	0.353	1.13	1.11	1.09	pentatricopeptide (PPR) repeat-containing protein; similar to pentatricopeptide (PPR) repeat-containing protein [Arabidopsis thaliana] (TAIR:AT3G23330.1); similar to Os05g0370000 [Oryza sativa (japonica cultivar-group)] (GB:NP_001055349.1); similar to hypothetical protein [Vitis vinifera] (GB:CAN63659.1); similar to unnamed protein product [Vitis vinifera] (GB:CAO61959.1); contains InterPro domai…
At1g20300	P	149-P-P-S-3-P-P-P-P-P-P-P-1-P-3	mitochondrial	M	5671	5220	5627	5098	0.54	0.945	0.5	0.92	0.99	0.9	pentatricopeptide (PPR) repeat-containing protein; similar to pentatricopeptide (PPR) repeat-containing protein [Arabidopsis thaliana] (TAIR:AT1G77360.1); similar to unnamed protein product [Vitis vinifera] (GB:CAO61968.1); similar to hypothetical protein [Vitis vinifera] (GB:CAN77908.1); contains InterPro domain Pentatricopeptide repeat (InterPro:IPR002885)
At1g22830	E	81-L-S-P-L-S-P-P-L-2-S-P-L-1-S-P-L2-S-4-E-32	possibly mitochondrial	_	1516	1357	1315	1359	0.296	0.184	0.403	0.9	0.87	0.9	pentatricopeptide (PPR) repeat-containing protein; similar to pentatricopeptide (PPR) repeat-containing protein [Arabidopsis thaliana] (TAIR:AT1G71490.1); similar to hypothetical protein [Vitis vinifera] (GB:CAN80898.1); similar to unnamed protein product [Vitis vinifera] (GB:CAO16279.1); contains InterPro domain Pentatricopeptide repeat (InterPro:IPR002885)
At1g22960	P	117-P-14-P-P-P-P-P-S-P-P-P-P-1-P-P-P-P-P-30	mitochondrial	M	2194	2177	1719	2019	0.955	0.066	0.429	0.99	0.78	0.92	pentatricopeptide (PPR) repeat-containing protein; similar to EMB2745 (EMBRYO DEFECTIVE 2745) [Arabidopsis thaliana] (TAIR:AT5G39710.1); similar to unnamed protein product [Vitis vinifera] (GB:CAO42219.1); contains InterPro domain Pentatricopeptide repeat (InterPro:IPR002885)
At1g25360	DYW	47-S-S-2-P-L-S-S-4-P-L-30-S-4-P-L-S-P-L2-S-4-E-E+-DYW	none	M	1418	1858	1695	1696	0.132	0.049	0.157	1.31	1.2	1.2	pentatricopeptide (PPR) repeat-containing protein; similar to pentatricopeptide (PPR) repeat-containing protein [Arabidopsis thaliana] (TAIR:AT2G22070.1); similar to pentatricopeptide (PPR) repeat-containing protein-like protein [Oryza sativa (japonica cultivar-group)] (GB:BAC83258.1); similar to hypothetical protein OsJ_023963 [Oryza sativa (japonica cultivar-group)] (GB:EAZ40480.1); similar to …
At1g26460	P	189-P-2-P-123-S-52-S-5-P-P-57	mitochondrial	M	6191	6442	6840	7157	0.752	0.387	0.147	1.04	1.1	1.16	pentatricopeptide (PPR) repeat-containing protein; similar to MEE40 (maternal effect embryo arrest 40) [Arabidopsis thaliana] (TAIR:AT3G53700.1); similar to Os07g0599000 [Oryza sativa (japonica cultivar-group)] (GB:NP_001060186.1); similar to hypothetical protein OsJ_024028 [Oryza sativa (japonica cultivar-group)] (GB:EAZ40545.1); contains InterPro domain Pentatricopeptide repeat (InterPro:IPR002…
At1g26500	P	144-P-S-3-P-S-5-P-S-P-120	possibly mitochondrial	M	7127	8614	6224	4446	0.307	0.561	0.004	1.21	0.87	0.62	pentatricopeptide (PPR) repeat-containing protein; similar to pentatricopeptide (PPR) repeat-containing protein [Arabidopsis thaliana] (TAIR:AT3G62470.1); similar to unnamed protein product [Vitis vinifera] (GB:CAO41868.1); contains InterPro domain Pentatricopeptide repeat (InterPro:IPR002885)
At1g26900	E	88-P-L-S-1-P-L-S-P-35-S-P-2-L2-S-4-E	mitochondrial	M	848	642	490	673	0.195	0.007	0.042	0.76	0.58	0.79	pentatricopeptide (PPR) repeat-containing protein; similar to pentatricopeptide (PPR) repeat-containing protein [Arabidopsis thaliana] (TAIR:AT3G12770.1); similar to unnamed protein product [Vitis vinifera] (GB:CAO48413.1); contains InterPro domain Pentatricopeptide repeat (InterPro:IPR002885)
At1g28690	E	67-S-P-L-S-S-P-L-S-P-L2-S-4-E	mitochondrial	M	1212	1134	918	951	0.513	0.009	0.029	0.93	0.76	0.78	pentatricopeptide (PPR) repeat-containing protein; similar to pentatricopeptide (PPR) repeat-containing protein [Arabidopsis thaliana] (TAIR:AT4G14820.1); similar to unnamed protein product [Vitis vinifera] (GB:CAO48091.1); contains InterPro domain Pentatricopeptide repeat (InterPro:IPR002885)
At1g29710	DYW	152-S-P-L2-S-4-E-1-E+-DYW	mitochondrial	M	832	696	979	1107	0.566	0.073	0.08	0.84	1.18	1.33	pentatricopeptide (PPR) repeat-containing protein; similar to pentatricopeptide (PPR) repeat-containing protein [Arabidopsis thaliana] (TAIR:AT2G34370.1); similar to unnamed protein product [Vitis vinifera] (GB:CAO44189.1); contains InterPro domain Pentatricopeptide repeat (InterPro:IPR002885)
At1g30610	P	467-P-3-P-1-P-15-P-P-P-63-S-3-P-12-P-132	plastid	C	5613	5217	4966	4925	0.338	0.153	0.13	0.93	0.88	0.88	EMB2279 (EMBRYO DEFECTIVE 2279); similar to EMB1408 (EMBRYO DEFECTIVE 1408) [Arabidopsis thaliana] (TAIR:AT5G67570.1); similar to unnamed protein product [Vitis vinifera] (GB:CAO42612.1); similar to hypothetical protein OsI_003191 [Oryza sativa (indica cultivar-group)] (GB:EAY75344.1); similar to hypothetical protein OsJ_002887 [Oryza sativa (japonica cultivar-group)] (GB:EAZ13062.1); contains In…
At1g31430	E+	9-P-L-S-S-39-S-S-P-L-S-P-L2-S-7-E-E+-9	none	S	610	749	757	929	0.337	0.183	0.022	1.23	1.24	1.52	pentatricopeptide (PPR) repeat-containing protein; similar to pentatricopeptide (PPR) repeat-containing protein [Arabidopsis thaliana] (TAIR:AT2G22410.1); similar to unnamed protein product [Vitis vinifera] (GB:CAO65604.1); similar to hypothetical protein [Cleome spinosa] (GB:ABD96949.1); contains InterPro domain Pentatricopeptide repeat (InterPro:IPR002885)
At1g31790	PLS	86-P-S-P-4-L-2-S-35-L-S-1-P-12	none	C	884	1124	950	1198	0.22	0.751	0.133	1.27	1.07	1.36	pentatricopeptide (PPR) repeat-containing protein; similar to pentatricopeptide (PPR) repeat-containing protein [Arabidopsis thaliana] (TAIR:AT3G24000.1); similar to unnamed protein product [Vitis vinifera] (GB:CAO63728.1); contains InterPro domain Pentatricopeptide repeat (InterPro:IPR002885)
At1g31840	P	97-P-12-P-36-P-34-P-P-P-P-P-P-P-P-P-P-P-21	none	S	369	290	345	356	0.328	0.402	0.764	0.79	0.93	0.96	pentatricopeptide (PPR) repeat-containing protein; similar to pentatricopeptide (PPR) repeat-containing protein [Arabidopsis thaliana] (TAIR:AT1G12300.1); similar to unnamed protein product [Vitis vinifera] (GB:CAO66713.1); contains InterPro domain Pentatricopeptide repeat (InterPro:IPR002885)
At1g31920	DYW	95-P-L-S-P-1-L-S-P-L2-S-4-E-E+-DYW	none	_	1461	1347	1382	1485	0.716	0.628	0.91	0.92	0.95	1.02	pentatricopeptide (PPR) repeat-containing protein; similar to pentatricopeptide (PPR) repeat-containing protein [Arabidopsis thaliana] (TAIR:AT5G66520.1); similar to unnamed protein product [Vitis vinifera] (GB:CAO63312.1); similar to hypothetical protein [Vitis vinifera] (GB:CAN70294.1); contains InterPro domain Pentatricopeptide repeat (InterPro:IPR002885)
At1g32415	E+	75-S-S-S-S-S-S-P-2-L-32-S-1-S-P-L-2-S-P-L2-S-4-E-E+-12	mitochondrial	M	1121	968	1055	995	0.341	0.639	0.484	0.86	0.94	0.89	pentatricopeptide (PPR) repeat-containing protein; similar to pentatricopeptide (PPR) repeat-containing protein [Arabidopsis thaliana] (TAIR:AT1G53600.1); similar to unnamed protein product [Vitis vinifera] (GB:CAO40536.1); contains InterPro domain Pentatricopeptide repeat (InterPro:IPR002885)
At1g33350	E+	124-L-S-S-S-5-L-S-S-7-L2-S-4-E-E+	possibly plastid	_	824	1006	1052	1010	0.088	0.05	0.013	1.22	1.28	1.23	pentatricopeptide (PPR) repeat-containing protein; similar to pentatricopeptide (PPR) repeat-containing protein [Arabidopsis thaliana] (TAIR:AT2G20540.1); similar to unnamed protein product [Vitis vinifera] (GB:CAO44483.1); contains InterPro domain Tetratricopeptide-like helical; (InterPro:IPR011990); contains InterPro domain Pentatricopeptide repeat (InterPro:IPR002885)
At1g34160	DYW	66-P-6-L-S-P-S-S-1-P-L2-S-4-E-E+-DYW	possibly plastid	M	3388	3331	1260	1403	0.902	0.001	0.001	0.98	0.37	0.41	pentatricopeptide (PPR) repeat-containing protein; similar to unknown protein [Arabidopsis thaliana] (TAIR:AT4G21065.1); similar to unnamed protein product [Vitis vinifera] (GB:CAO67549.1); contains InterPro domain Pentatricopeptide repeat (InterPro:IPR002885)
At1g43010	P	132-P-P-54	possibly mitochondrial	M	76	75	74	114	0.95	0.867	0.219	0.99	0.97	1.5	pentatricopeptide (PPR) repeat-containing protein; similar to pentatricopeptide (PPR) repeat-containing protein [Arabidopsis thaliana] (TAIR:AT1G28020.1); similar to unnamed protein product [Vitis vinifera] (GB:CAO69727.1); contains InterPro domain Pentatricopeptide repeat (InterPro:IPR002885)
At1g43980	E+	49-S-S-P-L-1-S-P-L-S-P-L-S-P-1-L2-S-4-E-E+-8	mitochondrial	M	520	422	551	669	0.42	0.694	0.105	0.81	1.06	1.29	pentatricopeptide (PPR) repeat-containing protein; similar to pentatricopeptide (PPR) repeat-containing protein [Arabidopsis thaliana] (TAIR:AT5G46460.1); similar to unnamed protein product [Vitis vinifera] (GB:CAO60931.1); contains InterPro domain Pentatricopeptide repeat (InterPro:IPR002885)
At1g47580	DYW	144-DYW	plastid	C	1632	1401	1540	1996	0.495	0.569	0.065	0.86	0.94	1.22	lipoyltransferase, putative; similar to lipoyltransferase (LIP2p) [Arabidopsis thaliana] (TAIR:AT4G31050.1); similar to unnamed protein product [Vitis vinifera] (GB:CAO22454.1); contains InterPro domain Lipoate-protein ligase B; (InterPro:IPR000544); contains InterPro domain Biotin/lipoate A/B protein ligase; (InterPro:IPR004143)
At1g50270	E+	102-L-S-P-L-1-S-P-L-S-P-L2-S-4-E-E+-12	none	_	2632	2820	4650	4299	0.659	0.015	0.031	1.07	1.77	1.63	pentatricopeptide (PPR) repeat-containing protein; similar to pentatricopeptide (PPR) repeat-containing protein [Arabidopsis thaliana] (TAIR:AT2G13600.1); similar to hypothetical protein [Vitis vinifera] (GB:CAN77435.1); contains InterPro domain Pentatricopeptide repeat (InterPro:IPR002885)
At1g51965	P	169-S-1-P-P-P-P-32-P-P-P-P-P-P-P-35	mitochondrial	M	5929	5828	2497	2239	0.825	0	0	0.98	0.42	0.38	pentatricopeptide (PPR) repeat-containing protein; similar to PGR3 (PROTON GRADIENT REGULATION 3) [Arabidopsis thaliana] (TAIR:AT4G31850.1); similar to hypothetical protein [Vitis vinifera] (GB:CAN82028.1); similar to Os02g0226900 [Oryza sativa (japonica cultivar-group)] (GB:NP_001046348.1); similar to unnamed protein product [Vitis vinifera] (GB:CAO45797.1); contains InterPro domain Pentatricope…
At1g52620	P	97-P-S-5-S-4-P-P-P-35-P-P-P-P-S-4-P-P-P-P-49-P-P-40	possibly mitochondrial	C	3292	3842	3960	3609	0.232	0.169	0.499	1.17	1.2	1.1	pentatricopeptide (PPR) repeat-containing protein; similar to pentatricopeptide (PPR) repeat-containing protein [Arabidopsis thaliana] (TAIR:AT1G74580.1); similar to Tetratricopeptide-like helical [Medicago truncatula] (GB:ABD28711.2); similar to unnamed protein product [Vitis vinifera] (GB:CAO62761.1); contains InterPro domain Pentatricopeptide repeat (InterPro:IPR002885)
At1g52640	P	136-P-P-P-P-P-P-P-P-P-71	mitochondrial	M	1286	975	433	537	0.053	0	0.001	0.76	0.34	0.42	pentatricopeptide (PPR) repeat-containing protein; similar to pentatricopeptide (PPR) repeat-containing protein [Arabidopsis thaliana] (TAIR:AT1G77360.1); similar to unnamed protein product [Vitis vinifera] (GB:CAO62764.1); contains InterPro domain Pentatricopeptide repeat (InterPro:IPR002885)
At1g53330	P	81-P-S-3-P-P-1-P-P-P-P-P-75	none	M	1968	1868	2222	2156	0.379	0.155	0.077	0.95	1.13	1.1	encodes a member of the pentatricopeptide repeat (PPR) gene family. pap2 insertion mutants had a complex phenotypic expression, ranging from embryo lethal to seedling lethal, to just subtle changes.
At1g53600	E+	48-S-S-S-S-2-S-S-P-1-L-S-S-S-P-L-S-P-L2-S-4-E-E+-2	mitochondrial	M											Tetratricopeptide repeat (TPR)-like superfamily protein; CONTAINS InterPro DOMAIN/s: Pentatricopeptide repeat (InterPro:IPR002885); BEST Arabidopsis thaliana protein match is: Tetratricopeptide repeat (TPR)-like superfamily protein (TAIR:AT4G02750.1);
At1g55630	P	150-P-P-P-P-P-P-P-P-P-12	possibly mitochondrial	M	1455	1272	1393	1550	0.522	0.776	0.665	0.87	0.96	1.07	pentatricopeptide (PPR) repeat-containing protein; similar to pentatricopeptide (PPR) repeat-containing protein [Arabidopsis thaliana] (TAIR:AT3G60050.1); similar to unnamed protein product [Vitis vinifera] (GB:CAO17247.1); contains InterPro domain Pentatricopeptide repeat (InterPro:IPR002885)
At1g55890	P	107-S-4-S-5-P-P-P-P-P-45	possibly mitochondrial	M	5761	5140	3894	4635	0.488	0.052	0.187	0.89	0.68	0.8	pentatricopeptide (PPR) repeat-containing protein; similar to pentatricopeptide (PPR) repeat-containing protein [Arabidopsis thaliana] (TAIR:AT3G13160.1); similar to unnamed protein product [Vitis vinifera] (GB:CAO65949.1); contains InterPro domain Pentatricopeptide repeat (InterPro:IPR002885)
At1g56570	E+	43-S-P-L-S-P-L-S-34-L-S-1-P-L2-S-4-E-E+-19	none	C	2001	1723	1735	1629	0.097	0.027	0.011	0.86	0.87	0.81	pentatricopeptide (PPR) repeat-containing protein; similar to pentatricopeptide (PPR) repeat-containing protein [Arabidopsis thaliana] (TAIR:AT4G13650.1); similar to unnamed protein product [Vitis vinifera] (GB:CAO17403.1); contains InterPro domain Pentatricopeptide repeat (InterPro:IPR002885)
At1g56690	DYW	15-S-S-S-S-S-S-S-S-S-P-L-S-P-L2-S-4-E-E+-DYW	mitochondrial	M	1856	1917	2048	1863	0.773	0.255	0.977	1.03	1.1	1	pentatricopeptide (PPR) repeat-containing protein; similar to pentatricopeptide (PPR) repeat-containing protein [Arabidopsis thaliana] (TAIR:AT4G02750.1); similar to pentatricopeptide (PPR) repeat-containing protein [Arabidopsis thaliana] (TAIR:AT1G09410.1); similar to unnamed protein product [Vitis vinifera] (GB:CAO17379.1); similar to hypothetical protein OsI_011004 [Oryza sativa (indica cultiv…
At1g59720	DYW	81-S-P-1-L-S-S-3-L-3-S-P-2-L2-S-4-E-E+-DYW	none	C	3914	3663	4885	4687	0.611	0.04	0.145	0.94	1.25	1.2	CRR28. Pentatricopeptide Repeat Protein containing the DYW motif. Required for editing of multiple plastid transcripts. Endonuclease activity.
At1g60770	P	121-P-P-P-1-P-P-P-P-P-89	possibly mitochondrial	_	17191	16077	14983	15599	0.266	0.159	0.184	0.94	0.87	0.91	pentatricopeptide (PPR) repeat-containing protein; similar to pentatricopeptide (PPR) repeat-containing protein [Arabidopsis thaliana] (TAIR:AT1G02370.1); similar to unnamed protein product [Vitis vinifera] (GB:CAO42647.1); similar to unknown [Populus trichocarpa] (GB:ABK95769.1); contains InterPro domain Tetratricopeptide-like helical; (InterPro:IPR011990); contains InterPro domain Pentatricopep…
At1g61870	P	114-S-4-P-1-P-P-P-P-P-S-17	mitochondrial	M	4849	5128	2806	3106	0.756	0.018	0.031	1.06	0.58	0.64	PPR336 (PENTATRICOPEPTIDE REPEAT 336); similar to pentatricopeptide (PPR) repeat-containing protein [Arabidopsis thaliana] (TAIR:AT1G11630.1); similar to hypothetical protein [Vitis vinifera] (GB:CAN77919.1); contains InterPro domain Pentatricopeptide repeat (InterPro:IPR002885)
At1g62260	E	69-S-S-S-P-33-S-15-S-S-S-P-34-S-1-P-L2-S-4-E-1	mitochondrial	S	710	544	653	689	0.032	0.456	0.803	0.77	0.92	0.97	MEF9. pentatricopeptide (PPR) repeat-containing protein; similar to pentatricopeptide (PPR) repeat-containing protein [Arabidopsis thaliana] (TAIR:AT4G02750.1); similar to unnamed protein product [Vitis vinifera] (GB:CAO47436.1); similar to hypothetical protein [Vitis vinifera] (GB:CAN67319.1); contains InterPro domain Pentatricopeptide repeat (InterPro:IPR002885)
At1g62350	P	154-P-P-57	possibly mitochondrial	M	462	366	104	177	0.001	0	0.005	0.79	0.22	0.38	similar to pentatricopeptide (PPR) repeat-containing protein [Arabidopsis thaliana] (TAIR:AT3G46870.1); similar to pentatricopeptide, putative, expressed [Oryza sativa (japonica cultivar-group)] (GB:ABF95454.1); contains InterPro domain Pentatricopeptide repeat; (InterPro:IPR002885)
At1g62590	P	48-P-P-P-P-P-P-P-P-P-P-P-P-P-P-P-P-26	none	M	188	140	78	86	0.4746	0.0428222	0.0407904	0.745692	0.416868	0.458402	pentatricopeptide (PPR) repeat-containing protein; similar to pentatricopeptide (PPR) repeat-containing protein [Arabidopsis thaliana] (TAIR:AT1G63150.1); similar to pentatricopeptide (PPR) repeat-containing protein [Arabidopsis thaliana] (TAIR:AT1G63400.1); similar to pentatricopeptide (PPR) repeat-containing protein [Arabidopsis thaliana] (TAIR:AT1G63330.1); similar to hypothetical protein [Bra…
At1g62590	P	8-P-P-P-P-P-P-P-P-P-P-P-P-P-P-P-26	none	_	188	140	78	86	0.475	0.073	0.091	0.75	0.42	0.46	pentatricopeptide (PPR) repeat-containing protein; similar to pentatricopeptide (PPR) repeat-containing protein [Arabidopsis thaliana] (TAIR:AT1G63150.1); similar to pentatricopeptide (PPR) repeat-containing protein [Arabidopsis thaliana] (TAIR:AT1G63400.1); similar to pentatricopeptide (PPR) repeat-containing protein [Arabidopsis thaliana] (TAIR:AT1G63330.1); similar to hypothetical protein [Bra…
At1g62670	P	79-P-P-P-P-P-P-P-P-P-P-P-P-P-P-P-26	mitochondrial	M	3177	3460	2584	2927	0.462	0.012	0.26	1.09	0.81	0.92	pentatricopeptide (PPR) repeat-containing protein; similar to pentatricopeptide (PPR) repeat-containing protein [Arabidopsis thaliana] (TAIR:AT1G62910.1); similar to unknown protein [Arabidopsis thaliana] (TAIR:AT1G62930.1); similar to pentatricopeptide (PPR) repeat-containing protein [Arabidopsis thaliana] (TAIR:AT1G63130.1); similar to hypothetical protein [Brassica rapa] (GB:ABQ50546.1); conta…
At1g62680	P	83-P-P-P-P-P-P-P-P-P-P-P-P-45	mitochondrial	C	1435	1566	918	965	0.177	0.003	0.002	1.09	0.64	0.67	binding; similar to pentatricopeptide (PPR) repeat-containing protein [Arabidopsis thaliana] (TAIR:AT1G63130.1); similar to pentatricopeptide repeat-containing protein [Raphanus sativus] (GB:AAP86199.1); similar to fertility restorer homologue A [Raphanus sativus] (GB:CAD80166.1); contains InterPro domain Pentatricopeptide repeat; (InterPro:IPR002885); contains InterPro domain Protein prenyltrans…
At1g62720	P	67-P-P-P-P-P-P-P-P-S-1-P-P-P-1	possibly mitochondrial	C	1145	1187	904	976	0.884	0.184	0.136	1.04	0.79	0.85	binding; similar to binding [Arabidopsis thaliana] (TAIR:AT1G62680.1); similar to pentatricopeptide repeat-containing protein [Raphanus sativus] (GB:AAP86199.1); similar to fertility restorer homologue A [Raphanus sativus] (GB:CAD80166.1); contains InterPro domain Pentatricopeptide repeat; (InterPro:IPR002885); contains InterPro domain Protein prenyltransferase; (InterPro:IPR008940); contains Int…
At1g62910	P	46-P-P-P-P-P-P-P-P-P-P-P-P-P-P-P-P-26	possibly mitochondrial	M	716	906	1151	1200	0.529	0.005	0.004	1.27	1.61	1.68	pentatricopeptide (PPR) repeat-containing protein; similar to pentatricopeptide (PPR) repeat-containing protein [Arabidopsis thaliana] (TAIR:AT1G63150.1); similar to pentatricopeptide (PPR) repeat-containing protein [Arabidopsis thaliana] (TAIR:AT1G63400.1); similar to pentatricopeptide (PPR) repeat-containing protein [Arabidopsis thaliana] (TAIR:AT1G63130.1); similar to hypothetical protein [Bra…
At1g62910	P	76-P-P-P-P-P-P-P-P-P-P-P-P-S-1	mitochondrial	M	716	906	1151	1200	0.529	0.005	0.004	1.27	1.61	1.68	pentatricopeptide (PPR) repeat-containing protein; similar to pentatricopeptide (PPR) repeat-containing protein [Arabidopsis thaliana] (TAIR:AT1G63150.1); similar to pentatricopeptide (PPR) repeat-containing protein [Arabidopsis thaliana] (TAIR:AT1G63400.1); similar to pentatricopeptide (PPR) repeat-containing protein [Arabidopsis thaliana] (TAIR:AT1G63130.1); similar to hypothetical protein [Bra…
At1g62930	P	78-P-P-P-P-P-P-P-P-P-P-P-P-P-P-P-26	plastid	M	1582	1588	1546	1338	0.984	0.901	0.324	1	0.98	0.85	binding; similar to pentatricopeptide (PPR) repeat-containing protein [Arabidopsis thaliana] (TAIR:AT1G63080.1); similar to pentatricopeptide (PPR) repeat-containing protein [Arabidopsis thaliana] (TAIR:AT1G62670.1); similar to pentatricopeptide (PPR) repeat-containing protein [Arabidopsis thaliana] (TAIR:AT1G63130.1); similar to fertility restorer [Raphanus sativus] (GB:CAD61285.1); contains Int…
At1g63070	P	73-P-P-P-P-P-P-P-P-1-P-P-P-P-P-P-26	mitochondrial	M	666	998	99	138	0.001	0	0	1.5	0.15	0.21	pentatricopeptide (PPR) repeat-containing protein; similar to pentatricopeptide (PPR) repeat-containing protein [Arabidopsis thaliana] (TAIR:AT1G63080.1); similar to pentatricopeptide (PPR) repeat-containing protein [Arabidopsis thaliana] (TAIR:AT1G62670.1); similar to pentatricopeptide (PPR) repeat-containing protein [Arabidopsis thaliana] (TAIR:AT1G63130.1); similar to hypothetical protein [Bra…
At1g63080	P	63-P-P-P-P-P-P-P-P-P-P-P-P-P-P-P-26	mitochondrial	M	1143	1336	551	716	0.628	0.007	0.007	1.17	0.48	0.63	Transacting siRNA generating locus. Is targeted by TAS2-derived ta-siR2140 for cleavage.
At1g63130	P	79-P-P-P-P-P-P-P-P-P-P-P-P-P-P-P-26	mitochondrial	M	1068	1113	752	740	0.848	0.054	0.022	1.04	0.7	0.69	Transacting siRNA generating locus. Its derived siR9as targets AT1G62930 for cleavage. Itself is targeted by TAS2-derived ta-siR2140 for cleavage.
At1g63150	P	46-P-P-P-P-P-P-P-P-P-P-P-P-P-S-1-P-P-26	possibly mitochondrial	M	1147	1050	350	522	0.585	0.001	0.003	0.92	0.31	0.46	Transacting siRNA generating locus.
At1g63400	P	48-P-P-P-P-P-P-P-P-P-P-P-P-P-P-P-4	none	M	1312	1479	850	869	0.074	0.02	0.021	1.13	0.65	0.66	pentatricopeptide (PPR) repeat-containing protein; similar to pentatricopeptide (PPR) repeat-containing protein [Arabidopsis thaliana] (TAIR:AT1G62590.1); similar to pentatricopeptide (PPR) repeat-containing protein [Arabidopsis thaliana] (TAIR:AT1G62910.1); similar to pentatricopeptide (PPR) repeat-containing protein [Arabidopsis thaliana] (TAIR:AT1G63130.1); similar to hypothetical protein [Bra…
At1g64100	P	104-P-P-P-P-P-P-P-P-S-P-P-P-P-P-P-26	none	C	419	507	920	985	0.603	0.002	0.001	1.21	2.19	2.35	pentatricopeptide (PPR) repeat-containing protein; similar to pentatricopeptide (PPR) repeat-containing protein [Arabidopsis thaliana] (TAIR:AT1G12300.1); similar to fertility restorer homologue [Raphanus sativus] (GB:CAD61286.1); similar to pentatricopeptide repeat protein [Raphanus sativus] (GB:BAF73724.1); similar to restorer-of-fertility [Raphanus sativus] (GB:ABO70667.1); contains InterPro d…
At1g64310	E	38-S-P-L-S-P-L-S-P-L-S-P-L2-S-4-E	possibly plastid	M	530	632	603	618	0.526	0.293	0.439	1.19	1.14	1.17	pentatricopeptide (PPR) repeat-containing protein; similar to pentatricopeptide (PPR) repeat-containing protein [Arabidopsis thaliana] (TAIR:AT4G18750.1); similar to unnamed protein product [Vitis vinifera] (GB:CAO64266.1); contains InterPro domain Pentatricopeptide repeat (InterPro:IPR002885)
At1g64580	P	69-P-P-P-P-P-P-P-P-P-P-P-P-117-P-P-P-P-P-P-P-P-P-P-P-P-26	mitochondrial	M	774	602	588	683	0.252	0.142	0.444	0.78	0.76	0.88	pentatricopeptide (PPR) repeat-containing protein; similar to pentatricopeptide (PPR) repeat-containing protein [Arabidopsis thaliana] (TAIR:AT1G62910.1); similar to hypothetical protein [Brassica rapa] (GB:ABQ50546.1); contains InterPro domain Pentatricopeptide repeat (InterPro:IPR002885)
At1g66345	P	162-P-P-P-P-P-P-P-P-P-P-S-1	possibly mitochondrial	M	2489	2985	2891	2535	0.096	0.122	0.858	1.2	1.16	1.02	pentatricopeptide (PPR) repeat-containing protein; similar to pentatricopeptide (PPR) repeat-containing protein [Arabidopsis thaliana] (TAIR:AT5G01110.1); similar to hypothetical protein [Vitis vinifera] (GB:CAN82481.1); contains InterPro domain Pentatricopeptide repeat (InterPro:IPR002885)
At1g68930	DYW	39-S-S-P-1-L-S-S-P-L-S-P-L-S-P-L2-S-4-E-E+-DYW	none	M	1193	1019	1205	1123	0.473	0.942	0.69	0.85	1.01	0.94	pentatricopeptide (PPR) repeat-containing protein; similar to pentatricopeptide (PPR) repeat-containing protein [Arabidopsis thaliana] (TAIR:AT2G22070.1); similar to Os02g0106300 [Oryza sativa (japonica cultivar-group)] (GB:NP_001045627.1); similar to hypothetical protein OsI_005347 [Oryza sativa (indica cultivar-group)] (GB:EAY84114.1); contains InterPro domain Pentatricopeptide repeat (InterPro…
At1g68980	P	185-P-P-S-78-P-P-36-P-P-S-47	mitochondrial	M	1046	1059	1257	1410	0.905	0.166	0.014	1.01	1.2	1.35	pentatricopeptide (PPR) repeat-containing protein; similar to pentatricopeptide (PPR) repeat-containing protein [Arabidopsis thaliana] (TAIR:AT1G69290.1); similar to unnamed protein product [Vitis vinifera] (GB:CAO41863.1); contains InterPro domain Pentatricopeptide repeat (InterPro:IPR002885)
At1g69290	P	67-P-P-S-45-P-1-P-P-36-P-P-8-P-43	possibly ER	S	1607	1377	1517	1701	0.078	0.438	0.358	0.86	0.94	1.06	pentatricopeptide (PPR) repeat-containing protein; similar to pentatricopeptide (PPR) repeat-containing protein [Arabidopsis thaliana] (TAIR:AT1G68980.1); similar to unnamed protein product [Vitis vinifera] (GB:CAO41863.1); contains InterPro domain Pentatricopeptide repeat (InterPro:IPR002885)
At1g69350	E+	32-S-P-L-S-P-L-S-P-L-1-S-P-34-S-P-34-S-P-L2-S-4-E-E+-7	mitochondrial	M	179	181	199	250	0.931	0.618	0.152	1.01	1.11	1.4	pentatricopeptide (PPR) repeat-containing protein; similar to pentatricopeptide (PPR) repeat-containing protein [Arabidopsis thaliana] (TAIR:AT4G18750.1); similar to unnamed protein product [Vitis vinifera] (GB:CAO41904.1); contains InterPro domain Pentatricopeptide repeat (InterPro:IPR002885)
At1g71060	P	126-P-P-P-P-P-P-P-P-P-P-38	mitochondrial	M	629	618	928	974	0.899	0.055	0.002	0.98	1.48	1.55	pentatricopeptide (PPR) repeat-containing protein; similar to pentatricopeptide (PPR) repeat-containing protein [Arabidopsis thaliana] (TAIR:AT1G77360.1); similar to unnamed protein product [Vitis vinifera] (GB:CAO42245.1); contains InterPro domain Pentatricopeptide repeat (InterPro:IPR002885)
At1g71210	P	165-S-4-S-3-P-P-36-P-P-P-P-P-P-36-P-P-P-P-68-P-37	mitochondrial	M	4250	5285	6576	6331	0.708	0.312	0.349	1.24	1.55	1.49	pentatricopeptide (PPR) repeat-containing protein; similar to pentatricopeptide (PPR) repeat-containing protein [Arabidopsis thaliana] (TAIR:AT3G06920.1); similar to hypothetical protein [Vitis vinifera] (GB:CAN76479.1); similar to unnamed protein product [Vitis vinifera] (GB:CAO48957.1); contains InterPro domain Pentatricopeptide repeat (InterPro:IPR002885)
At1g71420	DYW	57-L-2-S-S-3-L-S-P-L-33-P-L-S-S-1-L2-S-4-E-E+-DYW	possibly mitochondrial	C	1216	1151	1048	1079	0.679	0.207	0.424	0.95	0.86	0.89	pentatricopeptide (PPR) repeat-containing protein; similar to pentatricopeptide (PPR) repeat-containing protein [Arabidopsis thaliana] (TAIR:AT5G09950.1); similar to unnamed protein product [Vitis vinifera] (GB:CAO44556.1); contains InterPro domain Pentatricopeptide repeat (InterPro:IPR002885)
At1g71460	PLS	109-L-S-P-L-S-P-1-L-1-S-P-L-S-P-L-S-P-L2-P	plastid	C	4641	3308	2790	3177	0.064	0.002	0.001	0.71	0.6	0.68	pentatricopeptide (PPR) repeat-containing protein; similar to pentatricopeptide (PPR) repeat-containing protein [Arabidopsis thaliana] (TAIR:AT4G18750.1); similar to unnamed protein product [Vitis vinifera] (GB:CAO16277.1); similar to hypothetical protein [Vitis vinifera] (GB:CAN65544.1); contains InterPro domain Pentatricopeptide repeat (InterPro:IPR002885)
At1g71490	E+	41-L-31-P-L-S-P-P-L-S-P-L-1-S-P-L2-S-4-E-E+-22	possibly plastid	_	493	384	529	611	0.257	0.523	0.197	0.78	1.07	1.24	pentatricopeptide (PPR) repeat-containing protein; similar to pentatricopeptide (PPR) repeat-containing protein [Arabidopsis thaliana] (TAIR:AT1G22830.1); similar to pentatricopeptide (PPR) repeat-containing protein [Arabidopsis thaliana] (TAIR:AT1G22830.2); similar to hypothetical protein [Vitis vinifera] (GB:CAN80898.1); similar to unnamed protein product [Vitis vinifera] (GB:CAO16279.1); conta…
At1g73400	P	157-P-40-S-3-P-P-3-P-P-P-P-P-54	mitochondrial	M	2359	2662	2486	1956	0.042	0.244	0.644	1.13	1.05	0.83	pentatricopeptide (PPR) repeat-containing protein; similar to pentatricopeptide (PPR) repeat-containing protein [Arabidopsis thaliana] (TAIR:AT3G62470.1); similar to hypothetical protein [Vitis vinifera] (GB:CAN70810.1); contains InterPro domain Pentatricopeptide repeat (InterPro:IPR002885)
At1g73710	P	143-P-P-P-55-P-P-P-P-S-3-S-5-P-P-P-P-S-4-S-3-P-P-69-P-S-64	none	M	1978	1819	1631	1874	0.796	0.488	0.816	0.92	0.82	0.95	pentatricopeptide (PPR) repeat-containing protein; similar to pentatricopeptide (PPR) repeat-containing protein [Arabidopsis thaliana] (TAIR:AT3G23020.1); similar to crp1-like protein [Oryza sativa (japonica cultivar-group)] (GB:BAC06967.1); similar to hypothetical protein [Vitis vinifera] (GB:CAN75708.1); similar to unnamed protein product [Vitis vinifera] (GB:CAO24114.1); contains InterPro doma…
At1g74400	E+	62-L-S-1-P-L-2-S-P-6-L2-S-4-E-E+-10	mitochondrial	_	221	232	254	289	0.913	0.662	0.434	1.05	1.15	1.31	pentatricopeptide (PPR) repeat-containing protein; similar to unknown protein [Arabidopsis thaliana] (TAIR:AT4G21065.1); similar to unnamed protein product [Vitis vinifera] (GB:CAO64521.1); contains InterPro domain Pentatricopeptide repeat (InterPro:IPR002885)
At1g74580	P	38-P-1-P-P-P-P-P-P-P-P-P-P-P-P-P-P-P-1-P-P-P-58	none	_	1450	1180	1396	1430	0.143	0.735	0.825	0.81	0.96	0.99	pentatricopeptide (PPR) repeat-containing protein; similar to pentatricopeptide (PPR) repeat-containing protein [Arabidopsis thaliana] (TAIR:AT5G64320.1); similar to unnamed protein product [Vitis vinifera] (GB:CAO62547.1); similar to hypothetical protein OsJ_021874 [Oryza sativa (japonica cultivar-group)] (GB:EAZ38391.1); similar to hypothetical protein OsI_023694 [Oryza sativa (indica cultivar-…
At1g74600	E	82-S-P-L-S-P-34-S-P-L-S-1-P-L-S-P-L-S-P-L-S-P-L2-S-4-E	plastid	C	1353	1554	1124	1305	0.095	0.197	0.75	1.15	0.83	0.96	pentatricopeptide (PPR) repeat-containing protein; similar to pentatricopeptide (PPR) repeat-containing protein [Arabidopsis thaliana] (TAIR:AT4G13650.1); similar to unnamed protein product [Vitis vinifera] (GB:CAO62548.1); contains InterPro domain Pentatricopeptide repeat (InterPro:IPR002885)
At1g74630	DYW	68-P-1-L-S-S-S-P-L-S-4-P-L2-S-4-E-E+-1-DYW	plastid	S	245	192	307	363	0.164	0.078	0.053	0.78	1.25	1.48	pentatricopeptide (PPR) repeat-containing protein; similar to pentatricopeptide (PPR) repeat-containing protein [Arabidopsis thaliana] (TAIR:AT2G29760.1); similar to unnamed protein product [Vitis vinifera] (GB:CAO64554.1); contains InterPro domain Pentatricopeptide repeat (InterPro:IPR002885)
At1g74750	P	357-P-P-P-P-P-P-P-P-218	mitochondrial	C	1854	2002	2075	2242	0.486	0.483	0.14	1.08	1.12	1.21	pentatricopeptide (PPR) repeat-containing protein; similar to pentatricopeptide (PPR) repeat-containing protein [Arabidopsis thaliana] (TAIR:AT1G18900.1); similar to pentatricopeptide (PPR) repeat-containing protein [Arabidopsis thaliana] (TAIR:AT1G18900.2); similar to unnamed protein product [Vitis vinifera] (GB:CAO62487.1); similar to Os12g0638900 [Oryza sativa (japonica cultivar-group)] (GB:NP…
At1g74750	P	138-P-2-P-P-P-129-P-39-P-P-P-73	possibly plastid	C	1854	2002	2075	2242	0.486	0.483	0.14	1.08	1.12	1.21	pentatricopeptide (PPR) repeat-containing protein; similar to pentatricopeptide (PPR) repeat-containing protein [Arabidopsis thaliana] (TAIR:AT1G18900.1); similar to pentatricopeptide (PPR) repeat-containing protein [Arabidopsis thaliana] (TAIR:AT1G18900.2); similar to unnamed protein product [Vitis vinifera] (GB:CAO62487.1); similar to Os12g0638900 [Oryza sativa (japonica cultivar-group)] (GB:NP…
At1g74850	P	139-P-P-P-P-P-P-P-P-P-P-P-P-P-P-36-P-16	possibly plastid	C	12000	12030	13569	12544	0.992	0.52	0.819	1	1.13	1.05	Present in transcriptionally active plastid chromosomes. Involved in plastid gene expression.
At1g74900	P	89-P-P-S-3-P-P-P-P-P-P-P-P-6	mitochondrial	C	2910	4287	3653	2990	0.186	0.226	0.865	1.47	1.26	1.03	OTP43 (ORGANELLE TRANSCRIPT PROCESSING DEFECT 43); similar to pentatricopeptide (PPR) repeat-containing protein [Arabidopsis thaliana] (TAIR:AT1G77360.1); similar to Os02g0679200 [Oryza sativa (japonica cultivar-group)] (GB:NP_001047736.1); similar to hypothetical protein OsI_008305 [Oryza sativa (indica cultivar-group)] (GB:EAY87072.1); contains InterPro domain Pentatricopeptide repeat (InterPro…
At1g77010	E	60-S-S-S-S-1-L-S-S-S-3-L-S-S-P-L-S-S-4-L2-S-4-E	mitochondrial	M	663	428	726	710	0.017	0.575	0.41	0.64	1.1	1.07	pentatricopeptide (PPR) repeat-containing protein; similar to pentatricopeptide (PPR) repeat-containing protein [Arabidopsis thaliana] (TAIR:AT2G13600.1); similar to hypothetical protein [Vitis vinifera] (GB:CAN68525.1); similar to unnamed protein product [Vitis vinifera] (GB:CAO60932.1); contains InterPro domain Pentatricopeptide repeat (InterPro:IPR002885)
At1g77170	E	80-P-L-S-P-L-2-S-P-L2-S-4-E-1	possibly mitochondrial	C	585	453	611	640	0.257	0.771	0.48	0.78	1.05	1.09	pentatricopeptide (PPR) repeat-containing protein; similar to unknown protein [Arabidopsis thaliana] (TAIR:AT4G21065.1); similar to unnamed protein product [Vitis vinifera] (GB:CAO65462.1); contains InterPro domain Pentatricopeptide repeat (InterPro:IPR002885)
At1g77360	P	166-P-S-3-P-P-P-P-P-P-P-38	possibly mitochondrial	M	1268	1351	1187	1032	0.542	0.353	0.074	1.07	0.94	0.81	pentatricopeptide (PPR) repeat-containing protein; similar to pentatricopeptide (PPR) repeat-containing protein [Arabidopsis thaliana] (TAIR:AT1G71060.1); similar to unnamed protein product [Vitis vinifera] (GB:CAO42245.1); similar to Os03g0761300 [Oryza sativa (japonica cultivar-group)] (GB:NP_001051352.1); contains InterPro domain Pentatricopeptide repeat (InterPro:IPR002885)
At1g77405	P	145-P-P-2-P-P-P-1-P-71	possibly plastid	C	646	792	710	641	0.085	0.555	0.92	1.23	1.1	0.99	binding; similar to EMB2745 (EMBRYO DEFECTIVE 2745), binding [Arabidopsis thaliana] (TAIR:AT5G39710.1); similar to fertility restorer homologue [Raphanus sativus] (GB:CAD61286.1); similar to Os03g0736200 [Oryza sativa (japonica cultivar-group)] (GB:NP_001051191.1); similar to fertility restorer [Raphanus sativus] (GB:CAD61285.1); contains InterPro domain Pentatricopeptide repeat; (InterPro:IPR002…
At1g79080	P	104-P-P-P-P-P-P-P-2-P-P-P-P-1-P-P-14	plastid	C	5740	5347	5137	5766	0.223	0.07	0.97	0.93	0.9	1	pentatricopeptide (PPR) repeat-containing protein; similar to pentatricopeptide (PPR) repeat-containing protein [Arabidopsis thaliana] (TAIR:AT1G09900.1); similar to hypothetical protein [Vitis vinifera] (GB:CAN82234.1); contains InterPro domain Pentatricopeptide repeat (InterPro:IPR002885)
At1g79490	P	203-P-3-P-P-P-P-P-P-P-P-69-P-37-P-139	mitochondrial	C	993	851	1164	1332	0.599	0.482	0.034	0.86	1.17	1.34	EMB2217 (EMBRYO DEFECTIVE 2217); similar to pentatricopeptide (PPR) repeat-containing protein [Arabidopsis thaliana] (TAIR:AT1G18900.1); similar to pentatricopeptide (PPR) repeat-containing protein [Arabidopsis thaliana] (TAIR:AT1G18900.2); similar to hypothetical protein OsJ_015442 [Oryza sativa (japonica cultivar-group)] (GB:EAZ31959.1); similar to hypothetical protein OsI_016751 [Oryza sativa …
At1g79540	P	90-P-P-P-P-P-P-P-P-P-P-P-39-P-P-67-P-P-58	possibly mitochondrial	M	1324	1009	1170	1348	0.276	0.473	0.883	0.76	0.88	1.02	pentatricopeptide (PPR) repeat-containing protein; similar to unknown protein [Arabidopsis thaliana] (TAIR:AT2G17140.1); similar to MEE40 (maternal effect embryo arrest 40) [Arabidopsis thaliana] (TAIR:AT3G53700.1); similar to unnamed protein product [Vitis vinifera] (GB:CAO23604.1); contains InterPro domain Pentatricopeptide repeat (InterPro:IPR002885)
At1g80150	P	104-P-36-P-P-P-P-P-P-12	mitochondrial	M	1929	1482	1534	1476	0.128	0.1	0.043	0.77	0.8	0.77	pentatricopeptide (PPR) repeat-containing protein; similar to pentatricopeptide (PPR) repeat-containing protein [Arabidopsis thaliana] (TAIR:AT4G36680.1); similar to unnamed protein product [Vitis vinifera] (GB:CAO62760.1); contains InterPro domain Pentatricopeptide repeat (InterPro:IPR002885)
At1g80270	P	227-P-34-P-67-S-4-P-S-5-P-57	mitochondrial	M	3302	3085	3218	3909	0.577	0.756	0.23	0.93	0.97	1.18	PPR596. DNA-binding protein, putative; similar to DNA binding [Arabidopsis thaliana] (TAIR:AT1G15480.1); similar to unnamed protein product [Vitis vinifera] (GB:CAO63034.1); contains InterPro domain Pentatricopeptide repeat (InterPro:IPR002885)
At1g80550	P	79-P-1-P-37-P-P-P-P-P-P-P-19	mitochondrial	M	7370	7616	7740	6368	0.806	0.651	0.291	1.03	1.05	0.86	pentatricopeptide (PPR) repeat-containing protein; similar to pentatricopeptide (PPR) repeat-containing protein [Arabidopsis thaliana] (TAIR:AT5G15010.1); similar to unnamed protein product [Vitis vinifera] (GB:CAO17717.1); contains InterPro domain Pentatricopeptide repeat (InterPro:IPR002885)
At1g80880	P	187-P-34-P-P-P-P-31-P-P-42	mitochondrial	C	1391	1329	1373	1223	0.698	0.934	0.322	0.96	0.99	0.88	pentatricopeptide (PPR) repeat-containing protein; similar to pentatricopeptide (PPR) repeat-containing protein [Arabidopsis thaliana] (TAIR:AT5G15010.1); similar to unnamed protein product [Vitis vinifera] (GB:CAO49393.1); contains InterPro domain Pentatricopeptide repeat (InterPro:IPR002885)
At2g01360	P	29-P-S-2-P-50	ER	S	145	136	452	462	0.801	0.001	0.002	0.94	3.12	3.19	similar to pentatricopeptide (PPR) repeat-containing protein [Arabidopsis thaliana] (TAIR:AT2G01390.1); similar to Tetratricopeptide-like helical [Medicago truncatula] (GB:ABE81424.1); contains InterPro domain Pentatricopeptide repeat; (InterPro:IPR002885)
At2g01510	DYW	41-S-P-L-S-P-L-S-P-L2-S-4-E-E+-DYW	mitochondrial	M	2706	2419	2087	1709	0.591	0.068	0.003	0.89	0.77	0.63	pentatricopeptide (PPR) repeat-containing protein; similar to unknown protein [Arabidopsis thaliana] (TAIR:AT4G21065.1); similar to unnamed protein product [Vitis vinifera] (GB:CAO42293.1); contains InterPro domain Pentatricopeptide repeat (InterPro:IPR002885)
At2g01740	P	19-P-P-P-3-P-P-P-P-P-P-P-S-1-P-P-P-P-18	possibly mitochondrial	_	1290	1074	1260	1097	0.341	0.892	0.265	0.83	0.98	0.85	pentatricopeptide (PPR) repeat-containing protein; similar to pentatricopeptide (PPR) repeat-containing protein [Arabidopsis thaliana] (TAIR:AT2G02150.1); similar to putative fertility restorer homologue [Oryza sativa (japonica cultivar-group)] (GB:BAD54485.1); contains InterPro domain Pentatricopeptide repeat (InterPro:IPR002885)
At2g01860	P	361-P-P-P-20	possibly mitochondrial	C	1165	883	1254	1805	0.517	0.754	0.033	0.76	1.08	1.55	EMB975 (EMBRYO DEFECTIVE 975); similar to pentatricopeptide (PPR) repeat-containing protein [Arabidopsis thaliana] (TAIR:AT2G38420.1); similar to unnamed protein product [Vitis vinifera] (GB:CAO66245.1); contains InterPro domain Pentatricopeptide repeat (InterPro:IPR002885)
At2g02150	P	140-P-15-P-P-P-P-P-P-P-P-P-P-P-P-1-P-P-P-P-10	possibly mitochondrial	C	1099	994	1056	1156	0.714	0.757	0.712	0.9	0.96	1.05	pentatricopeptide (PPR) repeat-containing protein; similar to pentatricopeptide (PPR) repeat-containing protein [Arabidopsis thaliana] (TAIR:AT2G01740.1); similar to unnamed protein product [Vitis vinifera] (GB:CAO15427.1); contains InterPro domain Pentatricopeptide repeat (InterPro:IPR002885)
At2g02750	E	29-L-S-S-4-L-S-P-1-L-S-1-P-P-L-S-2-P-L2-S-3-E	possibly mitochondrial	M	173	187	238	364	0.334	0.094	0.026	1.08	1.37	2.1	pentatricopeptide (PPR) repeat-containing protein; similar to pentatricopeptide (PPR) repeat-containing protein [Arabidopsis thaliana] (TAIR:AT2G13600.1); similar to unnamed protein product [Vitis vinifera] (GB:CAO41049.1); similar to hypothetical protein [Vitis vinifera] (GB:CAN74703.1); contains InterPro domain Pentatricopeptide repeat (InterPro:IPR002885)
At2g02980	DYW	58-S-P-L-S-P-L-S-P-L2-S-4-E-E+-DYW	possibly plastid	C	2465	2673	3066	2844	0.481	0.104	0.127	1.08	1.24	1.15	OTP85.pentatricopeptide (PPR) repeat-containing protein; similar to pentatricopeptide (PPR) repeat-containing protein [Arabidopsis thaliana] (TAIR:AT5G66520.1); similar to hypothetical protein OsJ_012382 [Oryza sativa (japonica cultivar-group)] (GB:EAZ28899.1); similar to hypothetical protein OsI_013400 [Oryza sativa (indica cultivar-group)] (GB:EAY92167.1); similar to unnamed protein product [Vi…
At2g03380	E	74-S-P-34-S-P-L-S-P-L-30-P-L-2-S-P-L2-S-4-E	mitochondrial	M	809	697	758	1021	0.601	0.761	0.211	0.86	0.94	1.26	pentatricopeptide (PPR) repeat-containing protein; similar to pentatricopeptide (PPR) repeat-containing protein [Arabidopsis thaliana] (TAIR:AT1G11290.1); similar to hypothetical protein [Vitis vinifera] (GB:CAN65040.1); contains InterPro domain Pentatricopeptide repeat (InterPro:IPR002885)
At2g03880	DYW	59-P-S-P-L-S-P-33-S-P-L2-S-4-E-E+-DYW	mitochondrial	M	1587	1485	1104	942	0.573	0.01	0.003	0.94	0.7	0.59	REME 1. pentatricopeptide (PPR) repeat-containing protein; similar to pentatricopeptide (PPR) repeat-containing protein [Arabidopsis thaliana] (TAIR:AT3G24000.1); similar to unnamed protein product [Vitis vinifera] (GB:CAO47543.1); similar to hypothetical protein OsJ_020477 [Oryza sativa (japonica cultivar-group)] (GB:EAZ36994.1); contains InterPro domain Pentatricopeptide repeat (InterPro:IPR002…
At2g04860	E	11-P-37-S-P-L-S-P-29-S-S-4-L-S-P-1-L-S-P-L2-S-4-E	possibly mitochondrial	_	744	581	676	771	0.152	0.457	0.695	0.78	0.91	1.04	pentatricopeptide (PPR) repeat-containing protein; similar to pentatricopeptide (PPR) repeat-containing protein [Arabidopsis thaliana] (TAIR:AT4G21300.1); similar to unnamed protein product [Vitis vinifera] (GB:CAO61340.1); contains InterPro domain Pentatricopeptide repeat (InterPro:IPR002885)
At2g06000	P	101-P-33-S-4-P-P-1-P-P-P-P-P-P-P-16	possibly mitochondrial	_	4419	4143	4077	3644	0.55	0.479	0.111	0.94	0.92	0.82	pentatricopeptide (PPR) repeat-containing protein; similar to pentatricopeptide (PPR) repeat-containing protein [Arabidopsis thaliana] (TAIR:AT1G09900.1); similar to unnamed protein product [Vitis vinifera] (GB:CAO65245.1); contains InterPro domain Pentatricopeptide repeat (InterPro:IPR002885)
At2g13600	E+	17-L-S-S-P-L-S-P-L-1-S-S-P-L-6-S-P-L2-S-4-E-E+-28	none	_	2943	2697	3180	2645	0.564	0.49	0.348	0.92	1.08	0.9	pentatricopeptide (PPR) repeat-containing protein; similar to pentatricopeptide (PPR) repeat-containing protein [Arabidopsis thaliana] (TAIR:AT2G22070.1); similar to OSJNBa0006B20.5 [Oryza sativa (japonica cultivar-group)] (GB:CAD40814.1); similar to unnamed protein product [Vitis vinifera] (GB:CAO70084.1); contains InterPro domain Pentatricopeptide repeat (InterPro:IPR002885)
At2g15630	P	153-P-P-P-P-P-P-P-P-P-P-P-P-P-22	mitochondrial	M	435	382	510	515	0.436	0.302	0.175	0.88	1.17	1.18	pentatricopeptide (PPR) repeat-containing protein; similar to pentatricopeptide (PPR) repeat-containing protein [Arabidopsis thaliana] (TAIR:AT5G01110.1); similar to unnamed protein product [Vitis vinifera] (GB:CAO43459.1); contains InterPro domain Pentatricopeptide repeat (InterPro:IPR002885)
At2g15690	DYW	234-L-S-P-L2-S-4-E-28-DYW	possibly mitochondrial	M	6286	5448	7157	6766	0.117	0.532	0.541	0.87	1.14	1.08	pentatricopeptide (PPR) repeat-containing protein; similar to pentatricopeptide (PPR) repeat-containing protein [Arabidopsis thaliana] (TAIR:AT4G32450.1); similar to unnamed protein product [Vitis vinifera] (GB:CAO47801.1); similar to hypothetical protein [Vitis vinifera] (GB:CAN70199.1); contains InterPro domain Pentatricopeptide repeat (InterPro:IPR002885)
At2g15820	P	87-P-S-4-P-34-P-1-S-254	mitochondrial	M	3972	3432	3591	4125	0.415	0.472	0.762	0.86	0.9	1.04	Encodes a protein that promotes splicing of type II introns. otp51 mutants fail to splice intron 2 of plastid ycf3 transcripts, a factor required for the assembly of Photosystem I. Therefore, homozygous otp51 mutants have profound photosynthetic defects and can only survive in sucrose-supplemented in vitro cultures under low light conditions. OTP51 may also be involved in splicing several other t…
At2g15980	P	103-S-26-P-48-P-1-P-P-P-39-P-P-5	none	_	6058	6693	6640	5389	0.418	0.57	0.18	1.1	1.1	0.89	pentatricopeptide (PPR) repeat-containing protein; similar to EMB2745 (EMBRYO DEFECTIVE 2745) [Arabidopsis thaliana] (TAIR:AT5G39710.1); similar to unnamed protein product [Vitis vinifera] (GB:CAO47681.1); contains InterPro domain Pentatricopeptide repeat (InterPro:IPR002885)
At2g16880	P	129-P-P-P-1-P-P-P-P-P-1-P-P-P-P-P-S-3-P-P-50	none	_	4412	4569	4901	4632	0.743	0.318	0.56	1.04	1.11	1.05	pentatricopeptide (PPR) repeat-containing protein; similar to pentatricopeptide (PPR) repeat-containing protein [Arabidopsis thaliana] (TAIR:AT1G62670.1); similar to hypothetical protein [Vitis vinifera] (GB:CAN78081.1); similar to unnamed protein product [Vitis vinifera] (GB:CAO69006.1); contains InterPro domain Pentatricopeptide repeat (InterPro:IPR002885)
At2g17033	P	241-P-P-P-158	plastid	C	15377	14362	11900	13609	0.419	0.021	0.298	0.93	0.77	0.89	pentatricopeptide (PPR) repeat-containing protein; Identical to Uncharacterized pentatricopeptide repeat-containing protein At2g17033 [Arabidopsis Thaliana] (GB:Q8GWA9;GB:Q0WPA0;GB:Q7XJL8;GB:Q94K83); similar to pentatricopeptide (PPR) repeat-containing protein [Arabidopsis thaliana] (TAIR:AT3G53170.1); similar to EMB2750 (EMBRYO DEFECTIVE 2750) [Arabidopsis thaliana] (TAIR:AT3G06430.1); similar t…
At2g17140	P	110-P-P-P-P-P-4-P-P-P-P-P-P-23-P-P-P-P-P-34-P-P-34	possibly plastid	M	583	468	552	481	0.262	0.633	0.12	0.8	0.95	0.83	binding; similar to pentatricopeptide (PPR) repeat-containing protein [Arabidopsis thaliana] (TAIR:AT1G62910.1); similar to Tetratricopeptide-like helical [Medicago truncatula] (GB:ABD32353.1); similar to Os02g0132100 [Oryza sativa (japonica cultivar-group)] (GB:NP_001045795.1); contains InterPro domain Pentatricopeptide repeat; (InterPro:IPR002885); contains InterPro domain Protein prenyltransfe…
At2g17210	E+	45-L-S-P-L-S-P-1-L-1-S-P-L-S-S-1-L-1-S-P-L2-S-6-E-E+-9	possibly plastid	C	1240	1226	1300	1333	0.888	0.665	0.412	0.99	1.05	1.08	pentatricopeptide (PPR) repeat-containing protein; similar to pentatricopeptide (PPR) repeat-containing protein [Arabidopsis thaliana] (TAIR:AT4G18750.1); similar to unnamed protein product [Vitis vinifera] (GB:CAO47520.1); similar to unknown [Populus trichocarpa] (GB:ABK95971.1); contains InterPro domain Pentatricopeptide repeat (InterPro:IPR002885)
At2g17525	P	74-P-1-P-P-P-S-P-P-P-P-P-2-P-33-P-P-P-30	mitochondrial	M	6102	5710	6708	5391	0.752	0.548	0.365	0.94	1.1	0.88	pentatricopeptide (PPR) repeat-containing protein; similar to pentatricopeptide (PPR) repeat-containing protein [Arabidopsis thaliana] (TAIR:AT1G74580.1); similar to unnamed protein product [Vitis vinifera] (GB:CAO40387.1); contains InterPro domain Pentatricopeptide repeat (InterPro:IPR002885)
At2g17670	P	157-P-P-1-P-P-P-P-P-S-29	possibly mitochondrial	C	4088	4424	4637	4300	0.661	0.472	0.727	1.08	1.13	1.05	pentatricopeptide (PPR) repeat-containing protein; similar to MEE40 (maternal effect embryo arrest 40) [Arabidopsis thaliana] (TAIR:AT3G53700.1); similar to hypothetical protein [Vitis vinifera] (GB:CAN69960.1); contains InterPro domain Pentatricopeptide repeat (InterPro:IPR002885)
At2g18520	P	100-P-P-2-P-P-34-S-35-S-45	mitochondrial	M	731	557	768	824	0.436	0.856	0.576	0.76	1.05	1.13	pentatricopeptide (PPR) repeat-containing protein; similar to pentatricopeptide (PPR) repeat-containing protein [Arabidopsis thaliana] (TAIR:AT4G36680.1); similar to unknown [Solanum melongena] (GB:ABU45173.1); contains InterPro domain Pentatricopeptide repeat (InterPro:IPR002885)
At2g18940	P	208-P-P-P-P-P-P-P-P-P-P-P-35-P-P-P-P-P-18	possibly plastid	C	12486	9636	10905	11322	0.102	0.183	0.344	0.77	0.87	0.91	pentatricopeptide (PPR) repeat-containing protein; similar to pentatricopeptide (PPR) repeat-containing protein [Arabidopsis thaliana] (TAIR:AT5G02860.1); similar to Tetratricopeptide-like helical [Medicago truncatula] (GB:ABN05846.1); similar to hypothetical protein [Vitis vinifera] (GB:CAN75494.1); similar to unnamed protein product [Vitis vinifera] (GB:CAO43206.1); contains InterPro domain Pen…
At2g19280	P	199-P-P-P-P-S-1-P-P-P-P-P-P-P-P-42	possibly mitochondrial	M	2374	2523	2467	2583	0.73	0.769	0.535	1.06	1.04	1.09	pentatricopeptide (PPR) repeat-containing protein; similar to UDP-glucoronosyl/UDP-glucosyl transferase family protein [Arabidopsis thaliana] (TAIR:AT1G05670.1); similar to unnamed protein product [Vitis vinifera] (GB:CAO40767.1); contains InterPro domain Pentatricopeptide repeat (InterPro:IPR002885)
At2g20540	E+	40-S-P-1-L-S-S-P-L-S-P-L2-S-4-E-E+-16	none	_	397	430	424	434	0.776	0.693	0.701	1.08	1.07	1.09	MEF21. pentatricopeptide (PPR) repeat-containing protein; similar to pentatricopeptide (PPR) repeat-containing protein [Arabidopsis thaliana] (TAIR:AT5G56310.1); similar to unnamed protein product [Vitis vinifera] (GB:CAO44143.1); similar to unnamed protein product [Vitis vinifera] (GB:CAO44140.1); contains InterPro domain Pentatricopeptide repeat (InterPro:IPR002885)
At2g20710	P	137-P-P-36-P-35-P-S-4-P-72	mitochondrial	M	2265	2392	2637	2266	0.765	0.01	0.997	1.06	1.16	1	pentatricopeptide (PPR) repeat-containing protein; similar to pentatricopeptide (PPR) repeat-containing protein [Arabidopsis thaliana] (TAIR:AT1G28020.1); similar to unnamed protein product [Vitis vinifera] (GB:CAO69728.1); contains InterPro domain Pentatricopeptide repeat (InterPro:IPR002885); contains InterPro domain Tetratricopeptide region (InterPro:IPR013026)
At2g21090	E+	44-L-1-S-S-P-L-S-S-P-L-S-1-P-L2-S-4-E-E+-6	none	M	4196	3961	2191	2495	0.739	0.006	0.015	0.94	0.52	0.59	pentatricopeptide (PPR) repeat-containing protein; similar to pentatricopeptide (PPR) repeat-containing protein [Arabidopsis thaliana] (TAIR:AT2G22070.1); similar to unnamed protein product [Vitis vinifera] (GB:CAO47351.1); contains InterPro domain Pentatricopeptide repeat (InterPro:IPR002885)
At2g22070	DYW	47-S-S-P-L-S-S-P-1-L-S-2-S-P-L-S-1-P-L2-S-4-E-E+-DYW	possibly plastid	_	763	753	839	901	0.892	0.314	0.056	0.99	1.1	1.18	pentatricopeptide (PPR) repeat-containing protein; similar to pentatricopeptide (PPR) repeat-containing protein [Arabidopsis thaliana] (TAIR:AT1G25360.1); similar to hypothetical protein OsJ_012234 [Oryza sativa (japonica cultivar-group)] (GB:EAZ28751.1); similar to unnamed protein product [Vitis vinifera] (GB:CAO71786.1); similar to hypothetical protein OsI_013252 [Oryza sativa (indica cultivar-…
At2g22410	E+	116-P-3-L-S-P-L-S-S-P-L-S-P-L2-S-4-E-E+-15	mitochondrial	M	443	458	961	1157	0.831	0.016	0.007	1.03	2.17	2.61	SLO1. pentatricopeptide (PPR) repeat-containing protein; similar to pentatricopeptide (PPR) repeat-containing protein [Arabidopsis thaliana] (TAIR:AT2G29760.1); similar to SAM (and some other nucleotide) binding motif; Methyltransferase small; Tetratricopeptide-like helical [Medicago truncatula] (GB:ABD33115.1); similar to unnamed protein product [Vitis vinifera] (GB:CAO21928.1); similar to hypot…
At2g25580	DYW	287-S-P-L2-P-E-2-E+-DYW	mitochondrial	M	2075	2631	2190	2412	0.053	0.733	0.084	1.27	1.06	1.16	MEF8. binding; similar to pentatricopeptide (PPR) repeat-containing protein [Arabidopsis thaliana] (TAIR:AT4G32450.1); similar to Putative selenium-binding protein, related [Solanum demissum] (GB:AAT66765.1); contains InterPro domain Pentatricopeptide repeat; (InterPro:IPR002885); contains InterPro domain Tetratricopeptide-like helical; (InterPro:IPR011990)
At2g26790	P	144-P-P-P-1-P-3-P-P-P-P-P-P-P-28-P-P-P-48-P-P-22	possibly ER	M	146	107	195	252	0.331	0.129	0.102	0.74	1.33	1.73	pentatricopeptide (PPR) repeat-containing protein; similar to pentatricopeptide (PPR) repeat-containing protein [Arabidopsis thaliana] (TAIR:AT1G13800.1); similar to unnamed protein product [Vitis vinifera] (GB:CAO48949.1); contains InterPro domain Pentatricopeptide repeat (InterPro:IPR002885)
At2g27610	DYW	56-P-L-S-P-L-S-P-L-S-1-P-L-S-P-L-S-P-L2-S-4-E-E+-DYW	none	M	1084	945	1004	955	0.308	0.461	0.064	0.87	0.93	0.88	pentatricopeptide (PPR) repeat-containing protein; similar to pentatricopeptide (PPR) repeat-containing protein [Arabidopsis thaliana] (TAIR:AT4G13650.1); similar to hypothetical protein OsI_019519 [Oryza sativa (indica cultivar-group)] (GB:EAY98286.1); similar to Os05g0455900 [Oryza sativa (japonica cultivar-group)] (GB:NP_001055727.1); similar to unnamed protein product [Vitis vinifera] (GB:CAO…
At2g27800	P	114-P-3-P-S-5-P-P-P-15	possibly plastid	M	1076	1140	1453	1411	0.538	0.027	0.014	1.06	1.35	1.31	binding; similar to pentatricopeptide (PPR) repeat-containing protein [Arabidopsis thaliana] (TAIR:AT5G27300.1); similar to Tetratricopeptide-like helical [Medicago truncatula] (GB:ABE89551.1); contains InterPro domain Pentatricopeptide repeat; (InterPro:IPR002885); contains InterPro domain Protein prenyltransferase; (InterPro:IPR008940); contains InterPro domain Tetratricopeptide-like helical; (…
At2g28050	P	137-P-P-1-S-5-P-P-P-P-P-43	mitochondrial	_	2595	2814	2478	2598	0.565	0.686	0.991	1.08	0.95	1	pentatricopeptide (PPR) repeat-containing protein; similar to pentatricopeptide (PPR) repeat-containing protein [Arabidopsis thaliana] (TAIR:AT2G32630.1); similar to unnamed protein product [Vitis vinifera] (GB:CAO18184.1); contains InterPro domain Pentatricopeptide repeat (InterPro:IPR002885)
At2g29760	DYW	60-S-P-1-L-S-P-L-S-S-P-1-L-S-P-L2-S-4-E-E+-DYW	plastid	C	2306	1814	1981	2402	0.15	0.227	0.638	0.79	0.86	1.04	OTP81. pentatricopeptide (PPR) repeat-containing protein; similar to pentatricopeptide (PPR) repeat-containing protein [Arabidopsis thaliana] (TAIR:AT1G08070.1); similar to unnamed protein product [Vitis vinifera] (GB:CAO21478.1); contains InterPro domain Pentatricopeptide repeat (InterPro:IPR002885)
At2g30780	P	136-P-1-P-P-P-72-P-S-4-P	possibly mitochondrial	M	1685	1529	1470	1710	0.486	0.027	0.88	0.91	0.87	1.02	pentatricopeptide (PPR) repeat-containing protein; similar to unknown protein [Arabidopsis thaliana] (TAIR:AT2G48000.1); similar to unnamed protein product [Vitis vinifera] (GB:CAO22445.1); contains InterPro domain Pentatricopeptide repeat (InterPro:IPR002885)
At2g31400	P	231-S-4-P-P-P-P-P-P-P-P-P-91-P-210	plastid	C	28775	26785	29068	29706	0.403	0.919	0.613	0.93	1.01	1.03	pentatricopeptide (PPR) repeat-containing protein; similar to PTAC2 (PLASTID TRANSCRIPTIONALLY ACTIVE2) [Arabidopsis thaliana] (TAIR:AT1G74850.1); similar to predicted protein [Physcomitrella patens subsp. patens] (GB:EDQ65565.1); similar to predicted protein [Physcomitrella patens subsp. patens] (GB:EDQ53588.1); similar to unnamed protein product [Vitis vinifera] (GB:CAO40134.1); contains InterP…
At2g32230	P	95-S-48-P-P-328	mitochondrial	M	14031	12392	11603	12714	0.101	0.038	0.068	0.88	0.83	0.91	pentatricopeptide (PPR) repeat-containing protein; similar to antiporter/ drug transporter [Arabidopsis thaliana] (TAIR:AT2G16650.1); similar to unnamed protein product [Vitis vinifera] (GB:CAO43428.1); contains InterPro domain Multi antimicrobial extrusion protein MatE; (InterPro:IPR002528); contains InterPro domain Pentatricopeptide repeat (InterPro:IPR002885)
At2g32630	P	95-P-22-P-P-P-P-P-P-P-P-P-P-P-P-P-17	none	M	4993	4930	4418	4464	0.93	0.382	0.326	0.99	0.88	0.89	pentatricopeptide (PPR) repeat-containing protein; similar to UDP-glucoronosyl/UDP-glucosyl transferase family protein [Arabidopsis thaliana] (TAIR:AT1G05670.1); similar to unnamed protein product [Vitis vinifera] (GB:CAO18184.1); contains InterPro domain Pentatricopeptide repeat (InterPro:IPR002885)
At2g33680	E+	12-L-S-P-L-S-P-2-L-S-P-L-S-P-L-S-P-L2-S-4-E-E+-27	none	_	198	141	352	448	0.025	0.008	0.016	0.72	1.78	2.26	pentatricopeptide (PPR) repeat-containing protein; similar to pentatricopeptide (PPR) repeat-containing protein [Arabidopsis thaliana] (TAIR:AT4G18750.1); similar to hypothetical protein [Vitis vinifera] (GB:CAN69119.1); similar to unnamed protein product [Vitis vinifera] (GB:CAO61992.1); similar to hypothetical protein OsI_001946 [Oryza sativa (indica cultivar-group)] (GB:EAY74099.1); contains I…
At2g33760	DYW	70-P-L-S-P-L-S-S-5-L2-S-7-E-E+-DYW	possibly plastid	_	973	1113	1039	890	0.525	0.474	0.441	1.14	1.07	0.92	pentatricopeptide (PPR) repeat-containing protein; similar to unknown protein [Arabidopsis thaliana] (TAIR:AT4G21065.1); similar to unnamed protein product [Vitis vinifera] (GB:CAO67121.1); similar to unnamed protein product [Vitis vinifera] (GB:CAO43706.1); contains InterPro domain Pentatricopeptide repeat (InterPro:IPR002885)
At2g34370	DYW	141-S-P-L2-S-4-E-2-E+-DYW	mitochondrial	M	643	716	707	350	0.469	0.659	0.072	1.11	1.1	0.54	pentatricopeptide (PPR) repeat-containing protein; similar to pentatricopeptide (PPR) repeat-containing protein [Arabidopsis thaliana] (TAIR:AT1G29710.1); similar to unnamed protein product [Vitis vinifera] (GB:CAO44189.1); contains InterPro domain Pentatricopeptide repeat (InterPro:IPR002885)
At2g34400	E+	94-P-L-S-P-L-S-P-L-S-S-1-L2-S-4-E-E+-11	possibly mitochondrial	_	1892	1578	1654	1511	0.25	0.253	0.146	0.83	0.87	0.8	pentatricopeptide (PPR) repeat-containing protein; similar to pentatricopeptide (PPR) repeat-containing protein [Arabidopsis thaliana] (TAIR:AT2G22410.1); similar to unnamed protein product [Vitis vinifera] (GB:CAO64052.1); contains InterPro domain Pentatricopeptide repeat (InterPro:IPR002885)
At2g35030	E+	35-S-S-1-S-S-S-S-S-S-P-1-L-S-2-P-L2-S-4-E-E+-17	mitochondrial	M	2024	2103	2733	3018	0.761	0.036	0.027	1.04	1.35	1.49	pentatricopeptide (PPR) repeat-containing protein; similar to pentatricopeptide (PPR) repeat-containing protein [Arabidopsis thaliana] (TAIR:AT4G02750.1); similar to unnamed protein product [Vitis vinifera] (GB:CAO63073.1); contains InterPro domain Tetratricopeptide-like helical; (InterPro:IPR011990); contains InterPro domain Pentatricopeptide repeat (InterPro:IPR002885)
At2g35130	P	153-P-P-3-P-P-P-P-P-P-S-4-P-P-49	none	S	2359	1738	2159	2149	0.055	0.306	0.13	0.74	0.92	0.91	pentatricopeptide (PPR) repeat-containing protein; similar to pentatricopeptide (PPR) repeat-containing protein [Arabidopsis thaliana] (TAIR:AT5G02860.1); similar to unnamed protein product [Vitis vinifera] (GB:CAO42005.1); similar to hypothetical protein OsI_005882 [Oryza sativa (indica cultivar-group)] (GB:EAY84649.1); similar to hypothetical protein [Vitis vinifera] (GB:CAN70089.1); contains I…
At2g36240	P	155-S-5-P-P-P-P-P-P-P-P-26	none	_	6675	5373	5122	5502	0.298	0.123	0.22	0.8	0.77	0.82	binding; similar to pentatricopeptide (PPR) repeat-containing protein [Arabidopsis thaliana] (TAIR:AT1G09900.1); similar to Pentatricopeptide repeat [Medicago truncatula] (GB:ABE77859.1); contains InterPro domain Pentatricopeptide repeat; (InterPro:IPR002885); contains InterPro domain Protein prenyltransferase; (InterPro:IPR008940); contains InterPro domain Tetratricopeptide-like helical; (InterP…
At2g36730	E+	76-P-L-S-P-L-S-P-1-L2-S-4-E-E+-8	none	_	2429	2530	2712	2737	0.763	0.349	0.413	1.04	1.12	1.13	pentatricopeptide (PPR) repeat-containing protein; similar to unknown protein [Arabidopsis thaliana] (TAIR:AT4G21065.1); similar to unnamed protein product [Vitis vinifera] (GB:CAO14967.1); contains InterPro domain Pentatricopeptide repeat (InterPro:IPR002885)
At2g36980	E+	2-S-P-L-S-2-S-P-L-S-S-P-L-S-P-L2-S-8-E-E+-7	mitochondrial	M	1682	1680	1559	1526	0.994	0.546	0.441	1	0.93	0.91	pentatricopeptide (PPR) repeat-containing protein; similar to pentatricopeptide (PPR) repeat-containing protein [Arabidopsis thaliana] (TAIR:AT2G22070.1); similar to unnamed protein product [Vitis vinifera] (GB:CAO71036.1); contains InterPro domain Pentatricopeptide repeat (InterPro:IPR002885)
At2g37230	P	148-P-P-P-P-P-P-P-1-P-P-8-P-P-P-P-69-P-42	none	M	4985	4997	6210	6053	0.981	0.023	0.172	1	1.25	1.21	pentatricopeptide (PPR) repeat-containing protein; similar to pentatricopeptide (PPR) repeat-containing protein [Arabidopsis thaliana] (TAIR:AT1G02060.1); similar to unnamed protein product [Vitis vinifera] (GB:CAO18165.1); contains InterPro domain Pentatricopeptide repeat (InterPro:IPR002885)
At2g37310	E+	20-P-S-P-6-L-S-S-5-L-S-P-P-L-S-P-L2-S-4-E-E+-14	none	_	884	713	856	995	0.378	0.782	0.007	0.81	0.97	1.13	pentatricopeptide (PPR) repeat-containing protein; similar to pentatricopeptide (PPR) repeat-containing protein [Arabidopsis thaliana] (TAIR:AT2G29760.1); similar to unnamed protein product [Vitis vinifera] (GB:CAO18068.1); contains InterPro domain Pentatricopeptide repeat (InterPro:IPR002885)
At2g37320	E+	118-L-S-P-L-S-P-1-L2-S-4-E-E+-2	possibly mitochondrial	M	156	175	216	235	0.387	0.025	0.054	1.12	1.39	1.51	pentatricopeptide (PPR) repeat-containing protein; similar to pentatricopeptide (PPR) repeat-containing protein [Arabidopsis thaliana] (TAIR:AT3G24000.1); similar to unnamed protein product [Vitis vinifera] (GB:CAO18069.1); contains InterPro domain Pentatricopeptide repeat (InterPro:IPR002885)
At2g38420	P	106-P-36-P-37-P-P-P-P-P-29	mitochondrial	M	2557	2630	2609	2180	0.809	0.861	0.295	1.03	1.02	0.85	pentatricopeptide (PPR) repeat-containing protein; similar to pentatricopeptide (PPR) repeat-containing protein [Arabidopsis thaliana] (TAIR:AT5G64320.1); similar to unnamed protein product [Vitis vinifera] (GB:CAO48821.1); contains InterPro domain Pentatricopeptide repeat (InterPro:IPR002885)
At2g39230	P	167-P-P-P-P-1-P-P-P-S-3-P-P-P-P-1-P-P-P-P-P-P-P-34	mitochondrial	M	493	455	459	579	0.755	0.68	0.345	0.92	0.93	1.17	pentatricopeptide (PPR) repeat-containing protein; similar to pentatricopeptide (PPR) repeat-containing protein [Arabidopsis thaliana] (TAIR:AT3G54980.1); similar to unnamed protein product [Vitis vinifera] (GB:CAO44187.1); contains InterPro domain Pentatricopeptide repeat (InterPro:IPR002885)
At2g39620	E	21-S-P-1-L-S-P-L-29-P-L-S-P-L-S-P-L-S-1-P-L-S-P-L2-S-4-E	possibly ER	M	332	258	410	330	0.268	0.256	0.962	0.78	1.23	0.99	pentatricopeptide (PPR) repeat-containing protein; similar to pentatricopeptide (PPR) repeat-containing protein [Arabidopsis thaliana] (TAIR:AT3G09040.1); similar to unnamed protein product [Vitis vinifera] (GB:CAO69243.1); similar to hypothetical protein [Vitis vinifera] (GB:CAN82070.1); contains InterPro domain Pentatricopeptide repeat (InterPro:IPR002885)
At2g40240	P	105-P-P-P-P-35-P-36	mitochondrial	M	660	532	642	610	0.067	0.677	0.345	0.81	0.97	0.92	pentatricopeptide (PPR) repeat-containing protein; similar to unknown protein [Arabidopsis thaliana] (TAIR:AT3G56030.1); similar to hypothetical protein [Vitis vinifera] (GB:CAN73347.1); contains InterPro domain Pentatricopeptide repeat (InterPro:IPR002885)
At2g40720	E+	58-L-S-7-P-L-S-1-P-L-S-S-4-L-S-P-2-L-S-P-L-S-P-L2-S-4-E-E+-6	none	_	1221	1035	1356	1407	0.034	0.133	0.069	0.85	1.11	1.15	pentatricopeptide (PPR) repeat-containing protein; similar to pentatricopeptide (PPR) repeat-containing protein [Arabidopsis thaliana] (TAIR:AT4G21300.1); similar to unnamed protein product [Vitis vinifera] (GB:CAO41519.1); contains InterPro domain Pentatricopeptide repeat (InterPro:IPR002885)
At2g41080	DYW	42-L-S-S-P-L-S-P-L-S-S-5-L2-S-4-E-E+-DYW	none	C	1964	1993	1886	2209	0.925	0.667	0.17	1.01	0.96	1.13	pentatricopeptide (PPR) repeat-containing protein; similar to pentatricopeptide (PPR) repeat-containing protein [Arabidopsis thaliana] (TAIR:AT4G13650.1); similar to unnamed protein product [Vitis vinifera] (GB:CAO69919.1); contains InterPro domain Pentatricopeptide repeat (InterPro:IPR002885)
At2g41720	P	141-P-P-P-P-P-2-P-P-P-P-P-P-P-P-P-P-35-P-P-49	possibly plastid	_	6607	5766	6992	7079	0.134	0.273	0.189	0.87	1.06	1.07	EMB2654 (EMBRYO DEFECTIVE 2654); similar to pentatricopeptide (PPR) repeat-containing protein [Arabidopsis thaliana] (TAIR:AT5G02860.1); similar to Os07g0213300 [Oryza sativa (japonica cultivar-group)] (GB:NP_001059180.1); similar to unnamed protein product [Vitis vinifera] (GB:CAO23597.1); contains InterPro domain Pentatricopeptide repeat (InterPro:IPR002885)
At2g42920	E+	22-L-32-P-2-L-S-S-P-L-S-4-P-L2-S-4-E-E+-24	plastid	C	2298	2187	2729	2843	0.62	0.309	0.063	0.95	1.19	1.24	pentatricopeptide (PPR) repeat-containing protein; similar to pentatricopeptide (PPR) repeat-containing protein [Arabidopsis thaliana] (TAIR:AT5G48910.1); similar to unnamed protein product [Vitis vinifera] (GB:CAO70016.1); contains InterPro domain Pentatricopeptide repeat (InterPro:IPR002885)
At2g44880	E+	8-S-1-P-1-L-S-S-1-S-S-P-1-L-S-S-3-L2-S-4-E-E+-6	none	S	1591	1802	1507	1221	0.555	0.752	0.092	1.13	0.95	0.77	pentatricopeptide (PPR) repeat-containing protein; similar to pentatricopeptide (PPR) repeat-containing protein [Arabidopsis thaliana] (TAIR:AT3G29230.1); similar to unnamed protein product [Vitis vinifera] (GB:CAO70545.1); similar to hypothetical protein [Vitis vinifera] (GB:CAN70994.1); contains InterPro domain Pentatricopeptide repeat (InterPro:IPR002885)
At2g45350	E	L-42-P-L-S-S-2-S-S-S-P-1-L-S-P-L2-S-4-E-17	none	_	786	601	763	924	0.06	0.701	0.093	0.77	0.97	1.18	CRR4. The protein is involved in RNA editing of the initiation codon of ndhD in the chloroplast.
At2g46050	E	34-L-S-40-L-S-P-2-L-S-P-L-S-S-3-L2-S-4-E-2	mitochondrial	M	816	1014	851	732	0.212	0.785	0.28	1.24	1.04	0.9	pentatricopeptide (PPR) repeat-containing protein; similar to pentatricopeptide (PPR) repeat-containing protein [Arabidopsis thaliana] (TAIR:AT1G68930.1); similar to unnamed protein product [Vitis vinifera] (GB:CAO39680.1); contains InterPro domain Pentatricopeptide repeat (InterPro:IPR002885)
At2g48000	P	146-S-9-P-P-P-36-P-36-P-48	possibly mitochondrial	M	1346	1165	1492	1455	0.361	0.389	0.536	0.87	1.11	1.08	pentatricopeptide (PPR) repeat-containing protein; similar to pentatricopeptide (PPR) repeat-containing protein [Arabidopsis thaliana] (TAIR:AT2G30780.1); similar to Pentatricopeptide repeat [Medicago truncatula] (GB:ABD33237.1); contains InterPro domain Pentatricopeptide repeat; (InterPro:IPR002885); contains InterPro domain Protein prenyltransferase; (InterPro:IPR008940)
At3g01580	E+	23-P-L-1-S-P-1-L-S-P-L-S-P-1-L-S-P-1-L2-S-4-E-E+-16	none	M	500	437	507	497	0.404	0.901	0.953	0.87	1.01	0.99	pentatricopeptide (PPR) repeat-containing protein; similar to pentatricopeptide (PPR) repeat-containing protein [Arabidopsis thaliana] (TAIR:AT1G11290.1); similar to unnamed protein product [Vitis vinifera] (GB:CAO14693.1); contains InterPro domain Pentatricopeptide repeat (InterPro:IPR002885)
At3g02010	DYW	46-S-S-P-2-L-2-S-P-L-S-P-L-S-P-L-S-P-L2-S-4-E-E+-DYW	none	M	451	408	433	683	0.711	0.833	0.056	0.9	0.96	1.51	pentatricopeptide (PPR) repeat-containing protein; similar to pentatricopeptide (PPR) repeat-containing protein [Arabidopsis thaliana] (TAIR:AT2G27610.1); similar to unnamed protein product [Vitis vinifera] (GB:CAO49094.1); similar to hypothetical protein OsI_000011 [Oryza sativa (indica cultivar-group)] (GB:EAY72164.1); similar to Pentatricopeptide repeat domain containing protein, putative [Sol…
At3g02330	E+	46-L-S-S-P-L-S-P-L-S-P-L-S-P-L-S-20-P-L-S-P-L2-S-4-E-E+-22	possibly plastid	M	592	561	580	658	0.613	0.838	0.218	0.95	0.98	1.11	pentatricopeptide (PPR) repeat-containing protein; similar to pentatricopeptide (PPR) repeat-containing protein [Arabidopsis thaliana] (TAIR:AT4G39530.1); similar to hypothetical protein [Cleome spinosa] (GB:ABD96900.1); similar to hypothetical protein OsJ_031161 [Oryza sativa (japonica cultivar-group)] (GB:EAZ16952.1); similar to hypothetical protein [Vitis vinifera] (GB:CAN67492.1); contains In…
At3g02490	P	142-P-102-P-P-74-P-S-46-P-95	mitochondrial	M	1490	1276	1567	1303	0.208	0.546	0.456	0.86	1.05	0.87	pentatricopeptide (PPR) repeat-containing protein; similar to pentatricopeptide (PPR) repeat-containing protein [Arabidopsis thaliana] (TAIR:AT5G15980.1); similar to hypothetical protein [Cleome spinosa] (GB:ABD96873.1); contains InterPro domain Pentatricopeptide repeat (InterPro:IPR002885)
At3g02650	P	229-P-P-P-36-P-P-P-P-P-30	mitochondrial	C	4459	4994	4642	4728	0.503	0.682	0.715	1.12	1.04	1.06	pentatricopeptide (PPR) repeat-containing protein; similar to unknown protein [Arabidopsis thaliana] (TAIR:AT1G62680.1); similar to unnamed protein product [Vitis vinifera] (GB:CAO45019.1); contains InterPro domain Protein of unknown function DUF247, plant (InterPro:IPR004158); contains InterPro domain Pentatricopeptide repeat (InterPro:IPR002885)
At3g03580	DYW	2-L-32-P-L-S-P-L-S-S-3-L-S-P-L-S-P-L-S-P-L2-S-4-E-E+-DYW	possibly plastid	C	793	861	881	943	0.297	0.323	0.049	1.09	1.11	1.19	pentatricopeptide (PPR) repeat-containing protein; similar to pentatricopeptide (PPR) repeat-containing protein [Arabidopsis thaliana] (TAIR:AT4G18750.1); similar to unnamed protein product [Vitis vinifera] (GB:CAO17828.1); similar to hypothetical protein [Vitis vinifera] (GB:CAN83351.1); contains InterPro domain Pentatricopeptide repeat (InterPro:IPR002885)
At3g04130	P	119-P-34-S-3-P-P-P-S-4-P-1-P-1-P-38	mitochondrial	M	1189	950	1192	1355	0.165	0.986	0.17	0.8	1	1.14	pentatricopeptide (PPR) repeat-containing protein; similar to pentatricopeptide (PPR) repeat-containing protein [Arabidopsis thaliana] (TAIR:AT3G22670.1); similar to unnamed protein product [Vitis vinifera] (GB:CAO46677.1); contains InterPro domain Pentatricopeptide repeat (InterPro:IPR002885)
At3g04750	E+	98-P-L-1-S-P-L-2-S-S-S-5-L-S-S-4-L2-S-4-E-E+-14	mitochondrial	M	1398	1377	1635	1878	0.97	0.641	0.307	0.98	1.17	1.34	pentatricopeptide (PPR) repeat-containing protein; similar to pentatricopeptide (PPR) repeat-containing protein [Arabidopsis thaliana] (TAIR:AT2G29760.1); similar to unnamed protein product [Vitis vinifera] (GB:CAO43072.1); contains InterPro domain Pentatricopeptide repeat (InterPro:IPR002885)
At3g04760	P	87-P-P-P-P-P-P-P-P-P-P-P-P-P-P-26	possibly plastid	C	9204	7730	7617	8456	0.407	0.144	0.59	0.84	0.83	0.92	pentatricopeptide (PPR) repeat-containing protein; similar to pentatricopeptide (PPR) repeat-containing protein [Arabidopsis thaliana] (TAIR:AT1G09900.1); similar to unnamed protein product [Vitis vinifera] (GB:CAO65084.1); similar to hypothetical protein [Vitis vinifera] (GB:CAN67401.1); contains InterPro domain Pentatricopeptide repeat (InterPro:IPR002885)
At3g05240	E	36-S-P-L-S-P-L-8-S-P-L-S-P-1-L2-S-4-E-1	possibly mitochondrial	_	98	93	116	129	0.663	0.026	0.33	0.95	1.19	1.32	MEF19.pentatricopeptide (PPR) repeat-containing protein; similar to pentatricopeptide (PPR) repeat-containing protein [Arabidopsis thaliana] (TAIR:AT1G08070.1); similar to unnamed protein product [Vitis vinifera] (GB:CAO17639.1); contains InterPro domain Pentatricopeptide repeat (InterPro:IPR002885)
At3g05340	E+	42-L-10-S-S-3-L-S-P-L-S-P-L-S-P-L2-S-4-E-E+-24	possibly mitochondrial	M	853	724	1084	1099	0.451	0.06	0.075	0.85	1.27	1.29	pentatricopeptide (PPR) repeat-containing protein; similar to pentatricopeptide (PPR) repeat-containing protein [Arabidopsis thaliana] (TAIR:AT3G25970.1); similar to hypothetical protein [Vitis vinifera] (GB:CAN74829.1); similar to unnamed protein product [Vitis vinifera] (GB:CAO17602.1); contains InterPro domain Pentatricopeptide repeat (InterPro:IPR002885)
At3g06430	P	122-P-S-5-P-S-5-P-P-P-P-P-P-12	plastid	C	8491	9259	8501	8481	0.379	0.991	0.99	1.09	1	1	EMB2750 (EMBRYO DEFECTIVE 2750); similar to pentatricopeptide (PPR) repeat-containing protein [Arabidopsis thaliana] (TAIR:AT3G53170.1); similar to hypothetical protein [Vitis vinifera] (GB:CAN74604.1); similar to unnamed protein product [Vitis vinifera] (GB:CAO70921.1); contains InterPro domain Pentatricopeptide repeat (InterPro:IPR002885)
At3g06920	P	96-P-P-P-P-P-P-P-S-3-P-P-P-P-P-P-P-P-P-P-P-P-P-41	none	_	739	592	767	897	0.223	0.719	0.066	0.8	1.04	1.21	pentatricopeptide (PPR) repeat-containing protein; similar to PGR3 (PROTON GRADIENT REGULATION 3) [Arabidopsis thaliana] (TAIR:AT4G31850.1); similar to unnamed protein product [Vitis vinifera] (GB:CAO70968.1); similar to hypothetical protein OsI_024611 [Oryza sativa (indica cultivar-group)] (GB:EAZ03379.1); similar to hypothetical protein OsJ_022763 [Oryza sativa (japonica cultivar-group)] (GB:EA…
At3g07290	P	158-P-P-S-5-P-P-P-P-P-P-P-P-P-P-P-P-87-P-P-39	mitochondrial	M	1779	1494	1438	1564	0.392	0.187	0.362	0.84	0.81	0.88	pentatricopeptide (PPR) repeat-containing protein; similar to pentatricopeptide (PPR) repeat-containing protein [Arabidopsis thaliana] (TAIR:AT5G65560.1); similar to hypothetical protein [Vitis vinifera] (GB:CAN83683.1); similar to unnamed protein product [Vitis vinifera] (GB:CAO22243.1); contains InterPro domain Pentatricopeptide repeat (InterPro:IPR002885)
At3g08820	DYW	74-P-L-S-P-L-S-P-L-S-P-L2-S-4-E-E+-DYW	plastid	_	336	302	318	408	0.572	0.493	0.181	0.9	0.95	1.21	pentatricopeptide (PPR) repeat-containing protein; similar to pentatricopeptide (PPR) repeat-containing protein [Arabidopsis thaliana] (TAIR:AT1G08070.1); similar to vegetative storage protein, putative [Oryza sativa (japonica cultivar-group)] (GB:ABG22332.1); similar to Os11g0109600 [Oryza sativa (japonica cultivar-group)] (GB:NP_001065554.1); similar to hypothetical protein OsJ_031375 [Oryza sa…
At3g09040	E+	40-S-22-S-P-L-S-P-S-P-L-S-P-L-S-P-L-S-P-L-1-S-1-P-L-S-1-P-L2-S-4-E-E+-18	possibly mitochondrial	M	952	894	1138	949	0.742	0.23	0.981	0.94	1.19	1	pentatricopeptide (PPR) repeat-containing protein; similar to pentatricopeptide (PPR) repeat-containing protein [Arabidopsis thaliana] (TAIR:AT4G13650.1); similar to hypothetical protein OsJ_014817 [Oryza sativa (japonica cultivar-group)] (GB:EAZ31334.1); similar to hypothetical protein OsI_016072 [Oryza sativa (indica cultivar-group)] (GB:EAY94839.1); similar to unnamed protein product [Vitis vi…
At3g09060	P	41-P-S-5-P-P-P-P-1-P-S-4-S-3-P-P-P-P-P-P-P-P-P-15	mitochondrial	_	1065	1235	1395	1352	0.405	0.115	0.011	1.16	1.31	1.27	pentatricopeptide (PPR) repeat-containing protein; similar to MEE40 (maternal effect embryo arrest 40) [Arabidopsis thaliana] (TAIR:AT3G53700.1); similar to unnamed protein product [Vitis vinifera] (GB:CAO21395.1); similar to hypothetical protein [Vitis vinifera] (GB:CAN77584.1); contains InterPro domain Pentatricopeptide repeat (InterPro:IPR002885)
At3g09650	P	151-P-48-P-P-S-77-P-3-P-P-1-P-P-1-P-P-19-P-62	none	C	9658	9710	9309	9522	0.961	0.669	0.896	1.01	0.96	0.99	RNA binding protein involved in the processing of chloroplast psbB-psbT-psbH-petB-petD transcript unit.
At3g11460	DYW	16-P-L-S-2-P-L-S-4-P-L-S-P-L2-S-4-E-E+-DYW	mitochondrial	M	869	808	849	910	0.714	0.813	0.638	0.93	0.98	1.05	pentatricopeptide (PPR) repeat-containing protein; similar to pentatricopeptide (PPR) repeat-containing protein [Arabidopsis thaliana] (TAIR:AT4G30700.1); similar to unnamed protein product [Vitis vinifera] (GB:CAO15895.1); contains InterPro domain Pentatricopeptide repeat (InterPro:IPR002885)
At3g12770	DYW	51-S-P-L-S-2-P-L-S-P-L-S-P-L2-S-4-E-E+-DYW	none	_	585	442	576	724	0.153	0.914	0.167	0.76	0.98	1.24	MEF22. pentatricopeptide (PPR) repeat-containing protein; similar to pentatricopeptide (PPR) repeat-containing protein [Arabidopsis thaliana] (TAIR:AT3G23330.1); similar to unnamed protein product [Vitis vinifera] (GB:CAO24211.1); contains InterPro domain Pentatricopeptide repeat (InterPro:IPR002885)
At3g13150	P	120-S-4-S-5-P-P-P-P-P-185	possibly mitochondrial	C	927	769	938	1061	0.022	0.917	0.318	0.83	1.01	1.14	pentatricopeptide (PPR) repeat-containing protein; similar to pentatricopeptide (PPR) repeat-containing protein [Arabidopsis thaliana] (TAIR:AT3G13160.1); similar to unnamed protein product [Vitis vinifera] (GB:CAO66960.1); contains InterPro domain Pentatricopeptide repeat (InterPro:IPR002885)
At3g13160	P	104-S-4-S-5-P-P-P-P-P-44	mitochondrial	M	1966	1451	2373	2809	0.02	0.018	0.086	0.74	1.21	1.43	pentatricopeptide (PPR) repeat-containing protein; similar to pentatricopeptide (PPR) repeat-containing protein [Arabidopsis thaliana] (TAIR:AT1G55890.1); similar to unnamed protein product [Vitis vinifera] (GB:CAO65949.1); contains InterPro domain Pentatricopeptide repeat (InterPro:IPR002885)
At3g13770	DYW	56-L-S-P-L-S-P-L-S-P-1-L2-S-4-E-E+-DYW	mitochondrial	M	1741	2116	1882	1794	0.409	0.656	0.841	1.22	1.08	1.03	pentatricopeptide (PPR) repeat-containing protein; similar to pentatricopeptide (PPR) repeat-containing protein [Arabidopsis thaliana] (TAIR:AT3G57430.1); similar to Os06g0613100 [Oryza sativa (japonica cultivar-group)] (GB:NP_001058069.1); similar to hypothetical protein OsJ_021113 [Oryza sativa (japonica cultivar-group)] (GB:EAZ37630.1); similar to unnamed protein product [Vitis vinifera] (GB:C…
At3g13880	E+	45-L-S-P-L-S-P-L-S-P-L-S-P-L-S-P-L2-S-4-E-E+-12	possibly mitochondrial	M	903	612	890	974	0.182	0.924	0.63	0.68	0.99	1.08	pentatricopeptide (PPR) repeat-containing protein; similar to pentatricopeptide (PPR) repeat-containing protein [Arabidopsis thaliana] (TAIR:AT2G27610.1); similar to unnamed protein product [Vitis vinifera] (GB:CAO16445.1); contains InterPro domain Pentatricopeptide repeat (InterPro:IPR002885)
At3g14330	DYW	165-S-3-P-L-S-P-L-S-P-L2-S-4-E-E+-DYW	possibly mitochondrial	_	6095	5884	4906	5510	0.829	0.102	0.519	0.97	0.8	0.9	pentatricopeptide (PPR) repeat-containing protein; similar to pentatricopeptide (PPR) repeat-containing protein [Arabidopsis thaliana] (TAIR:AT3G57430.1); similar to hypothetical protein [Vitis vinifera] (GB:CAN70930.1); similar to unnamed protein product [Vitis vinifera] (GB:CAO17592.1); contains InterPro domain Pentatricopeptide repeat (InterPro:IPR002885)
At3g14580	P	93-P-2-P-P-P-P-P-P-P-30	mitochondrial	M	989	992	998	989	0.97	0.908	0.997	1	1.01	1	pentatricopeptide (PPR) repeat-containing protein; similar to pentatricopeptide (PPR) repeat-containing protein [Arabidopsis thaliana] (TAIR:AT5G46100.1); similar to unnamed protein product [Vitis vinifera] (GB:CAO15265.1); contains InterPro domain Pentatricopeptide repeat (InterPro:IPR002885)
At3g14730	E+	58-L-1-S-P-L-S-1-P-L-S-P-L-4-S-P-L2-S-4-E-E+-9	possibly plastid	M	1987	1736	2014	1932	0.459	0.909	0.808	0.87	1.01	0.97	pentatricopeptide (PPR) repeat-containing protein; similar to pentatricopeptide (PPR) repeat-containing protein [Arabidopsis thaliana] (TAIR:AT3G23330.1); similar to unnamed protein product [Vitis vinifera] (GB:CAO66913.1); contains InterPro domain Pentatricopeptide repeat (InterPro:IPR002885)
At3g15130	DYW	4-L-S-P-L-S-P-2-L-2-S-P-L-S-P-L2-S-4-E-E+-1-DYW	mitochondrial	_	4780	6529	5303	4707	0.385	0.568	0.926	1.37	1.11	0.98	pentatricopeptide (PPR) repeat-containing protein; similar to pentatricopeptide (PPR) repeat-containing protein [Arabidopsis thaliana] (TAIR:AT4G13650.1); similar to Os04g0686500 [Oryza sativa (japonica cultivar-group)] (GB:NP_001054327.1); similar to unnamed protein product [Vitis vinifera] (GB:CAO71425.1); similar to H0723C07.12 [Oryza sativa (indica cultivar-group)] (GB:CAJ86042.1); contains I…
At3g15200	P	141-S-4-P-S-3-P-P-P-P-34-P-P-34	possibly mitochondrial	M	1187	1325	1246	1047	0.348	0.622	0.26	1.12	1.05	0.88	pentatricopeptide (PPR) repeat-containing protein; similar to pentatricopeptide (PPR) repeat-containing protein [Arabidopsis thaliana] (TAIR:AT5G15010.1); similar to hypothetical protein [Vitis vinifera] (GB:CAN62355.1); contains InterPro domain Pentatricopeptide repeat (InterPro:IPR002885)
At3g15590	P	240-P-34-P-S-36-S-4-P-S-5-P-58	mitochondrial	M	4848	4512	2135	2263	0.784	0.014	0.015	0.93	0.44	0.47	DNA-binding protein, putative; similar to DNA-binding protein, putative [Arabidopsis thaliana] (TAIR:AT1G80270.1); similar to DNA-binding protein, putative [Arabidopsis thaliana] (TAIR:AT1G80270.2); similar to DNA-binding protein, putative [Arabidopsis thaliana] (TAIR:AT1G80270.3); similar to unnamed protein product [Vitis vinifera] (GB:CAO63034.1); contains InterPro domain Pentatricopeptide repe…
At3g15930	E+	97-P-L-S-P-L-S-S-P-L-S-P-L2-S-4-E-E+-42	possibly mitochondrial	_	1285	1329	1163	1156	0.803	0.337	0.42	1.03	0.91	0.9	pentatricopeptide (PPR) repeat-containing protein; similar to pentatricopeptide (PPR) repeat-containing protein [Arabidopsis thaliana] (TAIR:AT2G29760.1); similar to unnamed protein product [Vitis vinifera] (GB:CAO62697.1); contains InterPro domain Pentatricopeptide repeat (InterPro:IPR002885)
At3g16010	P	160-P-P-1-P-P-P-P-P-P-P-P-P-P-P-25	possibly mitochondrial	M	3089	3257	3380	3497	0.483	0.162	0.179	1.05	1.09	1.13	pentatricopeptide (PPR) repeat-containing protein; similar to pentatricopeptide (PPR) repeat-containing protein [Arabidopsis thaliana] (TAIR:AT3G06920.1); similar to hypothetical protein OsI_006527 [Oryza sativa (indica cultivar-group)] (GB:EAY85294.1); similar to Os02g0266200 [Oryza sativa (japonica cultivar-group)] (GB:NP_001046504.1); similar to unnamed protein product [Vitis vinifera] (GB:CAO…
At3g16610	E	1-L-1-S-2-P-L-S-P-1-L-S-P-2-L-S-P-L-S-P-L2-S-4-E	none	M	328	444	254	301	0.135	0.2	0.654	1.35	0.77	0.92	pentatricopeptide (PPR) repeat-containing protein; similar to pentatricopeptide (PPR) repeat-containing protein [Arabidopsis thaliana] (TAIR:AT1G11290.1); similar to hypothetical protein [Vitis vinifera] (GB:CAN61464.1); similar to unnamed protein product [Vitis vinifera] (GB:CAO63251.1); contains InterPro domain Pentatricopeptide repeat (InterPro:IPR002885)
At3g16710	P	46-P-P-P-P-P-P-P-P-P-P-P-P-P-6	possibly mitochondrial	M	1926	2164	2145	1955	0.38	0.403	0.88	1.12	1.11	1.01	pentatricopeptide (PPR) repeat-containing protein; similar to pentatricopeptide (PPR) repeat-containing protein [Arabidopsis thaliana] (TAIR:AT5G41170.1); similar to fertility restorer homologue C [Raphanus sativus] (GB:CAD80164.1); contains InterPro domain Pentatricopeptide repeat; (InterPro:IPR002885); contains InterPro domain Protein prenyltransferase; (InterPro:IPR008940); contains InterPro d…
At3g16890	P	108-P-S-4-P-P-P-35-P-P-35-P-P-P-P-P-P-26	possibly mitochondrial	C	1143	1071	1060	1302	0.742	0.558	0.391	0.94	0.93	1.14	Encodes a mitochondrial pentatricopeptide repeat (PPR) domain protein, PPR40, which provides a signalling link between mitochondrial electron transport and regulation of stress and hormonal responses. Mutations in PPR40 result in enhanced sensitivity to salt, ABA and oxidative stress, as well as reduced electron transport through Complex III (cytochrome c reductase).
At3g18020	P	53-P-P-37-P-P-P-5-P-P-P-P-P-P-1-P-P-P-P-P-31	mitochondrial	M	3615	3329	3629	2723	0.184	0.956	0.001	0.92	1	0.75	pentatricopeptide (PPR) repeat-containing protein; similar to unknown protein [Arabidopsis thaliana] (TAIR:AT1G62930.1); similar to hypothetical protein [Vitis vinifera] (GB:CAN79606.1); similar to unnamed protein product [Vitis vinifera] (GB:CAO45540.1); contains InterPro domain Pentatricopeptide repeat (InterPro:IPR002885)
At3g18110	P	223-P-P-P-P-P-P-1-P-P-P-P-31-P-37-P-S-5-P-P-P-P-P-P-P-P-P-P-P-P-259	plastid	C	3640	3220	3473	3514	0.43	0.606	0.69	0.88	0.95	0.97	EMB1270 (EMBRYO DEFECTIVE 1270); similar to PGR3 (PROTON GRADIENT REGULATION 3) [Arabidopsis thaliana] (TAIR:AT4G31850.1); similar to hypothetical protein [Vitis vinifera] (GB:CAN76112.1); similar to hypothetical protein OsJ_019636 [Oryza sativa (japonica cultivar-group)] (GB:EAZ36153.1); similar to unnamed protein product [Vitis vinifera] (GB:CAO62227.1); contains InterPro domain Pentatricopepti…
At3g18840	E+	21-S-S-1-P-3-L-S-2-S-1-P-L-S-S-36-L-S-P-L2-S-5-E-E+-7	none	C	570	715	1026	891	0.467	0.018	0.078	1.25	1.8	1.56	Tetratricopeptide repeat (TPR)-like superfamily protein; CONTAINS InterPro DOMAIN/s: Pentatricopeptide repeat (InterPro:IPR002885); BEST Arabidopsis thaliana protein match is: Pentatricopeptide repeat (PPR) superfamily protein (TAIR:AT2G13600.1);
At3g18970	E	108-L-1-S-S-6-L-2-S-P-L2-S-4-E	possibly mitochondrial	M	2637	3006	2594	2012	0.52	0.855	0.055	1.14	0.98	0.76	MEF20. pentatricopeptide (PPR) repeat-containing protein; similar to pentatricopeptide (PPR) repeat-containing protein [Arabidopsis thaliana] (TAIR:AT5G59200.1); similar to unnamed protein product [Vitis vinifera] (GB:CAO43067.1); contains InterPro domain Pentatricopeptide repeat (InterPro:IPR002885)
At3g20730	E	11-L-S-P-L-S-P-L-S-P-L-1-S-P-L2-S-6-E	possibly ER	S	1314	1345	1388	1245	0.424	0.536	0.346	1.02	1.06	0.95	pentatricopeptide (PPR) repeat-containing protein; similar to pentatricopeptide (PPR) repeat-containing protein [Arabidopsis thaliana] (TAIR:AT2G27610.1); similar to pentatricopeptide (PPR) repeat-containing protein [Arabidopsis thaliana] (TAIR:AT3G12770.1); similar to unnamed protein product [Vitis vinifera] (GB:CAO47896.1); contains InterPro domain Tetratricopeptide-like helical; (InterPro:IPR0…
At3g21470	E	43-L-S-S-1-S-2-S-S-P-L-S-4-P-L2-S-4-E	none	_	780	870	1037	969	0.562	0.102	0.145	1.12	1.33	1.24	pentatricopeptide (PPR) repeat-containing protein; similar to CRR4 (CHLORORESPIRATORY REDUCTION 4) [Arabidopsis thaliana] (TAIR:AT2G45350.1); similar to unnamed protein product [Vitis vinifera] (GB:CAO60897.1); contains InterPro domain Pentatricopeptide repeat (InterPro:IPR002885)
At3g22150	E+	68-P-2-L-S-P-L-2-S-P-1-L-S-P-L-32-P-L-S-P-L2-S-5-E-E+-19	plastid	C	7385	5131	7089	6793	0.047	0.624	0.304	0.69	0.96	0.92	pentatricopeptide (PPR) repeat-containing protein; similar to pentatricopeptide (PPR) repeat-containing protein [Arabidopsis thaliana] (TAIR:AT3G57430.1); similar to unnamed protein product [Vitis vinifera] (GB:CAO48921.1); similar to B0403H10-OSIGBa0105A11.20 [Oryza sativa (indica cultivar-group)] (GB:CAH67868.1); similar to hypothetical protein [Vitis vinifera] (GB:CAN67593.1); contains InterPr…
At3g22470	P	68-P-P-P-P-P-P-P-P-P-P-P-P-P-P-P-26	mitochondrial	M	1852	1953	1770	1841	0.709	0.696	0.966	1.05	0.96	0.99	pentatricopeptide (PPR) repeat-containing protein; similar to pentatricopeptide (PPR) repeat-containing protein [Arabidopsis thaliana] (TAIR:AT1G12620.1); similar to pentatricopeptide (PPR) repeat-containing protein [Arabidopsis thaliana] (TAIR:AT1G12300.1); similar to unknown protein [Arabidopsis thaliana] (TAIR:AT1G12775.1); similar to hypothetical protein [Brassica rapa] (GB:ABQ50546.1); conta…
At3g22670	P	164-S-6-P-1-S-3-P-P-P-P-P-3-P-P-43	mitochondrial	M	803	784	625	645	0.869	0.123	0.099	0.98	0.78	0.8	pentatricopeptide (PPR) repeat-containing protein; similar to pentatricopeptide (PPR) repeat-containing protein [Arabidopsis thaliana] (TAIR:AT3G04130.2); similar to pentatricopeptide (PPR) repeat-containing protein [Arabidopsis thaliana] (TAIR:AT3G04130.1); similar to unnamed protein product [Vitis vinifera] (GB:CAO71207.1); contains InterPro domain Pentatricopeptide repeat (InterPro:IPR002885)
At3g22690	DYW	97-P-L-S-P-1-L-S-P-L-S-S-P-1-L-S-P-L2-S-4-E-E+-DYW	possibly plastid	C	1041	933	1012	1030	0.384	0.783	0.881	0.9	0.97	0.99	pentatricopeptide (PPR) repeat-containing protein; similar to pentatricopeptide (PPR) repeat-containing protein [Arabidopsis thaliana] (TAIR:AT2G29760.1); similar to unnamed protein product [Vitis vinifera] (GB:CAO71209.1); contains InterPro domain Protein of unknown function DUF1685 (InterPro:IPR012881); contains InterPro domain Pentatricopeptide repeat (InterPro:IPR002885)
At3g23020	P	185-P-P-S-10-P-P-P-P-S-3-S-3-P-P-P-P-P-3-S-3-P-P-P-22	possibly plastid	_	2865	2493	2489	2563	0.448	0.061	0.148	0.87	0.87	0.89	pentatricopeptide (PPR) repeat-containing protein; similar to pentatricopeptide (PPR) repeat-containing protein [Arabidopsis thaliana] (TAIR:AT1G73710.1); similar to hypothetical protein OsI_009889 [Oryza sativa (indica cultivar-group)] (GB:EAY88656.1); similar to unnamed protein product [Vitis vinifera] (GB:CAO71278.1); similar to Tetratricopeptide-like helical [Medicago truncatula] (GB:ABE86686…
At3g23330	DYW	37-S-P-L-S-33-P-L-S-P-L-S-P-L2-S-4-E-E+-DYW	possibly mitochondrial	_	1571	1446	1710	1591	0.506	0.338	0.886	0.92	1.09	1.01	pentatricopeptide (PPR) repeat-containing protein; similar to pentatricopeptide (PPR) repeat-containing protein [Arabidopsis thaliana] (TAIR:AT4G18750.1); similar to pentatricopeptide (PPR) repeat-containing protein [Arabidopsis thaliana] (TAIR:AT3G12770.1); similar to unnamed protein product [Vitis vinifera] (GB:CAO45388.1); similar to hypothetical protein [Vitis vinifera] (GB:CAN70248.1); conta…
At3g24000	DYW	93-S-P-L-S-P-L-S-P-L2-S-4-E-E+-DYW	mitochondrial	M	4286	5173	4611	4789	0.153	0.541	0.346	1.21	1.08	1.12	pentatricopeptide (PPR) repeat-containing protein; similar to pentatricopeptide (PPR) repeat-containing protein [Arabidopsis thaliana] (TAIR:AT3G23330.1); similar to unnamed protein product [Vitis vinifera] (GB:CAO23685.1); similar to hypothetical protein [Vitis vinifera] (GB:CAN70212.1); similar to pentatricopeptide, putative [Oryza sativa (japonica cultivar-group)] (GB:ABB47711.2); contains Int…
At3g25060	E+	48-S-P-L-S-P-L-S-P-L-30-P-L2-P-E-E+-7	mitochondrial	M	485	568	568	481	0.427	0.254	0.957	1.17	1.17	0.99	pentatricopeptide (PPR) repeat-containing protein; similar to pentatricopeptide (PPR) repeat-containing protein [Arabidopsis thaliana] (TAIR:AT3G12770.1); similar to unnamed protein product [Vitis vinifera] (GB:CAO17278.1); contains InterPro domain Pentatricopeptide repeat (InterPro:IPR002885)
At3g25210	P	141-P-44-P-P-P-P-18	mitochondrial	C	2400	2354	2891	3072	0.868	0.055	0.114	0.98	1.2	1.28	pentatricopeptide (PPR) repeat-containing protein; similar to binding [Arabidopsis thaliana] (TAIR:AT2G27800.1); similar to pentatricopeptide (PPR) repeat-containing protein-like [Oryza sativa (japonica cultivar-group)] (GB:BAD72524.1); contains InterPro domain Pentatricopeptide repeat; (InterPro:IPR002885)
At3g25970	E+	33-S-P-L-S-P-1-L-S-1-P-L-S-P-L-S-1-P-L2-S-4-E-E+-15	none	S	592	413	701	867	0.09	0.23	0.107	0.7	1.19	1.46	pentatricopeptide (PPR) repeat-containing protein; similar to pentatricopeptide (PPR) repeat-containing protein [Arabidopsis thaliana] (TAIR:AT4G13650.1); similar to unnamed protein product [Vitis vinifera] (GB:CAO44381.1); similar to hypothetical protein [Vitis vinifera] (GB:CAN67135.1); contains InterPro domain Pentatricopeptide repeat (InterPro:IPR002885)
At3g26540	PLS	94-S-S-4-L-S-P-L-S-S-P-L-S-1-S-3-L-S-P-L2-S-38	possibly plastid	_	7121	7781	7709	6654	0.521	0.488	0.384	1.09	1.08	0.93	pentatricopeptide (PPR) repeat-containing protein; similar to pentatricopeptide (PPR) repeat-containing protein [Arabidopsis thaliana] (TAIR:AT5G16860.1); similar to unnamed protein product [Vitis vinifera] (GB:CAO60934.1); contains InterPro domain Pentatricopeptide repeat (InterPro:IPR002885)
At3g26630	PLS	50-S-P-1-L-S-S-P-L-S-P-1-L2-S-37	possibly plastid	C	3643	3040	2427	2586	0.224	0.01	0.06	0.83	0.67	0.71	pentatricopeptide (PPR) repeat-containing protein; similar to pentatricopeptide (PPR) repeat-containing protein [Arabidopsis thaliana] (TAIR:AT5G66520.1); similar to unnamed protein product [Vitis vinifera] (GB:CAO44140.1); contains InterPro domain Pentatricopeptide repeat (InterPro:IPR002885)
At3g26780	DYW	39-P-L-S-P-6-L-S-P-1-L-S-P-L2-S-4-E-E+-DYW	mitochondrial	M	2532	2004	2454	2494	0.03	0.622	0.93	0.79	0.97	0.98	catalytic; similar to phosphoglycerate/bisphosphoglycerate mutase family protein [Arabidopsis thaliana] (TAIR:AT1G12850.1); similar to phosphoglycerate/bisphosphoglycerate mutase family protein [Overexpression vector pFC12850OE] (GB:ABK41845.1); contains InterPro domain Phosphoglycerate mutase (InterPro:IPR013078); contains InterPro domain Uncharacterised conserved protein UCP036920, phosphoglyce…
At3g28660	E+	76-P-3-L-1-S-P-L-1-S-S-5-L2-S-4-E-E+-3	none	M	1533	1644	1230	1007	0.619	0.128	0.012	1.07	0.8	0.66	pentatricopeptide (PPR) repeat-containing protein; similar to pentatricopeptide (PPR) repeat-containing protein [Arabidopsis thaliana] (TAIR:AT3G28640.1); similar to unnamed protein product [Vitis vinifera] (GB:CAO14887.1); contains InterPro domain Pentatricopeptide repeat (InterPro:IPR002885)
At3g28660	E+	76-P-3-L-1-S-P-L-1-S-S-5-L2-S-4-E-E+-3	none	M	1533	1644	1230	1007	0.619	0.128	0.012	1.07	0.8	0.66	pentatricopeptide (PPR) repeat-containing protein; similar to pentatricopeptide (PPR) repeat-containing protein [Arabidopsis thaliana] (TAIR:AT3G28640.1); similar to unnamed protein product [Vitis vinifera] (GB:CAO14887.1); contains InterPro domain Pentatricopeptide repeat (InterPro:IPR002885)
At3g29230	E+	49-S-P-L-S-S-S-S-2-P-L-S-P-L2-S-4-E-E+-8	possibly plastid	M	6691	5481	5237	5493	0.228	0.042	0.193	0.82	0.78	0.82	pentatricopeptide (PPR) repeat-containing protein; similar to pentatricopeptide (PPR) repeat-containing protein [Arabidopsis thaliana] (TAIR:AT1G08070.1); similar to unnamed protein product [Vitis vinifera] (GB:CAO15037.1); contains InterPro domain Pentatricopeptide repeat (InterPro:IPR002885)
At3g29290	P	63-P-S-41-P-P-P-P-P-1-P-P-30-P-17	none	M	6489	5740	5017	4588	0.547	0.118	0.068	0.88	0.77	0.71	EMB2076 (EMBRYO DEFECTIVE 2076); similar to pentatricopeptide (PPR) repeat-containing protein [Arabidopsis thaliana] (TAIR:AT5G02860.1); similar to unnamed protein product [Vitis vinifera] (GB:CAO15048.1); contains InterPro domain Pentatricopeptide repeat (InterPro:IPR002885)
At3g42630	P	45-P-P-S-4-P-P-35-P-P-P-55	possibly mitochondrial	_	2194	1890	1548	1827	0.51	0.067	0.186	0.86	0.71	0.83	pentatricopeptide (PPR) repeat-containing protein; similar to unknown protein [Arabidopsis thaliana] (TAIR:AT4G14190.1); similar to pentatricopeptide repeat protein [Olimarabidopsis pumila] (GB:ABA18097.1); similar to pentatricopeptide repeat protein [Capsella rubella] (GB:ABA18107.1); similar to pentatricopeptide repeat protein [Arabidopsis arenosa] (GB:ABA18111.1); contains InterPro domain Pent…
At3g46610	P	144-P-6-P-P-P-92-P-7-P-P-P-P-P-P-34	ER	_	7392	6442	7523	7591	0.346	0.89	0.791	0.87	1.02	1.03	pentatricopeptide (PPR) repeat-containing protein; similar to pentatricopeptide (PPR) repeat-containing protein [Arabidopsis thaliana] (TAIR:AT1G09900.1); similar to hypothetical protein OsJ_034385 [Oryza sativa (japonica cultivar-group)] (GB:EAZ20176.1); similar to pentatricopeptide, putative, expressed [Oryza sativa (japonica cultivar-group)] (GB:ABA97464.2); similar to unnamed protein product …
At3g46790	DYW	44-P-31-S-P-L-S-P-2-L-S-P-L2-S-4-E-E+-DYW	none	C	4122	4499	4605	4331	0.534	0.291	0.601	1.09	1.12	1.05	Encodes a member of a PCMP (plant combinatorial and modular protein) family (PCMP-H subfamily) with 9 pentatricopeptide (PPR) repeats. The protein is involved the intergenic processing of chloroplast RNA between rps7 and ndhB, which is essential for ndhB translation.
At3g46870	P	141-P-P-46	possibly mitochondrial	C	197	175	182	203	0.671	0.657	0.889	0.89	0.92	1.03	pentatricopeptide (PPR) repeat-containing protein; similar to unknown protein [Arabidopsis thaliana] (TAIR:AT1G62350.1); similar to unnamed protein product [Vitis vinifera] (GB:CAO21332.1); contains InterPro domain Pentatricopeptide repeat (InterPro:IPR002885)
At3g47530	DYW	75-P-1-L-S-P-3-L-S-P-L2-S-4-E-E+-DYW	none	_	956	818	1104	1275	0.361	0.375	0.022	0.86	1.16	1.33	pentatricopeptide (PPR) repeat-containing protein; similar to unknown protein [Arabidopsis thaliana] (TAIR:AT4G21065.1); similar to unnamed protein product [Vitis vinifera] (GB:CAO64545.1); contains InterPro domain Pentatricopeptide repeat (InterPro:IPR002885)
At3g47840	E+	42-S-P-2-L-S-P-L-S-P-L-S-P-L-S-P-L2-S-4-E-E+-18	none	M	804	925	749	707	0.334	0.642	0.382	1.15	0.93	0.88	pentatricopeptide (PPR) repeat-containing protein; similar to pentatricopeptide (PPR) repeat-containing protein [Arabidopsis thaliana] (TAIR:AT3G53360.1); similar to hypothetical protein [Thellungiella halophila] (GB:ABB45851.1); similar to hypothetical protein [Vitis vinifera] (GB:CAN70631.1); similar to unnamed protein product [Vitis vinifera] (GB:CAO22813.1); contains InterPro domain Tetratric…
At3g48250	P	121-P-105-P-P-37-P-P-P-P-1-P-77	plastid	C	2074	1866	1746	2105	0.473	0.045	0.899	0.9	0.84	1.01	pentatricopeptide (PPR) repeat-containing protein; similar to pentatricopeptide (PPR) repeat-containing protein [Arabidopsis thaliana] (TAIR:AT3G02490.1); similar to unnamed protein product [Vitis vinifera] (GB:CAO64240.1); contains InterPro domain Pentatricopeptide repeat (InterPro:IPR002885)
At3g48810	P	74-P-P-P-P-P-P-P-P-1-P-P-P-P-1-P-P-P-2-P-26	none	S	5382	6256	6288	5335	0.305	0.048	0.933	1.16	1.17	0.99	pentatricopeptide (PPR) repeat-containing protein; similar to pentatricopeptide (PPR) repeat-containing protein [Arabidopsis thaliana] (TAIR:AT5G64320.1); similar to unnamed protein product [Vitis vinifera] (GB:CAO44947.1); contains InterPro domain Pentatricopeptide repeat (InterPro:IPR002885)
At3g49140	DYW	72-S-P-L-S-P-33-P-L-S-P-L2-S-4-E-E+-DYW	possibly mitochondrial	M	6464	7045	6655	7209	0.445	0.644	0.239	1.09	1.03	1.12	binding; similar to EMB2758 (EMBRYO DEFECTIVE 2758) [Arabidopsis thaliana] (TAIR:AT4G33990.1); similar to pentatricopeptide, putative, expressed [Oryza sativa (japonica cultivar-group)] (GB:ABF94899.1); similar to hypothetical protein [Vitis vinifera] (GB:CAN64485.1); similar to unnamed protein product [Vitis vinifera] (GB:CAO69339.1); contains InterPro domain Armadillo-type fold; (InterPro:IPR01…
At3g49170	DYW	24-P-1-L-S-3-P-L-1-S-P-L-32-P-1-L-S-P-L-S-P-L2-S-4-E-E+-DYW	plastid	C	1326	1203	1218	1300	0.71	0.689	0.924	0.91	0.92	0.98	EMB2261 (EMBRYO DEFECTIVE 2261); similar to pentatricopeptide (PPR) repeat-containing protein [Arabidopsis thaliana] (TAIR:AT3G57430.1); similar to unnamed protein product [Vitis vinifera] (GB:CAO63823.1); similar to unnamed protein product [Vitis vinifera] (GB:CAO69385.1); similar to unnamed protein product [Vitis vinifera] (GB:CAO42754.1); contains InterPro domain Pentatricopeptide repeat (Inte…
At3g49240	P	199-P-P-2-P-2-P-5-P-P-P-S-3-P-107	none	M	16248	14616	17329	13853	0.186	0.427	0.107	0.9	1.07	0.85	EMB1796 (EMBRYO DEFECTIVE 1796); binding; similar to GRP23 (GLUTAMINE-RICH PROTEIN23), binding [Arabidopsis thaliana] (TAIR:AT1G10270.1); similar to unnamed protein product [Vitis vinifera] (GB:CAO48651.1); contains InterPro domain Tetratricopeptide-like helical; (InterPro:IPR011990); contains InterPro domain Pentatricopeptide repeat (InterPro:IPR002885)
At3g49710	DYW	41-S-S-P-L-S-1-P-L-S-P-L-1-S-P-L2-S-4-E-E+-DYW	none	_	784	835	878	1004	0.675	0.293	0.025	1.07	1.12	1.28	pentatricopeptide (PPR) repeat-containing protein; similar to pentatricopeptide (PPR) repeat-containing protein [Arabidopsis thaliana] (TAIR:AT1G68930.1); similar to hypothetical protein [Vitis vinifera] (GB:CAN74731.1); similar to unnamed protein product [Vitis vinifera] (GB:CAO64035.1); contains InterPro domain Pentatricopeptide repeat (InterPro:IPR002885)
At3g49730	P	103-P-33-S-3-P-P-P-P-P-P-P-49	possibly mitochondrial	M	1420	1050	1403	1707	0.226	0.873	0.063	0.74	0.99	1.2	pentatricopeptide (PPR) repeat-containing protein; similar to pentatricopeptide (PPR) repeat-containing protein [Arabidopsis thaliana] (TAIR:AT5G65820.1); similar to hypothetical protein [Vitis vinifera] (GB:CAN71515.1); similar to unnamed protein product [Vitis vinifera] (GB:CAO24801.1); contains InterPro domain GTP-binding protein, HSR1-related; (InterPro:IPR002917); contains InterPro domain GT…
At3g49730	P	129-P-1-P-S-3-P-P-P-P-P-P-P-39-P-84	possibly mitochondrial	M	1420	1050	1403	1707	0.226	0.873	0.063	0.74	0.99	1.2	pentatricopeptide (PPR) repeat-containing protein; similar to pentatricopeptide (PPR) repeat-containing protein [Arabidopsis thaliana] (TAIR:AT5G65820.1); similar to hypothetical protein [Vitis vinifera] (GB:CAN71515.1); similar to unnamed protein product [Vitis vinifera] (GB:CAO24801.1); contains InterPro domain GTP-binding protein, HSR1-related; (InterPro:IPR002917); contains InterPro domain GT…
At3g49740	E	55-L-S-S-1-P-L-S-2-P-L-S-P-L-S-P-2-L-S-P-1-L2-S-6-E	none	C	1099	1007	1272	1268	0.322	0.253	0.137	0.92	1.16	1.15	pentatricopeptide (PPR) repeat-containing protein; similar to pentatricopeptide (PPR) repeat-containing protein [Arabidopsis thaliana] (TAIR:AT3G02010.1); similar to unnamed protein product [Vitis vinifera] (GB:CAO24800.1); similar to hypothetical protein [Vitis vinifera] (GB:CAN71514.1); contains InterPro domain Tetratricopeptide-like helical; (InterPro:IPR011990); contains InterPro domain Penta…
At3g50420	E+	20-S-79-S-36-L-S-P-L-S-P-1-L-S-P-L-S-P-L2-S-5-E-1-E+-12	none	_	464	491	459	560	0.482	0.861	0.084	1.06	0.99	1.21	pentatricopeptide (PPR) repeat-containing protein; similar to pentatricopeptide (PPR) repeat-containing protein [Arabidopsis thaliana] (TAIR:AT4G13650.1); similar to unnamed protein product [Vitis vinifera] (GB:CAO67254.1); contains InterPro domain Tetratricopeptide-like helical; (InterPro:IPR011990); contains InterPro domain Pentatricopeptide repeat (InterPro:IPR002885)
At3g51320	E	81-P-L-S-S-P-L-S-P-L2-S-7-E-31	possibly mitochondrial	M	1485	1461	2085	1902	0.876	0.007	0.166	0.98	1.4	1.28	binding; similar to binding [Arabidopsis thaliana] (TAIR:AT3G62890.1); similar to Pentatricopeptide repeat [Medicago truncatula] (GB:ABE93444.1); contains InterPro domain Pentatricopeptide repeat; (InterPro:IPR002885); contains InterPro domain Protein prenyltransferase; (InterPro:IPR008940); contains InterPro domain Tetratricopeptide-like helical; (InterPro:IPR011990)
At3g53170	P	92-P-S-5-P-P-1-P-P-P-P-P-P-3	none	_	1223	1110	1154	1520	0.542	0.621	0.072	0.91	0.94	1.24	pentatricopeptide (PPR) repeat-containing protein; similar to pentatricopeptide (PPR) repeat-containing protein [Arabidopsis thaliana] (TAIR:AT5G48730.1); similar to unnamed protein product [Vitis vinifera] (GB:CAO40791.1); contains InterPro domain Pentatricopeptide repeat (InterPro:IPR002885)
At3g53360	E+	29-P-1-L-S-P-L-S-P-1-L-S-P-L-S-1-P-L-S-P-L2-S-4-E-E+-18	mitochondrial	M	1016	1042	1020	1117	0.664	0.945	0.273	1.03	1	1.1	pentatricopeptide (PPR) repeat-containing protein; similar to pentatricopeptide (PPR) repeat-containing protein [Arabidopsis thaliana] (TAIR:AT3G03580.1); similar to hypothetical protein [Vitis vinifera] (GB:CAN61725.1); similar to hypothetical protein OsI_022333 [Oryza sativa (indica cultivar-group)] (GB:EAZ01101.1); similar to unnamed protein product [Vitis vinifera] (GB:CAO18119.1); contains I…
At3g53700	P	81-P-P-1-P-P-P-P-1-P-P-P-P-P-P-P-P-P-P-1-P-74	plastid	C	1402	1204	899	885	0.423	0.037	0.147	0.86	0.64	0.63	MEE40 (maternal effect embryo arrest 40); similar to pentatricopeptide (PPR) repeat-containing protein [Arabidopsis thaliana] (TAIR:AT5G64320.1); similar to hypothetical protein OsJ_011172 [Oryza sativa (japonica cultivar-group)] (GB:EAZ27689.1); similar to hypothetical protein OsI_012119 [Oryza sativa (indica cultivar-group)] (GB:EAY90886.1); similar to unnamed protein product [Vitis vinifera] (…
At3g54980	P	161-P-35-P-P-1-P-P-P-S-3-P-P-P-P-1-P-P-P-P-P-P-P-24	mitochondrial	M	2184	1716	1967	2141	0.11	0.258	0.829	0.79	0.9	0.98	pentatricopeptide (PPR) repeat-containing protein; similar to pentatricopeptide (PPR) repeat-containing protein [Arabidopsis thaliana] (TAIR:AT2G39230.1); similar to unnamed protein product [Vitis vinifera] (GB:CAO44187.1); contains InterPro domain Pentatricopeptide repeat (InterPro:IPR002885)
At3g56030	P	108-P-P-P-3-P-35-P-15	possibly mitochondrial	M	525	446	656	518	0.308	0.197	0.917	0.85	1.25	0.99	similar to pentatricopeptide (PPR) repeat-containing protein [Arabidopsis thaliana] (TAIR:AT2G40240.1); similar to Tetratricopeptide-like helical [Medicago truncatula] (GB:ABE80315.1); contains InterPro domain Pentatricopeptide repeat; (InterPro:IPR002885); contains InterPro domain Protein prenyltransferase; (InterPro:IPR008940)
At3g56550	DYW	69-P-1-L-S-P-L-S-P-L2-S-4-E-E+-DYW	possibly plastid	_	805	762	869	792	0.317	0.317	0.553	0.95	1.08	0.98	pentatricopeptide (PPR) repeat-containing protein; similar to unknown protein [Arabidopsis thaliana] (TAIR:AT4G21065.1); similar to unnamed protein product [Vitis vinifera] (GB:CAO17327.1); similar to hypothetical protein [Vitis vinifera] (GB:CAN76592.1); contains InterPro domain Pentatricopeptide repeat (InterPro:IPR002885)
At3g57430	DYW	60-P-L-1-S-P-L-30-P-L-1-S-P-1-L-S-P-11-L-S-P-L2-S-5-E-E+-DYW	ER	C	1225	916	1002	1339	0.175	0.031	0.195	0.75	0.82	1.09	OTP84. pentatricopeptide (PPR) repeat-containing protein; similar to pentatricopeptide (PPR) repeat-containing protein [Arabidopsis thaliana] (TAIR:AT1G11290.1); similar to unnamed protein product [Vitis vinifera] (GB:CAO41923.1); similar to hypothetical protein OsJ_012988 [Oryza sativa (japonica cultivar-group)] (GB:EAZ29505.1); similar to H0613H07.7 [Oryza sativa (indica cultivar-group)] (GB:CA…
At3g59040	P	95-P-P-P-3-P-P-P-P-P-P-P-96	possibly mitochondrial	M	10364	9624	12051	10755	0.583	0.172	0.793	0.93	1.16	1.04	pentatricopeptide (PPR) repeat-containing protein; similar to pentatricopeptide (PPR) repeat-containing protein [Arabidopsis thaliana] (TAIR:AT5G02860.1); similar to Os08g0191900 [Oryza sativa (japonica cultivar-group)] (GB:NP_001061174.1); similar to hypothetical protein OsI_027103 [Oryza sativa (indica cultivar-group)] (GB:EAZ05871.1); similar to unnamed protein product [Vitis vinifera] (GB:CAO…
At3g60050	P	147-P-P-P-P-P-P-P-P-P-11	possibly mitochondrial	M	3831	3677	2977	3514	0.596	0.069	0.285	0.96	0.78	0.92	pentatricopeptide (PPR) repeat-containing protein; similar to pentatricopeptide (PPR) repeat-containing protein [Arabidopsis thaliana] (TAIR:AT1G55630.1); similar to unnamed protein product [Vitis vinifera] (GB:CAO17247.1); contains InterPro domain Pentatricopeptide repeat (InterPro:IPR002885)
At3g60960	P	86-P-1-P-32-P-42-S-23-P-6-P-7	possibly mitochondrial	M	473	609	1038	850	0.32	0.001	0.003	1.29	2.2	1.8	pentatricopeptide (PPR) repeat-containing protein; similar to pentatricopeptide (PPR) repeat-containing protein [Arabidopsis thaliana] (TAIR:AT5G28380.1); similar to pentatricopeptide (PPR) repeat-containing protein [Arabidopsis thaliana] (TAIR:AT5G28340.1); similar to ACT11D09.4 [Cucumis melo] (GB:AAS80150.1); contains InterPro domain Pentatricopeptide repeat (InterPro:IPR002885)
At3g60980	P	68-P-1-P-39-P-52-S-40-P-1-P-5	mitochondrial	M	2669	1881	7112	6638	0.032	0	0.001	0.7	2.66	2.49	pentatricopeptide (PPR) repeat-containing protein; similar to GRP23 (GLUTAMINE-RICH PROTEIN23), binding [Arabidopsis thaliana] (TAIR:AT1G10270.1); similar to ACT11D09.4 [Cucumis melo] (GB:AAS80150.1); contains InterPro domain Pentatricopeptide repeat (InterPro:IPR002885)
At3g61360	P	137-P-2-S-3-P-P-P-P-P-P-78	possibly mitochondrial	C	565	801	945	917	0.062	0.008	0.007	1.42	1.67	1.62	pentatricopeptide (PPR) repeat-containing protein; similar to pentatricopeptide (PPR) repeat-containing protein [Arabidopsis thaliana] (TAIR:AT1G02420.1); similar to hypothetical protein [Vitis vinifera] (GB:CAN75780.1); similar to unnamed protein product [Vitis vinifera] (GB:CAO49925.1); contains InterPro domain Pentatricopeptide repeat (InterPro:IPR002885)
At3g61520	P	150-S-2-S-43-P-P-P-6-P-1-P-P-P-P-P-P-P-1-P-P-46	possibly mitochondrial	M	4393	4366	3388	3259	0.93	0.029	0.022	0.99	0.77	0.74	pentatricopeptide (PPR) repeat-containing protein; similar to pentatricopeptide (PPR) repeat-containing protein [Arabidopsis thaliana] (TAIR:AT5G28460.1); similar to pentatricopeptide (PPR) repeat-containing protein [Arabidopsis thaliana] (TAIR:AT5G28370.1); similar to unnamed protein product [Vitis vinifera] (GB:CAO39647.1); contains InterPro domain Pentatricopeptide repeat (InterPro:IPR002885)
At3g62470	P	193-S-3-P-S-3-P-P-P-P-P-P-P-58	mitochondrial	M	6052	5794	4662	4284	0.793	0.011	0.014	0.96	0.77	0.71	pentatricopeptide (PPR) repeat-containing protein; similar to pentatricopeptide (PPR) repeat-containing protein [Arabidopsis thaliana] (TAIR:AT3G62540.1); similar to pentatricopeptide (PPR) repeat-containing protein [Arabidopsis thaliana] (TAIR:AT5G14820.1); similar to unnamed protein product [Vitis vinifera] (GB:CAO43438.1); similar to hypothetical protein [Vitis vinifera] (GB:CAN78368.1); conta…
At3g62540	P	193-S-3-P-S-3-P-P-P-P-P-P-P-58	mitochondrial	M	5706	6095	4330	4159	0.634	0.03	0.029	1.07	0.76	0.73	pentatricopeptide (PPR) repeat-containing protein; similar to pentatricopeptide (PPR) repeat-containing protein [Arabidopsis thaliana] (TAIR:AT3G62470.1); similar to pentatricopeptide (PPR) repeat-containing protein [Arabidopsis thaliana] (TAIR:AT5G14820.1); similar to unnamed protein product [Vitis vinifera] (GB:CAO43438.1); similar to hypothetical protein [Vitis vinifera] (GB:CAN78368.1); conta…
At3g62890	DYW	60-L-S-S-S-9-L-S-1-P-1-L2-S-4-E-E+-DYW	none	C	1595	1636	1844	1901	0.897	0.332	0.293	1.03	1.16	1.19	binding; similar to unknown protein [Arabidopsis thaliana] (TAIR:AT5G40405.1); similar to unnamed protein product [Vitis vinifera] (GB:CAO40027.1); contains InterPro domain Tetratricopeptide-like helical; (InterPro:IPR011990); contains InterPro domain Pentatricopeptide repeat (InterPro:IPR002885)
At3g63370	DYW	78-L-1-S-P-L-S-1-P-L-1-S-P-L-S-P-34-S-P-L-S-P-L2-S-4-E-E+-1-DYW	possibly plastid	C	4641	4441	4033	4407	0.693	0.345	0.59	0.96	0.87	0.95	OTP86. pentatricopeptide (PPR) repeat-containing protein; similar to pentatricopeptide (PPR) repeat-containing protein [Arabidopsis thaliana] (TAIR:AT3G57430.1); similar to unnamed protein product [Vitis vinifera] (GB:CAO22603.1); similar to hypothetical protein [Vitis vinifera] (GB:CAN62238.1); similar to hypothetical protein OsJ_014524 [Oryza sativa (japonica cultivar-group)] (GB:EAZ31041.1); c…
At4g01030	DYW	21-S-P-L-S-S-4-P-L-S-P-P-P-L-S-P-L2-S-4-E-E+-DYW	possibly mitochondrial	M	2379	2161	2112	2279	0.566	0.377	0.746	0.91	0.89	0.96	pentatricopeptide (PPR) repeat-containing protein; similar to pentatricopeptide (PPR) repeat-containing protein [Arabidopsis thaliana] (TAIR:AT2G22070.1); similar to unnamed protein product [Vitis vinifera] (GB:CAO39743.1); contains InterPro domain Pentatricopeptide repeat (InterPro:IPR002885)
At4g01400	P	117-P-1-P-P-P-P-P-P-P-68	mitochondrial	M	7342	7443	8147	8781	0.929	0.242	0.138	1.01	1.11	1.2	pentatricopeptide (PPR) repeat-containing protein; similar to pentatricopeptide (PPR) repeat-containing protein [Arabidopsis thaliana] (TAIR:AT5G46100.1); similar to Conserved oligomeric Golgi complex component 4, related [Medicago truncatula] (GB:ABD32707.1); similar to hypothetical protein OsJ_006403 [Oryza sativa (japonica cultivar-group)] (GB:EAZ22920.1); similar to unnamed protein product [V…
At4g01570	P	90-P-P-P-15-P-1-P-6-P-P-P-P-P-P-95-P-1-P-P-P-P-37	none	C	8276	8408	7548	6920	0.678	0.053	0.021	1.02	0.91	0.84	pentatricopeptide (PPR) repeat-containing protein; similar to pentatricopeptide (PPR) repeat-containing protein [Arabidopsis thaliana] (TAIR:AT1G62910.1); similar to Pentatricopeptide repeat [Medicago truncatula] (GB:ABD33347.1); similar to unnamed protein product [Vitis vinifera] (GB:CAO66190.1); contains InterPro domain Pentatricopeptide repeat (InterPro:IPR002885)
At4g01990	E	138-P-P-P-71-P-S-40-E-10	mitochondrial	M	683	540	692	976	0.372	0.761	0.011	0.79	1.01	1.43	pentatricopeptide (PPR) repeat-containing protein; similar to pentatricopeptide (PPR) repeat-containing protein [Arabidopsis thaliana] (TAIR:AT1G02370.1); similar to unnamed protein product [Vitis vinifera] (GB:CAO40131.1); contains InterPro domain Tetratricopeptide-like helical; (InterPro:IPR011990); contains InterPro domain Pentatricopeptide repeat (InterPro:IPR002885)
At4g02750	DYW	62-S-S-S-S-S-S-S-S-S-S-P-L-S-P-L2-S-4-E-E+-DYW	none	M	1600	1334	1418	1463	0.157	0.33	0.317	0.83	0.89	0.91	pentatricopeptide (PPR) repeat-containing protein; similar to pentatricopeptide (PPR) repeat-containing protein [Arabidopsis thaliana] (TAIR:AT1G56690.1); similar to pentatricopeptide (PPR) repeat-containing protein [Arabidopsis thaliana] (TAIR:AT1G09410.1); similar to hypothetical protein OsI_029864 [Oryza sativa (indica cultivar-group)] (GB:EAZ08632.1); similar to Tetratricopeptide-like helical…
At4g02820	P	160-P-S-3-P-P-P-P-P-P-36-P-24	mitochondrial	M	2156	1963	2371	2193	0.346	0.299	0.813	0.91	1.1	1.02	pentatricopeptide (PPR) repeat-containing protein; similar to pentatricopeptide (PPR) repeat-containing protein [Arabidopsis thaliana] (TAIR:AT1G02150.1); similar to hypothetical protein [Vitis vinifera] (GB:CAN64701.1); similar to unnamed protein product [Vitis vinifera] (GB:CAO62249.1); contains InterPro domain Pentatricopeptide repeat (InterPro:IPR002885)
At4g04370	E+	9-P-L-S-P-32-S-P-L-S-P-L-S-S-5-L-S-P-L2-S-4-E-E+-6	possibly plastid	_	1585	917	1160	1390	0.001	0.057	0.069	0.58	0.73	0.88	pentatricopeptide (PPR) repeat-containing protein; similar to pentatricopeptide (PPR) repeat-containing protein [Arabidopsis thaliana] (TAIR:AT3G03580.1); similar to unnamed protein product [Vitis vinifera] (GB:CAO69656.1); contains InterPro domain Pentatricopeptide repeat (InterPro:IPR002885)
At4g08210	E	3-L-S-P-1-L-S-S-P-L-S-3-P-L-S-P-L-S-P-L2-S-4-E-1	none	_	843	758	710	793	0.326	0.107	0.48	0.9	0.84	0.94	pentatricopeptide (PPR) repeat-containing protein; similar to pentatricopeptide (PPR) repeat-containing protein [Arabidopsis thaliana] (TAIR:AT4G39530.1); similar to unnamed protein product [Vitis vinifera] (GB:CAO61812.1); similar to hypothetical protein [Vitis vinifera] (GB:CAN65641.1); contains InterPro domain Pentatricopeptide repeat (InterPro:IPR002885)
At4g11690	P	37-P-20-P-34-P-P-P-P-P-P-P-P-P-P-P-20	possibly ER	S	1140	1150	1182	1114	0.963	0.796	0.887	1.01	1.04	0.98	pentatricopeptide (PPR) repeat-containing protein; similar to EMB2745 (EMBRYO DEFECTIVE 2745) [Arabidopsis thaliana] (TAIR:AT5G39710.1); similar to unnamed protein product [Vitis vinifera] (GB:CAO21651.1); contains InterPro domain Pentatricopeptide repeat (InterPro:IPR002885)
At4g13650	DYW	42-L-S-P-L-S-P-L-S-P-L-S-P-L-S-P-L-S-P-L-S-P-L2-S-4-E-E+-DYW	possibly mitochondrial	M	1317	1331	1328	1464	0.89	0.824	0.048	1.01	1.01	1.11	pentatricopeptide (PPR) repeat-containing protein; similar to pentatricopeptide (PPR) repeat-containing protein [Arabidopsis thaliana] (TAIR:AT5G09950.1); similar to pentatricopeptide, putative, expressed [Oryza sativa (japonica cultivar-group)] (GB:ABA99524.2); similar to hypothetical protein OsJ_035025 [Oryza sativa (japonica cultivar-group)] (GB:EAZ20816.1); similar to unnamed protein product …
At4g14050	DYW	36-S-L2-L-S-S-P-1-L-S-P-L2-S-4-E-E+-1-DYW	possibly mitochondrial	M	524	458	749	845	0.509	0.016	0.017	0.87	1.43	1.61	pentatricopeptide (PPR) repeat-containing protein; similar to pentatricopeptide (PPR) repeat-containing protein [Arabidopsis thaliana] (TAIR:AT1G68930.1); similar to unnamed protein product [Vitis vinifera] (GB:CAO63067.1); similar to unnamed protein product [Vitis vinifera] (GB:CAO16371.1); contains InterPro domain Pentatricopeptide repeat (InterPro:IPR002885)
At4g14170	E	64-S-P-1-L-S-P-L-S-P-L2-S-4-E	possibly plastid	C	2697	2727	2510	2466	0.907	0.561	0.275	1.01	0.93	0.91	pentatricopeptide (PPR) repeat-containing protein; similar to pentatricopeptide (PPR) repeat-containing protein [Arabidopsis thaliana] (TAIR:AT2G22410.1); similar to unnamed protein product [Vitis vinifera] (GB:CAO67310.1); contains InterPro domain Pentatricopeptide repeat (InterPro:IPR002885)
At4g14190	P	156-P-1-P-P-P-P-70-P-91	possibly plastid	C	3258	2841	3083	2791	0.33	0.536	0.245	0.87	0.95	0.86	binding; similar to pentatricopeptide (PPR) repeat-containing protein [Arabidopsis thaliana] (TAIR:AT3G42630.1); similar to pentatricopeptide repeat protein [Capsella rubella] (GB:ABA18107.1); contains InterPro domain Pentatricopeptide repeat; (InterPro:IPR002885); contains InterPro domain Protein prenyltransferase; (InterPro:IPR008940); contains InterPro domain Tetratricopeptide-like helical; (I…
At4g14820	DYW	109-L-S-P-L-S-S-P-L-S-P-L2-S-4-E-E+-DYW	possibly plastid	_	885	1260	1612	1294	0.021	0.029	0.004	1.42	1.82	1.46	pentatricopeptide (PPR) repeat-containing protein; similar to pentatricopeptide (PPR) repeat-containing protein [Arabidopsis thaliana] (TAIR:AT2G29760.1); similar to unnamed protein product [Vitis vinifera] (GB:CAO71188.1); contains InterPro domain Pentatricopeptide repeat (InterPro:IPR002885)
At4g14850	DYW	4-L-2-S-P-L-S-P-L-S-P-L-S-P-2-L2-S-4-E-E+-DYW	none	C	3951	5096	3778	3878	0.293	0.463	0.831	1.29	0.96	0.98	LOI1 (LOVASTATIN INSENSITIVE 1)/MEF11; similar to pentatricopeptide (PPR) repeat-containing protein [Arabidopsis thaliana] (TAIR:AT5G09950.1); similar to hypothetical protein OsJ_033061 [Oryza sativa (japonica cultivar-group)] (GB:EAZ18852.1); similar to PPR986-12, putative, expressed [Oryza sativa (japonica cultivar-group)] (GB:ABA94388.1); similar to unnamed protein product [Vitis vinifera] (GB…
At4g15720	DYW	62-S-P-1-L-S-2-P-2-L-S-P-L2-S-6-E-E+-6-DYW	none	_	940	955	1304	1237	0.945	0.092	0.05	1.02	1.39	1.32	pentatricopeptide (PPR) repeat-containing protein; similar to pentatricopeptide (PPR) repeat-containing protein [Arabidopsis thaliana] (TAIR:AT3G23330.1); similar to unnamed protein product [Vitis vinifera] (GB:CAO70991.1); contains InterPro domain Pentatricopeptide repeat (InterPro:IPR002885)
At4g16390	P	159-P-P-S-4-P-P-P-P-1-P-P-67-P-111	plastid	C	8484	7907	7575	8337	0.617	0.373	0.841	0.93	0.89	0.98	chloroplastic RNA-binding protein P67, putative; similar to pentatricopeptide (PPR) repeat-containing protein [Arabidopsis thaliana] (TAIR:AT5G46580.1); similar to unnamed protein product [Vitis vinifera] (GB:CAO43700.1); similar to RSP67.2 [Raphanus sativus] (GB:CAC01941.1); similar to 67kD chloroplastic RNA-binding protein, P67.1 [Raphanus sativus] (GB:CAC01940.1); contains InterPro domain Smr …
At4g16470	E+	106-L-S-P-L-S-P-L2-S-4-E-E+-15	possibly mitochondrial	S	1541	1400	1723	1826	0.538	0.504	0.147	0.91	1.12	1.19	binding; similar to pentatricopeptide (PPR) repeat-containing protein [Arabidopsis thaliana] (TAIR:AT1G11290.1); similar to Thymidine kinase [Medicago truncatula] (GB:ABE88233.1); contains InterPro domain Pentatricopeptide repeat; (InterPro:IPR002885); contains InterPro domain Protein prenyltransferase; (InterPro:IPR008940); contains InterPro domain Tetratricopeptide-like helical; (InterPro:IPR01…
At4g16835	DYW	59-S-S-S-S-S-S-1-P-L-S-P-L2-S-4-E-E+-DYW	mitochondrial	M	657	659	185	215	0.958	0	0	1	0.28	0.33	pentatricopeptide (PPR) repeat-containing protein; similar to pentatricopeptide (PPR) repeat-containing protein [Arabidopsis thaliana] (TAIR:AT4G02750.1); similar to unnamed protein product [Vitis vinifera] (GB:CAO22324.1); contains InterPro domain Tetratricopeptide-like helical; (InterPro:IPR011990); contains InterPro domain Pentatricopeptide repeat (InterPro:IPR002885)
At4g17910	P	11-P-P-P-P-S-3-P-P-P-P-P-S-P-36	possibly mitochondrial	M	426	353	402	479	0.511	0.764	0.631	0.83	0.94	1.12	zinc finger (C3HC4-type RING finger) family protein / pentatricopeptide (PPR) repeat-containing protein; Identical to Putative RING-H2 finger protein ATL4H (ATL4H) [Arabidopsis Thaliana] (GB:P0C041;GB:O49690); Identical to Hypothetical PPR-repeat protein At4g17915 [Arabidopsis Thaliana] (GB:P0C043;GB:O49690); similar to pentatricopeptide (PPR) repeat-containing protein [Arabidopsis thaliana] (TAI…
At4g18520	PLS	115-S-P-1-S-3-S-P-L-S-P-L-S-P-L-S-P-32	possibly mitochondrial	C	2029	1735	1234	1493	0.588	0.07	0.179	0.86	0.61	0.74	binding; similar to pentatricopeptide (PPR) repeat-containing protein [Arabidopsis thaliana] (TAIR:AT4G39530.1); similar to pentatricopeptide (PPR) repeat-containing protein [Arabidopsis thaliana] (TAIR:AT3G53360.1); similar to Os03g0644200 [Oryza sativa (japonica cultivar-group)] (GB:NP_001050757.1); similar to PPR986-12 [Physcomitrella patens] (GB:BAD67155.1); contains InterPro domain Pentatric…
At4g18750	DYW	59-P-33-S-P-L-S-P-L-S-P-L-S-P-1-L-S-P-L2-S-4-E-E+-DYW	plastid	C	1339	1242	1244	1652	0.719	0.479	0.095	0.93	0.93	1.23	Encodes a pentatricopeptide (PPR) protein involved in leaf and root development. dot4 mutants have an aberrant midgap venation pattern in juvenile leaves and cotyledons.
At4g18840	E	3-L-34-P-L-S-S-S-P-1-L-S-P-L2-S-4-E	possibly plastid	_	1542	1793	1599	1898	0.21	0.797	0.121	1.16	1.04	1.23	pentatricopeptide (PPR) repeat-containing protein; similar to pentatricopeptide (PPR) repeat-containing protein [Arabidopsis thaliana] (TAIR:AT1G74630.1); similar to unnamed protein product [Vitis vinifera] (GB:CAO48011.1); contains InterPro domain Pentatricopeptide repeat (InterPro:IPR002885)
At4g19220	E	120-S-P-L-S-P-L-2-S-P-1-L-1-S-P-2-L-S-1-P-1-L-S-S-1-L-S-P-1-L2-S-4-E-6	mitochondrial	M	555	559	705	576	0.967	0.159	0.815	1.01	1.27	1.04	pentatricopeptide (PPR) repeat-containing protein; similar to pentatricopeptide (PPR) repeat-containing protein [Arabidopsis thaliana] (TAIR:AT4G13650.1); similar to unnamed protein product [Vitis vinifera] (GB:CAO63740.1); contains InterPro domain Pentatricopeptide repeat (InterPro:IPR002885)
At4g19440	P	137-P-65-S-3-P-P-P-P-P-P-P-P-P-P-P-P-P-P-P-42	plastid	C	900	887	292	418	0.878	0.001	0.002	0.99	0.32	0.46	pentatricopeptide (PPR) repeat-containing protein; similar to pentatricopeptide (PPR) repeat-containing protein [Arabidopsis thaliana] (TAIR:AT3G22470.1); similar to unnamed protein product [Vitis vinifera] (GB:CAO63774.1); contains InterPro domain Pentatricopeptide repeat (InterPro:IPR002885)
At4g19900	P	145-P-S-4-P-P-P-P-1-P-P-P-P-P-P-P-100	possibly mitochondrial	C	1251	1150	1523	1334	0.616	0.113	0.63	0.92	1.22	1.07	glycosyl transferase-related; similar to EMB2745 (EMBRYO DEFECTIVE 2745) [Arabidopsis thaliana] (TAIR:AT5G39710.1); similar to hypothetical protein [Vitis vinifera] (GB:CAN61637.1); similar to unnamed protein product [Vitis vinifera] (GB:CAO41999.1); contains InterPro domain Alpha 1,4-glycosyltransferase conserved region; (InterPro:IPR007652); contains InterPro domain Glycosyltransferase sugar-bi…
At4g20090	P	75-S-4-P-1-P-4-P-P-P-P-P-P-P-P-P-P-3-P-87	ER	C	2243	2344	2141	1900	0.826	0.834	0.377	1.05	0.95	0.85	EMB1025 (EMBRYO DEFECTIVE 1025); similar to pentatricopeptide (PPR) repeat-containing protein [Arabidopsis thaliana] (TAIR:AT5G64320.1); similar to unnamed protein product [Vitis vinifera] (GB:CAO41926.1); contains InterPro domain Pentatricopeptide repeat (InterPro:IPR002885)
At4g20740	P	156-P-P-P-P-P-P-P-P-P-34-P-P-P-1-P-P-46	none	C	4856	6137	5556	4886	0.217	0.377	0.967	1.26	1.14	1.01	pentatricopeptide (PPR) repeat-containing protein; similar to pentatricopeptide (PPR) repeat-containing protein [Arabidopsis thaliana] (TAIR:AT1G06710.1); similar to pentatricopeptide (PPR) repeat-containing protein [Arabidopsis thaliana] (TAIR:AT5G59900.1); similar to unnamed protein product [Vitis vinifera] (GB:CAO40718.1); contains InterPro domain Pentatricopeptide repeat (InterPro:IPR002885)
At4g20770	E	4-L-S-S-P-L-S-P-L-S-P-S-P-L-S-1-P-1-L-S-P-L2-S-4-E-9	possibly mitochondrial	M	175	117	193	259	0.068	0.595	0.057	0.67	1.1	1.48	pentatricopeptide (PPR) repeat-containing protein; similar to pentatricopeptide (PPR) repeat-containing protein [Arabidopsis thaliana] (TAIR:AT4G13650.1); similar to unnamed protein product [Vitis vinifera] (GB:CAO42624.1); similar to hypothetical protein OsI_005858 [Oryza sativa (indica cultivar-group)] (GB:EAY84625.1); similar to putative pentatricopeptide (PPR) repeat-containing protein [Oryza…
At4g21070	DYW	83-P-1-L-S-P-L-S-P-1-L2-S-4-E-E+-DYW	none	S	2799	2340	2216	2463	0.352	0.095	0.361	0.84	0.79	0.88	Encodes AtBRCA1, an ortholog of the human breast cancer susceptibility gene 1. Contains one N-terminal RING finger, two C-terminal BRCT and the p300/CBP interacting domain. Strongly induced by gamma rays, consistent with a putative role in DNA repair and in cell cycle control.
At4g21170	P	151-P-P-30-P-P-2-P-1-P-72-P-S-3-P-13	possibly mitochondrial	C	1556	1497	1361	1382	0.781	0.121	0.311	0.96	0.87	0.89	pentatricopeptide (PPR) repeat-containing protein; similar to unknown protein [Arabidopsis thaliana] (TAIR:AT1G19290.1); similar to hypothetical protein [Vitis vinifera] (GB:CAN66818.1); similar to unnamed protein product [Vitis vinifera] (GB:CAO61227.1); contains InterPro domain Pentatricopeptide repeat (InterPro:IPR002885)
At4g21300	E+	37-L-S-2-P-35-S-P-L-S-P-L-S-P-L-S-P-L-S-P-1-L2-S-4-E-E+-37	mitochondrial	C	341	539	526	605	0.292	0.214	0.12	1.58	1.54	1.77	pentatricopeptide (PPR) repeat-containing protein; similar to pentatricopeptide (PPR) repeat-containing protein [Arabidopsis thaliana] (TAIR:AT3G03580.1); similar to hypothetical protein [Vitis vinifera] (GB:CAN66615.1); similar to hypothetical protein [Oryza sativa (japonica cultivar-group)] (GB:AAK09236.1); similar to unnamed protein product [Vitis vinifera] (GB:CAO42616.1); contains InterPro d…
At4g21705	P	124-P-P-P-1-P-P-35-P-122	mitochondrial	M	2937	2760	2578	2539	0.436	0.218	0.105	0.94	0.88	0.86	pentatricopeptide (PPR) repeat-containing protein; similar to pentatricopeptide (PPR) repeat-containing protein [Arabidopsis thaliana] (TAIR:AT2G20710.1); similar to pentatricopeptide (PPR) repeat-containing protein [Arabidopsis thaliana] (TAIR:AT1G60770.1); similar to unnamed protein product [Vitis vinifera] (GB:CAO41302.1); contains InterPro domain Pentatricopeptide repeat (InterPro:IPR002885)
At4g22760	E	67-P-L-S-S-S-S-S-S-6-L-S-P-L2-S-4-E-2	possibly mitochondrial	S	801	663	1009	813	0.014	0.027	0.847	0.83	1.26	1.02	pentatricopeptide (PPR) repeat-containing protein; similar to CRR4 (CHLORORESPIRATORY REDUCTION 4) [Arabidopsis thaliana] (TAIR:AT2G45350.1); similar to hypothetical protein [Vitis vinifera] (GB:CAN64316.1); contains InterPro domain Pentatricopeptide repeat (InterPro:IPR002885)
At4g25270	E	125-S-4-P-L-S-P-L-S-S-4-L2-S-5-E	possibly plastid	C	3236	2311	2516	2346	0.054	0.052	0.028	0.71	0.78	0.73	pentatricopeptide (PPR) repeat-containing protein; similar to CRR2 (CHLORORESPIRATORY REDUCTION 2) [Arabidopsis thaliana] (TAIR:AT3G46790.1); similar to unnamed protein product [Vitis vinifera] (GB:CAO42662.1); contains InterPro domain Pentatricopeptide repeat (InterPro:IPR002885)
At4g26680	P	113-P-18-P-P-P-P-P-P-P-P-P-P-5	mitochondrial	M	876	706	807	824	0.003	0.239	0.215	0.81	0.92	0.94	pentatricopeptide (PPR) repeat-containing protein; similar to UDP-glucoronosyl/UDP-glucosyl transferase family protein [Arabidopsis thaliana] (TAIR:AT1G05670.1); similar to unnamed protein product [Vitis vinifera] (GB:CAO41185.1); contains InterPro domain Pentatricopeptide repeat (InterPro:IPR002885)
At4g26800	P	121-P-P-P-P-P-P-P-P-P-P-P-8	possibly mitochondrial	M	688	532	706	745	0.006	0.547	0.138	0.77	1.03	1.08	pentatricopeptide (PPR) repeat-containing protein; similar to unknown protein [Arabidopsis thaliana] (TAIR:AT1G62680.1); similar to hypothetical protein [Brassica rapa] (GB:ABQ50546.1); contains InterPro domain Pentatricopeptide repeat (InterPro:IPR002885)
At4g28010	P	70-P-P-P-P-P-P-P-P-P-P-2-P-P-P-P-P-P-P-37	none	M	754	731	728	769	0.815	0.677	0.878	0.97	0.96	1.02	pentatricopeptide (PPR) repeat-containing protein; similar to pentatricopeptide (PPR) repeat-containing protein [Arabidopsis thaliana] (TAIR:AT1G62670.1); similar to unnamed protein product [Vitis vinifera] (GB:CAO16865.1); contains InterPro domain Pentatricopeptide repeat (InterPro:IPR002885)
At4g30700	DYW	50-S-S-5-L-S-P-1-L-S-P-L-S-P-L-S-P-L2-S-4-E-E+-DYW	possibly mitochondrial	_	1116	936	953	1174	0.324	0.357	0.692	0.84	0.85	1.05	pentatricopeptide (PPR) repeat-containing protein; similar to pentatricopeptide (PPR) repeat-containing protein [Arabidopsis thaliana] (TAIR:AT1G11290.1); similar to unnamed protein product [Vitis vinifera] (GB:CAO66644.1); similar to Os06g0185800 [Oryza sativa (japonica cultivar-group)] (GB:NP_001057005.1); contains InterPro domain Pentatricopeptide repeat (InterPro:IPR002885)
At4g30825	P	172-P-1-P-P-P-P-P-P-P-34-P-P-P-S-5-P-P-P-P-P-P-P-P	plastid	C	6046	5042	4690	5179	0.075	0.013	0.041	0.83	0.78	0.86	pentatricopeptide (PPR) repeat-containing protein; similar to pentatricopeptide (PPR) repeat-containing protein [Arabidopsis thaliana] (TAIR:AT3G06920.1); similar to Os09g0423300 [Oryza sativa (japonica cultivar-group)] (GB:NP_001063210.1); similar to hypothetical protein OsI_030374 [Oryza sativa (indica cultivar-group)] (GB:EAZ09142.1); similar to unnamed protein product [Vitis vinifera] (GB:CAO…
At4g31070	E	55-L-S-P-37-S-P-L-S-P-L-S-P-L2-S-4-E-14	mitochondrial	M	328	274	317	362	0.476	0.833	0.604	0.83	0.97	1.11	pentatricopeptide (PPR) repeat-containing protein; similar to EMB2758 (EMBRYO DEFECTIVE 2758) [Arabidopsis thaliana] (TAIR:AT4G33990.1); similar to unnamed protein product [Vitis vinifera] (GB:CAO45490.1); contains InterPro domain Pentatricopeptide repeat (InterPro:IPR002885)
At4g31850	P	116-P-P-P-P-P-P-P-P-P-P-P-P-P-P-P-P-107-P-P-P-1-P-P-P-P-1-P-P-12	plastid	C	20858	20666	18200	19694	0.887	0.117	0.449	0.99	0.87	0.94	encodes a protein containing 27 pentatrico-peptide repeat (PPR) motifs
At4g32430	E+	76-L-S-P-L-S-P-L-S-30-L-S-S-3-L-S-S-4-L2-S-4-E-3-E+-7	possibly mitochondrial	M	407	370	510	605	0.256	0.259	0.006	0.91	1.25	1.48	pentatricopeptide (PPR) repeat-containing protein; similar to pentatricopeptide (PPR) repeat-containing protein [Arabidopsis thaliana] (TAIR:AT2G27610.1); similar to unnamed protein product [Vitis vinifera] (GB:CAO65650.1); contains InterPro domain Pentatricopeptide repeat (InterPro:IPR002885)
At4g32450	DYW	214-S-P-L2-P-60-E+-DYW	mitochondrial	M	1312	1268	1448	1542	0.771	0.376	0.066	0.97	1.1	1.18	pentatricopeptide (PPR) repeat-containing protein; similar to unknown protein [Arabidopsis thaliana] (TAIR:AT2G25580.1); similar to unnamed protein product [Vitis vinifera] (GB:CAO44189.1); contains InterPro domain Pentatricopeptide repeat (InterPro:IPR002885)
At4g33170	DYW	72-S-40-L-S-P-69-L-S-P-L-S-3-P-L-S-P-L-S-P-L2-S-4-E-E+-DYW	none	C	1130	1119	1153	1024	0.936	0.464	0.374	0.99	1.02	0.91	pentatricopeptide (PPR) repeat-containing protein; similar to pentatricopeptide (PPR) repeat-containing protein [Arabidopsis thaliana] (TAIR:AT5G09950.1); similar to unnamed protein product [Vitis vinifera] (GB:CAO43906.1); similar to unnamed protein product [Vitis vinifera] (GB:CAO43905.1); similar to hypothetical protein [Vitis vinifera] (GB:CAN76239.1); contains InterPro domain Pentatricopepti…
At4g33990	DYW	84-S-P-L-S-S-L-S-P-L-1-S-P-1-L-S-4-P-L2-S-4-E-E+-DYW	possibly mitochondrial	M	1025	844	1083	1069	0.548	0.827	0.827	0.82	1.06	1.04	EMB2758 (EMBRYO DEFECTIVE 2758); similar to pentatricopeptide (PPR) repeat-containing protein [Arabidopsis thaliana] (TAIR:AT1G11290.1); similar to unnamed protein product [Vitis vinifera] (GB:CAO49809.1); similar to Tetratricopeptide-like helical [Medicago truncatula] (GB:ABN08546.1); similar to hypothetical protein [Vitis vinifera] (GB:CAN64990.1); contains InterPro domain Pentatricopeptide rep…
At4g34830	P	465-P-P-P-P-2-P-P-P-37	plastid	C	6787	6799	7344	7476	0.979	0.262	0.217	1	1.08	1.1	binding; similar to EMB2745 (EMBRYO DEFECTIVE 2745), binding [Arabidopsis thaliana] (TAIR:AT5G39710.1); similar to Putative crp1 protein [Oryza sativa (japonica cultivar-group)] (GB:AAL76193.1); similar to pentatricopeptide, putative, expressed [Oryza sativa (japonica cultivar-group)] (GB:ABG65945.1); similar to pentatricopeptide, putative, expressed [Oryza sativa (japonica cultivar-group)] (GB:A…
At4g35130	DYW	62-S-P-L-S-P-L-1-S-S-5-L-S-P-L-S-P-L2-S-4-E-E+-1-DYW	plastid	C	1304	1258	988	1048	0.471	0.054	0.017	0.96	0.76	0.8	pentatricopeptide (PPR) repeat-containing protein; similar to pentatricopeptide (PPR) repeat-containing protein [Arabidopsis thaliana] (TAIR:AT4G18750.1); similar to hypothetical protein OsI_009686 [Oryza sativa (indica cultivar-group)] (GB:EAY88453.1); similar to pentatricopeptide, putative, expressed [Oryza sativa (japonica cultivar-group)] (GB:ABF93859.1); similar to unnamed protein product [V…
At4g36680	P	100-P-P-2-P-P-P-P-P-P-31	mitochondrial	M	5530	5756	5159	5494	0.662	0.562	0.958	1.04	0.93	0.99	pentatricopeptide (PPR) repeat-containing protein; similar to pentatricopeptide (PPR) repeat-containing protein [Arabidopsis thaliana] (TAIR:AT2G18520.1); similar to hypothetical protein [Vitis vinifera] (GB:CAN68320.1); contains InterPro domain Pentatricopeptide repeat (InterPro:IPR002885)
At4g37170	DYW	83-L-S-S-P-1-L-S-P-L-S-P-L2-S-4-E-E+-DYW	none	M	1969	1894	1876	1691	0.813	0.72	0.227	0.96	0.95	0.86	pentatricopeptide (PPR) repeat-containing protein; similar to pentatricopeptide (PPR) repeat-containing protein [Arabidopsis thaliana] (TAIR:AT2G22070.1); similar to unnamed protein product [Vitis vinifera] (GB:CAO43336.1); contains InterPro domain Pentatricopeptide repeat (InterPro:IPR002885)
At4g37380	DYW	93-P-L-S-S-P-1-L-S-S-5-L2-S-4-E-E+-DYW	plastid	C	1014	889	1263	1217	0.499	0.136	0.084	0.88	1.25	1.2	pentatricopeptide (PPR) repeat-containing protein; similar to pentatricopeptide (PPR) repeat-containing protein [Arabidopsis thaliana] (TAIR:AT5G66520.1); similar to unnamed protein product [Vitis vinifera] (GB:CAO71956.1); similar to hypothetical protein [Vitis vinifera] (GB:CAN77232.1); contains InterPro domain Pentatricopeptide repeat (InterPro:IPR002885)
At4g38010	E	69-P-L-S-S-1-L-S-P-1-L-S-P-L2-S-4-E-5	none	_	1110	1073	1151	1355	0.8	0.807	0.12	0.97	1.04	1.22	pentatricopeptide (PPR) repeat-containing protein; similar to pentatricopeptide (PPR) repeat-containing protein [Arabidopsis thaliana] (TAIR:AT1G08070.1); similar to unnamed protein product [Vitis vinifera] (GB:CAO24593.1); contains InterPro domain Pentatricopeptide repeat (InterPro:IPR002885)
At4g38150	P	129-P-P-P-S-37	possibly mitochondrial	C	3377	2905	3337	3188	0.409	0.924	0.697	0.86	0.99	0.94	pentatricopeptide (PPR) repeat-containing protein; similar to pentatricopeptide (PPR) repeat-containing protein [Arabidopsis thaliana] (TAIR:AT5G61990.1); similar to hypothetical protein [Vitis vinifera] (GB:CAN78573.1); contains InterPro domain Pentatricopeptide repeat (InterPro:IPR002885)
At4g39530	E+	77-S-36-L-S-P-L-S-P-L-S-S-4-L-S-P-L-S-P-L2-S-4-E-E+-3	possibly mitochondrial	M	1256	1103	1237	1218	0.282	0.86	0.779	0.88	0.98	0.97	pentatricopeptide (PPR) repeat-containing protein; similar to pentatricopeptide (PPR) repeat-containing protein [Arabidopsis thaliana] (TAIR:AT4G13650.1); similar to hypothetical protein OsJ_025868 [Oryza sativa (japonica cultivar-group)] (GB:EAZ42385.1); similar to hypothetical protein [Vitis vinifera] (GB:CAN67343.1); similar to unnamed protein product [Vitis vinifera] (GB:CAO71763.1); contains…
At4g39620	P	131-P-P-5-P-P-P-P-S-4-P-P-54	plastid	C	3947	3245	3812	4055	0.298	0.745	0.837	0.82	0.97	1.03	EMB2453 (EMBRYO DEFECTIVE 2453); similar to EMB2750 (EMBRYO DEFECTIVE 2750) [Arabidopsis thaliana] (TAIR:AT3G06430.1); similar to unnamed protein product [Vitis vinifera] (GB:CAO71784.1); contains InterPro domain Pentatricopeptide repeat (InterPro:IPR002885)
At4g39952	E	57-S-P-L-1-S-P-3-L-S-P-L-S-1-S-4-L-S-S-4-L-S-P-L2-S-4-E	mitochondrial	M	1248	1242	1212	1030	0.962	0.772	0.07	0.99	0.97	0.83	pentatricopeptide (PPR) repeat-containing protein; similar to pentatricopeptide (PPR) repeat-containing protein [Arabidopsis thaliana] (TAIR:AT3G03580.1); similar to unnamed protein product [Vitis vinifera] (GB:CAO62249.1); contains InterPro domain Tetratricopeptide-like helical; (InterPro:IPR011990); contains InterPro domain Pentatricopeptide repeat (InterPro:IPR002885)
At5g01110	P	111-S-21-P-P-P-P-P-P-P-P-P-P-P-P-P-P-2-P-P-4	possibly mitochondrial	C	445	334	273	387	0.011	0.002	0.214	0.75	0.61	0.87	pentatricopeptide (PPR) repeat-containing protein; similar to UDP-glucoronosyl/UDP-glucosyl transferase family protein [Arabidopsis thaliana] (TAIR:AT1G05670.1); similar to hypothetical protein [Vitis vinifera] (GB:CAN63985.1); contains InterPro domain Pentatricopeptide repeat (InterPro:IPR002885)
At5g02830	P	265-P-33-P-4-P-P-P-47-P-P-P-P-187	possibly plastid	C	10272	8806	11044	11977	0.004	0.212	0.108	0.86	1.08	1.17	pentatricopeptide (PPR) repeat-containing protein; similar to pentatricopeptide (PPR) repeat-containing protein [Arabidopsis thaliana] (TAIR:AT1G09900.1); similar to unnamed protein product [Vitis vinifera] (GB:CAO18044.1); contains InterPro domain Pentatricopeptide repeat (InterPro:IPR002885)
At5g02860	P	171-S-4-P-P-P-P-P-P-P-P-P-P-P-S-4-P-P-P-P-P-17	possibly plastid	C	3985	3416	3650	3933	0.295	0.474	0.901	0.86	0.92	0.99	pentatricopeptide (PPR) repeat-containing protein; similar to pentatricopeptide (PPR) repeat-containing protein [Arabidopsis thaliana] (TAIR:AT2G18940.1); similar to hypothetical protein OsI_025777 [Oryza sativa (indica cultivar-group)] (GB:EAZ04545.1); similar to unnamed protein product [Vitis vinifera] (GB:CAO70873.1); similar to hypothetical protein OsJ_023980 [Oryza sativa (japonica cultivar-…
At5g03800	DYW	112-S-P-1-L-S-P-1-L-S-S-P-L-S-2-S-5-L-S-P-L2-S-4-E-E+-DYW	none	C	2018	1839	1471	1877	0.729	0.147	0.62	0.91	0.73	0.93	Encodes a protein with a large central domain of 14 internal pentatricopeptide motifs (some degenerate) arranged in tandem. Mutations in this locus result in embryo lethality.
At5g04780	DYW	59-L-S-P-L-S-P-L-S-P-L2-S-4-E-E+-DYW	possibly mitochondrial	C	1446	1447	1447	1484	0.994	0.995	0.447	1	1	1.03	binding; similar to pentatricopeptide (PPR) repeat-containing protein [Arabidopsis thaliana] (TAIR:AT5G52630.1); similar to SEC14 cytosolic factor, putative [Oryza sativa (japonica cultivar-group)] (GB:ABA96502.1); contains InterPro domain Pentatricopeptide repeat; (InterPro:IPR002885); contains InterPro domain Protein prenyltransferase; (InterPro:IPR008940); contains InterPro domain Tetratricope…
At5g04810	P	305-P-P-P-P-P-P-P-P-P-P-P-P-P-P-P-120	possibly plastid	_	10156	9673	10982	9969	0.802	0.522	0.887	0.95	1.08	0.98	pentatricopeptide (PPR) repeat-containing protein; similar to UDP-glucoronosyl/UDP-glucosyl transferase family protein [Arabidopsis thaliana] (TAIR:AT1G05670.1); similar to unnamed protein product [Vitis vinifera] (GB:CAO62398.1); similar to H0913C04.4 [Oryza sativa (indica cultivar-group)] (GB:CAJ86163.1); similar to pentatricopeptide repeat protein [Zea mays] (GB:NP_001105869.1); contains Inter…
At5g06400	P	187-P-P-P-P-P-P-P-P-P-P-140-P-P-P-34-P-P-P-P-P-38	mitochondrial	M	171	165	283	260	0.65	0.044	0.083	0.96	1.66	1.53	pentatricopeptide (PPR) repeat-containing protein; similar to pentatricopeptide (PPR) repeat-containing protein [Arabidopsis thaliana] (TAIR:AT1G62910.1); similar to Os12g0456100 [Oryza sativa (japonica cultivar-group)] (GB:NP_001066728.1); similar to unnamed protein product [Vitis vinifera] (GB:CAO39913.1); similar to hypothetical protein OsI_036985 [Oryza sativa (indica cultivar-group)] (GB:EAY…
At5g06540	DYW	10-L-38-P-L-S-S-P-L-S-P-L2-S-4-E-E+-DYW	possibly mitochondrial	S	1963	2008	1897	1872	0.652	0.777	0.219	1.02	0.97	0.95	pentatricopeptide (PPR) repeat-containing protein; similar to pentatricopeptide (PPR) repeat-containing protein [Arabidopsis thaliana] (TAIR:AT5G66520.1); similar to unnamed protein product [Vitis vinifera] (GB:CAO39889.1); contains InterPro domain Pentatricopeptide repeat (InterPro:IPR002885)
At5g08310	E+	40-S-P-L-S-S-P-1-L-S-2-P-L2-S-4-E-E+-15	possibly mitochondrial	_	252	224	311	386	0.051	0.062	0	0.89	1.23	1.53	pentatricopeptide (PPR) repeat-containing protein; similar to pentatricopeptide (PPR) repeat-containing protein [Arabidopsis thaliana] (TAIR:AT5G06540.1); similar to hypothetical protein [Vitis vinifera] (GB:CAN71434.1); similar to unnamed protein product [Vitis vinifera] (GB:CAO44391.1); contains InterPro domain Pentatricopeptide repeat (InterPro:IPR002885)
At5g08310	P	104-P-P-1-P-S-3-P-P-P-33-P-18-P-P-P-35-P-P-P-P-P-P-45	possibly mitochondrial	M	252	224	311	386	0.051	0.062	0	0.89	1.23	1.53	pentatricopeptide (PPR) repeat-containing protein; similar to pentatricopeptide (PPR) repeat-containing protein [Arabidopsis thaliana] (TAIR:AT5G06540.1); similar to hypothetical protein [Vitis vinifera] (GB:CAN71434.1); similar to unnamed protein product [Vitis vinifera] (GB:CAO44391.1); contains InterPro domain Pentatricopeptide repeat (InterPro:IPR002885)
At5g08490	E+	19-L-S-35-L-S-P-L-1-S-P-1-L-1-S-35-L-3-S-1-S-P-L-30-P-L2-S-4-E-E+-5	none	M	1708	1999	1619	1329	0.53	0.761	0.223	1.17	0.95	0.78	pentatricopeptide (PPR) repeat-containing protein; similar to pentatricopeptide (PPR) repeat-containing protein [Arabidopsis thaliana] (TAIR:AT3G02330.1); similar to hypothetical protein [Vitis vinifera] (GB:CAN78103.1); similar to hypothetical protein OsI_006656 [Oryza sativa (indica cultivar-group)] (GB:EAY85423.1); similar to unnamed protein product [Vitis vinifera] (GB:CAO67100.1); contains I…
At5g08510	E+	45-P-L-S-S-P-1-L-S-1-P-L2-S-4-E-E+-17	none	_	912	733	946	1143	0.013	0.816	0.023	0.8	1.04	1.25	pentatricopeptide (PPR) repeat-containing protein; similar to pentatricopeptide (PPR) repeat-containing protein [Arabidopsis thaliana] (TAIR:AT5G44230.1); similar to unnamed protein product [Vitis vinifera] (GB:CAO14418.1); contains InterPro domain Pentatricopeptide repeat (InterPro:IPR002885)
At5g09450	P	154-P-1-P-P-72-S-5-L-6	mitochondrial	M	592	578	1029	1205	0.881	0.074	0.003	0.98	1.74	2.04	pentatricopeptide (PPR) repeat-containing protein; similar to pentatricopeptide (PPR) repeat-containing protein [Arabidopsis thaliana] (TAIR:AT4G02820.1); similar to unnamed protein product [Vitis vinifera] (GB:CAO70736.1); contains InterPro domain Pentatricopeptide repeat (InterPro:IPR002885)
At5g09950	DYW	34-S-P-L-S-P-37-S-P-2-L-1-S-P-L-S-36-L-S-1-P-L-S-P-1-L2-S-4-E-E+-DYW	plastid	M	464	428	620	842	0.571	0.18	0.029	0.92	1.34	1.82	pentatricopeptide (PPR) repeat-containing protein; similar to pentatricopeptide (PPR) repeat-containing protein [Arabidopsis thaliana] (TAIR:AT4G33170.1); similar to hypothetical protein OsI_002601 [Oryza sativa (indica cultivar-group)] (GB:EAY74754.1); similar to hypothetical protein [Vitis vinifera] (GB:CAN73858.1); similar to putative pentatricopeptide (PPR) repeat-containing protein [Oryza sa…
At5g10690	P	75-S-5-P-42-P-S-11-P-1-S-248	possibly ER	C	10735	9956	10067	10038	0.574	0.576	0.571	0.93	0.94	0.94	pentatricopeptide (PPR) repeat-containing protein / CBS domain-containing protein; similar to unknown protein [Arabidopsis thaliana] (TAIR:AT1G12775.1); similar to unnamed protein product [Vitis vinifera] (GB:CAO43926.1); similar to hypothetical protein [Vitis vinifera] (GB:CAN81324.1); contains InterPro domain Cystathionine beta-synthase, core (InterPro:IPR000644); contains InterPro domain Penta…
At5g11310	P	133-P-3-P-4-S-7-P-P-P-P-P-P-P-P-74	possibly mitochondrial	M	2527	2587	2059	1865	0.732	0.073	0.008	1.02	0.81	0.74	pentatricopeptide (PPR) repeat-containing protein; similar to pentatricopeptide (PPR) repeat-containing protein [Arabidopsis thaliana] (TAIR:AT1G71060.1); similar to pentatricopeptide (PPR) repeat-containing protein [Arabidopsis thaliana] (TAIR:AT3G49730.1); similar to unnamed protein product [Vitis vinifera] (GB:CAO44178.1); contains InterPro domain Pentatricopeptide repeat (InterPro:IPR002885)
At5g12100	P	107-P-P-P-P-P-P-P-P-P-P-P-P-P-P-P-S-1-P-P-P-S-17	mitochondrial	M	2038	2463	2718	2809	0.049	0.006	0.01	1.21	1.33	1.38	pentatricopeptide (PPR) repeat-containing protein; similar to pentatricopeptide (PPR) repeat-containing protein [Arabidopsis thaliana] (TAIR:AT5G65560.1); similar to unnamed protein product [Vitis vinifera] (GB:CAO15979.1); contains InterPro domain Pentatricopeptide repeat (InterPro:IPR002885)
At5g13230	DYW	47-L-S-31-L-S-P-L-S-P-L-S-P-L-S-P-L2-S-4-E-E+-DYW	mitochondrial	M	717	706	763	821	0.89	0.522	0.306	0.99	1.06	1.14	pentatricopeptide (PPR) repeat-containing protein; similar to pentatricopeptide (PPR) repeat-containing protein [Arabidopsis thaliana] (TAIR:AT2G27610.1); similar to hypothetical protein OsI_011839 [Oryza sativa (indica cultivar-group)] (GB:EAY90606.1); similar to hypothetical protein [Vitis vinifera] (GB:CAN71462.1); similar to unnamed protein product [Vitis vinifera] (GB:CAO70057.1); contains I…
At5g13270	DYW	46-P-L-1-S-P-L-S-P-L-S-P-1-L-S-P-L2-S-4-E-E+-DYW	plastid	C	1599	1643	1629	1621	0.82	0.784	0.866	1.03	1.02	1.01	RARE1. pentatricopeptide (PPR) repeat-containing protein; similar to EMB2261 (EMBRYO DEFECTIVE 2261) [Arabidopsis thaliana] (TAIR:AT3G49170.1); similar to hypothetical protein [Vitis vinifera] (GB:CAN69881.1); similar to unnamed protein product [Vitis vinifera] (GB:CAO68678.1); contains InterPro domain Pentatricopeptide repeat (InterPro:IPR002885)
At5g13770	P	102-P-70-P-4-P-P-S-4-P-P-P-P-P-P-48	plastid	C	32609	30234	34653	33301	0.608	0.573	0.826	0.93	1.06	1.02	pentatricopeptide (PPR) repeat-containing protein; similar to pentatricopeptide (PPR) repeat-containing protein [Arabidopsis thaliana] (TAIR:AT5G42310.1); similar to unnamed protein product [Vitis vinifera] (GB:CAO46735.1); contains InterPro domain Pentatricopeptide repeat (InterPro:IPR002885)
At5g14080	P	80-P-P-S-4-P-1-P-P-104-P-P-P-P-128	none	M	2922	2243	2748	3419	0.059	0.526	0.059	0.77	0.94	1.17	pentatricopeptide (PPR) repeat-containing protein; similar to pentatricopeptide (PPR) repeat-containing protein [Arabidopsis thaliana] (TAIR:AT5G61990.1); similar to unnamed protein product [Vitis vinifera] (GB:CAO49047.1); contains InterPro domain Pentatricopeptide repeat (InterPro:IPR002885)
At5g14770	P	58-P-P-S-1-P-P-28-P-P-P-P-P-P-P-P-P-P-P-P-P-P-P-P-P-P-40	mitochondrial	M	5327	5963	5290	5023	0.161	0.941	0.472	1.12	0.99	0.94	pentatricopeptide (PPR) repeat-containing protein; similar to pentatricopeptide (PPR) repeat-containing protein [Arabidopsis thaliana] (TAIR:AT1G62910.1); similar to hypothetical protein [Vitis vinifera] (GB:CAN66681.1); similar to unnamed protein product [Vitis vinifera] (GB:CAO62287.1); contains InterPro domain Pentatricopeptide repeat (InterPro:IPR002885)
At5g14820	P	192-S-3-P-S-3-P-P-P-P-P-P-P-58	mitochondrial	M											Pentatricopeptide repeat (PPR) superfamily protein; CONTAINS InterPro DOMAIN/s: Pentatricopeptide repeat (InterPro:IPR002885); BEST Arabidopsis thaliana protein match is: Pentatricopeptide repeat (PPR) superfamily protein (TAIR:AT3G62540.1);
At5g15010	P	159-P-1-P-34-P-P-S-5-P-P-P-P-64	mitochondrial	M	1442	1431	1247	1336	0.95	0.203	0.658	0.99	0.87	0.93	pentatricopeptide (PPR) repeat-containing protein; similar to pentatricopeptide (PPR) repeat-containing protein [Arabidopsis thaliana] (TAIR:AT1G80880.1); similar to unnamed protein product [Vitis vinifera] (GB:CAO17918.1); contains InterPro domain Pentatricopeptide repeat (InterPro:IPR002885)
At5g15280	P	145-P-1-P-38-P-32-P-P-P-P-65-P-36-P-P-P-35-P-29-P-P-36-P-P-P-34-P-P-P-P-41	mitochondrial	C	814	729	786	974	0.546	0.569	0.171	0.9	0.97	1.2	pentatricopeptide (PPR) repeat-containing protein; similar to pentatricopeptide (PPR) repeat-containing protein [Arabidopsis thaliana] (TAIR:AT5G55840.1); similar to unnamed protein product [Vitis vinifera] (GB:CAO15007.1); contains InterPro domain Pentatricopeptide repeat (InterPro:IPR002885)
At5g15300	E	75-P-L-S-S-S-P-L-5-S-34-L2-S-4-E-23	none	_	1236	1210	1243	1219	0.91	0.977	0.923	0.98	1	0.99	pentatricopeptide (PPR) repeat-containing protein; similar to pentatricopeptide (PPR) repeat-containing protein [Arabidopsis thaliana] (TAIR:AT3G29230.1); similar to unnamed protein product [Vitis vinifera] (GB:CAO15009.1); contains InterPro domain Pentatricopeptide repeat (InterPro:IPR002885)
At5g15340	DYW	8-L-2-S-2-P-L-S-S-P-1-L-7-S-P-L2-S-4-E-E+-DYW	mitochondrial	M	1472	1637	1697	1343	0.657	0.363	0.566	1.11	1.15	0.91	pentatricopeptide (PPR) repeat-containing protein; similar to pentatricopeptide (PPR) repeat-containing protein [Arabidopsis thaliana] (TAIR:AT2G29760.1); similar to unnamed protein product [Vitis vinifera] (GB:CAO15022.1); contains InterPro domain Pentatricopeptide repeat (InterPro:IPR002885)
At5g15980	P	148-P-102-P-P-40-P-P-S-46-P-91	mitochondrial	M	1241	1195	1821	2177	0.88	0.091	0.014	0.96	1.47	1.75	pentatricopeptide (PPR) repeat-containing protein; similar to pentatricopeptide (PPR) repeat-containing protein [Arabidopsis thaliana] (TAIR:AT3G02490.1); similar to hypothetical protein [Cleome spinosa] (GB:ABD96873.1); contains InterPro domain Pentatricopeptide repeat (InterPro:IPR002885)
At5g16420	P	153-P-1-P-P-P-P-P-S-3-P-P-P-32	mitochondrial	M	2236	2051	1877	1949	0.491	0.197	0.253	0.92	0.84	0.87	pentatricopeptide (PPR) repeat-containing protein; similar to MEE40 (maternal effect embryo arrest 40) [Arabidopsis thaliana] (TAIR:AT3G53700.1); similar to hypothetical protein [Vitis vinifera] (GB:CAN70963.1); contains InterPro domain Pentatricopeptide repeat (InterPro:IPR002885)
At5g16640	P	44-P-P-P-P-P-P-P-P-P-P-P-P-P-5	mitochondrial	M	738	799	906	883	0.56	0.168	0.185	1.08	1.23	1.2	pentatricopeptide (PPR) repeat-containing protein; similar to unknown protein [Arabidopsis thaliana] (TAIR:AT1G62680.1); similar to hypothetical protein [Brassica rapa] (GB:ABQ50546.1); contains InterPro domain Pentatricopeptide repeat (InterPro:IPR002885)
At5g16860	DYW	57-S-2-P-L-S-S-5-L-S-P-P-L-7-S-2-P-2-L-1-S-P-L2-S-4-E-E+-DYW	mitochondrial	_	299	276	264	401	0.765	0.559	0.26	0.92	0.88	1.34	pentatricopeptide (PPR) repeat-containing protein; similar to pentatricopeptide (PPR) repeat-containing protein [Arabidopsis thaliana] (TAIR:AT4G18750.1); similar to hypothetical protein OsJ_017220 [Oryza sativa (japonica cultivar-group)] (GB:EAZ33737.1); similar to unnamed protein product [Vitis vinifera] (GB:CAO39569.1); similar to hypothetical protein [Vitis vinifera] (GB:CAN79811.1); contains…
At5g18390	P	109-P-S-5-P-P-P-P-P-S-4-P-34	mitochondrial	M	550	512	523	608	0.568	0.671	0.357	0.93	0.95	1.11	pentatricopeptide (PPR) repeat-containing protein; similar to pentatricopeptide (PPR) repeat-containing protein [Arabidopsis thaliana] (TAIR:AT5G65820.1); similar to unnamed protein product [Vitis vinifera] (GB:CAO38783.1); contains InterPro domain Pentatricopeptide repeat (InterPro:IPR002885)
At5g18475	P	49-P-1-P-1-P-P-P-P-P-P-30	possibly mitochondrial	S	574	433	542	763	0.37	0.682	0.06	0.75	0.94	1.33	pentatricopeptide (PPR) repeat-containing protein; similar to MEE40 (maternal effect embryo arrest 40) [Arabidopsis thaliana] (TAIR:AT3G53700.1); similar to unnamed protein product [Vitis vinifera] (GB:CAO61629.1); contains InterPro domain Pentatricopeptide repeat (InterPro:IPR002885)
At5g18950	P	143-P-P-4-P-P-P-P-P-P-P-27	none	M	2224	2220	2084	2578	0.991	0.211	0.002	1	0.94	1.16	pentatricopeptide (PPR) repeat-containing protein; similar to pentatricopeptide (PPR) repeat-containing protein [Arabidopsis thaliana] (TAIR:AT1G62670.1); similar to hypothetical protein [Cleome spinosa] (GB:ABD96889.1); contains InterPro domain Pentatricopeptide repeat (InterPro:IPR002885)
At5g19020	E	39-L-S-S-S-4-L-S-S-P-L-S-S-P-1-L-S-3-P-L2-S-4-E	mitochondrial	M	2465	2143	2536	3101	0.061	0.698	0.104	0.87	1.03	1.26	MEF18. pentatricopeptide (PPR) repeat-containing protein; similar to pentatricopeptide (PPR) repeat-containing protein [Arabidopsis thaliana] (TAIR:AT2G22070.1); similar to unnamed protein product [Vitis vinifera] (GB:CAO71087.1); similar to Tetratricopeptide-like helical [Medicago truncatula] (GB:ABN09753.1); contains InterPro domain Pentatricopeptide repeat (InterPro:IPR002885)
At5g24830	P	119-P-P-P-P-4-P-P-P-P-P-P-P-P-50	plastid	C	1223	1317	1573	1698	0.521	0.019	0.014	1.08	1.29	1.39	pentatricopeptide (PPR) repeat-containing protein; similar to pentatricopeptide (PPR) repeat-containing protein [Arabidopsis thaliana] (TAIR:AT1G12300.1); similar to unnamed protein product [Vitis vinifera] (GB:CAO44691.1); contains InterPro domain Pentatricopeptide repeat (InterPro:IPR002885)
At5g25630	P	43-P-P-P-P-3-P-P-2-P-29-P-S-3-P-P-107	none	_	9916	8833	11311	11416	0.185	0.114	0.174	0.89	1.14	1.15	pentatricopeptide (PPR) repeat-containing protein; similar to protein kinase family protein [Arabidopsis thaliana] (TAIR:AT5G21222.1); similar to hypothetical protein [Vitis vinifera] (GB:CAN61517.1); contains InterPro domain Pentatricopeptide repeat (InterPro:IPR002885)
At5g27110	E+	37-S-1-P-1-L-S-P-L-S-P-L-S-P-L-S-P-L2-S-5-E-E+-3	plastid	M	1973	1666	1586	1601	0.136	0.002	0.085	0.84	0.8	0.81	pentatricopeptide (PPR) repeat-containing protein; similar to pentatricopeptide (PPR) repeat-containing protein [Arabidopsis thaliana] (TAIR:AT4G18750.1); similar to unnamed protein product [Vitis vinifera] (GB:CAO16843.1); similar to hypothetical protein [Vitis vinifera] (GB:CAN83391.1); contains InterPro domain Pentatricopeptide repeat (InterPro:IPR002885)
At5g27270	P	186-P-P-P-P-P-P-S-4-P-S-3-S-4-P-63-P-S-3-S-4-P-P-P-P-P-P-P-P-21	none	C	6994	6558	3968	4561	0.667	0.007	0.005	0.94	0.57	0.65	EMB976 (EMBRYO DEFECTIVE 976); similar to PGR3 (PROTON GRADIENT REGULATION 3) [Arabidopsis thaliana] (TAIR:AT4G31850.1); similar to unnamed protein product [Vitis vinifera] (GB:CAO62191.1); similar to pentatricopeptide (PPR) repeat-containing protein-like [Oryza sativa (japonica cultivar-group)] (GB:BAD67773.1); similar to hypothetical protein OsI_020606 [Oryza sativa (indica cultivar-group)] (GB…
At5g27460	P	141-P-P-P-1-P-35-P-S-4-P-65	mitochondrial	C	1211	1567	1784	1873	0.307	0.063	0.036	1.29	1.47	1.55	pentatricopeptide (PPR) repeat-containing protein; similar to pentatricopeptide (PPR) repeat-containing protein [Arabidopsis thaliana] (TAIR:AT1G02150.1); similar to unnamed protein product [Vitis vinifera] (GB:CAO61647.1); contains InterPro domain Pentatricopeptide repeat (InterPro:IPR002885)
At5g28370	P	183-S-43-P-P-P-6-P-1-P-P-P-P-P-P-P-1-P-P-7	possibly mitochondrial	M	9423	8137	6143	6177	0.268	0.001	0.003	0.86	0.65	0.66	pentatricopeptide (PPR) repeat-containing protein; similar to pentatricopeptide (PPR) repeat-containing protein [Arabidopsis thaliana] (TAIR:AT3G61520.1); similar to pentatricopeptide (PPR) repeat-containing protein [Arabidopsis thaliana] (TAIR:AT5G28460.1); similar to unnamed protein product [Vitis vinifera] (GB:CAO39647.1); contains InterPro domain Pentatricopeptide repeat (InterPro:IPR002885)
At5g28460	P	183-S-43-P-P-P-6-P-1-P-P-P-P-P-P-P-1-P-P-46	possibly mitochondrial	M											Pentatricopeptide repeat (PPR) superfamily protein; CONTAINS InterPro DOMAIN/s: Pentatricopeptide repeat (InterPro:IPR002885); BEST Arabidopsis thaliana protein match is: Pentatricopeptide repeat (PPR) superfamily protein (TAIR:AT3G61520.1)is: Pentatricopeptide repeat (PPR) superfamily protein (TAIR:AT3G61520.1)
At5g37570	E	72-P-1-L-S-S-S-S-P-L-1-S-P-L2-S-4-E	mitochondrial	_	1397	1151	1967	1725	0.114	0.004	0.03	0.82	1.41	1.23	pentatricopeptide (PPR) repeat-containing protein; similar to pentatricopeptide (PPR) repeat-containing protein [Arabidopsis thaliana] (TAIR:AT3G29230.1); similar to unnamed protein product [Vitis vinifera] (GB:CAO15857.1); contains InterPro domain Pentatricopeptide repeat (InterPro:IPR002885)
At5g38730	P	131-P-P-P-P-S-3-P-P-P-P-P-P-S-50	possibly plastid	_	576	750	826	852	0.195	0.052	0.065	1.3	1.44	1.48	pentatricopeptide (PPR) repeat-containing protein; similar to pentatricopeptide (PPR) repeat-containing protein [Arabidopsis thaliana] (TAIR:AT4G11690.1); similar to unnamed protein product [Vitis vinifera] (GB:CAO49254.1); similar to hypothetical protein [Vitis vinifera] (GB:CAN75614.1); contains InterPro domain Pentatricopeptide repeat (InterPro:IPR002885)
At5g39350	E	47-S-P-2-L-S-P-L-S-P-L-S-P-L-S-4-P-L2-S-4-E-7	possibly plastid	M	6100	5117	5722	4761	0.03	0.357	0.029	0.84	0.94	0.78	pentatricopeptide (PPR) repeat-containing protein; similar to pentatricopeptide (PPR) repeat-containing protein [Arabidopsis thaliana] (TAIR:AT4G18750.1); similar to unnamed protein product [Vitis vinifera] (GB:CAO15051.1); similar to hypothetical protein [Vitis vinifera] (GB:CAN68962.1); contains InterPro domain Pentatricopeptide repeat (InterPro:IPR002885)
At5g39680	DYW	34-L-3-S-P-1-L-S-S-4-L-S-P-L-S-P-L2-S-4-E-E+-DYW	none	_	1073	1436	1030	919	0.31	0.83	0.342	1.34	0.96	0.86	EMB2744 (EMBRYO DEFECTIVE 2744); similar to pentatricopeptide (PPR) repeat-containing protein [Arabidopsis thaliana] (TAIR:AT2G22070.1); similar to unnamed protein product [Vitis vinifera] (GB:CAO62708.1); contains InterPro domain Pentatricopeptide repeat (InterPro:IPR002885)
At5g39710	P	132-P-1-P-P-P-P-P-P-P-P-P-P-P-P-15-P-P-35-P-4	possibly mitochondrial	M	3828	3812	3569	3555	0.981	0.589	0.588	1	0.93	0.93	EMB2745 (EMBRYO DEFECTIVE 2745); similar to pentatricopeptide (PPR) repeat-containing protein [Arabidopsis thaliana] (TAIR:AT5G55840.1); similar to unnamed protein product [Vitis vinifera] (GB:CAO47770.1); contains InterPro domain Pentatricopeptide repeat (InterPro:IPR002885)
At5g39980	P	153-P-P-P-P-P-P-P-P-P-S-S-4-P-P-35-P-4	plastid	C	3797	3313	3010	3117	0.356	0.061	0.089	0.87	0.79	0.82	pentatricopeptide (PPR) repeat-containing protein; similar to unknown protein [Arabidopsis thaliana] (TAIR:AT1G62930.1); similar to unnamed protein product [Vitis vinifera] (GB:CAO14883.1); contains InterPro domain Pentatricopeptide repeat (InterPro:IPR002885)
At5g40400	P	111-P-18-P-P-P-P-P-P-P-P-1-P-P-S-4-P-24	possibly mitochondrial	C	1638	1637	1808	1551	0.998	0.269	0.464	1	1.1	0.95	binding; similar to pentatricopeptide (PPR) repeat-containing protein [Arabidopsis thaliana] (TAIR:AT5G55840.1); similar to Pentatricopeptide repeat [Medicago truncatula] (GB:ABE84479.1); contains InterPro domain Pentatricopeptide repeat; (InterPro:IPR002885); contains InterPro domain Protein prenyltransferase; (InterPro:IPR008940); contains InterPro domain Tetratricopeptide-like helical; (InterP…
At5g40410	DYW	69-P-2-L-S-S-P-L-S-P-L2-S-4-E-E+-DYW	none	_	722	485	385	520	0.084	0.004	0.039	0.67	0.53	0.72	binding; similar to pentatricopeptide (PPR) repeat-containing protein [Arabidopsis thaliana] (TAIR:AT1G08070.1); similar to PPR986-12 [Physcomitrella patens] (GB:BAD67155.1); contains InterPro domain Pentatricopeptide repeat; (InterPro:IPR002885); contains InterPro domain Protein prenyltransferase; (InterPro:IPR008940); contains InterPro domain Tetratricopeptide-like helical; (InterPro:IPR011990)
At5g40410	DYW	29-L-S-P-2-L-S-P-L-S-P-L2-S-4-E-E+-1-DYW	mitochondrial	M	722	485	385	520	0.084	0.004	0.039	0.67	0.53	0.72	binding; similar to pentatricopeptide (PPR) repeat-containing protein [Arabidopsis thaliana] (TAIR:AT1G08070.1); similar to PPR986-12 [Physcomitrella patens] (GB:BAD67155.1); contains InterPro domain Pentatricopeptide repeat; (InterPro:IPR002885); contains InterPro domain Protein prenyltransferase; (InterPro:IPR008940); contains InterPro domain Tetratricopeptide-like helical; (InterPro:IPR011990)
At5g41170	P	70-P-P-P-P-P-P-P-P-P-P-3-P-P-P	mitochondrial	M	419	401	579	535	0.857	0.085	0.167	0.96	1.38	1.28	pentatricopeptide (PPR) repeat-containing protein; similar to unknown protein [Arabidopsis thaliana] (TAIR:AT3G16710.1); similar to fertility restorer homologue C [Raphanus sativus] (GB:CAD80164.1); contains InterPro domain Pentatricopeptide repeat (InterPro:IPR002885)
At5g42310	P	195-P-37-P-P-P-P-P-P-P-P-P-P-P-P-22	mitochondrial	M	16858	20209	16462	17254	0.338	0.72	0.793	1.2	0.98	1.02	pentatricopeptide (PPR) repeat-containing protein; similar to pentatricopeptide (PPR) repeat-containing protein [Arabidopsis thaliana] (TAIR:AT3G22470.1); similar to chloroplast RNA processing1 [Zea mays] (GB:NP_001105879.1); similar to hypothetical protein [Vitis vinifera] (GB:CAN83144.1); similar to unnamed protein product [Vitis vinifera] (GB:CAO66231.1); contains InterPro domain Pentatricopep…
At5g42450	E+	56-P-L-S-S-P-1-L-1-S-2-P-1-L2-3-S-4-E-E+-8	mitochondrial	M	1320	1412	1468	1535	0.536	0.27	0.226	1.07	1.11	1.16	pentatricopeptide (PPR) repeat-containing protein; similar to pentatricopeptide (PPR) repeat-containing protein [Arabidopsis thaliana] (TAIR:AT2G13600.1); similar to unnamed protein product [Vitis vinifera] (GB:CAO18097.1); contains InterPro domain Tetratricopeptide-like helical; (InterPro:IPR011990); contains InterPro domain Pentatricopeptide repeat (InterPro:IPR002885)
At5g43790	E	110-L-2-S-P-L-S-P-L2-S-4-E	none	_	739	785	454	488	0.803	0.021	0.028	1.06	0.61	0.66	pentatricopeptide (PPR) repeat-containing protein; similar to pentatricopeptide (PPR) repeat-containing protein [Arabidopsis thaliana] (TAIR:AT4G37380.1); similar to unnamed protein product [Vitis vinifera] (GB:CAO71240.1); contains InterPro domain Pentatricopeptide repeat (InterPro:IPR002885)
At5g43820	P	149-P-P-S-3-P-P-P-P-P-P-P-S-17	mitochondrial	M	1083	1069	994	1060	0.903	0.507	0.8	0.99	0.92	0.98	pentatricopeptide (PPR) repeat-containing protein; similar to pentatricopeptide (PPR) repeat-containing protein [Arabidopsis thaliana] (TAIR:AT5G15010.1); similar to unnamed protein product [Vitis vinifera] (GB:CAO66251.1); contains InterPro domain Pentatricopeptide repeat (InterPro:IPR002885)
At5g44230	DYW	44-L-33-P-35-S-S-P-L-2-S-P-1-L2-S-4-E-1-E+-DYW	possibly plastid	C	451	315	403	704	0.182	0.468	0.024	0.7	0.89	1.56	pentatricopeptide (PPR) repeat-containing protein; similar to pentatricopeptide (PPR) repeat-containing protein [Arabidopsis thaliana] (TAIR:AT2G29760.1); similar to unnamed protein product [Vitis vinifera] (GB:CAO48311.1); contains InterPro domain Pentatricopeptide repeat (InterPro:IPR002885)
At5g46100	P	49-P-P-P-P-P-P-P-P-P-7-P-P-31	possibly mitochondrial	_	769	673	691	859	0.555	0.478	0.352	0.88	0.9	1.12	pentatricopeptide (PPR) repeat-containing protein; similar to EMB1025 (EMBRYO DEFECTIVE 1025) [Arabidopsis thaliana] (TAIR:AT4G20090.1); similar to unnamed protein product [Vitis vinifera] (GB:CAO64138.1); contains InterPro domain Pentatricopeptide repeat (InterPro:IPR002885)
At5g46460	DYW	38-S-S-S-S-S-P-L-S-P-L-S-P-L2-3-S-4-E-E+-DYW	mitochondrial	M	449	392	397	566	0.565	0.334	0.063	0.87	0.88	1.26	pentatricopeptide (PPR) repeat-containing protein; similar to pentatricopeptide (PPR) repeat-containing protein [Arabidopsis thaliana] (TAIR:AT1G09410.1); similar to unnamed protein product [Vitis vinifera] (GB:CAO66891.1); contains InterPro domain Pentatricopeptide repeat (InterPro:IPR002885)
At5g46580	P	184-P-P-P-P-P-P-P-1-P-P-S-36-P-109	plastid	C	26640	25865	24459	20592	0.744	0.209	0.025	0.97	0.92	0.77	pentatricopeptide (PPR) repeat-containing protein; similar to chloroplastic RNA-binding protein P67, putative [Arabidopsis thaliana] (TAIR:AT4G16390.1); similar to unnamed protein product [Vitis vinifera] (GB:CAO63424.1); similar to putative chloroplastic RNA-binding protein, with alternative splicing isoforms [Oryza sativa (japonica cultivar-group)] (GB:AAS01974.1); similar to hypothetical prote…
At5g46680	P	11-P-P-P-P-S-3-P-P-P-1-P-P-S-P-40	mitochondrial	_	691	930	793	832	0.132	0.548	0.222	1.35	1.15	1.21	pentatricopeptide (PPR) repeat-containing protein; similar to pentatricopeptide (PPR) repeat-containing protein [Arabidopsis thaliana] (TAIR:AT1G09900.1); similar to hypothetical protein [Vitis vinifera] (GB:CAN63846.1); contains InterPro domain Pentatricopeptide repeat (InterPro:IPR002885)
At5g47360	P	128-P-P-P-P-4-P-36-P-P-2-P-27	possibly plastid	M	1449	1564	1255	1203	0.403	0.33	0.05	1.08	0.87	0.83	pentatricopeptide (PPR) repeat-containing protein; similar to unknown protein [Arabidopsis thaliana] (TAIR:AT1G12775.1); similar to PPR repeat containing protein [Brassica oleracea] (GB:ABD64962.1); contains InterPro domain Pentatricopeptide repeat (InterPro:IPR002885)
At5g47460	E	53-L-S-P-L-1-S-S-S-P-L-S-S-5-L2-S-4-E-6	none	M	279	238	268	420	0.042	0.674	0.01	0.85	0.96	1.5	pentatricopeptide (PPR) repeat-containing protein; similar to pentatricopeptide (PPR) repeat-containing protein [Arabidopsis thaliana] (TAIR:AT3G47840.1); similar to PPR repeat containing protein [Brassica oleracea] (GB:ABD65008.1); contains InterPro domain Pentatricopeptide repeat (InterPro:IPR002885)
At5g48730	P	148-P-S-5-P-P-1-P-P-P-P-P-P-8	plastid	C	1261	1165	1335	1554	0.744	0.77	0.258	0.92	1.06	1.23	pentatricopeptide (PPR) repeat-containing protein; similar to pentatricopeptide (PPR) repeat-containing protein [Arabidopsis thaliana] (TAIR:AT3G53170.1); similar to unnamed protein product [Vitis vinifera] (GB:CAO46133.1); contains InterPro domain Pentatricopeptide repeat (InterPro:IPR002885)
At5g48910	DYW	53-S-P-1-L-S-14-S-P-L-S-P-L2-S-4-E-E+-DYW	none	C	11987	12065	10825	10587	0.957	0.199	0.342	1.01	0.9	0.88	LPA66. pentatricopeptide (PPR) repeat-containing protein; similar to pentatricopeptide (PPR) repeat-containing protein [Arabidopsis thaliana] (TAIR:AT5G66520.1); similar to unnamed protein product [Vitis vinifera] (GB:CAO70785.1); contains InterPro domain Pentatricopeptide repeat (InterPro:IPR002885)
At5g50280	P	271-P-P-P-P-P-P-P-P-P-P-P-65	plastid	C	8344	7292	6280	6362	0.227	0.031	0.021	0.87	0.75	0.76	EMB1006 (EMBRYO DEFECTIVE 1006); similar to pentatricopeptide (PPR) repeat-containing protein [Arabidopsis thaliana] (TAIR:AT5G02860.1); similar to hypothetical protein [Vitis vinifera] (GB:CAN76897.1); contains InterPro domain Pentatricopeptide repeat (InterPro:IPR002885)
At5g50390	DYW	85-S-5-P-S-P-L-S-P-L-S-P-L2-S-4-E-E+-DYW	possibly plastid	C	3947	3605	4088	4257	0.534	0.762	0.483	0.91	1.04	1.08	pentatricopeptide (PPR) repeat-containing protein; similar to pentatricopeptide (PPR) repeat-containing protein [Arabidopsis thaliana] (TAIR:AT3G23330.1); similar to unnamed protein product [Vitis vinifera] (GB:CAO68294.1); similar to hypothetical protein [Vitis vinifera] (GB:CAN62482.1); contains InterPro domain Pentatricopeptide repeat (InterPro:IPR002885)
At5g50990	DYW	5-L-64-P-1-L-S-P-L2-S-4-E-E+-DYW	none	_	956	959	1031	1125	0.974	0.375	0.049	1	1.08	1.18	binding; similar to binding [Arabidopsis thaliana] (TAIR:AT3G62890.1); similar to PPR868-14 [Physcomitrella patens] (GB:BAD67154.1); similar to Tetratricopeptide-like helical [Medicago truncatula] (GB:ABE91570.1); similar to Os07g0113500 [Oryza sativa (japonica cultivar-group)] (GB:NP_001058748.1); contains InterPro domain Pentatricopeptide repeat; (InterPro:IPR002885); contains InterPro domain P…
At5g52630	DYW	13-L-S-P-L-S-P-L-S-P-L2-S-4-E-E+-DYW	none	_	2575	2527	2599	2722	0.915	0.929	0.128	0.98	1.01	1.06	MEF1. pentatricopeptide (PPR) repeat-containing protein; similar to unknown protein [Arabidopsis thaliana] (TAIR:AT5G04780.1); similar to Tetratricopeptide-like helical [Medicago truncatula] (GB:ABN08217.1); similar to unnamed protein product [Vitis vinifera] (GB:CAO23556.1); contains InterPro domain Pentatricopeptide repeat (InterPro:IPR002885)
At5g52850	DYW	56-S-P-L-S-P-L-S-P-L-S-P-L-S-P-L-S-S-4-L2-S-4-E-E+-DYW-7	plastid	C	1813	1904	1838	1752	0.792	0.921	0.794	1.05	1.01	0.97	pentatricopeptide (PPR) repeat-containing protein; similar to pentatricopeptide (PPR) repeat-containing protein [Arabidopsis thaliana] (TAIR:AT4G13650.1); similar to unnamed protein product [Vitis vinifera] (GB:CAO49518.1); contains InterPro domain Pentatricopeptide repeat (InterPro:IPR002885)
At5g55740	E+	33-P-L-2-S-P-L-S-P-L-S-P-L-S-P-P-P-L-1-S-P-L2-S-4-E-2-E+-4	plastid	C	7811	7630	6404	6926	0.898	0.233	0.402	0.98	0.82	0.89	CRR21. Encodes a member of the E+ subgroup of the PPR protein family, containing the E and E+ motifs following a tandem array of PPR motifs. It also contains an unknown motif consisting of 15 aa, which is highly conserved in some PPR proteins, including CRR4. CRR21 is involved in RNA editing of the site 2 of ndhD (ndhD-2),which encodes a subunit of the NDH complex. The RNA editing changes aa 128 …
At5g55840	P	121-P-P-P-P-P-P-P-P-P-P-P-P-P-P-P-P-1-P-P-P-P-P-P-P-S-4-P-P-64	none	_	517	378	501	611	0.075	0.486	0.005	0.73	0.97	1.18	pentatricopeptide (PPR) repeat-containing protein; similar to pentatricopeptide (PPR) repeat-containing protein [Arabidopsis thaliana] (TAIR:AT1G62910.1); similar to unnamed protein product [Vitis vinifera] (GB:CAO49916.1); similar to hypothetical protein [Vitis vinifera] (GB:CAN75473.1); contains InterPro domain Ankyrin (InterPro:IPR002110); contains InterPro domain Pentatricopeptide repeat (Int…
At5g56310	E+	114-L-S-S-2-P-L-S-P-L2-S-4-E-E+-3	none	M	1433	1297	1481	1366	0.494	0.37	0.668	0.91	1.03	0.95	pentatricopeptide (PPR) repeat-containing protein; similar to pentatricopeptide (PPR) repeat-containing protein [Arabidopsis thaliana] (TAIR:AT2G20540.1); similar to unnamed protein product [Vitis vinifera] (GB:CAO22132.1); contains InterPro domain Pentatricopeptide repeat (InterPro:IPR002885)
At5g57260	P	132-P-2-P-1-P-P-P-P-P-P-P-P-P-P-35-P-34-P-P-P-P-P-P-108	mitochondrial	M	3233	2722	3246	3298	0.075	0.968	0.662	0.84	1	1.02	putative cytochrome P450
At5g59200	E+	59-S-P-L-S-S-P-L-S-P-L2-S-4-E-E+-12	plastid	C	2215	2437	2075	1736	0.637	0.426	0.083	1.1	0.94	0.78	OTP80. pentatricopeptide (PPR) repeat-containing protein; similar to pentatricopeptide (PPR) repeat-containing protein [Arabidopsis thaliana] (TAIR:AT4G37380.1); similar to unnamed protein product [Vitis vinifera] (GB:CAO22295.1); contains InterPro domain Pentatricopeptide repeat (InterPro:IPR002885)
At5g59600	E	49-S-P-L-S-P-P-P-L-S-P-L2-S-4-E	none	_	484	339	464	601	0.076	0.743	0.073	0.7	0.96	1.24	pentatricopeptide (PPR) repeat-containing protein; similar to binding [Arabidopsis thaliana] (TAIR:AT3G49140.1); similar to hypothetical protein [Vitis vinifera] (GB:CAN81045.1); contains InterPro domain Pentatricopeptide repeat (InterPro:IPR002885)
At5g59900	P	102-P-17-P-1-P-P-P-P-P-P-P-P-P-P-P-P-P-P-P-P-35-P-P-P-17	none	M	2457	2561	2459	2347	0.525	0.985	0.452	1.04	1	0.96	pentatricopeptide (PPR) repeat-containing protein; similar to pentatricopeptide (PPR) repeat-containing protein [Arabidopsis thaliana] (TAIR:AT5G55840.1); similar to hypothetical protein [Oryza sativa (japonica cultivar-group)] (GB:BAB44054.1); similar to hypothetical protein OsJ_000407 [Oryza sativa (japonica cultivar-group)] (GB:EAZ10582.1); similar to unnamed protein product [Vitis vinifera] (…
At5g60960	P	173-P-35-P-P-P-P-2-P-P-59	mitochondrial	C	7279	8513	8630	8471	0.128	0.15	0.373	1.17	1.19	1.16	pentatricopeptide (PPR) repeat-containing protein; similar to pentatricopeptide (PPR) repeat-containing protein [Arabidopsis thaliana] (TAIR:AT5G61370.1); similar to unnamed protein product [Vitis vinifera] (GB:CAO62446.1); contains InterPro domain Pentatricopeptide repeat (InterPro:IPR002885)
At5g61370	P	136-P-P-P-P-P-P-P-P-64	mitochondrial	M	1207	1148	1095	1158	0.709	0.543	0.738	0.95	0.91	0.96	pentatricopeptide (PPR) repeat-containing protein; similar to pentatricopeptide (PPR) repeat-containing protein [Arabidopsis thaliana] (TAIR:AT5G60960.1); similar to unnamed protein product [Vitis vinifera] (GB:CAO66073.1); contains InterPro domain Pentatricopeptide repeat (InterPro:IPR002885)
At5g61400	P	36-S-6-P-22-P-P-P-P-P-P-P-P-P-P-P-S-4-P-P-37	possibly mitochondrial	M	945	1011	887	1062	0.52	0.65	0.302	1.07	0.94	1.12	pentatricopeptide (PPR) repeat-containing protein; similar to pentatricopeptide (PPR) repeat-containing protein [Arabidopsis thaliana] (TAIR:AT2G02150.1); similar to hypothetical protein [Vitis vinifera] (GB:CAN66662.1); contains InterPro domain Pentatricopeptide repeat (InterPro:IPR002885)
At5g61800	E	77-P-L-S-S-P-L-S-P-L2-S-8-E	mitochondrial	M	219	262	276	266	0.346	0.138	0.343	1.2	1.26	1.21	pentatricopeptide (PPR) repeat-containing protein; similar to pentatricopeptide (PPR) repeat-containing protein [Arabidopsis thaliana] (TAIR:AT4G18840.1); similar to unnamed protein product [Vitis vinifera] (GB:CAO68404.1); contains InterPro domain Pentatricopeptide repeat (InterPro:IPR002885)
At5g61990	P	95-P-19-P-P-P-21-P-P-P-P-P-P-P-P-P-P-P-P-P-S-3-P-4-P-P-P-5-P-26	mitochondrial	M	1187	1000	1360	1476	0.354	0.361	0.046	0.84	1.14	1.24	pentatricopeptide (PPR) repeat-containing protein; similar to pentatricopeptide (PPR) repeat-containing protein [Arabidopsis thaliana] (TAIR:AT1G62910.1); similar to unnamed protein product [Vitis vinifera] (GB:CAO41144.1); similar to hypothetical protein [Vitis vinifera] (GB:CAN81487.1); contains InterPro domain Pentatricopeptide repeat (InterPro:IPR002885)
At5g62370	P	41-S-21-P-1-P-P-36-P-P-P-S-5-P-P-29-P-P-P-P-P-P-P-72-P-S-1-P-P-P-18	mitochondrial	C	1918	1608	1792	1514	0.284	0.62	0.155	0.84	0.93	0.79	pentatricopeptide (PPR) repeat-containing protein; similar to pentatricopeptide (PPR) repeat-containing protein [Arabidopsis thaliana] (TAIR:AT1G62910.1); similar to unnamed protein product [Vitis vinifera] (GB:CAO49739.1); contains InterPro domain Pentatricopeptide repeat (InterPro:IPR002885)
At5g64320	P	109-P-36-P-P-P-P-S-P-1-P-P-P-P-P-P-P-P-P-28	mitochondrial	M	1838	2087	1455	1655	0.505	0.257	0.539	1.14	0.79	0.9	pentatricopeptide (PPR) repeat-containing protein; similar to pentatricopeptide (PPR) repeat-containing protein [Arabidopsis thaliana] (TAIR:AT1G74580.1); similar to hypothetical protein [Vitis vinifera] (GB:CAN67256.1); contains InterPro domain Pentatricopeptide repeat (InterPro:IPR002885)
At5g65560	P	121-P-25-P-P-P-P-P-P-P-P-P-P-P-P-P-P-P-53-P-1-P-P-P-16	possibly mitochondrial	M	2667	2496	2929	2676	0.624	0.324	0.976	0.94	1.1	1	pentatricopeptide (PPR) repeat-containing protein; similar to pentatricopeptide (PPR) repeat-containing protein [Arabidopsis thaliana] (TAIR:AT3G07290.1); similar to unnamed protein product [Vitis vinifera] (GB:CAO46395.1); similar to hypothetical protein [Vitis vinifera] (GB:CAN80799.1); contains InterPro domain Pentatricopeptide repeat (InterPro:IPR002885)
At5g65570	DYW	97-S-P-L-1-S-P-L-S-P-L-S-P-L2-S-3-E-E+-DYW	none	M	1749	1752	1652	1507	0.99	0.625	0.312	1	0.94	0.86	pentatricopeptide (PPR) repeat-containing protein; similar to pentatricopeptide (PPR) repeat-containing protein [Arabidopsis thaliana] (TAIR:AT1G11290.1); similar to unnamed protein product [Vitis vinifera] (GB:CAO23055.1); contains InterPro domain Pentatricopeptide repeat (InterPro:IPR002885)
At5g65820	P	145-P-1-P-S-3-P-P-P-P-P-P-P-38-P-69	none	M	2474	2143	2212	2230	0.388	0.476	0.297	0.87	0.89	0.9	pentatricopeptide (PPR) repeat-containing protein; similar to pentatricopeptide (PPR) repeat-containing protein [Arabidopsis thaliana] (TAIR:AT3G49730.1); similar to hypothetical protein [Vitis vinifera] (GB:CAN71515.1); similar to unnamed protein product [Vitis vinifera] (GB:CAO24801.1); contains InterPro domain Pentatricopeptide repeat (InterPro:IPR002885)
At5g66500	E	47-S-4-L-S-P-L-61-L-S-P-2-L2-S-8-E-1	mitochondrial	M	406	290	297	321	0.088	0.04	0.131	0.72	0.73	0.79	pentatricopeptide (PPR) repeat-containing protein; similar to pentatricopeptide (PPR) repeat-containing protein [Arabidopsis thaliana] (TAIR:AT3G03580.1); similar to hypothetical protein [Thellungiella halophila] (GB:ABB45856.1); contains InterPro domain Pentatricopeptide repeat (InterPro:IPR002885)
At5g66520	DYW	78-P-L-S-S-P-L-S-4-P-L2-S-4-E-E+-DYW	none	_	7557	6796	6369	7033	0.568	0.36	0.629	0.9	0.84	0.93	pentatricopeptide (PPR) repeat-containing protein; similar to pentatricopeptide (PPR) repeat-containing protein [Arabidopsis thaliana] (TAIR:AT5G06540.1); similar to unnamed protein product [Vitis vinifera] (GB:CAO15415.1); similar to hypothetical protein [Vitis vinifera] (GB:CAN66581.1); contains InterPro domain Pentatricopeptide repeat (InterPro:IPR002885)
At5g67570	P	231-P-1-S-19-P-P-P-P-1-S-3-S-7-P-24	none	_	3955	3112	3837	4183	0.185	0.613	0.572	0.79	0.97	1.06	Encodes a pentratricopeptide repeat containing protein that is targeted to the chloroplast. Mutants have pale young leave and reduced accumulation of plastid encoded transcripts suggesting a role for DG1 in regulation of plastid gene expression.

## Sheet: (b) Leaf 1.3 Sigificant
Additional file 13 (b). Significantly changed PPR genes in the leaves of both OE lines (FC>= 1.3 or <= 0.77).
AGI code	Subclass	Targeted by	Motif arrangement (numbers indicate size of gaps in aa)	Prediction (Predotar v1.03)	Prediction (TargetP)	WT-mean	pap2-mean	OE7-mean	OE21-mean	P (pap2 vs WT)	P OE7 (vs WT)	P OE21 (vs WT)	FC pap2	FC OE7	FC OE21	Gene Model Description
At1g02420	P		106-P-37-S-3-P-P-P-P-P-P-P-37	possibly mitochondrial	S	6554	8887	8771	8602	0.082	0.03	0.022	1.36	1.34	1.31	pentatricopeptide (PPR) repeat-containing protein; similar to pentatricopeptide (PPR) repeat-containing protein [Arabidopsis thaliana] (TAIR:AT3G61360.1); similar to pentatricopeptide (PPR) repeat-containing protein [Arabidopsis thaliana] (TAIR:AT1G71060.1); similar to unnamed protein product [Vitis vinifera] (GB:CAO40165.1); contains InterPro domain Pentatricopeptide repeat (InterPro:IPR002885)
At1g09410	DYW		15-S-S-S-S-S-S-S-S-S-P-L-S-P-1-L2-S-4-E-E+-DYW	possibly mitochondrial	M	448	553	328	325	0.071	0.023	0.024	1.23	0.73	0.72	pentatricopeptide (PPR) repeat-containing protein; similar to pentatricopeptide (PPR) repeat-containing protein [Arabidopsis thaliana] (TAIR:AT1G56690.1); similar to pentatricopeptide (PPR) repeat-containing protein [Arabidopsis thaliana] (TAIR:AT4G02750.1); similar to unnamed protein product [Vitis vinifera] (GB:CAO17379.1); similar to hypothetical protein OsI_011004 [Oryza sativa (indica cultiv…
At1g09680	P		116-P-87-S-4-P-P-P-P-P-P-P-P-54	possibly mitochondrial	M	716	809	213	224	0.454	0.004	0.005	1.13	0.3	0.31	pentatricopeptide (PPR) repeat-containing protein; similar to EMB2745 (EMBRYO DEFECTIVE 2745) [Arabidopsis thaliana] (TAIR:AT5G39710.1); similar to hypothetical protein [Vitis vinifera] (GB:CAN83994.1); similar to unnamed protein product [Vitis vinifera] (GB:CAO44725.1); contains InterPro domain Pentatricopeptide repeat (InterPro:IPR002885)
At1g09820	P		186-P-P-P-P-P-P-P-S-3-P-P-1-P-32	possibly mitochondrial	C	4214	4417	6551	6402	0.711	0.011	0.001	1.05	1.55	1.52	pentatricopeptide (PPR) repeat-containing protein; similar to EMB2745 (EMBRYO DEFECTIVE 2745) [Arabidopsis thaliana] (TAIR:AT5G39710.1); similar to unnamed protein product [Vitis vinifera] (GB:CAO17433.1); contains InterPro domain Pentatricopeptide repeat (InterPro:IPR002885)
At1g11290	DYW		67-S-P-L-S-P-L-S-P-L-S-P-L-S-P-L2-S-4-E-E+-DYW	none	C	4480	3431	3152	2809	0.061	0.013	0.009	0.77	0.7	0.63	CRR22. Pentatricopeptide Repeat Protein containing the DYW motif. Required for editing of multiple plastid transcripts. Endonuclease activity.
At1g11290	E+		15-P-L-S-P-L-S-2-P-L-S-P-L-1-S-P-L2-S-4-E-E+-19	possibly mitochondrial	M	4480	3431	3152	2809	0.061	0.013	0.009	0.77	0.7	0.63	Pentatricopeptide Repeat Protein containing the DYW motif. Required for editing of multiple plastid transcripts. Endonuclease activity.
At1g12620	P		35-P-P-P-P-P-P-P-P-P-P-P-P-P-P-P-P-26	possibly mitochondrial	M	2259	2920	231	207	0.195	0	0	1.29	0.1	0.09	pentatricopeptide (PPR) repeat-containing protein; similar to pentatricopeptide (PPR) repeat-containing protein [Arabidopsis thaliana] (TAIR:AT1G12300.1); similar to pentatricopeptide (PPR) repeat-containing protein [Arabidopsis thaliana] (TAIR:AT3G22470.1); similar to unknown protein [Arabidopsis thaliana] (TAIR:AT1G12775.1); similar to hypothetical protein [Brassica rapa] (GB:ABQ50546.1); conta…
At1g12770	P		86-P-P-P-P-P-P-P-P-P-P-P-P-P-P-P-33	mitochondrial	M	14076	14148	9881	10591	0.947	0.003	0.008	1.01	0.7	0.75	EMB1586 (EMBRYO DEFECTIVE 1586); Identical to DEAD-box ATP-dependent RNA helicase 47 (RH47) [Arabidopsis Thaliana] (GB:Q8W4E1;GB:Q0WLV2;GB:Q9LN70;GB:Q9LPX3); similar to DEAD/DEAH box helicase, putative (RH17) [Arabidopsis thaliana] (TAIR:AT2G40700.1); similar to Os03g0219700 [Oryza sativa (japonica cultivar-group)] (GB:NP_001049403.1); similar to hypothetical protein [Vitis vinifera] (GB:CAN82264…
At1g34160	DYW		66-P-6-L-S-P-S-S-1-P-L2-S-4-E-E+-DYW	possibly plastid	M	3388	3331	1260	1403	0.902	0.001	0.001	0.98	0.37	0.41	pentatricopeptide (PPR) repeat-containing protein; similar to unknown protein [Arabidopsis thaliana] (TAIR:AT4G21065.1); similar to unnamed protein product [Vitis vinifera] (GB:CAO67549.1); contains InterPro domain Pentatricopeptide repeat (InterPro:IPR002885)
At1g50270	E+		102-L-S-P-L-1-S-P-L-S-P-L2-S-4-E-E+-12	none	_	2632	2820	4650	4299	0.659	0.015	0.031	1.07	1.77	1.63	pentatricopeptide (PPR) repeat-containing protein; similar to pentatricopeptide (PPR) repeat-containing protein [Arabidopsis thaliana] (TAIR:AT2G13600.1); similar to hypothetical protein [Vitis vinifera] (GB:CAN77435.1); contains InterPro domain Pentatricopeptide repeat (InterPro:IPR002885)
At1g51965	P		169-S-1-P-P-P-P-32-P-P-P-P-P-P-P-35	mitochondrial	M	5929	5828	2497	2239	0.825	0	0	0.98	0.42	0.38	pentatricopeptide (PPR) repeat-containing protein; similar to PGR3 (PROTON GRADIENT REGULATION 3) [Arabidopsis thaliana] (TAIR:AT4G31850.1); similar to hypothetical protein [Vitis vinifera] (GB:CAN82028.1); similar to Os02g0226900 [Oryza sativa (japonica cultivar-group)] (GB:NP_001046348.1); similar to unnamed protein product [Vitis vinifera] (GB:CAO45797.1); contains InterPro domain Pentatricope…
At1g52640	P		136-P-P-P-P-P-P-P-P-P-71	mitochondrial	M	1286	975	433	537	0.053	0	0.001	0.76	0.34	0.42	pentatricopeptide (PPR) repeat-containing protein; similar to pentatricopeptide (PPR) repeat-containing protein [Arabidopsis thaliana] (TAIR:AT1G77360.1); similar to unnamed protein product [Vitis vinifera] (GB:CAO62764.1); contains InterPro domain Pentatricopeptide repeat (InterPro:IPR002885)
At1g61870	P		114-S-4-P-1-P-P-P-P-P-S-17	mitochondrial	M	4849	5128	2806	3106	0.756	0.018	0.031	1.06	0.58	0.64	PPR336 (PENTATRICOPEPTIDE REPEAT 336); similar to pentatricopeptide (PPR) repeat-containing protein [Arabidopsis thaliana] (TAIR:AT1G11630.1); similar to hypothetical protein [Vitis vinifera] (GB:CAN77919.1); contains InterPro domain Pentatricopeptide repeat (InterPro:IPR002885)
At1g62350	P		154-P-P-57	possibly mitochondrial	M	462	366	104	177	0.001	0	0.005	0.79	0.22	0.38	similar to pentatricopeptide (PPR) repeat-containing protein [Arabidopsis thaliana] (TAIR:AT3G46870.1); similar to pentatricopeptide, putative, expressed [Oryza sativa (japonica cultivar-group)] (GB:ABF95454.1); contains InterPro domain Pentatricopeptide repeat; (InterPro:IPR002885)
At1g62590	P	At1g63070, At1g63080	48-P-P-P-P-P-P-P-P-P-P-P-P-P-P-P-P-26	none	M	187.818	140.054	78.2954	86.0961	0.4746	0.0428222	0.0407904	0.745692	0.416868	0.458402	pentatricopeptide (PPR) repeat-containing protein; similar to pentatricopeptide (PPR) repeat-containing protein [Arabidopsis thaliana] (TAIR:AT1G63150.1); similar to pentatricopeptide (PPR) repeat-containing protein [Arabidopsis thaliana] (TAIR:AT1G63400.1); similar to pentatricopeptide (PPR) repeat-containing protein [Arabidopsis thaliana] (TAIR:AT1G63330.1); similar to hypothetical protein [Bra…
At1g62680	P		83-P-P-P-P-P-P-P-P-P-P-P-P-45	mitochondrial	C	1435	1566	918	965	0.177	0.003	0.002	1.09	0.64	0.67	binding; similar to pentatricopeptide (PPR) repeat-containing protein [Arabidopsis thaliana] (TAIR:AT1G63130.1); similar to pentatricopeptide repeat-containing protein [Raphanus sativus] (GB:AAP86199.1); similar to fertility restorer homologue A [Raphanus sativus] (GB:CAD80166.1); contains InterPro domain Pentatricopeptide repeat; (InterPro:IPR002885); contains InterPro domain Protein prenyltrans…
At1g62910	P	At1g63070, At1g63080, At1g63130	46-P-P-P-P-P-P-P-P-P-P-P-P-P-P-P-P-26	possibly mitochondrial	M	716	906	1151	1200	0.529	0.005	0.004	1.27	1.61	1.68	pentatricopeptide (PPR) repeat-containing protein; similar to pentatricopeptide (PPR) repeat-containing protein [Arabidopsis thaliana] (TAIR:AT1G63150.1); similar to pentatricopeptide (PPR) repeat-containing protein [Arabidopsis thaliana] (TAIR:AT1G63400.1); similar to pentatricopeptide (PPR) repeat-containing protein [Arabidopsis thaliana] (TAIR:AT1G63130.1); similar to hypothetical protein [Bra…
At1g62910	P	At1g63070, At1g63080, At1g63130	76-P-P-P-P-P-P-P-P-P-P-P-P-S-1	mitochondrial	M	716	906	1151	1200	0.529	0.005	0.004	1.27	1.61	1.68	pentatricopeptide (PPR) repeat-containing protein; similar to pentatricopeptide (PPR) repeat-containing protein [Arabidopsis thaliana] (TAIR:AT1G63150.1); similar to pentatricopeptide (PPR) repeat-containing protein [Arabidopsis thaliana] (TAIR:AT1G63400.1); similar to pentatricopeptide (PPR) repeat-containing protein [Arabidopsis thaliana] (TAIR:AT1G63130.1); similar to hypothetical protein [Bra…
At1g63070	P	At1g63070, At1g63080, At1g63130	73-P-P-P-P-P-P-P-P-1-P-P-P-P-P-P-26	mitochondrial	M	666	998	99	138	0.001	0	0	1.5	0.15	0.21	pentatricopeptide (PPR) repeat-containing protein; similar to pentatricopeptide (PPR) repeat-containing protein [Arabidopsis thaliana] (TAIR:AT1G63080.1); similar to pentatricopeptide (PPR) repeat-containing protein [Arabidopsis thaliana] (TAIR:AT1G62670.1); similar to pentatricopeptide (PPR) repeat-containing protein [Arabidopsis thaliana] (TAIR:AT1G63130.1); similar to hypothetical protein [Bra…
At1g63080	P	At1g63070, At1g63080, At1g63130	63-P-P-P-P-P-P-P-P-P-P-P-P-P-P-P-26	mitochondrial	M	1143	1336	551	716	0.628	0.007	0.007	1.17	0.48	0.63	Transacting siRNA generating locus. Is targeted by TAS2-derived ta-siR2140 for cleavage.
At1g63130	P	At1g63070, At1g63080, At1g63130	79-P-P-P-P-P-P-P-P-P-P-P-P-P-P-P-26	mitochondrial	M	1068	1113	752	740	0.848	0.054	0.022	1.04	0.7	0.69	Transacting siRNA generating locus. Its derived siR9as targets AT1G62930 for cleavage. Itself is targeted by TAS2-derived ta-siR2140 for cleavage.
At1g63150	P	At1g63070, At1g63080, At1g63130	46-P-P-P-P-P-P-P-P-P-P-P-P-P-S-1-P-P-26	possibly mitochondrial	M	1147	1050	350	522	0.585	0.001	0.003	0.92	0.31	0.46	Transacting siRNA generating locus.
At1g63330		At1g63070, At1g63080, At1g63130				2069.88	1835.74	700.213	884.744	0.433013	0.00240522	0.00229773	0.88688	0.338286	0.427437	pentatricopeptide (PPR) repeat-containing protein; similar to pentatricopeptide (PPR) repeat-containing protein [Arabidopsis thaliana] (TAIR:AT1G62590.1); similar to unknown protein [Arabidopsis thaliana] (TAIR:AT1G62930.1); similar to pentatricopeptide (PPR) repeat-containing protein [Arabidopsis thaliana] (TAIR:AT1G63130.1); similar to hypothetical protein [Brassica rapa] (GB:ABQ50546.1); conta…
At1g63400	P	At1g63070, At1g63080, At1g63130	48-P-P-P-P-P-P-P-P-P-P-P-P-P-P-P-4	none	M	1312	1479	850	869	0.074	0.02	0.021	1.13	0.65	0.66	pentatricopeptide (PPR) repeat-containing protein; similar to pentatricopeptide (PPR) repeat-containing protein [Arabidopsis thaliana] (TAIR:AT1G62590.1); similar to pentatricopeptide (PPR) repeat-containing protein [Arabidopsis thaliana] (TAIR:AT1G62910.1); similar to pentatricopeptide (PPR) repeat-containing protein [Arabidopsis thaliana] (TAIR:AT1G63130.1); similar to hypothetical protein [Bra…
At1g64100	P		104-P-P-P-P-P-P-P-P-S-P-P-P-P-P-P-26	none	C	419	507	920	985	0.603	0.002	0.001	1.21	2.19	2.35	pentatricopeptide (PPR) repeat-containing protein; similar to pentatricopeptide (PPR) repeat-containing protein [Arabidopsis thaliana] (TAIR:AT1G12300.1); similar to fertility restorer homologue [Raphanus sativus] (GB:CAD61286.1); similar to pentatricopeptide repeat protein [Raphanus sativus] (GB:BAF73724.1); similar to restorer-of-fertility [Raphanus sativus] (GB:ABO70667.1); contains InterPro d…
At1g71460	PLS		109-L-S-P-L-S-P-1-L-1-S-P-L-S-P-L-S-P-L2-P	plastid	C	4641	3308	2790	3177	0.064	0.002	0.001	0.71	0.6	0.68	pentatricopeptide (PPR) repeat-containing protein; similar to pentatricopeptide (PPR) repeat-containing protein [Arabidopsis thaliana] (TAIR:AT4G18750.1); similar to unnamed protein product [Vitis vinifera] (GB:CAO16277.1); similar to hypothetical protein [Vitis vinifera] (GB:CAN65544.1); contains InterPro domain Pentatricopeptide repeat (InterPro:IPR002885)
At2g01360	P		29-P-S-2-P-50	ER	S	145	136	452	462	0.801	0.001	0.002	0.94	3.12	3.19	similar to pentatricopeptide (PPR) repeat-containing protein [Arabidopsis thaliana] (TAIR:AT2G01390.1); similar to Tetratricopeptide-like helical [Medicago truncatula] (GB:ABE81424.1); contains InterPro domain Pentatricopeptide repeat; (InterPro:IPR002885)
At2g03880	DYW		59-P-S-P-L-S-P-33-S-P-L2-S-4-E-E+-DYW	mitochondrial	M	1587	1485	1104	942	0.573	0.01	0.003	0.94	0.7	0.59	REME 1. pentatricopeptide (PPR) repeat-containing protein; similar to pentatricopeptide (PPR) repeat-containing protein [Arabidopsis thaliana] (TAIR:AT3G24000.1); similar to unnamed protein product [Vitis vinifera] (GB:CAO47543.1); similar to hypothetical protein OsJ_020477 [Oryza sativa (japonica cultivar-group)] (GB:EAZ36994.1); contains InterPro domain Pentatricopeptide repeat (InterPro:IPR002…
At2g21090	E+		44-L-1-S-S-P-L-S-S-P-L-S-1-P-L2-S-4-E-E+-6	none	M	4196	3961	2191	2495	0.739	0.006	0.015	0.94	0.52	0.59	pentatricopeptide (PPR) repeat-containing protein; similar to pentatricopeptide (PPR) repeat-containing protein [Arabidopsis thaliana] (TAIR:AT2G22070.1); similar to unnamed protein product [Vitis vinifera] (GB:CAO47351.1); contains InterPro domain Pentatricopeptide repeat (InterPro:IPR002885)
At2g22410	E+		116-P-3-L-S-P-L-S-S-P-L-S-P-L2-S-4-E-E+-15	mitochondrial	M	443	458	961	1157	0.831	0.016	0.007	1.03	2.17	2.61	SLO1. pentatricopeptide (PPR) repeat-containing protein; similar to pentatricopeptide (PPR) repeat-containing protein [Arabidopsis thaliana] (TAIR:AT2G29760.1); similar to SAM (and some other nucleotide) binding motif; Methyltransferase small; Tetratricopeptide-like helical [Medicago truncatula] (GB:ABD33115.1); similar to unnamed protein product [Vitis vinifera] (GB:CAO21928.1); similar to hypot…
At2g27800	P		114-P-3-P-S-5-P-P-P-15	possibly plastid	M	1076	1140	1453	1411	0.538	0.027	0.014	1.06	1.35	1.31	binding; similar to pentatricopeptide (PPR) repeat-containing protein [Arabidopsis thaliana] (TAIR:AT5G27300.1); similar to Tetratricopeptide-like helical [Medicago truncatula] (GB:ABE89551.1); contains InterPro domain Pentatricopeptide repeat; (InterPro:IPR002885); contains InterPro domain Protein prenyltransferase; (InterPro:IPR008940); contains InterPro domain Tetratricopeptide-like helical; (…
At2g33680	E+		12-L-S-P-L-S-P-2-L-S-P-L-S-P-L-S-P-L2-S-4-E-E+-27	none	_	198	141	352	448	0.025	0.008	0.016	0.72	1.78	2.26	pentatricopeptide (PPR) repeat-containing protein; similar to pentatricopeptide (PPR) repeat-containing protein [Arabidopsis thaliana] (TAIR:AT4G18750.1); similar to hypothetical protein [Vitis vinifera] (GB:CAN69119.1); similar to unnamed protein product [Vitis vinifera] (GB:CAO61992.1); similar to hypothetical protein OsI_001946 [Oryza sativa (indica cultivar-group)] (GB:EAY74099.1); contains I…
At2g35030	E+		35-S-S-1-S-S-S-S-S-S-P-1-L-S-2-P-L2-S-4-E-E+-17	mitochondrial	M	2024	2103	2733	3018	0.761	0.036	0.027	1.04	1.35	1.49	pentatricopeptide (PPR) repeat-containing protein; similar to pentatricopeptide (PPR) repeat-containing protein [Arabidopsis thaliana] (TAIR:AT4G02750.1); similar to unnamed protein product [Vitis vinifera] (GB:CAO63073.1); contains InterPro domain Tetratricopeptide-like helical; (InterPro:IPR011990); contains InterPro domain Pentatricopeptide repeat (InterPro:IPR002885)
At3g15590	P		240-P-34-P-S-36-S-4-P-S-5-P-58	mitochondrial	M	4848	4512	2135	2263	0.784	0.014	0.015	0.93	0.44	0.47	DNA-binding protein, putative; similar to DNA-binding protein, putative [Arabidopsis thaliana] (TAIR:AT1G80270.1); similar to DNA-binding protein, putative [Arabidopsis thaliana] (TAIR:AT1G80270.2); similar to DNA-binding protein, putative [Arabidopsis thaliana] (TAIR:AT1G80270.3); similar to unnamed protein product [Vitis vinifera] (GB:CAO63034.1); contains InterPro domain Pentatricopeptide repe…
At3g60960	P		86-P-1-P-32-P-42-S-23-P-6-P-7	possibly mitochondrial	M	473	609	1038	850	0.32	0.001	0.003	1.29	2.2	1.8	pentatricopeptide (PPR) repeat-containing protein; similar to pentatricopeptide (PPR) repeat-containing protein [Arabidopsis thaliana] (TAIR:AT5G28380.1); similar to pentatricopeptide (PPR) repeat-containing protein [Arabidopsis thaliana] (TAIR:AT5G28340.1); similar to ACT11D09.4 [Cucumis melo] (GB:AAS80150.1); contains InterPro domain Pentatricopeptide repeat (InterPro:IPR002885)
At3g60980	P		68-P-1-P-39-P-52-S-40-P-1-P-5	mitochondrial	M	2669	1881	7112	6638	0.032	0	0.001	0.7	2.66	2.49	pentatricopeptide (PPR) repeat-containing protein; similar to GRP23 (GLUTAMINE-RICH PROTEIN23), binding [Arabidopsis thaliana] (TAIR:AT1G10270.1); similar to ACT11D09.4 [Cucumis melo] (GB:AAS80150.1); contains InterPro domain Pentatricopeptide repeat (InterPro:IPR002885)
At3g61360	P		137-P-2-S-3-P-P-P-P-P-P-78	possibly mitochondrial	C	565	801	945	917	0.062	0.008	0.007	1.42	1.67	1.62	pentatricopeptide (PPR) repeat-containing protein; similar to pentatricopeptide (PPR) repeat-containing protein [Arabidopsis thaliana] (TAIR:AT1G02420.1); similar to hypothetical protein [Vitis vinifera] (GB:CAN75780.1); similar to unnamed protein product [Vitis vinifera] (GB:CAO49925.1); contains InterPro domain Pentatricopeptide repeat (InterPro:IPR002885)
At3g61520	P		150-S-2-S-43-P-P-P-6-P-1-P-P-P-P-P-P-P-1-P-P-46	possibly mitochondrial	M	4393	4366	3388	3259	0.93	0.029	0.022	0.99	0.77	0.74	pentatricopeptide (PPR) repeat-containing protein; similar to pentatricopeptide (PPR) repeat-containing protein [Arabidopsis thaliana] (TAIR:AT5G28460.1); similar to pentatricopeptide (PPR) repeat-containing protein [Arabidopsis thaliana] (TAIR:AT5G28370.1); similar to unnamed protein product [Vitis vinifera] (GB:CAO39647.1); contains InterPro domain Pentatricopeptide repeat (InterPro:IPR002885)
At3g62470	P		193-S-3-P-S-3-P-P-P-P-P-P-P-58	mitochondrial	M	6052	5794	4662	4284	0.793	0.011	0.014	0.96	0.77	0.71	pentatricopeptide (PPR) repeat-containing protein; similar to pentatricopeptide (PPR) repeat-containing protein [Arabidopsis thaliana] (TAIR:AT3G62540.1); similar to pentatricopeptide (PPR) repeat-containing protein [Arabidopsis thaliana] (TAIR:AT5G14820.1); similar to unnamed protein product [Vitis vinifera] (GB:CAO43438.1); similar to hypothetical protein [Vitis vinifera] (GB:CAN78368.1); conta…
At3g62540	P		193-S-3-P-S-3-P-P-P-P-P-P-P-58	mitochondrial	M	5706	6095	4330	4159	0.634	0.03	0.029	1.07	0.76	0.73	pentatricopeptide (PPR) repeat-containing protein; similar to pentatricopeptide (PPR) repeat-containing protein [Arabidopsis thaliana] (TAIR:AT3G62470.1); similar to pentatricopeptide (PPR) repeat-containing protein [Arabidopsis thaliana] (TAIR:AT5G14820.1); similar to unnamed protein product [Vitis vinifera] (GB:CAO43438.1); similar to hypothetical protein [Vitis vinifera] (GB:CAN78368.1); conta…
At4g14050	DYW		36-S-L2-L-S-S-P-1-L-S-P-L2-S-4-E-E+-1-DYW	possibly mitochondrial	M	524	458	749	845	0.509	0.016	0.017	0.87	1.43	1.61	pentatricopeptide (PPR) repeat-containing protein; similar to pentatricopeptide (PPR) repeat-containing protein [Arabidopsis thaliana] (TAIR:AT1G68930.1); similar to unnamed protein product [Vitis vinifera] (GB:CAO63067.1); similar to unnamed protein product [Vitis vinifera] (GB:CAO16371.1); contains InterPro domain Pentatricopeptide repeat (InterPro:IPR002885)
At4g14820	DYW		109-L-S-P-L-S-S-P-L-S-P-L2-S-4-E-E+-DYW	possibly plastid	_	885	1260	1612	1294	0.021	0.029	0.004	1.42	1.82	1.46	pentatricopeptide (PPR) repeat-containing protein; similar to pentatricopeptide (PPR) repeat-containing protein [Arabidopsis thaliana] (TAIR:AT2G29760.1); similar to unnamed protein product [Vitis vinifera] (GB:CAO71188.1); contains InterPro domain Pentatricopeptide repeat (InterPro:IPR002885)
At4g16835	DYW		59-S-S-S-S-S-S-1-P-L-S-P-L2-S-4-E-E+-DYW	mitochondrial	M	657	659	185	215	0.958	0	0	1	0.28	0.33	pentatricopeptide (PPR) repeat-containing protein; similar to pentatricopeptide (PPR) repeat-containing protein [Arabidopsis thaliana] (TAIR:AT4G02750.1); similar to unnamed protein product [Vitis vinifera] (GB:CAO22324.1); contains InterPro domain Tetratricopeptide-like helical; (InterPro:IPR011990); contains InterPro domain Pentatricopeptide repeat (InterPro:IPR002885)
At4g19440	P		137-P-65-S-3-P-P-P-P-P-P-P-P-P-P-P-P-P-P-P-42	plastid	C	900	887	292	418	0.878	0.001	0.002	0.99	0.32	0.46	pentatricopeptide (PPR) repeat-containing protein; similar to pentatricopeptide (PPR) repeat-containing protein [Arabidopsis thaliana] (TAIR:AT3G22470.1); similar to unnamed protein product [Vitis vinifera] (GB:CAO63774.1); contains InterPro domain Pentatricopeptide repeat (InterPro:IPR002885)
At5g12100	P		107-P-P-P-P-P-P-P-P-P-P-P-P-P-P-P-S-1-P-P-P-S-17	mitochondrial	M	2038	2463	2718	2809	0.049	0.006	0.01	1.21	1.33	1.38	pentatricopeptide (PPR) repeat-containing protein; similar to pentatricopeptide (PPR) repeat-containing protein [Arabidopsis thaliana] (TAIR:AT5G65560.1); similar to unnamed protein product [Vitis vinifera] (GB:CAO15979.1); contains InterPro domain Pentatricopeptide repeat (InterPro:IPR002885)
At5g24830	P		119-P-P-P-P-4-P-P-P-P-P-P-P-P-50	plastid	C	1223	1317	1573	1698	0.521	0.019	0.014	1.08	1.3	1.39	pentatricopeptide (PPR) repeat-containing protein; similar to pentatricopeptide (PPR) repeat-containing protein [Arabidopsis thaliana] (TAIR:AT1G12300.1); similar to unnamed protein product [Vitis vinifera] (GB:CAO44691.1); contains InterPro domain Pentatricopeptide repeat (InterPro:IPR002885)
At5g27270	P		186-P-P-P-P-P-P-S-4-P-S-3-S-4-P-63-P-S-3-S-4-P-P-P-P-P-P-P-P-21	none	C	6994	6558	3968	4561	0.667	0.007	0.005	0.94	0.57	0.65	EMB976 (EMBRYO DEFECTIVE 976); similar to PGR3 (PROTON GRADIENT REGULATION 3) [Arabidopsis thaliana] (TAIR:AT4G31850.1); similar to unnamed protein product [Vitis vinifera] (GB:CAO62191.1); similar to pentatricopeptide (PPR) repeat-containing protein-like [Oryza sativa (japonica cultivar-group)] (GB:BAD67773.1); similar to hypothetical protein OsI_020606 [Oryza sativa (indica cultivar-group)] (GB…
At5g28370	P		183-S-43-P-P-P-6-P-1-P-P-P-P-P-P-P-1-P-P-7	possibly mitochondrial	M	9423	8137	6143	6177	0.268	0.001	0.003	0.86	0.65	0.66	pentatricopeptide (PPR) repeat-containing protein; similar to pentatricopeptide (PPR) repeat-containing protein [Arabidopsis thaliana] (TAIR:AT3G61520.1); similar to pentatricopeptide (PPR) repeat-containing protein [Arabidopsis thaliana] (TAIR:AT5G28460.1); similar to unnamed protein product [Vitis vinifera] (GB:CAO39647.1); contains InterPro domain Pentatricopeptide repeat (InterPro:IPR002885)
At5g40410	DYW		69-P-2-L-S-S-P-L-S-P-L2-S-4-E-E+-DYW	none	_	722	485	385	520	0.084	0.004	0.039	0.67	0.53	0.72	binding; similar to pentatricopeptide (PPR) repeat-containing protein [Arabidopsis thaliana] (TAIR:AT1G08070.1); similar to PPR986-12 [Physcomitrella patens] (GB:BAD67155.1); contains InterPro domain Pentatricopeptide repeat; (InterPro:IPR002885); contains InterPro domain Protein prenyltransferase; (InterPro:IPR008940); contains InterPro domain Tetratricopeptide-like helical; (InterPro:IPR011990)
At5g40410	DYW		29-L-S-P-2-L-S-P-L-S-P-L2-S-4-E-E+-1-DYW	mitochondrial	M	722	485	385	520	0.084	0.004	0.039	0.67	0.53	0.72	binding; similar to pentatricopeptide (PPR) repeat-containing protein [Arabidopsis thaliana] (TAIR:AT1G08070.1); similar to PPR986-12 [Physcomitrella patens] (GB:BAD67155.1); contains InterPro domain Pentatricopeptide repeat; (InterPro:IPR002885); contains InterPro domain Protein prenyltransferase; (InterPro:IPR008940); contains InterPro domain Tetratricopeptide-like helical; (InterPro:IPR011990)
At5g43790	E		110-L-2-S-P-L-S-P-L2-S-4-E	none	_	739	785	454	488	0.803	0.021	0.028	1.06	0.61	0.66	pentatricopeptide (PPR) repeat-containing protein; similar to pentatricopeptide (PPR) repeat-containing protein [Arabidopsis thaliana] (TAIR:AT4G37380.1); similar to unnamed protein product [Vitis vinifera] (GB:CAO71240.1); contains InterPro domain Pentatricopeptide repeat (InterPro:IPR002885)
At5g50280	P		271-P-P-P-P-P-P-P-P-P-P-P-65	plastid	C	8344	7292	6280	6362	0.227	0.031	0.021	0.87	0.75	0.76	EMB1006 (EMBRYO DEFECTIVE 1006); similar to pentatricopeptide (PPR) repeat-containing protein [Arabidopsis thaliana] (TAIR:AT5G02860.1); similar to hypothetical protein [Vitis vinifera] (GB:CAN76897.1); contains InterPro domain Pentatricopeptide repeat (InterPro:IPR002885)

## Sheet: (c) Root full list of PPR
Additional file 13(c). Root microarray data of all PPR proteins encoding genes.
best SEQ_ID match	Subclass	Motif arrangement (numbers indicate size of gaps in aa)	Prediction (Predotar v1.03)	Prediction (TargetP)	WT-mean	pap2-mean	OE7-mean	OE21-mean	P(pap2 vs WT)	P(OE7 vs WT)	P(OE21 vs WT)	FC (pap2)	FC OE7	FC OE21	Gene Model Description
At1g28690	E	67-S-P-L-S-S-P-L-S-P-L2-S-4-E	mitochondrial	M	994	748	708	736	0.05	0.02	0.016	0.75	0.71	0.74	pentatricopeptide (PPR) repeat-containing protein; similar to pentatricopeptide (PPR) repeat-containing protein [Arabidopsis thaliana] (TAIR:AT4G14820.1); similar to unnamed protein product [Vitis vinifera] (GB:CAO48091.1); contains InterPro domain Pentatricopeptide repeat (InterPro:IPR002885)
At1g29710	DYW	152-S-P-L2-S-4-E-1-E+-DYW	mitochondrial	M	1185	1116	1247	1366	0.522	0.392	0.089	0.94	1.05	1.15	pentatricopeptide (PPR) repeat-containing protein; similar to pentatricopeptide (PPR) repeat-containing protein [Arabidopsis thaliana] (TAIR:AT2G34370.1); similar to unnamed protein product [Vitis vinifera] (GB:CAO44189.1); contains InterPro domain Pentatricopeptide repeat (InterPro:IPR002885)
At1g30610	P	467-P-3-P-1-P-15-P-P-P-63-S-3-P-12-P-132	plastid	C	2188	2048	1857	2027	0.476	0.092	0.312	0.94	0.85	0.93	EMB2279 (EMBRYO DEFECTIVE 2279); similar to EMB1408 (EMBRYO DEFECTIVE 1408) [Arabidopsis thaliana] (TAIR:AT5G67570.1); similar to unnamed protein product [Vitis vinifera] (GB:CAO42612.1); similar to hypothetical protein OsI_003191 [Oryza sativa (indica cultivar-group)] (GB:EAY75344.1); similar to hypothetical protein OsJ_002887 [Oryza sativa (japonica cultivar-group)] (GB:EAZ13062.1); contains In…
At1g31430	E+	9-P-L-S-S-39-S-S-P-L-S-P-L2-S-7-E-E+-9	none	S	846	830	749	844	0.858	0.213	0.973	0.98	0.89	1	pentatricopeptide (PPR) repeat-containing protein; similar to pentatricopeptide (PPR) repeat-containing protein [Arabidopsis thaliana] (TAIR:AT2G22410.1); similar to unnamed protein product [Vitis vinifera] (GB:CAO65604.1); similar to hypothetical protein [Cleome spinosa] (GB:ABD96949.1); contains InterPro domain Pentatricopeptide repeat (InterPro:IPR002885)
At1g31790	PLS	86-P-S-P-4-L-2-S-35-L-S-1-P-12	none	C	382	344	387	441	0.291	0.851	0.166	0.9	1.01	1.16	pentatricopeptide (PPR) repeat-containing protein; similar to pentatricopeptide (PPR) repeat-containing protein [Arabidopsis thaliana] (TAIR:AT3G24000.1); similar to unnamed protein product [Vitis vinifera] (GB:CAO63728.1); contains InterPro domain Pentatricopeptide repeat (InterPro:IPR002885)
At1g31840	P	97-P-12-P-36-P-34-P-P-P-P-P-P-P-P-P-P-P-21	none	S	385	257	336	436	0.031	0.227	0.442	0.67	0.87	1.13	pentatricopeptide (PPR) repeat-containing protein; similar to pentatricopeptide (PPR) repeat-containing protein [Arabidopsis thaliana] (TAIR:AT1G12300.1); similar to unnamed protein product [Vitis vinifera] (GB:CAO66713.1); contains InterPro domain Pentatricopeptide repeat (InterPro:IPR002885)
At1g31920	DYW	95-P-L-S-P-1-L-S-P-L2-S-4-E-E+-DYW	none	_	119	127	155	160	0.018	0	0	1.07	1.3	1.34	pentatricopeptide (PPR) repeat-containing protein; similar to pentatricopeptide (PPR) repeat-containing protein [Arabidopsis thaliana] (TAIR:AT5G66520.1); similar to unnamed protein product [Vitis vinifera] (GB:CAO63312.1); similar to hypothetical protein [Vitis vinifera] (GB:CAN70294.1); contains InterPro domain Pentatricopeptide repeat (InterPro:IPR002885)
At1g32415	E+	75-S-S-S-S-S-S-P-2-L-32-S-1-S-P-L-2-S-P-L2-S-4-E-E+-12	mitochondrial	M	922	974	1000	1044	0.48	0.264	0.161	1.06	1.08	1.13	pentatricopeptide (PPR) repeat-containing protein; similar to pentatricopeptide (PPR) repeat-containing protein [Arabidopsis thaliana] (TAIR:AT1G53600.1); similar to unnamed protein product [Vitis vinifera] (GB:CAO40536.1); contains InterPro domain Pentatricopeptide repeat (InterPro:IPR002885)
At1g33350	E+	124-L-S-S-S-5-L-S-S-7-L2-S-4-E-E+	possibly plastid	_	1013	790	953	1134	0.046	0.368	0.115	0.78	0.94	1.12	pentatricopeptide (PPR) repeat-containing protein; similar to pentatricopeptide (PPR) repeat-containing protein [Arabidopsis thaliana] (TAIR:AT2G20540.1); similar to unnamed protein product [Vitis vinifera] (GB:CAO44483.1); contains InterPro domain Tetratricopeptide-like helical; (InterPro:IPR011990); contains InterPro domain Pentatricopeptide repeat (InterPro:IPR002885)
At1g34160	DYW	66-P-6-L-S-P-S-S-1-P-L2-S-4-E-E+-DYW	possibly plastid	M	1784	1712	801	929	0.585	0	0	0.96	0.45	0.52	pentatricopeptide (PPR) repeat-containing protein; similar to unknown protein [Arabidopsis thaliana] (TAIR:AT4G21065.1); similar to unnamed protein product [Vitis vinifera] (GB:CAO67549.1); contains InterPro domain Pentatricopeptide repeat (InterPro:IPR002885)
At1g04840	DYW	27-L-30-P-L-S-4-S-S-P-L-S-P-L2-S-4-E-E+-DYW	possibly mitochondrial	_	670	478	651	783	0.043	0.617	0.067	0.71	0.97	1.17	pentatricopeptide (PPR) repeat-containing protein; similar to pentatricopeptide (PPR) repeat-containing protein [Arabidopsis thaliana] (TAIR:AT1G08070.1); similar to unnamed protein product [Vitis vinifera] (GB:CAO50073.1); contains InterPro domain Pentatricopeptide repeat (InterPro:IPR002885)
At1g43010	P	132-P-P-54	possibly mitochondrial	M	203	177	149	169	0.395	0.087	0.303	0.87	0.73	0.83	pentatricopeptide (PPR) repeat-containing protein; similar to pentatricopeptide (PPR) repeat-containing protein [Arabidopsis thaliana] (TAIR:AT1G28020.1); similar to unnamed protein product [Vitis vinifera] (GB:CAO69727.1); contains InterPro domain Pentatricopeptide repeat (InterPro:IPR002885)
At1g43980	E+	49-S-S-P-L-1-S-P-L-S-P-L-S-P-1-L2-S-4-E-E+-8	mitochondrial	M	727	574	658	744	0.088	0.254	0.772	0.79	0.91	1.02	pentatricopeptide (PPR) repeat-containing protein; similar to pentatricopeptide (PPR) repeat-containing protein [Arabidopsis thaliana] (TAIR:AT5G46460.1); similar to unnamed protein product [Vitis vinifera] (GB:CAO60931.1); contains InterPro domain Pentatricopeptide repeat (InterPro:IPR002885)
At1g05600	P	44-P-P-36-P-P-4-P-37-P-P-1-P-1-P-P-31	possibly mitochondrial	M	1069	1056	1056	1165	0.853	0.826	0.155	0.99	0.99	1.09	pentatricopeptide (PPR) repeat-containing protein; similar to pentatricopeptide (PPR) repeat-containing protein [Arabidopsis thaliana] (TAIR:AT5G46100.1); similar to unnamed protein product [Vitis vinifera] (GB:CAO16582.1); contains InterPro domain Pentatricopeptide repeat (InterPro:IPR002885)
At1g05670	P	164-P-36-P-P-P-P-P-P-P-P-P-P-P-P-P-42	none	M	1904	1593	1648	1893	0.129	0.076	0.915	0.84	0.87	0.99	UDP-glucoronosyl/UDP-glucosyl transferase family protein; similar to UDP-glucoronosyl/UDP-glucosyl transferase family protein [Arabidopsis thaliana] (TAIR:AT1G05680.1); similar to unnamed protein product [Vitis vinifera] (GB:CAO41000.1); contains InterPro domain UDP-glucuronosyl/UDP-glucosyltransferase; (InterPro:IPR002213); contains InterPro domain Pentatricopeptide repeat (InterPro:IPR002885)
At1g47580	DYW	144-DYW	plastid	C	992	598	1170	1319	0.027	0.128	0.058	0.6	1.18	1.33	lipoyltransferase, putative; similar to lipoyltransferase (LIP2p) [Arabidopsis thaliana] (TAIR:AT4G31050.1); similar to unnamed protein product [Vitis vinifera] (GB:CAO22454.1); contains InterPro domain Lipoate-protein ligase B; (InterPro:IPR000544); contains InterPro domain Biotin/lipoate A/B protein ligase; (InterPro:IPR004143)
At1g05750	E+	34-P-L-1-S-S-P-L-S-P-L2-S-4-E-E+-16	plastid	C	436	379	479	508	0.061	0.114	0.087	0.87	1.1	1.17	CLB 19. PDE247 (PIGMENT DEFECTIVE 247); similar to pentatricopeptide (PPR) repeat-containing protein [Arabidopsis thaliana] (TAIR:AT2G20540.1); similar to unnamed protein product [Vitis vinifera] (GB:CAO67452.1); contains InterPro domain Pentatricopeptide repeat (InterPro:IPR002885)
At1g50270	E+	102-L-S-P-L-1-S-P-L-S-P-L2-S-4-E-E+-12	none	_	1303	1035	1661	1984	0.035	0.001	0	0.79	1.28	1.52	pentatricopeptide (PPR) repeat-containing protein; similar to pentatricopeptide (PPR) repeat-containing protein [Arabidopsis thaliana] (TAIR:AT2G13600.1); similar to hypothetical protein [Vitis vinifera] (GB:CAN77435.1); contains InterPro domain Pentatricopeptide repeat (InterPro:IPR002885)
At1g06140	E	37-S-2-P-L-S-P-L-1-S-P-L-S-P-L2-S-4-E	mitochondrial	M	1211	918	1090	1189	0.01	0.112	0.742	0.76	0.9	0.98	pentatricopeptide (PPR) repeat-containing protein; similar to EMB2758 (EMBRYO DEFECTIVE 2758) [Arabidopsis thaliana] (TAIR:AT4G33990.1); similar to unnamed protein product [Vitis vinifera] (GB:CAO43513.1); contains InterPro domain Pentatricopeptide repeat (InterPro:IPR002885)
At1g06150	E+	58-S-P-L-S-S-S-P-L-S-P-L2-S-4-E-E+-12	none	C	2649	2761	2660	3073	0.602	0.946	0.039	1.04	1	1.16	transcription factor; similar to CPuORF7 (Conserved peptide upstream open reading frame 7) [Arabidopsis thaliana] (TAIR:AT2G31280.3); similar to CPuORF7 (Conserved peptide upstream open reading frame 7) [Arabidopsis thaliana] (TAIR:AT2G31280.2); similar to CPuORF7 (Conserved peptide upstream open reading frame 7), transcription factor [Arabidopsis thaliana] (TAIR:AT2G31280.1); similar to unnamed …
At1g51965	P	169-S-1-P-P-P-P-32-P-P-P-P-P-P-P-35	mitochondrial	M	2985	3278	1409	1714	0.384	0.001	0.003	1.1	0.47	0.57	pentatricopeptide (PPR) repeat-containing protein; similar to PGR3 (PROTON GRADIENT REGULATION 3) [Arabidopsis thaliana] (TAIR:AT4G31850.1); similar to hypothetical protein [Vitis vinifera] (GB:CAN82028.1); similar to Os02g0226900 [Oryza sativa (japonica cultivar-group)] (GB:NP_001046348.1); similar to unnamed protein product [Vitis vinifera] (GB:CAO45797.1); contains InterPro domain Pentatricope…
At1g06270	P	169-P-P-36-P-33	possibly mitochondrial	M	3898	3532	3963	4490	0.065	0.643	0.014	0.91	1.02	1.15	pentatricopeptide (PPR) repeat-containing protein; similar to pentatricopeptide (PPR) repeat-containing protein [Arabidopsis thaliana] (TAIR:AT1G09900.1); similar to unnamed protein product [Vitis vinifera] (GB:CAO69832.1); contains InterPro domain Pentatricopeptide repeat (InterPro:IPR002885)
At1g52620	P	97-P-S-5-S-4-P-P-P-35-P-P-P-P-S-4-P-P-P-P-49-P-P-40	possibly mitochondrial	C	1304	992	1222	1508	0.081	0.475	0.148	0.76	0.94	1.16	pentatricopeptide (PPR) repeat-containing protein; similar to pentatricopeptide (PPR) repeat-containing protein [Arabidopsis thaliana] (TAIR:AT1G74580.1); similar to Tetratricopeptide-like helical [Medicago truncatula] (GB:ABD28711.2); similar to unnamed protein product [Vitis vinifera] (GB:CAO62761.1); contains InterPro domain Pentatricopeptide repeat (InterPro:IPR002885)
At1g52640	P	136-P-P-P-P-P-P-P-P-P-71	mitochondrial	M	506	401	352	457	0.142	0.01	0.402	0.79	0.7	0.9	pentatricopeptide (PPR) repeat-containing protein; similar to pentatricopeptide (PPR) repeat-containing protein [Arabidopsis thaliana] (TAIR:AT1G77360.1); similar to unnamed protein product [Vitis vinifera] (GB:CAO62764.1); contains InterPro domain Pentatricopeptide repeat (InterPro:IPR002885)
At1g53330	P	81-P-S-3-P-P-1-P-P-P-P-P-75	none	M	1247	1026	1299	1342	0.005	0.193	0.019	0.82	1.04	1.08	encodes a member of the pentatricopeptide repeat (PPR) gene family. T-DNA insertion mutants had a complex phenotypic expression, ranging from embryo lethal to seedling lethal, to just subtle changes.
At1g53600	E+	48-S-S-S-S-2-S-S-P-1-L-S-S-S-P-L-S-P-L2-S-4-E-E+-2	mitochondrial	M	510	289	471	580	0.035	0.521	0.473	0.57	0.92	1.14	Tetratricopeptide repeat (TPR)-like superfamily protein; CONTAINS InterPro DOMAIN/s: Pentatricopeptide repeat (InterPro:IPR002885); BEST Arabidopsis thaliana protein
At1g06580	P	77-P-P-P-P-P-P-P-P-P-P-P-P-3	ER	M	943	783	807	766	0.117	0.162	0.061	0.83	0.86	0.81	pentatricopeptide (PPR) repeat-containing protein; similar to pentatricopeptide (PPR) repeat-containing protein [Arabidopsis thaliana] (TAIR:AT1G64580.1); similar to hypothetical protein [Brassica rapa] (GB:ABQ50546.1); contains InterPro domain Pentatricopeptide repeat (InterPro:IPR002885)
At1g55630	P	150-P-P-P-P-P-P-P-P-P-12	possibly mitochondrial	M	1671	1523	1614	1980	0.503	0.708	0.145	0.91	0.97	1.18	pentatricopeptide (PPR) repeat-containing protein; similar to pentatricopeptide (PPR) repeat-containing protein [Arabidopsis thaliana] (TAIR:AT3G60050.1); similar to unnamed protein product [Vitis vinifera] (GB:CAO17247.1); contains InterPro domain Pentatricopeptide repeat (InterPro:IPR002885)
At1g55890	P	107-S-4-S-5-P-P-P-P-P-45	possibly mitochondrial	M	6068	5653	6123	6462	0.186	0.864	0.204	0.93	1.01	1.06	pentatricopeptide (PPR) repeat-containing protein; similar to pentatricopeptide (PPR) repeat-containing protein [Arabidopsis thaliana] (TAIR:AT3G13160.1); similar to unnamed protein product [Vitis vinifera] (GB:CAO65949.1); contains InterPro domain Pentatricopeptide repeat (InterPro:IPR002885)
At1g06710	P	233-P-32-P-P-P-41-P-P-P-P-P-16-P-P-P-P-P-P-33-S-6-P-P	possibly mitochondrial	M	1201	831	1165	1390	0.03	0.54	0.108	0.69	0.97	1.16	pentatricopeptide (PPR) repeat-containing protein; similar to pentatricopeptide (PPR) repeat-containing protein [Arabidopsis thaliana] (TAIR:AT3G06920.1); similar to unnamed protein product [Vitis vinifera] (GB:CAO67785.1); similar to hypothetical protein OsJ_014653 [Oryza sativa (japonica cultivar-group)] (GB:EAZ31170.1); similar to hypothetical protein [Vitis vinifera] (GB:CAN77475.1); contains…
At1g56570	E+	43-S-P-L-S-P-L-S-34-L-S-1-P-L2-S-4-E-E+-19	none	C	1457	1187	1438	1538	0.01	0.755	0.179	0.82	0.99	1.06	pentatricopeptide (PPR) repeat-containing protein; similar to pentatricopeptide (PPR) repeat-containing protein [Arabidopsis thaliana] (TAIR:AT4G13650.1); similar to unnamed protein product [Vitis vinifera] (GB:CAO17403.1); contains InterPro domain Pentatricopeptide repeat (InterPro:IPR002885)
At1g56690	DYW	15-S-S-S-S-S-S-S-S-S-P-L-S-P-L2-S-4-E-E+-DYW	mitochondrial	M	1589	1272	1647	1855	0.046	0.146	0.055	0.8	1.04	1.17	pentatricopeptide (PPR) repeat-containing protein; similar to pentatricopeptide (PPR) repeat-containing protein [Arabidopsis thaliana] (TAIR:AT4G02750.1); similar to pentatricopeptide (PPR) repeat-containing protein [Arabidopsis thaliana] (TAIR:AT1G09410.1); similar to unnamed protein product [Vitis vinifera] (GB:CAO17379.1); similar to hypothetical protein OsI_011004 [Oryza sativa (indica cultiv…
At1g59720	DYW	81-S-P-1-L-S-S-3-L-3-S-P-2-L2-S-4-E-E+-DYW	none	C	718	551	873	861	0.003	0.008	0.068	0.77	1.21	1.2	CRR28. Pentatricopeptide Repeat Protein containing the DYW motif. Required for editing of multiple plastid transcripts. Endonuclease activity.
At1g60770	P	121-P-P-P-1-P-P-P-P-P-89	possibly mitochondrial	_	7710	6958	8452	8753	0.185	0.087	0.048	0.9	1.1	1.14	pentatricopeptide (PPR) repeat-containing protein; similar to pentatricopeptide (PPR) repeat-containing protein [Arabidopsis thaliana] (TAIR:AT1G02370.1); similar to unnamed protein product [Vitis vinifera] (GB:CAO42647.1); similar to unknown [Populus trichocarpa] (GB:ABK95769.1); contains InterPro domain Tetratricopeptide-like helical; (InterPro:IPR011990); contains InterPro domain Pentatricopep…
At1g61870	P	114-S-4-P-1-P-P-P-P-P-S-17	mitochondrial	M	3590	3315	2763	3207	0.415	0.035	0.258	0.92	0.77	0.89	PPR336 (PENTATRICOPEPTIDE REPEAT 336); similar to pentatricopeptide (PPR) repeat-containing protein [Arabidopsis thaliana] (TAIR:AT1G11630.1); similar to hypothetical protein [Vitis vinifera] (GB:CAN77919.1); contains InterPro domain Pentatricopeptide repeat (InterPro:IPR002885)
At1g62260	E	69-S-S-S-P-33-S-15-S-S-S-P-34-S-1-P-L2-S-4-E-1	mitochondrial	S	1082	937	777	870	0.228	0.003	0.043	0.87	0.72	0.8	MEF9. pentatricopeptide (PPR) repeat-containing protein; similar to pentatricopeptide (PPR) repeat-containing protein [Arabidopsis thaliana] (TAIR:AT4G02750.1); similar to unnamed protein product [Vitis vinifera] (GB:CAO47436.1); similar to hypothetical protein [Vitis vinifera] (GB:CAN67319.1); contains InterPro domain Pentatricopeptide repeat (InterPro:IPR002885)
At1g62350	P	154-P-P-57	possibly mitochondrial	M	651	531	341	512	0.367	0.034	0.329	0.82	0.52	0.79	similar to pentatricopeptide (PPR) repeat-containing protein [Arabidopsis thaliana] (TAIR:AT3G46870.1); similar to pentatricopeptide, putative, expressed [Oryza sativa (japonica cultivar-group)] (GB:ABF95454.1); contains InterPro domain Pentatricopeptide repeat; (InterPro:IPR002885)
At1g62590	P	48-P-P-P-P-P-P-P-P-P-P-P-P-P-P-P-P-26	none	M	377	307	175	242	0.292	0.023	0.114	0.81	0.46	0.64	pentatricopeptide (PPR) repeat-containing protein; similar to pentatricopeptide (PPR) repeat-containing protein [Arabidopsis thaliana] (TAIR:AT1G63150.1); similar to pentatricopeptide (PPR) repeat-containing protein [Arabidopsis thaliana] (TAIR:AT1G63400.1); similar to pentatricopeptide (PPR) repeat-containing protein [Arabidopsis thaliana] (TAIR:AT1G63330.1); similar to hypothetical protein [Bra…
At1g62670	P	79-P-P-P-P-P-P-P-P-P-P-P-P-P-P-P-26	mitochondrial	M	1709	1613	1382	1600	0.644	0.094	0.537	0.94	0.81	0.94	pentatricopeptide (PPR) repeat-containing protein; similar to pentatricopeptide (PPR) repeat-containing protein [Arabidopsis thaliana] (TAIR:AT1G62910.1); similar to unknown protein [Arabidopsis thaliana] (TAIR:AT1G62930.1); similar to pentatricopeptide (PPR) repeat-containing protein [Arabidopsis thaliana] (TAIR:AT1G63130.1); similar to hypothetical protein [Brassica rapa] (GB:ABQ50546.1); conta…
At1g62680	P	83-P-P-P-P-P-P-P-P-P-P-P-P-45	mitochondrial	C	1013	820	970	1187	0.105	0.532	0.169	0.81	0.96	1.17	binding; similar to pentatricopeptide (PPR) repeat-containing protein [Arabidopsis thaliana] (TAIR:AT1G63130.1); similar to pentatricopeptide repeat-containing protein [Raphanus sativus] (GB:AAP86199.1); similar to fertility restorer homologue A [Raphanus sativus] (GB:CAD80166.1); contains InterPro domain Pentatricopeptide repeat; (InterPro:IPR002885); contains InterPro domain Protein prenyltrans…
At1g62720	P	67-P-P-P-P-P-P-P-P-S-1-P-P-P-1	possibly mitochondrial	C	617	740	723	730	0.15	0.099	0.059	1.2	1.17	1.18	binding; similar to binding [Arabidopsis thaliana] (TAIR:AT1G62680.1); similar to pentatricopeptide repeat-containing protein [Raphanus sativus] (GB:AAP86199.1); similar to fertility restorer homologue A [Raphanus sativus] (GB:CAD80166.1); contains InterPro domain Pentatricopeptide repeat; (InterPro:IPR002885); contains InterPro domain Protein prenyltransferase; (InterPro:IPR008940); contains Int…
At1g62910	P	46-P-P-P-P-P-P-P-P-P-P-P-P-P-P-P-P-26	possibly mitochondrial	M	1023	766	1334	1380	0.076	0.004	0.013	0.75	1.3	1.35	pentatricopeptide (PPR) repeat-containing protein; similar to pentatricopeptide (PPR) repeat-containing protein [Arabidopsis thaliana] (TAIR:AT1G63150.1); similar to pentatricopeptide (PPR) repeat-containing protein [Arabidopsis thaliana] (TAIR:AT1G63400.1); similar to pentatricopeptide (PPR) repeat-containing protein [Arabidopsis thaliana] (TAIR:AT1G63130.1); similar to hypothetical protein [Bra…
At1g62910	P	76-P-P-P-P-P-P-P-P-P-P-P-P-S-1	mitochondrial	M	1023	766	1334	1380	0.076	0.004	0.013	0.75	1.3	1.35	pentatricopeptide (PPR) repeat-containing protein; similar to pentatricopeptide (PPR) repeat-containing protein [Arabidopsis thaliana] (TAIR:AT1G63150.1); similar to pentatricopeptide (PPR) repeat-containing protein [Arabidopsis thaliana] (TAIR:AT1G63400.1); similar to pentatricopeptide (PPR) repeat-containing protein [Arabidopsis thaliana] (TAIR:AT1G63130.1); similar to hypothetical protein [Bra…
At1g62930	P	78-P-P-P-P-P-P-P-P-P-P-P-P-P-P-P-26	plastid	M	954	832	914	969	0.353	0.71	0.889	0.87	0.96	1.02	binding; similar to pentatricopeptide (PPR) repeat-containing protein [Arabidopsis thaliana] (TAIR:AT1G63080.1); similar to pentatricopeptide (PPR) repeat-containing protein [Arabidopsis thaliana] (TAIR:AT1G62670.1); similar to pentatricopeptide (PPR) repeat-containing protein [Arabidopsis thaliana] (TAIR:AT1G63130.1); similar to fertility restorer [Raphanus sativus] (GB:CAD61285.1); contains Int…
At1g63070	P	73-P-P-P-P-P-P-P-P-1-P-P-P-P-P-P-26	mitochondrial	M	701	860	547	670	0.128	0.096	0.705	1.23	0.78	0.96	pentatricopeptide (PPR) repeat-containing protein; similar to pentatricopeptide (PPR) repeat-containing protein [Arabidopsis thaliana] (TAIR:AT1G63080.1); similar to pentatricopeptide (PPR) repeat-containing protein [Arabidopsis thaliana] (TAIR:AT1G62670.1); similar to pentatricopeptide (PPR) repeat-containing protein [Arabidopsis thaliana] (TAIR:AT1G63130.1); similar to hypothetical protein [Bra…
At1g63080	P	63-P-P-P-P-P-P-P-P-P-P-P-P-P-P-P-26	mitochondrial	M	71	61	87	109	0.295	0.149	0.093	0.85	1.22	1.52	Transacting siRNA generating locus. Is targeted by TAS2-derived ta-siR2140 for cleavage.
At1g63130	P	79-P-P-P-P-P-P-P-P-P-P-P-P-P-P-P-26	mitochondrial	M	784	662	660	776	0.22	0.112	0.931	0.84	0.84	0.99	Transacting siRNA generating locus. Its derived siR9as targets AT1G62930 for cleavage. Itself is targeted by TAS2-derived ta-siR2140 for cleavage.
At1g63150	P	46-P-P-P-P-P-P-P-P-P-P-P-P-P-S-1-P-P-26	possibly mitochondrial	M	1048	869	1207	1328	0.109	0.006	0.001	0.83	1.15	1.27	Transacting siRNA generating locus.
At1g62590	P	8-P-P-P-P-P-P-P-P-P-P-P-P-P-P-P-26	none	_	377	307	175	242	0.292	0.023	0.114	0.81	0.46	0.64	pentatricopeptide (PPR) repeat-containing protein; similar to pentatricopeptide (PPR) repeat-containing protein [Arabidopsis thaliana] (TAIR:AT1G63150.1); similar to pentatricopeptide (PPR) repeat-containing protein [Arabidopsis thaliana] (TAIR:AT1G63400.1); similar to pentatricopeptide (PPR) repeat-containing protein [Arabidopsis thaliana] (TAIR:AT1G63330.1); similar to hypothetical protein [Bra…
At1g63400	P	48-P-P-P-P-P-P-P-P-P-P-P-P-P-P-P-4	none	M	1156	1034	931	1048	0.459	0.027	0.261	0.89	0.81	0.91	pentatricopeptide (PPR) repeat-containing protein; similar to pentatricopeptide (PPR) repeat-containing protein [Arabidopsis thaliana] (TAIR:AT1G62590.1); similar to pentatricopeptide (PPR) repeat-containing protein [Arabidopsis thaliana] (TAIR:AT1G62910.1); similar to pentatricopeptide (PPR) repeat-containing protein [Arabidopsis thaliana] (TAIR:AT1G63130.1); similar to hypothetical protein [Bra…
At1g07590	P	164-P-35-P-P-34-P-P-P-7-S-53	mitochondrial	M	950	844	468	603	0.246	0.003	0.019	0.89	0.49	0.63	pentatricopeptide (PPR) repeat-containing protein; similar to DNA binding [Arabidopsis thaliana] (TAIR:AT1G15480.1); similar to unnamed protein product [Vitis vinifera] (GB:CAO21656.1); contains InterPro domain Pentatricopeptide repeat (InterPro:IPR002885)
At1g64100	P	104-P-P-P-P-P-P-P-P-S-P-P-P-P-P-P-26	none	C	180	121	326	400	0.26	0.036	0.018	0.67	1.82	2.22	pentatricopeptide (PPR) repeat-containing protein; similar to pentatricopeptide (PPR) repeat-containing protein [Arabidopsis thaliana] (TAIR:AT1G12300.1); similar to fertility restorer homologue [Raphanus sativus] (GB:CAD61286.1); similar to pentatricopeptide repeat protein [Raphanus sativus] (GB:BAF73724.1); similar to restorer-of-fertility [Raphanus sativus] (GB:ABO70667.1); contains InterPro d…
At1g64310	E	38-S-P-L-S-P-L-S-P-L-S-P-L2-S-4-E	possibly plastid	M	527	421	526	609	0.008	0.952	0.03	0.8	1	1.15	pentatricopeptide (PPR) repeat-containing protein; similar to pentatricopeptide (PPR) repeat-containing protein [Arabidopsis thaliana] (TAIR:AT4G18750.1); similar to unnamed protein product [Vitis vinifera] (GB:CAO64266.1); contains InterPro domain Pentatricopeptide repeat (InterPro:IPR002885)
At1g64580	P	69-P-P-P-P-P-P-P-P-P-P-P-P-117-P-P-P-P-P-P-P-P-P-P-P-P-26	mitochondrial	M	1346	945	1124	1454	0.068	0.049	0.319	0.7	0.83	1.08	pentatricopeptide (PPR) repeat-containing protein; similar to pentatricopeptide (PPR) repeat-containing protein [Arabidopsis thaliana] (TAIR:AT1G62910.1); similar to hypothetical protein [Brassica rapa] (GB:ABQ50546.1); contains InterPro domain Pentatricopeptide repeat (InterPro:IPR002885)
At1g07740	P	79-P-P-P-P-P-P-P-P-P-P-30	mitochondrial	M	1429	1048	1437	1657	0.081	0.913	0.032	0.73	1.01	1.16	pentatricopeptide (PPR) repeat-containing protein; similar to pentatricopeptide (PPR) repeat-containing protein [Arabidopsis thaliana] (TAIR:AT5G16420.1); similar to unnamed protein product [Vitis vinifera] (GB:CAO21728.1); contains InterPro domain Pentatricopeptide repeat (InterPro:IPR002885)
At1g66345	P	162-P-P-P-P-P-P-P-P-P-P-S-1	possibly mitochondrial	M	852	656	835	1047	0.057	0.809	0.083	0.77	0.98	1.23	pentatricopeptide (PPR) repeat-containing protein; similar to pentatricopeptide (PPR) repeat-containing protein [Arabidopsis thaliana] (TAIR:AT5G01110.1); similar to hypothetical protein [Vitis vinifera] (GB:CAN82481.1); contains InterPro domain Pentatricopeptide repeat (InterPro:IPR002885)
At1g08070	DYW	97-P-L-S-S-P-L-S-P-L-2-S-P-L2-S-4-E-E+-DYW	possibly plastid	C	731	654	754	848	0.048	0.32	0.013	0.89	1.03	1.16	OTP82. pentatricopeptide (PPR) repeat-containing protein; similar to pentatricopeptide (PPR) repeat-containing protein [Arabidopsis thaliana] (TAIR:AT2G29760.1); similar to unnamed protein product [Vitis vinifera] (GB:CAO41882.1); similar to hypothetical protein [Vitis vinifera] (GB:CAN70142.1); contains InterPro domain Pentatricopeptide repeat (InterPro:IPR002885)
At1g68930	DYW	39-S-S-P-1-L-S-S-P-L-S-P-L-S-P-L2-S-4-E-E+-DYW	none	M	863	589	708	828	0.016	0.016	0.464	0.68	0.82	0.96	pentatricopeptide (PPR) repeat-containing protein; similar to pentatricopeptide (PPR) repeat-containing protein [Arabidopsis thaliana] (TAIR:AT2G22070.1); similar to Os02g0106300 [Oryza sativa (japonica cultivar-group)] (GB:NP_001045627.1); similar to hypothetical protein OsI_005347 [Oryza sativa (indica cultivar-group)] (GB:EAY84114.1); contains InterPro domain Pentatricopeptide repeat (InterPro…
At1g68980	P	185-P-P-S-78-P-P-36-P-P-S-47	mitochondrial	M	1541	1298	1503	1780	0.093	0.535	0.026	0.84	0.97	1.15	pentatricopeptide (PPR) repeat-containing protein; similar to pentatricopeptide (PPR) repeat-containing protein [Arabidopsis thaliana] (TAIR:AT1G69290.1); similar to unnamed protein product [Vitis vinifera] (GB:CAO41863.1); contains InterPro domain Pentatricopeptide repeat (InterPro:IPR002885)
At1g69290	P	67-P-P-S-45-P-1-P-P-36-P-P-8-P-43	possibly ER	S	2045	1894	1188	1536	0.639	0.004	0.041	0.93	0.58	0.75	pentatricopeptide (PPR) repeat-containing protein; similar to pentatricopeptide (PPR) repeat-containing protein [Arabidopsis thaliana] (TAIR:AT1G68980.1); similar to unnamed protein product [Vitis vinifera] (GB:CAO41863.1); contains InterPro domain Pentatricopeptide repeat (InterPro:IPR002885)
At1g69350	E+	32-S-P-L-S-P-L-S-P-L-1-S-P-34-S-P-34-S-P-L2-S-4-E-E+-7	mitochondrial	M	638	471	529	682	0.049	0.088	0.532	0.74	0.83	1.07	pentatricopeptide (PPR) repeat-containing protein; similar to pentatricopeptide (PPR) repeat-containing protein [Arabidopsis thaliana] (TAIR:AT4G18750.1); similar to unnamed protein product [Vitis vinifera] (GB:CAO41904.1); contains InterPro domain Pentatricopeptide repeat (InterPro:IPR002885)
At1g71060	P	126-P-P-P-P-P-P-P-P-P-P-38	mitochondrial	M	1325	933	1447	1626	0.039	0.194	0.04	0.7	1.09	1.23	pentatricopeptide (PPR) repeat-containing protein; similar to pentatricopeptide (PPR) repeat-containing protein [Arabidopsis thaliana] (TAIR:AT1G77360.1); similar to unnamed protein product [Vitis vinifera] (GB:CAO42245.1); contains InterPro domain Pentatricopeptide repeat (InterPro:IPR002885)
At1g71210	P	165-S-4-S-3-P-P-36-P-P-P-P-P-P-36-P-P-P-P-68-P-37	mitochondrial	M	4553	4106	4813	5475	0.159	0.349	0.043	0.9	1.06	1.2	pentatricopeptide (PPR) repeat-containing protein; similar to pentatricopeptide (PPR) repeat-containing protein [Arabidopsis thaliana] (TAIR:AT3G06920.1); similar to hypothetical protein [Vitis vinifera] (GB:CAN76479.1); similar to unnamed protein product [Vitis vinifera] (GB:CAO48957.1); contains InterPro domain Pentatricopeptide repeat (InterPro:IPR002885)
At1g71420	DYW	57-L-2-S-S-3-L-S-P-L-33-P-L-S-S-1-L2-S-4-E-E+-DYW	possibly mitochondrial	C	451	333	384	472	0.09	0.249	0.757	0.74	0.85	1.05	pentatricopeptide (PPR) repeat-containing protein; similar to pentatricopeptide (PPR) repeat-containing protein [Arabidopsis thaliana] (TAIR:AT5G09950.1); similar to unnamed protein product [Vitis vinifera] (GB:CAO44556.1); contains InterPro domain Pentatricopeptide repeat (InterPro:IPR002885)
At1g71460	PLS	109-L-S-P-L-S-P-1-L-1-S-P-L-S-P-L-S-P-L2-P	plastid	C	1229	1076	1211	1306	0.029	0.491	0.017	0.88	0.99	1.06	pentatricopeptide (PPR) repeat-containing protein; similar to pentatricopeptide (PPR) repeat-containing protein [Arabidopsis thaliana] (TAIR:AT4G18750.1); similar to unnamed protein product [Vitis vinifera] (GB:CAO16277.1); similar to hypothetical protein [Vitis vinifera] (GB:CAN65544.1); contains InterPro domain Pentatricopeptide repeat (InterPro:IPR002885)
At1g71490	E+	41-L-31-P-L-S-P-P-L-S-P-L-1-S-P-L2-S-4-E-E+-22	possibly plastid	_	581	449	582	642	0.119	0.985	0.424	0.77	1	1.11	pentatricopeptide (PPR) repeat-containing protein; similar to pentatricopeptide (PPR) repeat-containing protein [Arabidopsis thaliana] (TAIR:AT1G22830.1); similar to pentatricopeptide (PPR) repeat-containing protein [Arabidopsis thaliana] (TAIR:AT1G22830.2); similar to hypothetical protein [Vitis vinifera] (GB:CAN80898.1); similar to unnamed protein product [Vitis vinifera] (GB:CAO16279.1); conta…
At1g73400	P	157-P-40-S-3-P-P-3-P-P-P-P-P-54	mitochondrial	M	1985	1655	1939	2175	0.063	0.595	0.145	0.83	0.98	1.1	pentatricopeptide (PPR) repeat-containing protein; similar to pentatricopeptide (PPR) repeat-containing protein [Arabidopsis thaliana] (TAIR:AT3G62470.1); similar to hypothetical protein [Vitis vinifera] (GB:CAN70810.1); contains InterPro domain Pentatricopeptide repeat (InterPro:IPR002885)
At1g73710	P	143-P-P-P-55-P-P-P-P-S-3-S-5-P-P-P-P-S-4-S-3-P-P-69-P-S-64	none	M	2350	2305	2156	2374	0.722	0.108	0.82	0.98	0.92	1.01	pentatricopeptide (PPR) repeat-containing protein; similar to pentatricopeptide (PPR) repeat-containing protein [Arabidopsis thaliana] (TAIR:AT3G23020.1); similar to crp1-like protein [Oryza sativa (japonica cultivar-group)] (GB:BAC06967.1); similar to hypothetical protein [Vitis vinifera] (GB:CAN75708.1); similar to unnamed protein product [Vitis vinifera] (GB:CAO24114.1); contains InterPro doma…
At1g08610	P	102-P-P-P-P-P-P-P-P-P-P-P-P-P-2	possibly plastid	_	1973	1545	1877	1986	0.071	0.495	0.924	0.78	0.95	1.01	pentatricopeptide (PPR) repeat-containing protein; similar to pentatricopeptide (PPR) repeat-containing protein [Arabidopsis thaliana] (TAIR:AT1G09900.1); similar to unnamed protein product [Vitis vinifera] (GB:CAO65083.1); contains InterPro domain Pentatricopeptide repeat (InterPro:IPR002885)
At1g74400	E+	62-L-S-1-P-L-2-S-P-6-L2-S-4-E-E+-10	mitochondrial	_	644	431	470	574	0.04	0.04	0.376	0.67	0.73	0.89	pentatricopeptide (PPR) repeat-containing protein; similar to unknown protein [Arabidopsis thaliana] (TAIR:AT4G21065.1); similar to unnamed protein product [Vitis vinifera] (GB:CAO64521.1); contains InterPro domain Pentatricopeptide repeat (InterPro:IPR002885)
At1g74580	P	38-P-1-P-P-P-P-P-P-P-P-P-P-P-P-P-P-P-1-P-P-P-58	none	_	1644	1162	1579	1677	0.053	0.171	0.564	0.71	0.96	1.02	pentatricopeptide (PPR) repeat-containing protein; similar to pentatricopeptide (PPR) repeat-containing protein [Arabidopsis thaliana] (TAIR:AT5G64320.1); similar to unnamed protein product [Vitis vinifera] (GB:CAO62547.1); similar to hypothetical protein OsJ_021874 [Oryza sativa (japonica cultivar-group)] (GB:EAZ38391.1); similar to hypothetical protein OsI_023694 [Oryza sativa (indica cultivar-…
At1g74600	E	82-S-P-L-S-P-34-S-P-L-S-1-P-L-S-P-L-S-P-L-S-P-L2-S-4-E	plastid	C	1506	1166	1293	1427	0.061	0.089	0.509	0.77	0.86	0.95	pentatricopeptide (PPR) repeat-containing protein; similar to pentatricopeptide (PPR) repeat-containing protein [Arabidopsis thaliana] (TAIR:AT4G13650.1); similar to unnamed protein product [Vitis vinifera] (GB:CAO62548.1); contains InterPro domain Pentatricopeptide repeat (InterPro:IPR002885)
At1g74630	DYW	68-P-1-L-S-S-S-P-L-S-4-P-L2-S-4-E-E+-1-DYW	plastid	S	647	486	753	916	0.007	0.05	0.008	0.75	1.16	1.41	pentatricopeptide (PPR) repeat-containing protein; similar to pentatricopeptide (PPR) repeat-containing protein [Arabidopsis thaliana] (TAIR:AT2G29760.1); similar to unnamed protein product [Vitis vinifera] (GB:CAO64554.1); contains InterPro domain Pentatricopeptide repeat (InterPro:IPR002885)
At1g74750	P	357-P-P-P-P-P-P-P-P-218	mitochondrial	C	3438	3218	3564	4014	0.339	0.502	0.048	0.94	1.04	1.17	pentatricopeptide (PPR) repeat-containing protein; similar to pentatricopeptide (PPR) repeat-containing protein [Arabidopsis thaliana] (TAIR:AT1G18900.1); similar to pentatricopeptide (PPR) repeat-containing protein [Arabidopsis thaliana] (TAIR:AT1G18900.2); similar to unnamed protein product [Vitis vinifera] (GB:CAO62487.1); similar to Os12g0638900 [Oryza sativa (japonica cultivar-group)] (GB:NP…
At1g74850	P	139-P-P-P-P-P-P-P-P-P-P-P-P-P-P-36-P-16	possibly plastid	C	3070	2625	3100	3363	0.171	0.875	0.164	0.86	1.01	1.1	Present in transcriptionally active plastid chromosomes. Involved in plastid gene expression.
At1g74900	P	89-P-P-S-3-P-P-P-P-P-P-P-P-6	mitochondrial	C	1401	1387	1471	1661	0.884	0.433	0.058	0.99	1.05	1.19	OTP43 (ORGANELLE TRANSCRIPT PROCESSING DEFECT 43); similar to pentatricopeptide (PPR) repeat-containing protein [Arabidopsis thaliana] (TAIR:AT1G77360.1); similar to Os02g0679200 [Oryza sativa (japonica cultivar-group)] (GB:NP_001047736.1); similar to hypothetical protein OsI_008305 [Oryza sativa (indica cultivar-group)] (GB:EAY87072.1); contains InterPro domain Pentatricopeptide repeat (InterPro…
At1g77010	E	60-S-S-S-S-1-L-S-S-S-3-L-S-S-P-L-S-S-4-L2-S-4-E	mitochondrial	M	675	565	662	743	0.037	0.654	0.137	0.84	0.98	1.1	pentatricopeptide (PPR) repeat-containing protein; similar to pentatricopeptide (PPR) repeat-containing protein [Arabidopsis thaliana] (TAIR:AT2G13600.1); similar to hypothetical protein [Vitis vinifera] (GB:CAN68525.1); similar to unnamed protein product [Vitis vinifera] (GB:CAO60932.1); contains InterPro domain Pentatricopeptide repeat (InterPro:IPR002885)
At1g77170	E	80-P-L-S-P-L-2-S-P-L2-S-4-E-1	possibly mitochondrial	C	3862	3466	3968	4358	0.007	0.191	0.001	0.9	1.03	1.13	pentatricopeptide (PPR) repeat-containing protein; similar to unknown protein [Arabidopsis thaliana] (TAIR:AT4G21065.1); similar to unnamed protein product [Vitis vinifera] (GB:CAO65462.1); contains InterPro domain Pentatricopeptide repeat (InterPro:IPR002885)
At1g77360	P	166-P-S-3-P-P-P-P-P-P-P-38	possibly mitochondrial	M	1800	1648	1137	1202	0.293	0.004	0.005	0.92	0.63	0.67	pentatricopeptide (PPR) repeat-containing protein; similar to pentatricopeptide (PPR) repeat-containing protein [Arabidopsis thaliana] (TAIR:AT1G71060.1); similar to unnamed protein product [Vitis vinifera] (GB:CAO42245.1); similar to Os03g0761300 [Oryza sativa (japonica cultivar-group)] (GB:NP_001051352.1); contains InterPro domain Pentatricopeptide repeat (InterPro:IPR002885)
At1g77405	P	145-P-P-2-P-P-P-1-P-71	possibly plastid	C	731	651	745	915	0.021	0.654	0.001	0.89	1.02	1.25	binding; similar to EMB2745 (EMBRYO DEFECTIVE 2745), binding [Arabidopsis thaliana] (TAIR:AT5G39710.1); similar to fertility restorer homologue [Raphanus sativus] (GB:CAD61286.1); similar to Os03g0736200 [Oryza sativa (japonica cultivar-group)] (GB:NP_001051191.1); similar to fertility restorer [Raphanus sativus] (GB:CAD61285.1); contains InterPro domain Pentatricopeptide repeat; (InterPro:IPR002…
At1g79080	P	104-P-P-P-P-P-P-P-2-P-P-P-P-1-P-P-14	plastid	C	2624	2388	2490	2697	0.156	0.397	0.61	0.91	0.95	1.03	pentatricopeptide (PPR) repeat-containing protein; similar to pentatricopeptide (PPR) repeat-containing protein [Arabidopsis thaliana] (TAIR:AT1G09900.1); similar to hypothetical protein [Vitis vinifera] (GB:CAN82234.1); contains InterPro domain Pentatricopeptide repeat (InterPro:IPR002885)
At1g79490	P	203-P-3-P-P-P-P-P-P-P-P-69-P-37-P-139	mitochondrial	C	2051	1692	2127	2397	0.143	0.596	0.081	0.82	1.04	1.17	EMB2217 (EMBRYO DEFECTIVE 2217); similar to pentatricopeptide (PPR) repeat-containing protein [Arabidopsis thaliana] (TAIR:AT1G18900.1); similar to pentatricopeptide (PPR) repeat-containing protein [Arabidopsis thaliana] (TAIR:AT1G18900.2); similar to hypothetical protein OsJ_015442 [Oryza sativa (japonica cultivar-group)] (GB:EAZ31959.1); similar to hypothetical protein OsI_016751 [Oryza sativa …
At1g79540	P	90-P-P-P-P-P-P-P-P-P-P-P-39-P-P-67-P-P-58	possibly mitochondrial	M	1497	1301	1422	1712	0.269	0.547	0.199	0.87	0.95	1.14	pentatricopeptide (PPR) repeat-containing protein; similar to unknown protein [Arabidopsis thaliana] (TAIR:AT2G17140.1); similar to MEE40 (maternal effect embryo arrest 40) [Arabidopsis thaliana] (TAIR:AT3G53700.1); similar to unnamed protein product [Vitis vinifera] (GB:CAO23604.1); contains InterPro domain Pentatricopeptide repeat (InterPro:IPR002885)
At1g09190	E	65-P-L-S-S-P-L-1-S-P-1-L2-S-4-E-2	none	M	2239	1973	2131	2370	0.05	0.256	0.192	0.88	0.95	1.06	pentatricopeptide (PPR) repeat-containing protein; similar to pentatricopeptide (PPR) repeat-containing protein [Arabidopsis thaliana] (TAIR:AT5G56310.1); similar to Pentatricopeptide repeat [Medicago truncatula] (GB:ABE84263.1); contains InterPro domain Pentatricopeptide repeat; (InterPro:IPR002885); contains InterPro domain Protein prenyltransferase; (InterPro:IPR008940); contains InterPro doma…
At1g80150	P	104-P-36-P-P-P-P-P-P-12	mitochondrial	M	2212	1911	1956	2303	0.128	0.106	0.537	0.86	0.88	1.04	pentatricopeptide (PPR) repeat-containing protein; similar to pentatricopeptide (PPR) repeat-containing protein [Arabidopsis thaliana] (TAIR:AT4G36680.1); similar to unnamed protein product [Vitis vinifera] (GB:CAO62760.1); contains InterPro domain Pentatricopeptide repeat (InterPro:IPR002885)
At1g09220	E	119-L-S-S-P-1-L-1-S-4-P-L2-S-4-E	mitochondrial	M	785	725	764	874	0.294	0.657	0.15	0.92	0.97	1.11	pentatricopeptide (PPR) repeat-containing protein; similar to pentatricopeptide (PPR) repeat-containing protein [Arabidopsis thaliana] (TAIR:AT5G56310.1); similar to hypothetical protein [Vitis vinifera] (GB:CAN78346.1); contains InterPro domain Pentatricopeptide repeat (InterPro:IPR002885)
At1g80270	P	227-P-34-P-67-S-4-P-S-5-P-57	mitochondrial	M	7722.98	6590.59	8019.16	9002.12	0.0678467	0.585596	0.0444255	0.853374	1.03835	1.16563	PPR596. DNA-binding protein, putative; similar to DNA binding [Arabidopsis thaliana] (TAIR:AT1G15480.1); similar to unnamed protein product [Vitis vinifera] (GB:CAO63034.1); contains InterPro domain Pentatricopeptide repeat (InterPro:IPR002885)
At1g80550	P	79-P-1-P-37-P-P-P-P-P-P-P-19	mitochondrial	M	3232	3010	3104	3148	0.262	0.196	0.094	0.93	0.96	0.97	pentatricopeptide (PPR) repeat-containing protein; similar to pentatricopeptide (PPR) repeat-containing protein [Arabidopsis thaliana] (TAIR:AT5G15010.1); similar to unnamed protein product [Vitis vinifera] (GB:CAO17717.1); contains InterPro domain Pentatricopeptide repeat (InterPro:IPR002885)
At1g80880	P	187-P-34-P-P-P-P-31-P-P-42	mitochondrial	C	801	603	775	928	0.039	0.618	0.161	0.75	0.97	1.16	pentatricopeptide (PPR) repeat-containing protein; similar to pentatricopeptide (PPR) repeat-containing protein [Arabidopsis thaliana] (TAIR:AT5G15010.1); similar to unnamed protein product [Vitis vinifera] (GB:CAO49393.1); contains InterPro domain Pentatricopeptide repeat (InterPro:IPR002885)
At1g09410	DYW	15-S-S-S-S-S-S-S-S-S-P-L-S-P-1-L2-S-4-E-E+-DYW	possibly mitochondrial	M	980	1128	503	432	0.235	0.008	0.005	1.15	0.51	0.44	pentatricopeptide (PPR) repeat-containing protein; similar to pentatricopeptide (PPR) repeat-containing protein [Arabidopsis thaliana] (TAIR:AT1G56690.1); similar to pentatricopeptide (PPR) repeat-containing protein [Arabidopsis thaliana] (TAIR:AT4G02750.1); similar to unnamed protein product [Vitis vinifera] (GB:CAO17379.1); similar to hypothetical protein OsI_011004 [Oryza sativa (indica cultiv…
At1g09680	P	116-P-87-S-4-P-P-P-P-P-P-P-P-54	possibly mitochondrial	M	1194	1217	978	1114	0.856	0.091	0.459	1.02	0.82	0.93	pentatricopeptide (PPR) repeat-containing protein; similar to EMB2745 (EMBRYO DEFECTIVE 2745) [Arabidopsis thaliana] (TAIR:AT5G39710.1); similar to hypothetical protein [Vitis vinifera] (GB:CAN83994.1); similar to unnamed protein product [Vitis vinifera] (GB:CAO44725.1); contains InterPro domain Pentatricopeptide repeat (InterPro:IPR002885)
At1g09820	P	186-P-P-P-P-P-P-P-S-3-P-P-1-P-32	possibly mitochondrial	C	3649	3088	4438	4644	0.033	0.012	0.011	0.85	1.22	1.27	pentatricopeptide (PPR) repeat-containing protein; similar to EMB2745 (EMBRYO DEFECTIVE 2745) [Arabidopsis thaliana] (TAIR:AT5G39710.1); similar to unnamed protein product [Vitis vinifera] (GB:CAO17433.1); contains InterPro domain Pentatricopeptide repeat (InterPro:IPR002885)
At1g09900	P	101-P-P-S-1-P-P-P-P-P-P-P-P-P-P-P-11	plastid	_	2172	1934	2090	2543	0.256	0.267	0.023	0.89	0.96	1.17	pentatricopeptide (PPR) repeat-containing protein; similar to pentatricopeptide (PPR) repeat-containing protein [Arabidopsis thaliana] (TAIR:AT3G04760.1); similar to hypothetical protein [Vitis vinifera] (GB:CAN61988.1); contains InterPro domain Pentatricopeptide repeat (InterPro:IPR002885)
At1g10270	P	178-P-1-P-1-P-S-4-P-S-9-P-4-P-P-35-P-339	mitochondrial	M	6449	5673	7425	8113	0.053	0.04	0.009	0.88	1.15	1.26	GRP23 (GLUTAMINE-RICH PROTEIN23); binding; similar to EMB1796 (EMBRYO DEFECTIVE 1796), binding [Arabidopsis thaliana] (TAIR:AT3G49240.1); similar to unnamed protein product [Vitis vinifera] (GB:CAO46900.1); similar to hypothetical protein [Vitis vinifera] (GB:CAN60262.1); similar to ACT11D09.4 [Cucumis melo] (GB:AAS80150.1); contains InterPro domain Tetratricopeptide-like helical; (InterPro:IPR01…
At1g01970	P	163-P-S-4-P-P-P-P-36	none	M	1824	1597	1595	1742	0.283	0.071	0.324	0.88	0.87	0.95	pentatricopeptide (PPR) repeat-containing protein; similar to NFD5 (NUCLEAR FUSION DEFECTIVE 5), transcription factor [Arabidopsis thaliana] (TAIR:AT1G19520.1); similar to unnamed protein product [Vitis vinifera] (GB:CAO24489.1); contains InterPro domain Pentatricopeptide repeat (InterPro:IPR002885)
At1g10330	E	49-P-L-S-S-P-3-L-S-S-4-L2-S-4-E	none	S	777	627	669	777	0.134	0.225	0.996	0.81	0.86	1	pentatricopeptide (PPR) repeat-containing protein; similar to pentatricopeptide (PPR) repeat-containing protein [Arabidopsis thaliana] (TAIR:AT5G66520.1); similar to hypothetical protein [Vitis vinifera] (GB:CAN60147.1); contains InterPro domain Pentatricopeptide repeat (InterPro:IPR002885)
At1g02060	P	136-P-P-1-P-P-2-P-P-2-P-P-7-P-P-P-P-67-P-41	possibly mitochondrial	C	2261	1855	1751	1909	0.115	0.007	0.037	0.82	0.77	0.84	pentatricopeptide (PPR) repeat-containing protein; similar to pentatricopeptide (PPR) repeat-containing protein [Arabidopsis thaliana] (TAIR:AT2G37230.1); similar to unnamed protein product [Vitis vinifera] (GB:CAO45290.1); similar to hypothetical protein [Vitis vinifera] (GB:CAN73209.1); contains InterPro domain Pentatricopeptide repeat (InterPro:IPR002885)
At1g10910	P	96-P-33-P-P-P-P-P-P-P-P-P-172	plastid	C	1806	1401	1449	1660	0.17	0.016	0.086	0.78	0.8	0.92	similar to PTAC2 (PLASTID TRANSCRIPTIONALLY ACTIVE2), binding [Arabidopsis thaliana] (TAIR:AT1G74850.1); similar to Os01g0559500 [Oryza sativa (japonica cultivar-group)] (GB:NP_001043343.1); similar to putative PPR protein [Oryza sativa (japonica cultivar-group)] (GB:BAD87953.1); contains InterPro domain Pentatricopeptide repeat; (InterPro:IPR002885); contains InterPro domain Tetratricopeptide-li…
At1g11290	DYW	67-S-P-L-S-P-L-S-P-L-S-P-L-S-P-L2-S-4-E-E+-DYW	none	C	1346	1210	1381	1359	0.091	0.509	0.775	0.9	1.03	1.01	CRR22. Pentatricopeptide Repeat Protein containing the DYW motif. Required for editing of multiple plastid transcripts. Endonuclease activity.
At1g11630	P	144-P-1-P-P-P-P-P-50	mitochondrial	M	815	687	743	866	0.264	0.447	0.679	0.84	0.91	1.06	pentatricopeptide (PPR) repeat-containing protein; similar to PPR336 (PENTATRICOPEPTIDE REPEAT 336) [Arabidopsis thaliana] (TAIR:AT1G61870.1); similar to hypothetical protein [Vitis vinifera] (GB:CAN77919.1); contains InterPro domain Pentatricopeptide repeat (InterPro:IPR002885)
At1g11710	P	146-P-P-P-P-3-P-S-4-P-S-4-P-P-S-P-2-P-P-20	mitochondrial	M	780	679	555	767	0.343	0.054	0.884	0.87	0.71	0.98	pentatricopeptide (PPR) repeat-containing protein; similar to pentatricopeptide (PPR) repeat-containing protein [Arabidopsis thaliana] (TAIR:AT5G01110.1); similar to hypothetical protein [Vitis vinifera] (GB:CAN63985.1); contains InterPro domain Pentatricopeptide repeat (InterPro:IPR002885)
At1g11900	P	65-P-72-P-P-1-P-P-P-16	ER	S	430	357	348	456	0.275	0.091	0.591	0.83	0.81	1.06	pentatricopeptide (PPR) repeat-containing protein; similar to pentatricopeptide (PPR) repeat-containing protein [Arabidopsis thaliana] (TAIR:AT1G51965.1); similar to pentatricopeptide (PPR) repeat-containing protein [Arabidopsis thaliana] (TAIR:AT3G06920.1); similar to unnamed protein product [Vitis vinifera] (GB:CAO70009.1); contains InterPro domain Pentatricopeptide repeat (InterPro:IPR002885)
At1g02150	P	167-P-P-P-1-P-35-S-4-P-111	possibly mitochondrial	M	5135	5447	4995	5041	0.075	0.377	0.695	1.06	0.97	0.98	pentatricopeptide (PPR) repeat-containing protein; similar to pentatricopeptide (PPR) repeat-containing protein [Arabidopsis thaliana] (TAIR:AT4G02820.1); similar to unnamed protein product [Vitis vinifera] (GB:CAO70507.1); contains InterPro domain Tetratricopeptide-like helical; (InterPro:IPR011990); contains InterPro domain Pentatricopeptide repeat (InterPro:IPR002885)
At1g12300	P	86-P-P-P-P-P-P-P-P-P-P-P-P-P-P-P-26	mitochondrial	M	1796	1827	1595	1703	0.782	0.146	0.355	1.02	0.89	0.95	pentatricopeptide (PPR) repeat-containing protein; similar to pentatricopeptide (PPR) repeat-containing protein [Arabidopsis thaliana] (TAIR:AT1G12620.1); similar to pentatricopeptide (PPR) repeat-containing protein [Arabidopsis thaliana] (TAIR:AT3G22470.1); similar to unknown protein [Arabidopsis thaliana] (TAIR:AT1G12775.1); similar to hypothetical protein [Brassica rapa] (GB:ABQ50546.1); conta…
At1g12620	P	35-P-P-P-P-P-P-P-P-P-P-P-P-P-P-P-P-26	possibly mitochondrial	M	857	751	680	736	0.288	0.011	0.048	0.88	0.79	0.86	pentatricopeptide (PPR) repeat-containing protein; similar to pentatricopeptide (PPR) repeat-containing protein [Arabidopsis thaliana] (TAIR:AT1G12300.1); similar to pentatricopeptide (PPR) repeat-containing protein [Arabidopsis thaliana] (TAIR:AT3G22470.1); similar to unknown protein [Arabidopsis thaliana] (TAIR:AT1G12775.1); similar to hypothetical protein [Brassica rapa] (GB:ABQ50546.1); conta…
At1g12700	P	121-P-P-P-P-P-P-P-P-P-P-P-P-P-166-P-61	mitochondrial	M	427	412	290	324	0.721	0.011	0.041	0.97	0.68	0.76	helicase domain-containing protein / pentatricopeptide (PPR) repeat-containing protein; similar to pentatricopeptide (PPR) repeat-containing protein [Arabidopsis thaliana] (TAIR:AT1G12620.1); similar to pentatricopeptide (PPR) repeat-containing protein [Arabidopsis thaliana] (TAIR:AT1G12300.1); similar to unknown protein [Arabidopsis thaliana] (TAIR:AT1G12775.1); similar to hypothetical protein […
At1g12770	P	86-P-P-P-P-P-P-P-P-P-P-P-P-P-P-P-33	mitochondrial	M	4255	3768	3822	3816	0.124	0.042	0.103	0.89	0.9	0.9	EMB1586 (EMBRYO DEFECTIVE 1586); Identical to DEAD-box ATP-dependent RNA helicase 47 (RH47) [Arabidopsis Thaliana] (GB:Q8W4E1;GB:Q0WLV2;GB:Q9LN70;GB:Q9LPX3); similar to DEAD/DEAH box helicase, putative (RH17) [Arabidopsis thaliana] (TAIR:AT2G40700.1); similar to Os03g0219700 [Oryza sativa (japonica cultivar-group)] (GB:NP_001049403.1); similar to hypothetical protein [Vitis vinifera] (GB:CAN82264…
At1g13040	P	7-P-P-P-P-P-P-1-P-P-P-P-P-P-P-P-19	mitochondrial	M	1191	838	966	1238	0.045	0.047	0.651	0.7	0.81	1.04	pentatricopeptide (PPR) repeat-containing protein; similar to pentatricopeptide (PPR) repeat-containing protein [Arabidopsis thaliana] (TAIR:AT1G62910.1); similar to unnamed protein product [Vitis vinifera] (GB:CAO42497.1); contains InterPro domain Pentatricopeptide repeat (InterPro:IPR002885)
At1g13630	P	199-P-P-P-P-P-1-P-P-P-P-P-P-P-12-P-P-P-P-26	mitochondrial	C	437	285	387	550	0.062	0.326	0.178	0.65	0.89	1.26	pentatricopeptide (PPR) repeat-containing protein; similar to pentatricopeptide (PPR) repeat-containing protein [Arabidopsis thaliana] (TAIR:AT3G22470.1); similar to unnamed protein product [Vitis vinifera] (GB:CAO15338.1); contains InterPro domain Pentatricopeptide repeat (InterPro:IPR002885)
At1g13800	P	88-P-21-S-5-P-P-39-P-P-P-P-P-P-P-29-P-P-P-28-P-28-P-P-P-19	possibly mitochondrial	M	615	419	574	679	0.026	0.095	0.301	0.68	0.93	1.1	pentatricopeptide (PPR) repeat-containing protein; similar to pentatricopeptide (PPR) repeat-containing protein [Arabidopsis thaliana] (TAIR:AT2G26790.1); similar to unnamed protein product [Vitis vinifera] (GB:CAO48949.1); contains InterPro domain Pentatricopeptide repeat (InterPro:IPR002885)
At1g02370	P	170-P-P-P-1-P-35-P-P-121	mitochondrial	M	2098	1655	2137	2364	0.121	0.8	0.147	0.79	1.02	1.13	pentatricopeptide (PPR) repeat-containing protein; similar to pentatricopeptide (PPR) repeat-containing protein [Arabidopsis thaliana] (TAIR:AT4G01990.1); similar to unnamed protein product [Vitis vinifera] (GB:CAO40131.1); contains InterPro domain Pentatricopeptide repeat (InterPro:IPR002885)
At1g13800	P	9-P-25-P-P-P-39-P-50-P-P-29-P-2-P-27-P-P-33	none	S	615	419	574	679	0.026	0.095	0.301	0.68	0.93	1.1	pentatricopeptide (PPR) repeat-containing protein; similar to pentatricopeptide (PPR) repeat-containing protein [Arabidopsis thaliana] (TAIR:AT2G26790.1); similar to unnamed protein product [Vitis vinifera] (GB:CAO48949.1); contains InterPro domain Pentatricopeptide repeat (InterPro:IPR002885)
At1g02420	P	106-P-37-S-3-P-P-P-P-P-P-P-37	possibly mitochondrial	S	1379	973	1243	1506	0.038	0.273	0.379	0.71	0.9	1.09	pentatricopeptide (PPR) repeat-containing protein; similar to pentatricopeptide (PPR) repeat-containing protein [Arabidopsis thaliana] (TAIR:AT3G61360.1); similar to pentatricopeptide (PPR) repeat-containing protein [Arabidopsis thaliana] (TAIR:AT1G71060.1); similar to unnamed protein product [Vitis vinifera] (GB:CAO40165.1); contains InterPro domain Pentatricopeptide repeat (InterPro:IPR002885)
At1g14470	PLS	69-P-L-S-S-S-P-P-S-1-S-P-1-L-S-P-L2-12	none	S	448	275	360	390	0.052	0.164	0.451	0.61	0.8	0.87	pentatricopeptide (PPR) repeat-containing protein; similar to pentatricopeptide (PPR) repeat-containing protein [Arabidopsis thaliana] (TAIR:AT3G15930.1); similar to hypothetical protein [Vitis vinifera] (GB:CAN80769.1); contains InterPro domain Pentatricopeptide repeat (InterPro:IPR002885)
At1g15480	P	254-P-34-P-P-67-P-P-1-P-57	ER	M	6504	5084	6227	6553	0.015	0.137	0.776	0.78	0.96	1.01	DNA binding; similar to DNA-binding protein, putative [Arabidopsis thaliana] (TAIR:AT1G80270.1); similar to DNA-binding protein, putative [Arabidopsis thaliana] (TAIR:AT1G80270.2); similar to DNA-binding protein, putative [Arabidopsis thaliana] (TAIR:AT1G80270.3); similar to unnamed protein product [Vitis vinifera] (GB:CAO63034.1); contains InterPro domain Pentatricopeptide repeat (InterPro:IPR00…
At1g15510	DYW	57-P-35-S-P-1-L-S-P-L-S-P-L-S-S-3-L-S-P-L2-S-4-E-E+-DYW	plastid	C	1060	811	1188	1349	0.068	0.131	0.03	0.77	1.12	1.27	VAC1. AtECB2. pentatricopeptide (PPR) repeat-containing protein; similar to pentatricopeptide (PPR) repeat-containing protein [Arabidopsis thaliana] (TAIR:AT4G18750.1); similar to unnamed protein product [Vitis vinifera] (GB:CAO46020.1); similar to Os05g0574800 [Oryza sativa (japonica cultivar-group)] (GB:NP_001056393.1); contains InterPro domain Pentatricopeptide repeat (InterPro:IPR002885)
At1g16830	P	106-P-S-38-P-P-P-S-36-S-4-P-P-P-P-51	possibly mitochondrial	M	464	270	449	673	0.12	0.876	0.18	0.58	0.97	1.45	pentatricopeptide (PPR) repeat-containing protein; similar to MEE40 (maternal effect embryo arrest 40) [Arabidopsis thaliana] (TAIR:AT3G53700.1); similar to unnamed protein product [Vitis vinifera] (GB:CAO41699.1); contains InterPro domain Pentatricopeptide repeat (InterPro:IPR002885)
At1g17630	E+	87-S-3-P-L-S-P-P-L-S-S-8-P-L-S-P-L2-S-4-E-E+-20	possibly mitochondrial	M	1168	926	1226	1352	0.043	0.278	0.045	0.79	1.05	1.16	pentatricopeptide (PPR) repeat-containing protein; similar to pentatricopeptide (PPR) repeat-containing protein [Arabidopsis thaliana] (TAIR:AT1G20230.1); similar to unnamed protein product [Vitis vinifera] (GB:CAO45705.1); similar to hypothetical protein [Vitis vinifera] (GB:CAN78640.1); contains InterPro domain Pentatricopeptide repeat (InterPro:IPR002885)
At1g18485	DYW	118-S-P-1-L-S-P-4-L-S-P-2-L-S-P-L-S-P-L-S-P-L2-S-4-E-E+-DYW	ER	C	450	342	443	478	0.071	0.88	0.593	0.76	0.98	1.06	pentatricopeptide (PPR) repeat-containing protein; similar to pentatricopeptide (PPR) repeat-containing protein [Arabidopsis thaliana] (TAIR:AT3G57430.1); similar to Putative Putative Pentatricopeptide (PPR) repeat-containing protein [Brassica oleracea] (GB:AAW81739.1); similar to unnamed protein product [Vitis vinifera] (GB:CAO67948.1); contains InterPro domain Pentatricopeptide repeat (InterPro…
At1g18900	P	362-P-P-P-P-P-P-P-P-218	mitochondrial	M	3707.42	3492.52	3723.36	3667.64	0.306389	0.948974	0.870801	0.942035	1.0043	0.989271	pentatricopeptide (PPR) repeat-containing protein; similar to pentatricopeptide (PPR) repeat-containing protein [Arabidopsis thaliana] (TAIR:AT1G74750.1); similar to unnamed protein product [Vitis vinifera] (GB:CAO62487.1); similar to Os12g0638900 [Oryza sativa (japonica cultivar-group)] (GB:NP_001067384.1); similar to hypothetical protein OsI_038011 [Oryza sativa (indica cultivar-group)] (GB:EAY…
At1g19290	P	102-P-16-P-P-S-5-P-P-P-S-4-P-P-P-P-P-P-P-P-38-P-1-P-P-P-46	ER	M	1696	1360	1324	1563	0.174	0.043	0.272	0.8	0.78	0.92	pentatricopeptide (PPR) repeat-containing protein; similar to pentatricopeptide (PPR) repeat-containing protein [Arabidopsis thaliana] (TAIR:AT5G59900.1); similar to hypothetical protein [Oryza sativa (japonica cultivar-group)] (GB:AAT85126.1); contains InterPro domain Pentatricopeptide repeat; (InterPro:IPR002885); contains InterPro domain Protein prenyltransferase; (InterPro:IPR008940); contain…
At1g19525	P	37-P-S-4-P-P-1-P-P-P-35-P-27	none	S
At1g19720	DYW	79-L-2-S-P-L-S-P-P-P-L-S-P-P-1-P-L-S-P-L2-S-4-E-E+-1-DYW	none	_	1327	994	1290	1235	0.042	0.751	0.405	0.75	0.97	0.93	pentatricopeptide (PPR) repeat-containing protein; similar to pentatricopeptide (PPR) repeat-containing protein [Arabidopsis thaliana] (TAIR:AT3G57430.1); similar to putative pentatricopeptide repeat containing protein [Oryza sativa (japonica cultivar-group)] (GB:AAP21424.1); similar to unnamed protein product [Vitis vinifera] (GB:CAO61086.1); contains InterPro domain Pentatricopeptide repeat (In…
At1g20230	DYW	48-S-P-L-S-P-P-L-S-S-4-P-L-S-P-L2-S-4-E-E+-DYW	none	_	592	388	571	734	0.045	0.731	0.145	0.66	0.97	1.24	pentatricopeptide (PPR) repeat-containing protein; similar to pentatricopeptide (PPR) repeat-containing protein [Arabidopsis thaliana] (TAIR:AT3G23330.1); similar to Os05g0370000 [Oryza sativa (japonica cultivar-group)] (GB:NP_001055349.1); similar to hypothetical protein [Vitis vinifera] (GB:CAN63659.1); similar to unnamed protein product [Vitis vinifera] (GB:CAO61959.1); contains InterPro domai…
At1g20300	P	149-P-P-S-3-P-P-P-P-P-P-P-1-P-3	mitochondrial	M	4949	4585	5463	5668	0.151	0.059	0.003	0.93	1.1	1.15	pentatricopeptide (PPR) repeat-containing protein; similar to pentatricopeptide (PPR) repeat-containing protein [Arabidopsis thaliana] (TAIR:AT1G77360.1); similar to unnamed protein product [Vitis vinifera] (GB:CAO61968.1); similar to hypothetical protein [Vitis vinifera] (GB:CAN77908.1); contains InterPro domain Pentatricopeptide repeat (InterPro:IPR002885)
At1g03100	P	256-P-38-P-130-P-P-P-37-P-41-P-46	mitochondrial	M	1686	1293	1606	1793	0.04	0.47	0.346	0.77	0.95	1.06	pentatricopeptide (PPR) repeat-containing protein; similar to pentatricopeptide (PPR) repeat-containing protein [Arabidopsis thaliana] (TAIR:AT1G69290.1); similar to hypothetical protein OsJ_030327 [Oryza sativa (japonica cultivar-group)] (GB:EAZ16118.1); similar to hypothetical protein OsI_032496 [Oryza sativa (indica cultivar-group)] (GB:EAY78537.1); similar to unnamed protein product [Vitis vi…
At1g22830	E	81-L-S-P-L-S-P-P-L-2-S-P-L-1-S-P-L2-S-4-E-32	possibly mitochondrial	_	3744	2692	3788	2129	0.396	0.973	0.22	0.72	1.01	0.57	pentatricopeptide (PPR) repeat-containing protein; similar to pentatricopeptide (PPR) repeat-containing protein [Arabidopsis thaliana] (TAIR:AT1G71490.1); similar to hypothetical protein [Vitis vinifera] (GB:CAN80898.1); similar to unnamed protein product [Vitis vinifera] (GB:CAO16279.1); contains InterPro domain Pentatricopeptide repeat (InterPro:IPR002885)
At1g22960	P	117-P-14-P-P-P-P-P-S-P-P-P-P-1-P-P-P-P-P-30	mitochondrial	M	1983	1465	1853	2226	0.076	0.304	0.176	0.74	0.93	1.12	pentatricopeptide (PPR) repeat-containing protein; similar to EMB2745 (EMBRYO DEFECTIVE 2745) [Arabidopsis thaliana] (TAIR:AT5G39710.1); similar to unnamed protein product [Vitis vinifera] (GB:CAO42219.1); contains InterPro domain Pentatricopeptide repeat (InterPro:IPR002885)
At1g03510	E	10-S-5-L-S-S-1-P-L-S-P-L2-S-4-E-1	possibly plastid	C	715	712	761	771	0.818	0.071	0.074	1	1.06	1.08	pentatricopeptide (PPR) repeat-containing protein; similar to pentatricopeptide (PPR) repeat-containing protein [Arabidopsis thaliana] (TAIR:AT2G20540.1); similar to unnamed protein product [Vitis vinifera] (GB:CAO43510.1); similar to hypothetical protein [Vitis vinifera] (GB:CAN64813.1); contains InterPro domain Tetratricopeptide-like helical; (InterPro:IPR011990); contains InterPro domain Penta…
At1g03540	E	59-L-S-P-L-S-P-1-L-S-S-L-S-P-L2-S-4-E	possibly mitochondrial	M	1157	932	1072	1288	0.07	0.204	0.127	0.81	0.93	1.11	pentatricopeptide (PPR) repeat-containing protein; similar to pentatricopeptide (PPR) repeat-containing protein [Arabidopsis thaliana] (TAIR:AT4G18750.1); similar to unnamed protein product [Vitis vinifera] (GB:CAO24115.1); similar to hypothetical protein [Vitis vinifera] (GB:CAN75707.1); contains InterPro domain Pentatricopeptide repeat (InterPro:IPR002885)
At1g25360	DYW	47-S-S-2-P-L-S-S-4-P-L-30-S-4-P-L-S-P-L2-S-4-E-E+-DYW	none	M	1512	1040	1555	1837	0.045	0.684	0.029	0.69	1.03	1.21	pentatricopeptide (PPR) repeat-containing protein; similar to pentatricopeptide (PPR) repeat-containing protein [Arabidopsis thaliana] (TAIR:AT2G22070.1); similar to pentatricopeptide (PPR) repeat-containing protein-like protein [Oryza sativa (japonica cultivar-group)] (GB:BAC83258.1); similar to hypothetical protein OsJ_023963 [Oryza sativa (japonica cultivar-group)] (GB:EAZ40480.1); similar to …
At1g03560	P	150-P-P-P-P-P-P-P-P-P-P-1-P-34-S-4-P-20	mitochondrial	M	2490	2176	2463	3104	0.194	0.855	0.031	0.87	0.99	1.25	pentatricopeptide (PPR) repeat-containing protein; similar to EMB2745 (EMBRYO DEFECTIVE 2745) [Arabidopsis thaliana] (TAIR:AT5G39710.1); similar to unnamed protein product [Vitis vinifera] (GB:CAO24107.1); contains InterPro domain Pentatricopeptide repeat (InterPro:IPR002885)
At1g26460	P	189-P-2-P-123-S-52-S-5-P-P-57	mitochondrial	M	8029	7166	8674	9383	0.007	0.064	0.005	0.89	1.08	1.17	pentatricopeptide (PPR) repeat-containing protein; similar to MEE40 (maternal effect embryo arrest 40) [Arabidopsis thaliana] (TAIR:AT3G53700.1); similar to Os07g0599000 [Oryza sativa (japonica cultivar-group)] (GB:NP_001060186.1); similar to hypothetical protein OsJ_024028 [Oryza sativa (japonica cultivar-group)] (GB:EAZ40545.1); contains InterPro domain Pentatricopeptide repeat (InterPro:IPR002…
At1g26500	P	144-P-S-3-P-S-5-P-S-P-120	possibly mitochondrial	M	1576	1905	2072	2148	0.128	0.026	0.041	1.21	1.31	1.36	pentatricopeptide (PPR) repeat-containing protein; similar to pentatricopeptide (PPR) repeat-containing protein [Arabidopsis thaliana] (TAIR:AT3G62470.1); similar to unnamed protein product [Vitis vinifera] (GB:CAO41868.1); contains InterPro domain Pentatricopeptide repeat (InterPro:IPR002885)
At1g26900	E	88-P-L-S-1-P-L-S-P-35-S-P-2-L2-S-4-E	mitochondrial	M	2537	2128	1895	1894	0.132	0.009	0.008	0.84	0.75	0.75	pentatricopeptide (PPR) repeat-containing protein; similar to pentatricopeptide (PPR) repeat-containing protein [Arabidopsis thaliana] (TAIR:AT3G12770.1); similar to unnamed protein product [Vitis vinifera] (GB:CAO48413.1); contains InterPro domain Pentatricopeptide repeat (InterPro:IPR002885)
At2g03380	E	74-S-P-34-S-P-L-S-P-L-30-P-L-2-S-P-L2-S-4-E	mitochondrial	M	1199	999	1270	1376	0.027	0.12	0.028	0.83	1.06	1.15	pentatricopeptide (PPR) repeat-containing protein; similar to pentatricopeptide (PPR) repeat-containing protein [Arabidopsis thaliana] (TAIR:AT1G11290.1); similar to hypothetical protein [Vitis vinifera] (GB:CAN65040.1); contains InterPro domain Pentatricopeptide repeat (InterPro:IPR002885)
At2g25580	DYW	287-S-P-L2-P-E-2-E+-DYW	mitochondrial	M	2059	1919	2053	2481	0.273	0.939	0.03	0.93	1	1.21	MEF8. binding; similar to pentatricopeptide (PPR) repeat-containing protein [Arabidopsis thaliana] (TAIR:AT4G32450.1); similar to Putative selenium-binding protein, related [Solanum demissum] (GB:AAT66765.1); contains InterPro domain Pentatricopeptide repeat; (InterPro:IPR002885); contains InterPro domain Tetratricopeptide-like helical; (InterPro:IPR011990)
At2g26790	P	144-P-P-P-1-P-3-P-P-P-P-P-P-P-28-P-P-P-48-P-P-22	possibly ER	M	499	349	460	584	0.016	0.231	0.181	0.7	0.92	1.17	pentatricopeptide (PPR) repeat-containing protein; similar to pentatricopeptide (PPR) repeat-containing protein [Arabidopsis thaliana] (TAIR:AT1G13800.1); similar to unnamed protein product [Vitis vinifera] (GB:CAO48949.1); contains InterPro domain Pentatricopeptide repeat (InterPro:IPR002885)
At2g27610	DYW	56-P-L-S-P-L-S-P-L-S-1-P-L-S-P-L-S-P-L2-S-4-E-E+-DYW	none	M	790	605	815	960	0.053	0.685	0.085	0.77	1.03	1.21	pentatricopeptide (PPR) repeat-containing protein; similar to pentatricopeptide (PPR) repeat-containing protein [Arabidopsis thaliana] (TAIR:AT4G13650.1); similar to hypothetical protein OsI_019519 [Oryza sativa (indica cultivar-group)] (GB:EAY98286.1); similar to Os05g0455900 [Oryza sativa (japonica cultivar-group)] (GB:NP_001055727.1); similar to unnamed protein product [Vitis vinifera] (GB:CAO…
At2g27800	P	114-P-3-P-S-5-P-P-P-15	possibly plastid	M	617	528	796	927	0.089	0.022	0.004	0.86	1.29	1.5	binding; similar to pentatricopeptide (PPR) repeat-containing protein [Arabidopsis thaliana] (TAIR:AT5G27300.1); similar to Tetratricopeptide-like helical [Medicago truncatula] (GB:ABE89551.1); contains InterPro domain Pentatricopeptide repeat; (InterPro:IPR002885); contains InterPro domain Protein prenyltransferase; (InterPro:IPR008940); contains InterPro domain Tetratricopeptide-like helical; (…
At2g03880	DYW	59-P-S-P-L-S-P-33-S-P-L2-S-4-E-E+-DYW	mitochondrial	M	861	819	744	866	0.705	0.121	0.938	0.95	0.86	1.01	REME 1. pentatricopeptide (PPR) repeat-containing protein; similar to pentatricopeptide (PPR) repeat-containing protein [Arabidopsis thaliana] (TAIR:AT3G24000.1); similar to unnamed protein product [Vitis vinifera] (GB:CAO47543.1); similar to hypothetical protein OsJ_020477 [Oryza sativa (japonica cultivar-group)] (GB:EAZ36994.1); contains InterPro domain Pentatricopeptide repeat (InterPro:IPR002…
At2g28050	P	137-P-P-1-S-5-P-P-P-P-P-43	mitochondrial	_	912	637	934	1279	0.051	0.737	0.006	0.7	1.02	1.4	pentatricopeptide (PPR) repeat-containing protein; similar to pentatricopeptide (PPR) repeat-containing protein [Arabidopsis thaliana] (TAIR:AT2G32630.1); similar to unnamed protein product [Vitis vinifera] (GB:CAO18184.1); contains InterPro domain Pentatricopeptide repeat (InterPro:IPR002885)
At2g29760	DYW	60-S-P-1-L-S-P-L-S-S-P-1-L-S-P-L2-S-4-E-E+-DYW	plastid	C	1785	1484	1810	2084	0.067	0.742	0.016	0.83	1.01	1.17	OTP81. pentatricopeptide (PPR) repeat-containing protein; similar to pentatricopeptide (PPR) repeat-containing protein [Arabidopsis thaliana] (TAIR:AT1G08070.1); similar to unnamed protein product [Vitis vinifera] (GB:CAO21478.1); contains InterPro domain Pentatricopeptide repeat (InterPro:IPR002885)
At2g30780	P	136-P-1-P-P-P-72-P-S-4-P	possibly mitochondrial	M	2737	2353	2568	2931	0.227	0.227	0.212	0.86	0.94	1.07	pentatricopeptide (PPR) repeat-containing protein; similar to unknown protein [Arabidopsis thaliana] (TAIR:AT2G48000.1); similar to unnamed protein product [Vitis vinifera] (GB:CAO22445.1); contains InterPro domain Pentatricopeptide repeat (InterPro:IPR002885)
At2g31400	P	231-S-4-P-P-P-P-P-P-P-P-P-91-P-210	plastid	C	9666	9523	9234	9811	0.726	0.352	0.716	0.99	0.96	1.02	pentatricopeptide (PPR) repeat-containing protein; similar to PTAC2 (PLASTID TRANSCRIPTIONALLY ACTIVE2) [Arabidopsis thaliana] (TAIR:AT1G74850.1); similar to predicted protein [Physcomitrella patens subsp. patens] (GB:EDQ65565.1); similar to predicted protein [Physcomitrella patens subsp. patens] (GB:EDQ53588.1); similar to unnamed protein product [Vitis vinifera] (GB:CAO40134.1); contains InterP…
At2g32230	P	95-S-48-P-P-328	mitochondrial	M	2530	1909	2672	3129	0.014	0.042	0.005	0.75	1.06	1.24	pentatricopeptide (PPR) repeat-containing protein; similar to antiporter/ drug transporter [Arabidopsis thaliana] (TAIR:AT2G16650.1); similar to unnamed protein product [Vitis vinifera] (GB:CAO43428.1); contains InterPro domain Multi antimicrobial extrusion protein MatE; (InterPro:IPR002528); contains InterPro domain Pentatricopeptide repeat (InterPro:IPR002885)
At2g32630	P	95-P-22-P-P-P-P-P-P-P-P-P-P-P-P-P-17	none	M	1635	1690	1806	2032	0.701	0.105	0.01	1.03	1.1	1.24	pentatricopeptide (PPR) repeat-containing protein; similar to UDP-glucoronosyl/UDP-glucosyl transferase family protein [Arabidopsis thaliana] (TAIR:AT1G05670.1); similar to unnamed protein product [Vitis vinifera] (GB:CAO18184.1); contains InterPro domain Pentatricopeptide repeat (InterPro:IPR002885)
At2g33680	E+	12-L-S-P-L-S-P-2-L-S-P-L-S-P-L-S-P-L2-S-4-E-E+-27	none	_	1187	782	1245	1421	0.066	0.627	0.196	0.66	1.05	1.2	pentatricopeptide (PPR) repeat-containing protein; similar to pentatricopeptide (PPR) repeat-containing protein [Arabidopsis thaliana] (TAIR:AT4G18750.1); similar to hypothetical protein [Vitis vinifera] (GB:CAN69119.1); similar to unnamed protein product [Vitis vinifera] (GB:CAO61992.1); similar to hypothetical protein OsI_001946 [Oryza sativa (indica cultivar-group)] (GB:EAY74099.1); contains I…
At2g33760	DYW	70-P-L-S-P-L-S-S-5-L2-S-7-E-E+-DYW	possibly plastid	_	688	655	723	789	0.597	0.428	0.063	0.95	1.05	1.15	pentatricopeptide (PPR) repeat-containing protein; similar to unknown protein [Arabidopsis thaliana] (TAIR:AT4G21065.1); similar to unnamed protein product [Vitis vinifera] (GB:CAO67121.1); similar to unnamed protein product [Vitis vinifera] (GB:CAO43706.1); contains InterPro domain Pentatricopeptide repeat (InterPro:IPR002885)
At2g34370	DYW	141-S-P-L2-S-4-E-2-E+-DYW	mitochondrial	M	267	333	344	329	0.058	0.041	0.245	1.25	1.29	1.23	pentatricopeptide (PPR) repeat-containing protein; similar to pentatricopeptide (PPR) repeat-containing protein [Arabidopsis thaliana] (TAIR:AT1G29710.1); similar to unnamed protein product [Vitis vinifera] (GB:CAO44189.1); contains InterPro domain Pentatricopeptide repeat (InterPro:IPR002885)
At2g34400	E+	94-P-L-S-P-L-S-P-L-S-S-1-L2-S-4-E-E+-11	possibly mitochondrial	_	1851	1766	1936	1924	0.587	0.384	0.083	0.95	1.05	1.04	pentatricopeptide (PPR) repeat-containing protein; similar to pentatricopeptide (PPR) repeat-containing protein [Arabidopsis thaliana] (TAIR:AT2G22410.1); similar to unnamed protein product [Vitis vinifera] (GB:CAO64052.1); contains InterPro domain Pentatricopeptide repeat (InterPro:IPR002885)
At2g35030	E+	35-S-S-1-S-S-S-S-S-S-P-1-L-S-2-P-L2-S-4-E-E+-17	mitochondrial	M	1754	1304	2024	2322	0.025	0.01	0.001	0.74	1.15	1.32	pentatricopeptide (PPR) repeat-containing protein; similar to pentatricopeptide (PPR) repeat-containing protein [Arabidopsis thaliana] (TAIR:AT4G02750.1); similar to unnamed protein product [Vitis vinifera] (GB:CAO63073.1); contains InterPro domain Tetratricopeptide-like helical; (InterPro:IPR011990); contains InterPro domain Pentatricopeptide repeat (InterPro:IPR002885)
At2g35130	P	153-P-P-3-P-P-P-P-P-P-S-4-P-P-49	none	S	172	165	182	231	0.745	0.522	0.034	0.96	1.06	1.34	pentatricopeptide (PPR) repeat-containing protein; similar to pentatricopeptide (PPR) repeat-containing protein [Arabidopsis thaliana] (TAIR:AT5G02860.1); similar to unnamed protein product [Vitis vinifera] (GB:CAO42005.1); similar to hypothetical protein OsI_005882 [Oryza sativa (indica cultivar-group)] (GB:EAY84649.1); similar to hypothetical protein [Vitis vinifera] (GB:CAN70089.1); contains I…
At2g36240	P	155-S-5-P-P-P-P-P-P-P-P-26	none	_	3774	3812	3657	3916	0.819	0.373	0.302	1.01	0.97	1.04	binding; similar to pentatricopeptide (PPR) repeat-containing protein [Arabidopsis thaliana] (TAIR:AT1G09900.1); similar to Pentatricopeptide repeat [Medicago truncatula] (GB:ABE77859.1); contains InterPro domain Pentatricopeptide repeat; (InterPro:IPR002885); contains InterPro domain Protein prenyltransferase; (InterPro:IPR008940); contains InterPro domain Tetratricopeptide-like helical; (InterP…
At2g36730	E+	76-P-L-S-P-L-S-P-1-L2-S-4-E-E+-8	none	_	2498	2336	2688	3057	0.296	0.013	0.001	0.93	1.08	1.22	pentatricopeptide (PPR) repeat-containing protein; similar to unknown protein [Arabidopsis thaliana] (TAIR:AT4G21065.1); similar to unnamed protein product [Vitis vinifera] (GB:CAO14967.1); contains InterPro domain Pentatricopeptide repeat (InterPro:IPR002885)
At2g36980	E+	2-S-P-L-S-2-S-P-L-S-S-P-L-S-P-L2-S-8-E-E+-7	mitochondrial	M	659	497	613	748	0.06	0.315	0.11	0.75	0.93	1.14	pentatricopeptide (PPR) repeat-containing protein; similar to pentatricopeptide (PPR) repeat-containing protein [Arabidopsis thaliana] (TAIR:AT2G22070.1); similar to unnamed protein product [Vitis vinifera] (GB:CAO71036.1); contains InterPro domain Pentatricopeptide repeat (InterPro:IPR002885)
At2g37230	P	148-P-P-P-P-P-P-P-1-P-P-8-P-P-P-P-69-P-42	none	M	8859	7963	9609	10643	0.104	0.057	0.004	0.9	1.08	1.2	pentatricopeptide (PPR) repeat-containing protein; similar to pentatricopeptide (PPR) repeat-containing protein [Arabidopsis thaliana] (TAIR:AT1G02060.1); similar to unnamed protein product [Vitis vinifera] (GB:CAO18165.1); contains InterPro domain Pentatricopeptide repeat (InterPro:IPR002885)
At2g37310	E+	20-P-S-P-6-L-S-S-5-L-S-P-P-L-S-P-L2-S-4-E-E+-14	none	_	1280	953	1231	1610	0.059	0.619	0.057	0.74	0.96	1.26	pentatricopeptide (PPR) repeat-containing protein; similar to pentatricopeptide (PPR) repeat-containing protein [Arabidopsis thaliana] (TAIR:AT2G29760.1); similar to unnamed protein product [Vitis vinifera] (GB:CAO18068.1); contains InterPro domain Pentatricopeptide repeat (InterPro:IPR002885)
At2g37320	E+	118-L-S-P-L-S-P-1-L2-S-4-E-E+-2	possibly mitochondrial	M	562	428	520	662	0.192	0.573	0.338	0.76	0.92	1.18	pentatricopeptide (PPR) repeat-containing protein; similar to pentatricopeptide (PPR) repeat-containing protein [Arabidopsis thaliana] (TAIR:AT3G24000.1); similar to unnamed protein product [Vitis vinifera] (GB:CAO18069.1); contains InterPro domain Pentatricopeptide repeat (InterPro:IPR002885)
At2g38420	P	106-P-36-P-37-P-P-P-P-P-29	mitochondrial	M	1393	1309	1197	1489	0.597	0.053	0.198	0.94	0.86	1.07	pentatricopeptide (PPR) repeat-containing protein; similar to pentatricopeptide (PPR) repeat-containing protein [Arabidopsis thaliana] (TAIR:AT5G64320.1); similar to unnamed protein product [Vitis vinifera] (GB:CAO48821.1); contains InterPro domain Pentatricopeptide repeat (InterPro:IPR002885)
At2g39230	P	167-P-P-P-P-1-P-P-P-S-3-P-P-P-P-1-P-P-P-P-P-P-P-34	mitochondrial	M	1402	950	1714	1991	0.037	0.083	0.005	0.68	1.22	1.42	pentatricopeptide (PPR) repeat-containing protein; similar to pentatricopeptide (PPR) repeat-containing protein [Arabidopsis thaliana] (TAIR:AT3G54980.1); similar to unnamed protein product [Vitis vinifera] (GB:CAO44187.1); contains InterPro domain Pentatricopeptide repeat (InterPro:IPR002885)
At2g39620	E	21-S-P-1-L-S-P-L-29-P-L-S-P-L-S-P-L-S-1-P-L-S-P-L2-S-4-E	possibly ER	M	324	195	264	343	0.035	0.183	0.76	0.6	0.82	1.06	pentatricopeptide (PPR) repeat-containing protein; similar to pentatricopeptide (PPR) repeat-containing protein [Arabidopsis thaliana] (TAIR:AT3G09040.1); similar to unnamed protein product [Vitis vinifera] (GB:CAO69243.1); similar to hypothetical protein [Vitis vinifera] (GB:CAN82070.1); contains InterPro domain Pentatricopeptide repeat (InterPro:IPR002885)
At2g01360	P	29-P-S-2-P-50	ER	S	280	257	344	405	0.484	0.078	0.026	0.92	1.23	1.45	similar to pentatricopeptide (PPR) repeat-containing protein [Arabidopsis thaliana] (TAIR:AT2G01390.1); similar to Tetratricopeptide-like helical [Medicago truncatula] (GB:ABE81424.1); contains InterPro domain Pentatricopeptide repeat; (InterPro:IPR002885)
At2g40240	P	105-P-P-P-P-35-P-36	mitochondrial	M	541	425	517	658	0.085	0.545	0.154	0.79	0.96	1.22	pentatricopeptide (PPR) repeat-containing protein; similar to unknown protein [Arabidopsis thaliana] (TAIR:AT3G56030.1); similar to hypothetical protein [Vitis vinifera] (GB:CAN73347.1); contains InterPro domain Pentatricopeptide repeat (InterPro:IPR002885)
At2g40720	E+	58-L-S-7-P-L-S-1-P-L-S-S-4-L-S-P-2-L-S-P-L-S-P-L2-S-4-E-E+-6	none	_	948	756	871	1022	0.124	0.267	0.398	0.8	0.92	1.08	pentatricopeptide (PPR) repeat-containing protein; similar to pentatricopeptide (PPR) repeat-containing protein [Arabidopsis thaliana] (TAIR:AT4G21300.1); similar to unnamed protein product [Vitis vinifera] (GB:CAO41519.1); contains InterPro domain Pentatricopeptide repeat (InterPro:IPR002885)
At2g04860	E	11-P-37-S-P-L-S-P-29-S-S-4-L-S-P-1-L-S-P-L2-S-4-E	possibly mitochondrial	_	785	671	833	930	0.048	0.254	0.051	0.86	1.06	1.18	pentatricopeptide (PPR) repeat-containing protein; similar to pentatricopeptide (PPR) repeat-containing protein [Arabidopsis thaliana] (TAIR:AT4G21300.1); similar to unnamed protein product [Vitis vinifera] (GB:CAO61340.1); contains InterPro domain Pentatricopeptide repeat (InterPro:IPR002885)
At2g41080	DYW	42-L-S-S-P-L-S-P-L-S-S-5-L2-S-4-E-E+-DYW	none	C	2555	2386	2490	2657	0.471	0.572	0.381	0.93	0.97	1.04	pentatricopeptide (PPR) repeat-containing protein; similar to pentatricopeptide (PPR) repeat-containing protein [Arabidopsis thaliana] (TAIR:AT4G13650.1); similar to unnamed protein product [Vitis vinifera] (GB:CAO69919.1); contains InterPro domain Pentatricopeptide repeat (InterPro:IPR002885)
At2g41720	P	141-P-P-P-P-P-2-P-P-P-P-P-P-P-P-P-P-35-P-P-49	possibly plastid	_	2604	2113	2617	2656	0.035	0.867	0.362	0.81	1.01	1.02	EMB2654 (EMBRYO DEFECTIVE 2654); similar to pentatricopeptide (PPR) repeat-containing protein [Arabidopsis thaliana] (TAIR:AT5G02860.1); similar to Os07g0213300 [Oryza sativa (japonica cultivar-group)] (GB:NP_001059180.1); similar to unnamed protein product [Vitis vinifera] (GB:CAO23597.1); contains InterPro domain Pentatricopeptide repeat (InterPro:IPR002885)
At2g42920	E+	22-L-32-P-2-L-S-S-P-L-S-4-P-L2-S-4-E-E+-24	plastid	C	566	365	503	579	0.028	0.136	0.706	0.65	0.89	1.02	pentatricopeptide (PPR) repeat-containing protein; similar to pentatricopeptide (PPR) repeat-containing protein [Arabidopsis thaliana] (TAIR:AT5G48910.1); similar to unnamed protein product [Vitis vinifera] (GB:CAO70016.1); contains InterPro domain Pentatricopeptide repeat (InterPro:IPR002885)
At2g44880	E+	8-S-1-P-1-L-S-S-1-S-S-P-1-L-S-S-3-L2-S-4-E-E+-6	none	S	978	990	1061	1071	0.78	0.133	0.238	1.01	1.08	1.09	pentatricopeptide (PPR) repeat-containing protein; similar to pentatricopeptide (PPR) repeat-containing protein [Arabidopsis thaliana] (TAIR:AT3G29230.1); similar to unnamed protein product [Vitis vinifera] (GB:CAO70545.1); similar to hypothetical protein [Vitis vinifera] (GB:CAN70994.1); contains InterPro domain Pentatricopeptide repeat (InterPro:IPR002885)
At2g45350	E	L-42-P-L-S-S-2-S-S-S-P-1-L-S-P-L2-S-4-E-17	none	_	253	314	326	297	0.098	0.051	0.118	1.24	1.29	1.18	CRR4. The protein is involved in RNA editing of the initiation codon of ndhD in the chloroplast.
At2g46050	E	34-L-S-40-L-S-P-2-L-S-P-L-S-S-3-L2-S-4-E-2	mitochondrial	M	484	440	460	496	0.297	0.515	0.749	0.91	0.95	1.02	pentatricopeptide (PPR) repeat-containing protein; similar to pentatricopeptide (PPR) repeat-containing protein [Arabidopsis thaliana] (TAIR:AT1G68930.1); similar to unnamed protein product [Vitis vinifera] (GB:CAO39680.1); contains InterPro domain Pentatricopeptide repeat (InterPro:IPR002885)
At2g48000	P	146-S-9-P-P-P-36-P-36-P-48	possibly mitochondrial	M	3047	3007	2889	2831	0.599	0.04	0.078	0.99	0.95	0.93	pentatricopeptide (PPR) repeat-containing protein; similar to pentatricopeptide (PPR) repeat-containing protein [Arabidopsis thaliana] (TAIR:AT2G30780.1); similar to Pentatricopeptide repeat [Medicago truncatula] (GB:ABD33237.1); contains InterPro domain Pentatricopeptide repeat; (InterPro:IPR002885); contains InterPro domain Protein prenyltransferase; (InterPro:IPR008940)
At2g01510	DYW	41-S-P-L-S-P-L-S-P-L2-S-4-E-E+-DYW	mitochondrial	M	1324	1046	1318	1530	0.052	0.933	0.01	0.79	1	1.16	pentatricopeptide (PPR) repeat-containing protein; similar to unknown protein [Arabidopsis thaliana] (TAIR:AT4G21065.1); similar to unnamed protein product [Vitis vinifera] (GB:CAO42293.1); contains InterPro domain Pentatricopeptide repeat (InterPro:IPR002885)
At2g06000	P	101-P-33-S-4-P-P-1-P-P-P-P-P-P-P-16	possibly mitochondrial	_	817.3	705.879	769.672	948.445	0.169855	0.395853	0.0671139	0.863672	0.941725	1.16046	pentatricopeptide (PPR) repeat-containing protein; similar to pentatricopeptide (PPR) repeat-containing protein [Arabidopsis thaliana] (TAIR:AT1G09900.1); similar to unnamed protein product [Vitis vinifera] (GB:CAO65245.1); contains InterPro domain Pentatricopeptide repeat (InterPro:IPR002885)
At2g01740	P	19-P-P-P-3-P-P-P-P-P-P-P-S-1-P-P-P-P-18	possibly mitochondrial	_	655	522	597	768	0.232	0.505	0.303	0.8	0.91	1.17	pentatricopeptide (PPR) repeat-containing protein; similar to pentatricopeptide (PPR) repeat-containing protein [Arabidopsis thaliana] (TAIR:AT2G02150.1); similar to putative fertility restorer homologue [Oryza sativa (japonica cultivar-group)] (GB:BAD54485.1); contains InterPro domain Pentatricopeptide repeat (InterPro:IPR002885)
At2g01860	P	361-P-P-P-20	possibly mitochondrial	C	862	483	759	750	0.019	0.357	0.427	0.56	0.88	0.87	EMB975 (EMBRYO DEFECTIVE 975); similar to pentatricopeptide (PPR) repeat-containing protein [Arabidopsis thaliana] (TAIR:AT2G38420.1); similar to unnamed protein product [Vitis vinifera] (GB:CAO66245.1); contains InterPro domain Pentatricopeptide repeat (InterPro:IPR002885)
At2g02150	P	140-P-15-P-P-P-P-P-P-P-P-P-P-P-P-1-P-P-P-P-10	possibly mitochondrial	C	1227	939	1054	1258	0.124	0.115	0.787	0.77	0.86	1.03	pentatricopeptide (PPR) repeat-containing protein; similar to pentatricopeptide (PPR) repeat-containing protein [Arabidopsis thaliana] (TAIR:AT2G01740.1); similar to unnamed protein product [Vitis vinifera] (GB:CAO15427.1); contains InterPro domain Pentatricopeptide repeat (InterPro:IPR002885)
At3g49730	P	103-P-33-S-3-P-P-P-P-P-P-P-49	possibly mitochondrial	M	2953	2797	3079	3615	0.507	0.471	0.014	0.95	1.04	1.22	pentatricopeptide (PPR) repeat-containing protein; similar to pentatricopeptide (PPR) repeat-containing protein [Arabidopsis thaliana] (TAIR:AT5G65820.1); similar to hypothetical protein [Vitis vinifera] (GB:CAN71515.1); similar to unnamed protein product [Vitis vinifera] (GB:CAO24801.1); contains InterPro domain GTP-binding protein, HSR1-related; (InterPro:IPR002917); contains InterPro domain GT…
At2g13600	E+	17-L-S-S-P-L-S-P-L-1-S-S-P-L-6-S-P-L2-S-4-E-E+-28	none	_	1861	1575	2009	2311	0.034	0.061	0.007	0.85	1.08	1.24	pentatricopeptide (PPR) repeat-containing protein; similar to pentatricopeptide (PPR) repeat-containing protein [Arabidopsis thaliana] (TAIR:AT2G22070.1); similar to OSJNBa0006B20.5 [Oryza sativa (japonica cultivar-group)] (GB:CAD40814.1); similar to unnamed protein product [Vitis vinifera] (GB:CAO70084.1); contains InterPro domain Pentatricopeptide repeat (InterPro:IPR002885)
At2g15630	P	153-P-P-P-P-P-P-P-P-P-P-P-P-P-22	mitochondrial	M	608	364	538	666	0.028	0.307	0.488	0.6	0.89	1.1	pentatricopeptide (PPR) repeat-containing protein; similar to pentatricopeptide (PPR) repeat-containing protein [Arabidopsis thaliana] (TAIR:AT5G01110.1); similar to unnamed protein product [Vitis vinifera] (GB:CAO43459.1); contains InterPro domain Pentatricopeptide repeat (InterPro:IPR002885)
At2g15690	DYW	234-L-S-P-L2-S-4-E-28-DYW	possibly mitochondrial	M	4388	3923	5240	5779	0.036	0.007	0.002	0.89	1.19	1.32	pentatricopeptide (PPR) repeat-containing protein; similar to pentatricopeptide (PPR) repeat-containing protein [Arabidopsis thaliana] (TAIR:AT4G32450.1); similar to unnamed protein product [Vitis vinifera] (GB:CAO47801.1); similar to hypothetical protein [Vitis vinifera] (GB:CAN70199.1); contains InterPro domain Pentatricopeptide repeat (InterPro:IPR002885)
At2g15820	P	87-P-S-4-P-34-P-1-S-254	mitochondrial	M	592	413	465	651	0.096	0.134	0.53	0.7	0.79	1.1	Encodes a protein that promotes splicing of type II introns. otp51 mutants fail to splice intron 2 of plastid ycf3 transcripts, a factor required for the assembly of Photosystem I. Therefore, homozygous otp51 mutants have profound photosynthetic defects and can only survive in sucrose-supplemented in vitro cultures under low light conditions. OTP51 may also be involved in splicing several other t…
At2g15980	P	103-S-26-P-48-P-1-P-P-P-39-P-P-5	none	_	2561	2785	2603	2923	0.206	0.716	0.074	1.09	1.02	1.14	pentatricopeptide (PPR) repeat-containing protein; similar to EMB2745 (EMBRYO DEFECTIVE 2745) [Arabidopsis thaliana] (TAIR:AT5G39710.1); similar to unnamed protein product [Vitis vinifera] (GB:CAO47681.1); contains InterPro domain Pentatricopeptide repeat (InterPro:IPR002885)
At2g16880	P	129-P-P-P-1-P-P-P-P-P-1-P-P-P-P-P-S-3-P-P-50	none	_	2732	2205	2601	2968	0.109	0.445	0.214	0.81	0.95	1.09	pentatricopeptide (PPR) repeat-containing protein; similar to pentatricopeptide (PPR) repeat-containing protein [Arabidopsis thaliana] (TAIR:AT1G62670.1); similar to hypothetical protein [Vitis vinifera] (GB:CAN78081.1); similar to unnamed protein product [Vitis vinifera] (GB:CAO69006.1); contains InterPro domain Pentatricopeptide repeat (InterPro:IPR002885)
At2g17033	P	241-P-P-P-158	plastid	C	1482	1184	1190	1300	0.139	0.018	0.029	0.8	0.8	0.88	pentatricopeptide (PPR) repeat-containing protein; Identical to Uncharacterized pentatricopeptide repeat-containing protein At2g17033 [Arabidopsis Thaliana] (GB:Q8GWA9;GB:Q0WPA0;GB:Q7XJL8;GB:Q94K83); similar to pentatricopeptide (PPR) repeat-containing protein [Arabidopsis thaliana] (TAIR:AT3G53170.1); similar to EMB2750 (EMBRYO DEFECTIVE 2750) [Arabidopsis thaliana] (TAIR:AT3G06430.1); similar t…
At2g17140	P	110-P-P-P-P-P-4-P-P-P-P-P-P-23-P-P-P-P-P-34-P-P-34	possibly plastid	M	930	652	726	924	0.08	0.101	0.962	0.7	0.78	0.99	binding; similar to pentatricopeptide (PPR) repeat-containing protein [Arabidopsis thaliana] (TAIR:AT1G62910.1); similar to Tetratricopeptide-like helical [Medicago truncatula] (GB:ABD32353.1); similar to Os02g0132100 [Oryza sativa (japonica cultivar-group)] (GB:NP_001045795.1); contains InterPro domain Pentatricopeptide repeat; (InterPro:IPR002885); contains InterPro domain Protein prenyltransfe…
At2g17210	E+	45-L-S-P-L-S-P-1-L-1-S-P-L-S-S-1-L-1-S-P-L2-S-6-E-E+-9	possibly plastid	C	879	852	942	1019	0.28	0.23	0.003	0.97	1.07	1.16	pentatricopeptide (PPR) repeat-containing protein; similar to pentatricopeptide (PPR) repeat-containing protein [Arabidopsis thaliana] (TAIR:AT4G18750.1); similar to unnamed protein product [Vitis vinifera] (GB:CAO47520.1); similar to unknown [Populus trichocarpa] (GB:ABK95971.1); contains InterPro domain Pentatricopeptide repeat (InterPro:IPR002885)
At2g17525	P	74-P-1-P-P-P-S-P-P-P-P-P-2-P-33-P-P-P-30	mitochondrial	M	3135	2616	2780	3071	0.047	0.024	0.777	0.83	0.89	0.98	pentatricopeptide (PPR) repeat-containing protein; similar to pentatricopeptide (PPR) repeat-containing protein [Arabidopsis thaliana] (TAIR:AT1G74580.1); similar to unnamed protein product [Vitis vinifera] (GB:CAO40387.1); contains InterPro domain Pentatricopeptide repeat (InterPro:IPR002885)
At2g17670	P	157-P-P-1-P-P-P-P-P-S-29	possibly mitochondrial	C	2542	2046	2575	2965	0.076	0.367	0.065	0.8	1.01	1.17	pentatricopeptide (PPR) repeat-containing protein; similar to MEE40 (maternal effect embryo arrest 40) [Arabidopsis thaliana] (TAIR:AT3G53700.1); similar to hypothetical protein [Vitis vinifera] (GB:CAN69960.1); contains InterPro domain Pentatricopeptide repeat (InterPro:IPR002885)
At2g02750	E	29-L-S-S-4-L-S-P-1-L-S-1-P-P-L-S-2-P-L2-S-3-E	possibly mitochondrial	M	553	435	529	617	0.083	0.673	0.331	0.79	0.96	1.12	pentatricopeptide (PPR) repeat-containing protein; similar to pentatricopeptide (PPR) repeat-containing protein [Arabidopsis thaliana] (TAIR:AT2G13600.1); similar to unnamed protein product [Vitis vinifera] (GB:CAO41049.1); similar to hypothetical protein [Vitis vinifera] (GB:CAN74703.1); contains InterPro domain Pentatricopeptide repeat (InterPro:IPR002885)
At2g18520	P	100-P-P-2-P-P-34-S-35-S-45	mitochondrial	M	2148	1844	2320	2708	0.007	0.12	0.008	0.86	1.08	1.26	pentatricopeptide (PPR) repeat-containing protein; similar to pentatricopeptide (PPR) repeat-containing protein [Arabidopsis thaliana] (TAIR:AT4G36680.1); similar to unknown [Solanum melongena] (GB:ABU45173.1); contains InterPro domain Pentatricopeptide repeat (InterPro:IPR002885)
At2g18940	P	208-P-P-P-P-P-P-P-P-P-P-P-35-P-P-P-P-P-18	possibly plastid	C	3614	3347	3462	3804	0.251	0.15	0.263	0.93	0.96	1.05	pentatricopeptide (PPR) repeat-containing protein; similar to pentatricopeptide (PPR) repeat-containing protein [Arabidopsis thaliana] (TAIR:AT5G02860.1); similar to Tetratricopeptide-like helical [Medicago truncatula] (GB:ABN05846.1); similar to hypothetical protein [Vitis vinifera] (GB:CAN75494.1); similar to unnamed protein product [Vitis vinifera] (GB:CAO43206.1); contains InterPro domain Pen…
At2g19280	P	199-P-P-P-P-S-1-P-P-P-P-P-P-P-P-42	possibly mitochondrial	M	1031	826	954	1189	0.072	0.411	0.018	0.8	0.93	1.15	pentatricopeptide (PPR) repeat-containing protein; similar to UDP-glucoronosyl/UDP-glucosyl transferase family protein [Arabidopsis thaliana] (TAIR:AT1G05670.1); similar to unnamed protein product [Vitis vinifera] (GB:CAO40767.1); contains InterPro domain Pentatricopeptide repeat (InterPro:IPR002885)
At2g02980	DYW	58-S-P-L-S-P-L-S-P-L2-S-4-E-E+-DYW	possibly plastid	C	689	592	747	823	0.06	0.113	0.002	0.86	1.08	1.19	OTP85.pentatricopeptide (PPR) repeat-containing protein; similar to pentatricopeptide (PPR) repeat-containing protein [Arabidopsis thaliana] (TAIR:AT5G66520.1); similar to hypothetical protein OsJ_012382 [Oryza sativa (japonica cultivar-group)] (GB:EAZ28899.1); similar to hypothetical protein OsI_013400 [Oryza sativa (indica cultivar-group)] (GB:EAY92167.1); similar to unnamed protein product [Vi…
At2g20540	E+	40-S-P-1-L-S-S-P-L-S-P-L2-S-4-E-E+-16	none	_	489	408	499	626	0.229	0.84	0.07	0.83	1.02	1.28	MEF21. pentatricopeptide (PPR) repeat-containing protein; similar to pentatricopeptide (PPR) repeat-containing protein [Arabidopsis thaliana] (TAIR:AT5G56310.1); similar to unnamed protein product [Vitis vinifera] (GB:CAO44143.1); similar to unnamed protein product [Vitis vinifera] (GB:CAO44140.1); contains InterPro domain Pentatricopeptide repeat (InterPro:IPR002885)
At2g20710	P	137-P-P-36-P-35-P-S-4-P-72	mitochondrial	M	2490	2287	2686	3064	0.256	0.291	0.007	0.92	1.08	1.23	pentatricopeptide (PPR) repeat-containing protein; similar to pentatricopeptide (PPR) repeat-containing protein [Arabidopsis thaliana] (TAIR:AT1G28020.1); similar to unnamed protein product [Vitis vinifera] (GB:CAO69728.1); contains InterPro domain Pentatricopeptide repeat (InterPro:IPR002885); contains InterPro domain Tetratricopeptide region (InterPro:IPR013026)
At2g21090	E+	44-L-1-S-S-P-L-S-S-P-L-S-1-P-L2-S-4-E-E+-6	none	M	4281	3653	3329	3896	0.231	0.049	0.359	0.85	0.78	0.91	pentatricopeptide (PPR) repeat-containing protein; similar to pentatricopeptide (PPR) repeat-containing protein [Arabidopsis thaliana] (TAIR:AT2G22070.1); similar to unnamed protein product [Vitis vinifera] (GB:CAO47351.1); contains InterPro domain Pentatricopeptide repeat (InterPro:IPR002885)
At2g22070	DYW	47-S-S-P-L-S-S-P-1-L-S-2-S-P-L-S-1-P-L2-S-4-E-E+-DYW	possibly plastid	_	670	610	744	824	0.22	0.209	0.11	0.91	1.11	1.23	pentatricopeptide (PPR) repeat-containing protein; similar to pentatricopeptide (PPR) repeat-containing protein [Arabidopsis thaliana] (TAIR:AT1G25360.1); similar to hypothetical protein OsJ_012234 [Oryza sativa (japonica cultivar-group)] (GB:EAZ28751.1); similar to unnamed protein product [Vitis vinifera] (GB:CAO71786.1); similar to hypothetical protein OsI_013252 [Oryza sativa (indica cultivar-…
At2g22410	E+	116-P-3-L-S-P-L-S-S-P-L-S-P-L2-S-4-E-E+-15	mitochondrial	M	843	602	1106	1374	0.03	0.011	0.002	0.71	1.31	1.63	SLO1. pentatricopeptide (PPR) repeat-containing protein; similar to pentatricopeptide (PPR) repeat-containing protein [Arabidopsis thaliana] (TAIR:AT2G29760.1); similar to SAM (and some other nucleotide) binding motif; Methyltransferase small; Tetratricopeptide-like helical [Medicago truncatula] (GB:ABD33115.1); similar to unnamed protein product [Vitis vinifera] (GB:CAO21928.1); similar to hypot…
At3g28660	E+	76-P-3-L-1-S-P-L-1-S-S-5-L2-S-4-E-E+-3	none	M	1821	1410	1550	1645	0.01	0.009	0.018	0.77	0.85	0.9	pentatricopeptide (PPR) repeat-containing protein; similar to pentatricopeptide (PPR) repeat-containing protein [Arabidopsis thaliana] (TAIR:AT3G28640.1); similar to unnamed protein product [Vitis vinifera] (GB:CAO14887.1); contains InterPro domain Pentatricopeptide repeat (InterPro:IPR002885)
At3g28660	E+	76-P-3-L-1-S-P-L-1-S-S-5-L2-S-4-E-E+-3	none	M	1821	1410	1550	1645	0.01	0.009	0.018	0.77	0.85	0.9	pentatricopeptide (PPR) repeat-containing protein; similar to pentatricopeptide (PPR) repeat-containing protein [Arabidopsis thaliana] (TAIR:AT3G28640.1); similar to unnamed protein product [Vitis vinifera] (GB:CAO14887.1); contains InterPro domain Pentatricopeptide repeat (InterPro:IPR002885)
At3g04130	P	119-P-34-S-3-P-P-P-S-4-P-1-P-1-P-38	mitochondrial	M	2031	1860	1951	2295	0.305	0.487	0.092	0.92	0.96	1.13	pentatricopeptide (PPR) repeat-containing protein; similar to pentatricopeptide (PPR) repeat-containing protein [Arabidopsis thaliana] (TAIR:AT3G22670.1); similar to unnamed protein product [Vitis vinifera] (GB:CAO46677.1); contains InterPro domain Pentatricopeptide repeat (InterPro:IPR002885)
At3g29230	E+	49-S-P-L-S-S-S-S-2-P-L-S-P-L2-S-4-E-E+-8	possibly plastid	M	2248	1892	2404	2567	0.018	0.22	0.065	0.84	1.07	1.14	pentatricopeptide (PPR) repeat-containing protein; similar to pentatricopeptide (PPR) repeat-containing protein [Arabidopsis thaliana] (TAIR:AT1G08070.1); similar to unnamed protein product [Vitis vinifera] (GB:CAO15037.1); contains InterPro domain Pentatricopeptide repeat (InterPro:IPR002885)
At3g29290	P	63-P-S-41-P-P-P-P-P-1-P-P-30-P-17	none	M	760	592	661	777	0.128	0.248	0.821	0.78	0.87	1.02	EMB2076 (EMBRYO DEFECTIVE 2076); similar to pentatricopeptide (PPR) repeat-containing protein [Arabidopsis thaliana] (TAIR:AT5G02860.1); similar to unnamed protein product [Vitis vinifera] (GB:CAO15048.1); contains InterPro domain Pentatricopeptide repeat (InterPro:IPR002885)
At3g04750	E+	98-P-L-1-S-P-L-2-S-S-S-5-L-S-S-4-L2-S-4-E-E+-14	mitochondrial	M	2314	2281	2283	2488	0.803	0.817	0.235	0.99	0.99	1.08	pentatricopeptide (PPR) repeat-containing protein; similar to pentatricopeptide (PPR) repeat-containing protein [Arabidopsis thaliana] (TAIR:AT2G29760.1); similar to unnamed protein product [Vitis vinifera] (GB:CAO43072.1); contains InterPro domain Pentatricopeptide repeat (InterPro:IPR002885)
At3g04760	P	87-P-P-P-P-P-P-P-P-P-P-P-P-P-P-26	possibly plastid	C	545	368	516	543	0.016	0.226	0.848	0.68	0.95	1	pentatricopeptide (PPR) repeat-containing protein; similar to pentatricopeptide (PPR) repeat-containing protein [Arabidopsis thaliana] (TAIR:AT1G09900.1); similar to unnamed protein product [Vitis vinifera] (GB:CAO65084.1); similar to hypothetical protein [Vitis vinifera] (GB:CAN67401.1); contains InterPro domain Pentatricopeptide repeat (InterPro:IPR002885)
At3g42630	P	45-P-P-S-4-P-P-35-P-P-P-55	possibly mitochondrial	_	1773	1764	1589	1724	0.924	0.056	0.416	0.99	0.9	0.97	pentatricopeptide (PPR) repeat-containing protein; similar to unknown protein [Arabidopsis thaliana] (TAIR:AT4G14190.1); similar to pentatricopeptide repeat protein [Olimarabidopsis pumila] (GB:ABA18097.1); similar to pentatricopeptide repeat protein [Capsella rubella] (GB:ABA18107.1); similar to pentatricopeptide repeat protein [Arabidopsis arenosa] (GB:ABA18111.1); contains InterPro domain Pent…
At3g05240	E	36-S-P-L-S-P-L-8-S-P-L-S-P-1-L2-S-4-E-1	possibly mitochondrial	_	187	145	182	236	0.147	0.836	0.178	0.77	0.98	1.27	MEF19.pentatricopeptide (PPR) repeat-containing protein; similar to pentatricopeptide (PPR) repeat-containing protein [Arabidopsis thaliana] (TAIR:AT1G08070.1); similar to unnamed protein product [Vitis vinifera] (GB:CAO17639.1); contains InterPro domain Pentatricopeptide repeat (InterPro:IPR002885)
At3g05340	E+	42-L-10-S-S-3-L-S-P-L-S-P-L-S-P-L2-S-4-E-E+-24	possibly mitochondrial	M	626	396	615	751	0.023	0.841	0.191	0.63	0.98	1.2	pentatricopeptide (PPR) repeat-containing protein; similar to pentatricopeptide (PPR) repeat-containing protein [Arabidopsis thaliana] (TAIR:AT3G25970.1); similar to hypothetical protein [Vitis vinifera] (GB:CAN74829.1); similar to unnamed protein product [Vitis vinifera] (GB:CAO17602.1); contains InterPro domain Pentatricopeptide repeat (InterPro:IPR002885)
At3g46610	P	144-P-6-P-P-P-92-P-7-P-P-P-P-P-P-34	ER	_	1419	1266	1357	1440	0.385	0.496	0.778	0.89	0.96	1.02	pentatricopeptide (PPR) repeat-containing protein; similar to pentatricopeptide (PPR) repeat-containing protein [Arabidopsis thaliana] (TAIR:AT1G09900.1); similar to hypothetical protein OsJ_034385 [Oryza sativa (japonica cultivar-group)] (GB:EAZ20176.1); similar to pentatricopeptide, putative, expressed [Oryza sativa (japonica cultivar-group)] (GB:ABA97464.2); similar to unnamed protein product …
At3g46790	DYW	44-P-31-S-P-L-S-P-2-L-S-P-L2-S-4-E-E+-DYW	none	C	3724	3453	3717	4064	0.481	0.972	0.215	0.93	1	1.09	Encodes a member of a PCMP (plant combinatorial and modular protein) family (PCMP-H subfamily) with 9 pentatricopeptide (PPR) repeats. The protein is involved the intergenic processing of chloroplast RNA between rps7 and ndhB, which is essential for ndhB translation.
At3g46870	P	141-P-P-46	possibly mitochondrial	C	760	499	606	815	0.043	0.139	0.672	0.66	0.8	1.07	pentatricopeptide (PPR) repeat-containing protein; similar to unknown protein [Arabidopsis thaliana] (TAIR:AT1G62350.1); similar to unnamed protein product [Vitis vinifera] (GB:CAO21332.1); contains InterPro domain Pentatricopeptide repeat (InterPro:IPR002885)
At3g47530	DYW	75-P-1-L-S-P-3-L-S-P-L2-S-4-E-E+-DYW	none	_	1433	1361	1424	1594	0.697	0.928	0.244	0.95	0.99	1.11	pentatricopeptide (PPR) repeat-containing protein; similar to unknown protein [Arabidopsis thaliana] (TAIR:AT4G21065.1); similar to unnamed protein product [Vitis vinifera] (GB:CAO64545.1); contains InterPro domain Pentatricopeptide repeat (InterPro:IPR002885)
At3g47840	E+	42-S-P-2-L-S-P-L-S-P-L-S-P-L-S-P-L2-S-4-E-E+-18	none	M	631	476	518	583	0.132	0.1	0.52	0.75	0.82	0.92	pentatricopeptide (PPR) repeat-containing protein; similar to pentatricopeptide (PPR) repeat-containing protein [Arabidopsis thaliana] (TAIR:AT3G53360.1); similar to hypothetical protein [Thellungiella halophila] (GB:ABB45851.1); similar to hypothetical protein [Vitis vinifera] (GB:CAN70631.1); similar to unnamed protein product [Vitis vinifera] (GB:CAO22813.1); contains InterPro domain Tetratric…
At3g48250	P	121-P-105-P-P-37-P-P-P-P-1-P-77	plastid	C	2249	1474	2258	2729	0.031	0.898	0.038	0.66	1	1.21	pentatricopeptide (PPR) repeat-containing protein; similar to pentatricopeptide (PPR) repeat-containing protein [Arabidopsis thaliana] (TAIR:AT3G02490.1); similar to unnamed protein product [Vitis vinifera] (GB:CAO64240.1); contains InterPro domain Pentatricopeptide repeat (InterPro:IPR002885)
At3g48810	P	74-P-P-P-P-P-P-P-P-1-P-P-P-P-1-P-P-P-2-P-26	none	S	2196	1809	2032	2273	0.05	0.051	0.413	0.82	0.93	1.04	pentatricopeptide (PPR) repeat-containing protein; similar to pentatricopeptide (PPR) repeat-containing protein [Arabidopsis thaliana] (TAIR:AT5G64320.1); similar to unnamed protein product [Vitis vinifera] (GB:CAO44947.1); contains InterPro domain Pentatricopeptide repeat (InterPro:IPR002885)
At3g49140	DYW	72-S-P-L-S-P-33-P-L-S-P-L2-S-4-E-E+-DYW	possibly mitochondrial	M	2108	1692	2355	2536	0.066	0.237	0.003	0.8	1.12	1.2	binding; similar to EMB2758 (EMBRYO DEFECTIVE 2758) [Arabidopsis thaliana] (TAIR:AT4G33990.1); similar to pentatricopeptide, putative, expressed [Oryza sativa (japonica cultivar-group)] (GB:ABF94899.1); similar to hypothetical protein [Vitis vinifera] (GB:CAN64485.1); similar to unnamed protein product [Vitis vinifera] (GB:CAO69339.1); contains InterPro domain Armadillo-type fold; (InterPro:IPR01…
At3g49170	DYW	24-P-1-L-S-3-P-L-1-S-P-L-32-P-1-L-S-P-L-S-P-L2-S-4-E-E+-DYW	plastid	C	1172	968	1177	1395	0.094	0.943	0.043	0.83	1	1.19	EMB2261 (EMBRYO DEFECTIVE 2261); similar to pentatricopeptide (PPR) repeat-containing protein [Arabidopsis thaliana] (TAIR:AT3G57430.1); similar to unnamed protein product [Vitis vinifera] (GB:CAO63823.1); similar to unnamed protein product [Vitis vinifera] (GB:CAO69385.1); similar to unnamed protein product [Vitis vinifera] (GB:CAO42754.1); contains InterPro domain Pentatricopeptide repeat (Inte…
At3g49240	P	199-P-P-2-P-2-P-5-P-P-P-S-3-P-107	none	M	5845	4286	6464	7511	0.001	0.025	0.004	0.73	1.11	1.28	EMB1796 (EMBRYO DEFECTIVE 1796); binding; similar to GRP23 (GLUTAMINE-RICH PROTEIN23), binding [Arabidopsis thaliana] (TAIR:AT1G10270.1); similar to unnamed protein product [Vitis vinifera] (GB:CAO48651.1); contains InterPro domain Tetratricopeptide-like helical; (InterPro:IPR011990); contains InterPro domain Pentatricopeptide repeat (InterPro:IPR002885)
At3g49710	DYW	41-S-S-P-L-S-1-P-L-S-P-L-1-S-P-L2-S-4-E-E+-DYW	none	_	1729	1279	1229	1355	0.022	0.007	0.024	0.74	0.71	0.78	pentatricopeptide (PPR) repeat-containing protein; similar to pentatricopeptide (PPR) repeat-containing protein [Arabidopsis thaliana] (TAIR:AT1G68930.1); similar to hypothetical protein [Vitis vinifera] (GB:CAN74731.1); similar to unnamed protein product [Vitis vinifera] (GB:CAO64035.1); contains InterPro domain Pentatricopeptide repeat (InterPro:IPR002885)
At3g49730	P	129-P-1-P-S-3-P-P-P-P-P-P-P-39-P-84	possibly mitochondrial	M	2953	2797	3079	3615	0.507	0.471	0.014	0.95	1.04	1.22	pentatricopeptide (PPR) repeat-containing protein; similar to pentatricopeptide (PPR) repeat-containing protein [Arabidopsis thaliana] (TAIR:AT5G65820.1); similar to hypothetical protein [Vitis vinifera] (GB:CAN71515.1); similar to unnamed protein product [Vitis vinifera] (GB:CAO24801.1); contains InterPro domain GTP-binding protein, HSR1-related; (InterPro:IPR002917); contains InterPro domain GT…
At3g49740	E	55-L-S-S-1-P-L-S-2-P-L-S-P-L-S-P-2-L-S-P-1-L2-S-6-E	none	C	1122	923	1174	1506	0.06	0.192	0.001	0.82	1.05	1.34	pentatricopeptide (PPR) repeat-containing protein; similar to pentatricopeptide (PPR) repeat-containing protein [Arabidopsis thaliana] (TAIR:AT3G02010.1); similar to unnamed protein product [Vitis vinifera] (GB:CAO24800.1); similar to hypothetical protein [Vitis vinifera] (GB:CAN71514.1); contains InterPro domain Tetratricopeptide-like helical; (InterPro:IPR011990); contains InterPro domain Penta…
At3g50420	E+	20-S-79-S-36-L-S-P-L-S-P-1-L-S-P-L-S-P-L2-S-5-E-1-E+-12	none	_	318	190	264	345	0.051	0.217	0.668	0.6	0.83	1.08	pentatricopeptide (PPR) repeat-containing protein; similar to pentatricopeptide (PPR) repeat-containing protein [Arabidopsis thaliana] (TAIR:AT4G13650.1); similar to unnamed protein product [Vitis vinifera] (GB:CAO67254.1); contains InterPro domain Tetratricopeptide-like helical; (InterPro:IPR011990); contains InterPro domain Pentatricopeptide repeat (InterPro:IPR002885)
At3g51320	E	81-P-L-S-S-P-L-S-P-L2-S-7-E-31	possibly mitochondrial	M	1656	1342	1811	2248	0.191	0.36	0.026	0.81	1.09	1.36	binding; similar to binding [Arabidopsis thaliana] (TAIR:AT3G62890.1); similar to Pentatricopeptide repeat [Medicago truncatula] (GB:ABE93444.1); contains InterPro domain Pentatricopeptide repeat; (InterPro:IPR002885); contains InterPro domain Protein prenyltransferase; (InterPro:IPR008940); contains InterPro domain Tetratricopeptide-like helical; (InterPro:IPR011990)
At3g06430	P	122-P-S-5-P-S-5-P-P-P-P-P-P-12	plastid	C	3544	3418	3648	3963	0.682	0.691	0.118	0.96	1.03	1.12	EMB2750 (EMBRYO DEFECTIVE 2750); similar to pentatricopeptide (PPR) repeat-containing protein [Arabidopsis thaliana] (TAIR:AT3G53170.1); similar to hypothetical protein [Vitis vinifera] (GB:CAN74604.1); similar to unnamed protein product [Vitis vinifera] (GB:CAO70921.1); contains InterPro domain Pentatricopeptide repeat (InterPro:IPR002885)
At3g53170	P	92-P-S-5-P-P-1-P-P-P-P-P-P-3	none	_	357	210	306	391	0.026	0.289	0.597	0.59	0.86	1.1	pentatricopeptide (PPR) repeat-containing protein; similar to pentatricopeptide (PPR) repeat-containing protein [Arabidopsis thaliana] (TAIR:AT5G48730.1); similar to unnamed protein product [Vitis vinifera] (GB:CAO40791.1); contains InterPro domain Pentatricopeptide repeat (InterPro:IPR002885)
At3g53360	E+	29-P-1-L-S-P-L-S-P-1-L-S-P-L-S-1-P-L-S-P-L2-S-4-E-E+-18	mitochondrial	M	930	683	915	1022	0.027	0.638	0.231	0.73	0.98	1.1	pentatricopeptide (PPR) repeat-containing protein; similar to pentatricopeptide (PPR) repeat-containing protein [Arabidopsis thaliana] (TAIR:AT3G03580.1); similar to hypothetical protein [Vitis vinifera] (GB:CAN61725.1); similar to hypothetical protein OsI_022333 [Oryza sativa (indica cultivar-group)] (GB:EAZ01101.1); similar to unnamed protein product [Vitis vinifera] (GB:CAO18119.1); contains I…
At3g53700	P	81-P-P-1-P-P-P-P-1-P-P-P-P-P-P-P-P-P-P-1-P-74	plastid	C	2239	1932	2008	2377	0.223	0.257	0.402	0.86	0.9	1.06	MEE40 (maternal effect embryo arrest 40); similar to pentatricopeptide (PPR) repeat-containing protein [Arabidopsis thaliana] (TAIR:AT5G64320.1); similar to hypothetical protein OsJ_011172 [Oryza sativa (japonica cultivar-group)] (GB:EAZ27689.1); similar to hypothetical protein OsI_012119 [Oryza sativa (indica cultivar-group)] (GB:EAY90886.1); similar to unnamed protein product [Vitis vinifera] (…
At3g54980	P	161-P-35-P-P-1-P-P-P-S-3-P-P-P-P-1-P-P-P-P-P-P-P-24	mitochondrial	M	3322	3209	3393	3882	0.525	0.452	0.005	0.97	1.02	1.17	pentatricopeptide (PPR) repeat-containing protein; similar to pentatricopeptide (PPR) repeat-containing protein [Arabidopsis thaliana] (TAIR:AT2G39230.1); similar to unnamed protein product [Vitis vinifera] (GB:CAO44187.1); contains InterPro domain Pentatricopeptide repeat (InterPro:IPR002885)
At3g56030	P	108-P-P-P-3-P-35-P-15	possibly mitochondrial	M	1341	1265	1319	1381	0.457	0.851	0.768	0.94	0.98	1.03	similar to pentatricopeptide (PPR) repeat-containing protein [Arabidopsis thaliana] (TAIR:AT2G40240.1); similar to Tetratricopeptide-like helical [Medicago truncatula] (GB:ABE80315.1); contains InterPro domain Pentatricopeptide repeat; (InterPro:IPR002885); contains InterPro domain Protein prenyltransferase; (InterPro:IPR008940)
At3g56550	DYW	69-P-1-L-S-P-L-S-P-L2-S-4-E-E+-DYW	possibly plastid	_	396	311	351	480	0.071	0.181	0.11	0.78	0.89	1.21	pentatricopeptide (PPR) repeat-containing protein; similar to unknown protein [Arabidopsis thaliana] (TAIR:AT4G21065.1); similar to unnamed protein product [Vitis vinifera] (GB:CAO17327.1); similar to hypothetical protein [Vitis vinifera] (GB:CAN76592.1); contains InterPro domain Pentatricopeptide repeat (InterPro:IPR002885)
At3g57430	DYW	60-P-L-1-S-P-L-30-P-L-1-S-P-1-L-S-P-11-L-S-P-L2-S-5-E-E+-DYW	ER	C	842	586	1153	1086	0.059	0.005	0.006	0.7	1.37	1.29	OTP84. pentatricopeptide (PPR) repeat-containing protein; similar to pentatricopeptide (PPR) repeat-containing protein [Arabidopsis thaliana] (TAIR:AT1G11290.1); similar to unnamed protein product [Vitis vinifera] (GB:CAO41923.1); similar to hypothetical protein OsJ_012988 [Oryza sativa (japonica cultivar-group)] (GB:EAZ29505.1); similar to H0613H07.7 [Oryza sativa (indica cultivar-group)] (GB:CA…
At3g06920	P	96-P-P-P-P-P-P-P-S-3-P-P-P-P-P-P-P-P-P-P-P-P-P-41	none	_	1959	1611	1794	1954	0.082	0.015	0.958	0.82	0.92	1	pentatricopeptide (PPR) repeat-containing protein; similar to PGR3 (PROTON GRADIENT REGULATION 3) [Arabidopsis thaliana] (TAIR:AT4G31850.1); similar to unnamed protein product [Vitis vinifera] (GB:CAO70968.1); similar to hypothetical protein OsI_024611 [Oryza sativa (indica cultivar-group)] (GB:EAZ03379.1); similar to hypothetical protein OsJ_022763 [Oryza sativa (japonica cultivar-group)] (GB:EA…
At3g59040	P	95-P-P-P-3-P-P-P-P-P-P-P-96	possibly mitochondrial	M	1661.56	1294.31	1765.29	1923.63	0.13563	0.26914	0.013157	0.778972	1.06243	1.15773	pentatricopeptide (PPR) repeat-containing protein; similar to pentatricopeptide (PPR) repeat-containing protein [Arabidopsis thaliana] (TAIR:AT5G02860.1); similar to Os08g0191900 [Oryza sativa (japonica cultivar-group)] (GB:NP_001061174.1); similar to hypothetical protein OsI_027103 [Oryza sativa (indica cultivar-group)] (GB:EAZ05871.1); similar to unnamed protein product [Vitis vinifera] (GB:CAO…
At3g60050	P	147-P-P-P-P-P-P-P-P-P-11	possibly mitochondrial	M	2407	2307	2435	2881	0.613	0.875	0.044	0.96	1.01	1.2	pentatricopeptide (PPR) repeat-containing protein; similar to pentatricopeptide (PPR) repeat-containing protein [Arabidopsis thaliana] (TAIR:AT1G55630.1); similar to unnamed protein product [Vitis vinifera] (GB:CAO17247.1); contains InterPro domain Pentatricopeptide repeat (InterPro:IPR002885)
At3g01580	E+	23-P-L-1-S-P-1-L-S-P-L-S-P-1-L-S-P-1-L2-S-4-E-E+-16	none	M	471	318	427	513	0.028	0.222	0.446	0.67	0.91	1.09	pentatricopeptide (PPR) repeat-containing protein; similar to pentatricopeptide (PPR) repeat-containing protein [Arabidopsis thaliana] (TAIR:AT1G11290.1); similar to unnamed protein product [Vitis vinifera] (GB:CAO14693.1); contains InterPro domain Pentatricopeptide repeat (InterPro:IPR002885)
At3g60960	P	86-P-1-P-32-P-42-S-23-P-6-P-7	possibly mitochondrial	M	1404	1309	2024	2132	0.205	0.002	0.002	0.93	1.44	1.52	pentatricopeptide (PPR) repeat-containing protein; similar to pentatricopeptide (PPR) repeat-containing protein [Arabidopsis thaliana] (TAIR:AT5G28380.1); similar to pentatricopeptide (PPR) repeat-containing protein [Arabidopsis thaliana] (TAIR:AT5G28340.1); similar to ACT11D09.4 [Cucumis melo] (GB:AAS80150.1); contains InterPro domain Pentatricopeptide repeat (InterPro:IPR002885)
At3g60980	P	68-P-1-P-39-P-52-S-40-P-1-P-5	mitochondrial	M	3334	2976	5128	4991	0.109	0.001	0.003	0.89	1.54	1.5	pentatricopeptide (PPR) repeat-containing protein; similar to GRP23 (GLUTAMINE-RICH PROTEIN23), binding [Arabidopsis thaliana] (TAIR:AT1G10270.1); similar to ACT11D09.4 [Cucumis melo] (GB:AAS80150.1); contains InterPro domain Pentatricopeptide repeat (InterPro:IPR002885)
At3g61360	P	137-P-2-S-3-P-P-P-P-P-P-78	possibly mitochondrial	C	1463	1208	1496	1713	0.064	0.693	0.084	0.83	1.02	1.17	pentatricopeptide (PPR) repeat-containing protein; similar to pentatricopeptide (PPR) repeat-containing protein [Arabidopsis thaliana] (TAIR:AT1G02420.1); similar to hypothetical protein [Vitis vinifera] (GB:CAN75780.1); similar to unnamed protein product [Vitis vinifera] (GB:CAO49925.1); contains InterPro domain Pentatricopeptide repeat (InterPro:IPR002885)
At3g61520	P	150-S-2-S-43-P-P-P-6-P-1-P-P-P-P-P-P-P-1-P-P-46	possibly mitochondrial	M	5272	5270	5067	5499	0.992	0.38	0.322	1	0.96	1.04	pentatricopeptide (PPR) repeat-containing protein; similar to pentatricopeptide (PPR) repeat-containing protein [Arabidopsis thaliana] (TAIR:AT5G28460.1); similar to pentatricopeptide (PPR) repeat-containing protein [Arabidopsis thaliana] (TAIR:AT5G28370.1); similar to unnamed protein product [Vitis vinifera] (GB:CAO39647.1); contains InterPro domain Pentatricopeptide repeat (InterPro:IPR002885)
At3g62470	P	193-S-3-P-S-3-P-P-P-P-P-P-P-58	mitochondrial	M	3629	3834	3322	3491	0.24	0.056	0.394	1.06	0.92	0.96	pentatricopeptide (PPR) repeat-containing protein; similar to pentatricopeptide (PPR) repeat-containing protein [Arabidopsis thaliana] (TAIR:AT3G62540.1); similar to pentatricopeptide (PPR) repeat-containing protein [Arabidopsis thaliana] (TAIR:AT5G14820.1); similar to unnamed protein product [Vitis vinifera] (GB:CAO43438.1); similar to hypothetical protein [Vitis vinifera] (GB:CAN78368.1); conta…
At3g62540	P	193-S-3-P-S-3-P-P-P-P-P-P-P-58	mitochondrial	M	2467	2862	1846	1974	0.17	0.002	0.025	1.16	0.75	0.8	pentatricopeptide (PPR) repeat-containing protein; similar to pentatricopeptide (PPR) repeat-containing protein [Arabidopsis thaliana] (TAIR:AT3G62470.1); similar to pentatricopeptide (PPR) repeat-containing protein [Arabidopsis thaliana] (TAIR:AT5G14820.1); similar to unnamed protein product [Vitis vinifera] (GB:CAO43438.1); similar to hypothetical protein [Vitis vinifera] (GB:CAN78368.1); conta…
At3g07290	P	158-P-P-S-5-P-P-P-P-P-P-P-P-P-P-P-P-87-P-P-39	mitochondrial	M	1019	796	1051	1312	0.109	0.694	0.049	0.78	1.03	1.29	pentatricopeptide (PPR) repeat-containing protein; similar to pentatricopeptide (PPR) repeat-containing protein [Arabidopsis thaliana] (TAIR:AT5G65560.1); similar to hypothetical protein [Vitis vinifera] (GB:CAN83683.1); similar to unnamed protein product [Vitis vinifera] (GB:CAO22243.1); contains InterPro domain Pentatricopeptide repeat (InterPro:IPR002885)
At3g62890	DYW	60-L-S-S-S-9-L-S-1-P-1-L2-S-4-E-E+-DYW	none	C	1384	1212	2067	2202	0.137	0.006	0.002	0.88	1.49	1.59	binding; similar to unknown protein [Arabidopsis thaliana] (TAIR:AT5G40405.1); similar to unnamed protein product [Vitis vinifera] (GB:CAO40027.1); contains InterPro domain Tetratricopeptide-like helical; (InterPro:IPR011990); contains InterPro domain Pentatricopeptide repeat (InterPro:IPR002885)
At3g63370	DYW	78-L-1-S-P-L-S-1-P-L-1-S-P-L-S-P-34-S-P-L-S-P-L2-S-4-E-E+-1-DYW	possibly plastid	C	1367	1167	1397	1445	0.085	0.742	0.257	0.85	1.02	1.06	OTP86. pentatricopeptide (PPR) repeat-containing protein; similar to pentatricopeptide (PPR) repeat-containing protein [Arabidopsis thaliana] (TAIR:AT3G57430.1); similar to unnamed protein product [Vitis vinifera] (GB:CAO22603.1); similar to hypothetical protein [Vitis vinifera] (GB:CAN62238.1); similar to hypothetical protein OsJ_014524 [Oryza sativa (japonica cultivar-group)] (GB:EAZ31041.1); c…
At3g08820	DYW	74-P-L-S-P-L-S-P-L-S-P-L2-S-4-E-E+-DYW	plastid	_	505	333	450	597	0.055	0.386	0.388	0.66	0.89	1.18	pentatricopeptide (PPR) repeat-containing protein; similar to pentatricopeptide (PPR) repeat-containing protein [Arabidopsis thaliana] (TAIR:AT1G08070.1); similar to vegetative storage protein, putative [Oryza sativa (japonica cultivar-group)] (GB:ABG22332.1); similar to Os11g0109600 [Oryza sativa (japonica cultivar-group)] (GB:NP_001065554.1); similar to hypothetical protein OsJ_031375 [Oryza sa…
At3g09040	E+	40-S-22-S-P-L-S-P-S-P-L-S-P-L-S-P-L-S-P-L-1-S-1-P-L-S-1-P-L2-S-4-E-E+-18	possibly mitochondrial	M	702	451	614	696	0.023	0.232	0.944	0.64	0.88	0.99	pentatricopeptide (PPR) repeat-containing protein; similar to pentatricopeptide (PPR) repeat-containing protein [Arabidopsis thaliana] (TAIR:AT4G13650.1); similar to hypothetical protein OsJ_014817 [Oryza sativa (japonica cultivar-group)] (GB:EAZ31334.1); similar to hypothetical protein OsI_016072 [Oryza sativa (indica cultivar-group)] (GB:EAY94839.1); similar to unnamed protein product [Vitis vi…
At3g09060	P	41-P-S-5-P-P-P-P-1-P-S-4-S-3-P-P-P-P-P-P-P-P-P-15	mitochondrial	_	1381	914	1332	1564	0.033	0.553	0.017	0.66	0.96	1.13	pentatricopeptide (PPR) repeat-containing protein; similar to MEE40 (maternal effect embryo arrest 40) [Arabidopsis thaliana] (TAIR:AT3G53700.1); similar to unnamed protein product [Vitis vinifera] (GB:CAO21395.1); similar to hypothetical protein [Vitis vinifera] (GB:CAN77584.1); contains InterPro domain Pentatricopeptide repeat (InterPro:IPR002885)
At3g09650	P	151-P-48-P-P-S-77-P-3-P-P-1-P-P-1-P-P-19-P-62	none	C	2006	1644	1885	2220	0.239	0.53	0.306	0.82	0.94	1.11	RNA binding protein involved in the processing of chloroplast psbB-psbT-psbH-petB-petD transcript unit.
At3g02010	DYW	46-S-S-P-2-L-2-S-P-L-S-P-L-S-P-L-S-P-L2-S-4-E-E+-DYW	none	M	1215	937	1269	1732	0.119	0.634	0.016	0.77	1.04	1.43	pentatricopeptide (PPR) repeat-containing protein; similar to pentatricopeptide (PPR) repeat-containing protein [Arabidopsis thaliana] (TAIR:AT2G27610.1); similar to unnamed protein product [Vitis vinifera] (GB:CAO49094.1); similar to hypothetical protein OsI_000011 [Oryza sativa (indica cultivar-group)] (GB:EAY72164.1); similar to Pentatricopeptide repeat domain containing protein, putative [Sol…
At3g11460	DYW	16-P-L-S-2-P-L-S-4-P-L-S-P-L2-S-4-E-E+-DYW	mitochondrial	M	910	676	837	966	0.062	0.265	0.439	0.74	0.92	1.06	pentatricopeptide (PPR) repeat-containing protein; similar to pentatricopeptide (PPR) repeat-containing protein [Arabidopsis thaliana] (TAIR:AT4G30700.1); similar to unnamed protein product [Vitis vinifera] (GB:CAO15895.1); contains InterPro domain Pentatricopeptide repeat (InterPro:IPR002885)
At3g12770	DYW	51-S-P-L-S-2-P-L-S-P-L-S-P-L2-S-4-E-E+-DYW	none	_	1511	1402	1611	1648	0.311	0.446	0.348	0.93	1.07	1.09	MEF22. pentatricopeptide (PPR) repeat-containing protein; similar to pentatricopeptide (PPR) repeat-containing protein [Arabidopsis thaliana] (TAIR:AT3G23330.1); similar to unnamed protein product [Vitis vinifera] (GB:CAO24211.1); contains InterPro domain Pentatricopeptide repeat (InterPro:IPR002885)
At3g13150	P	120-S-4-S-5-P-P-P-P-P-185	possibly mitochondrial	C	2274	2090	2430	2586	0.259	0.493	0.116	0.92	1.07	1.14	pentatricopeptide (PPR) repeat-containing protein; similar to pentatricopeptide (PPR) repeat-containing protein [Arabidopsis thaliana] (TAIR:AT3G13160.1); similar to unnamed protein product [Vitis vinifera] (GB:CAO66960.1); contains InterPro domain Pentatricopeptide repeat (InterPro:IPR002885)
At3g13160	P	104-S-4-S-5-P-P-P-P-P-44	mitochondrial	M	5353	4256	5743	6097	0.052	0.234	0.079	0.8	1.07	1.14	pentatricopeptide (PPR) repeat-containing protein; similar to pentatricopeptide (PPR) repeat-containing protein [Arabidopsis thaliana] (TAIR:AT1G55890.1); similar to unnamed protein product [Vitis vinifera] (GB:CAO65949.1); contains InterPro domain Pentatricopeptide repeat (InterPro:IPR002885)
At3g13770	DYW	56-L-S-P-L-S-P-L-S-P-1-L2-S-4-E-E+-DYW	mitochondrial	M	1645	1708	1539	1496	0.657	0.25	0.096	1.04	0.94	0.91	pentatricopeptide (PPR) repeat-containing protein; similar to pentatricopeptide (PPR) repeat-containing protein [Arabidopsis thaliana] (TAIR:AT3G57430.1); similar to Os06g0613100 [Oryza sativa (japonica cultivar-group)] (GB:NP_001058069.1); similar to hypothetical protein OsJ_021113 [Oryza sativa (japonica cultivar-group)] (GB:EAZ37630.1); similar to unnamed protein product [Vitis vinifera] (GB:C…
At3g13880	E+	45-L-S-P-L-S-P-L-S-P-L-S-P-L-S-P-L2-S-4-E-E+-12	possibly mitochondrial	M	1061	817	1119	1287	0.034	0.484	0.084	0.77	1.05	1.21	pentatricopeptide (PPR) repeat-containing protein; similar to pentatricopeptide (PPR) repeat-containing protein [Arabidopsis thaliana] (TAIR:AT2G27610.1); similar to unnamed protein product [Vitis vinifera] (GB:CAO16445.1); contains InterPro domain Pentatricopeptide repeat (InterPro:IPR002885)
At3g02330	E+	46-L-S-S-P-L-S-P-L-S-P-L-S-P-L-S-20-P-L-S-P-L2-S-4-E-E+-22	possibly plastid	M	609	398	527	687	0.035	0.165	0.441	0.65	0.87	1.13	pentatricopeptide (PPR) repeat-containing protein; similar to pentatricopeptide (PPR) repeat-containing protein [Arabidopsis thaliana] (TAIR:AT4G39530.1); similar to hypothetical protein [Cleome spinosa] (GB:ABD96900.1); similar to hypothetical protein OsJ_031161 [Oryza sativa (japonica cultivar-group)] (GB:EAZ16952.1); similar to hypothetical protein [Vitis vinifera] (GB:CAN67492.1); contains In…
At3g14330	DYW	165-S-3-P-L-S-P-L-S-P-L2-S-4-E-E+-DYW	possibly mitochondrial	_	1671	1557	1609	1835	0.211	0.44	0.115	0.93	0.96	1.1	pentatricopeptide (PPR) repeat-containing protein; similar to pentatricopeptide (PPR) repeat-containing protein [Arabidopsis thaliana] (TAIR:AT3G57430.1); similar to hypothetical protein [Vitis vinifera] (GB:CAN70930.1); similar to unnamed protein product [Vitis vinifera] (GB:CAO17592.1); contains InterPro domain Pentatricopeptide repeat (InterPro:IPR002885)
At3g14580	P	93-P-2-P-P-P-P-P-P-P-30	mitochondrial	M	1267	948	1128	1366	0.033	0.147	0.509	0.75	0.89	1.08	pentatricopeptide (PPR) repeat-containing protein; similar to pentatricopeptide (PPR) repeat-containing protein [Arabidopsis thaliana] (TAIR:AT5G46100.1); similar to unnamed protein product [Vitis vinifera] (GB:CAO15265.1); contains InterPro domain Pentatricopeptide repeat (InterPro:IPR002885)
At3g14730	E+	58-L-1-S-P-L-S-1-P-L-S-P-L-4-S-P-L2-S-4-E-E+-9	possibly plastid	M	1650	1422	1892	2221	0.12	0.011	0.002	0.86	1.15	1.35	pentatricopeptide (PPR) repeat-containing protein; similar to pentatricopeptide (PPR) repeat-containing protein [Arabidopsis thaliana] (TAIR:AT3G23330.1); similar to unnamed protein product [Vitis vinifera] (GB:CAO66913.1); contains InterPro domain Pentatricopeptide repeat (InterPro:IPR002885)
At3g15130	DYW	4-L-S-P-L-S-P-2-L-2-S-P-L-S-P-L2-S-4-E-E+-1-DYW	mitochondrial	_	1256	1006	1170	1337	0.067	0.288	0.351	0.8	0.93	1.06	pentatricopeptide (PPR) repeat-containing protein; similar to pentatricopeptide (PPR) repeat-containing protein [Arabidopsis thaliana] (TAIR:AT4G13650.1); similar to Os04g0686500 [Oryza sativa (japonica cultivar-group)] (GB:NP_001054327.1); similar to unnamed protein product [Vitis vinifera] (GB:CAO71425.1); similar to H0723C07.12 [Oryza sativa (indica cultivar-group)] (GB:CAJ86042.1); contains I…
At3g15200	P	141-S-4-P-S-3-P-P-P-P-34-P-P-34	possibly mitochondrial	M	4346	3528	4634	3179	0.189	0.604	0.087	0.81	1.07	0.73	pentatricopeptide (PPR) repeat-containing protein; similar to pentatricopeptide (PPR) repeat-containing protein [Arabidopsis thaliana] (TAIR:AT5G15010.1); similar to hypothetical protein [Vitis vinifera] (GB:CAN62355.1); contains InterPro domain Pentatricopeptide repeat (InterPro:IPR002885)
At3g02490	P	142-P-102-P-P-74-P-S-46-P-95	mitochondrial	M	1792	1425	1970	2247	0.109	0.03	0.005	0.8	1.1	1.25	pentatricopeptide (PPR) repeat-containing protein; similar to pentatricopeptide (PPR) repeat-containing protein [Arabidopsis thaliana] (TAIR:AT5G15980.1); similar to hypothetical protein [Cleome spinosa] (GB:ABD96873.1); contains InterPro domain Pentatricopeptide repeat (InterPro:IPR002885)
At3g15590	P	240-P-34-P-S-36-S-4-P-S-5-P-58	mitochondrial	M	6203	6226	4211	4675	0.964	0.006	0.02	1	0.68	0.75	DNA-binding protein, putative; similar to DNA-binding protein, putative [Arabidopsis thaliana] (TAIR:AT1G80270.1); similar to DNA-binding protein, putative [Arabidopsis thaliana] (TAIR:AT1G80270.2); similar to DNA-binding protein, putative [Arabidopsis thaliana] (TAIR:AT1G80270.3); similar to unnamed protein product [Vitis vinifera] (GB:CAO63034.1); contains InterPro domain Pentatricopeptide repe…
At3g15930	E+	97-P-L-S-P-L-S-S-P-L-S-P-L2-S-4-E-E+-42	possibly mitochondrial	_	1244	1171	1185	1204	0.506	0.404	0.615	0.94	0.95	0.97	pentatricopeptide (PPR) repeat-containing protein; similar to pentatricopeptide (PPR) repeat-containing protein [Arabidopsis thaliana] (TAIR:AT2G29760.1); similar to unnamed protein product [Vitis vinifera] (GB:CAO62697.1); contains InterPro domain Pentatricopeptide repeat (InterPro:IPR002885)
At3g16010	P	160-P-P-1-P-P-P-P-P-P-P-P-P-P-P-25	possibly mitochondrial	M	2113	1934	2172	2389	0.18	0.325	0.01	0.92	1.03	1.13	pentatricopeptide (PPR) repeat-containing protein; similar to pentatricopeptide (PPR) repeat-containing protein [Arabidopsis thaliana] (TAIR:AT3G06920.1); similar to hypothetical protein OsI_006527 [Oryza sativa (indica cultivar-group)] (GB:EAY85294.1); similar to Os02g0266200 [Oryza sativa (japonica cultivar-group)] (GB:NP_001046504.1); similar to unnamed protein product [Vitis vinifera] (GB:CAO…
At3g16610	E	1-L-1-S-2-P-L-S-P-1-L-S-P-2-L-S-P-L-S-P-L2-S-4-E	none	M	530	339	348	456	0.064	0.042	0.419	0.64	0.66	0.86	pentatricopeptide (PPR) repeat-containing protein; similar to pentatricopeptide (PPR) repeat-containing protein [Arabidopsis thaliana] (TAIR:AT1G11290.1); similar to hypothetical protein [Vitis vinifera] (GB:CAN61464.1); similar to unnamed protein product [Vitis vinifera] (GB:CAO63251.1); contains InterPro domain Pentatricopeptide repeat (InterPro:IPR002885)
At3g02650	P	229-P-P-P-36-P-P-P-P-P-30	mitochondrial	C	6109	4877	6307	7018	0.023	0.552	0.055	0.8	1.03	1.15	pentatricopeptide (PPR) repeat-containing protein; similar to unknown protein [Arabidopsis thaliana] (TAIR:AT1G62680.1); similar to unnamed protein product [Vitis vinifera] (GB:CAO45019.1); contains InterPro domain Protein of unknown function DUF247, plant (InterPro:IPR004158); contains InterPro domain Pentatricopeptide repeat (InterPro:IPR002885)
At3g16710	P	46-P-P-P-P-P-P-P-P-P-P-P-P-P-6	possibly mitochondrial	M	895	644	831	867	0.031	0.335	0.599	0.72	0.93	0.97	pentatricopeptide (PPR) repeat-containing protein; similar to pentatricopeptide (PPR) repeat-containing protein [Arabidopsis thaliana] (TAIR:AT5G41170.1); similar to fertility restorer homologue C [Raphanus sativus] (GB:CAD80164.1); contains InterPro domain Pentatricopeptide repeat; (InterPro:IPR002885); contains InterPro domain Protein prenyltransferase; (InterPro:IPR008940); contains InterPro d…
At3g16890	P	108-P-S-4-P-P-P-35-P-P-35-P-P-P-P-P-P-26	possibly mitochondrial	C	1089	965	1118	1368	0.287	0.698	0.029	0.89	1.03	1.26	Encodes a mitochondrial pentatricopeptide repeat (PPR) domain protein, PPR40, which provides a signalling link between mitochondrial electron transport and regulation of stress and hormonal responses. Mutations in PPR40 result in enhanced sensitivity to salt, ABA and oxidative stress, as well as reduced electron transport through Complex III (cytochrome c reductase).
At3g18020	P	53-P-P-37-P-P-P-5-P-P-P-P-P-P-1-P-P-P-P-P-31	mitochondrial	M	1747	1568	1711	1923	0.198	0.7	0.118	0.9	0.98	1.1	pentatricopeptide (PPR) repeat-containing protein; similar to unknown protein [Arabidopsis thaliana] (TAIR:AT1G62930.1); similar to hypothetical protein [Vitis vinifera] (GB:CAN79606.1); similar to unnamed protein product [Vitis vinifera] (GB:CAO45540.1); contains InterPro domain Pentatricopeptide repeat (InterPro:IPR002885)
At3g18110	P	223-P-P-P-P-P-P-1-P-P-P-P-31-P-37-P-S-5-P-P-P-P-P-P-P-P-P-P-P-P-259	plastid	C	1470	1066	1612	1793	0.047	0.119	0.038	0.73	1.1	1.22	EMB1270 (EMBRYO DEFECTIVE 1270); similar to PGR3 (PROTON GRADIENT REGULATION 3) [Arabidopsis thaliana] (TAIR:AT4G31850.1); similar to hypothetical protein [Vitis vinifera] (GB:CAN76112.1); similar to hypothetical protein OsJ_019636 [Oryza sativa (japonica cultivar-group)] (GB:EAZ36153.1); similar to unnamed protein product [Vitis vinifera] (GB:CAO62227.1); contains InterPro domain Pentatricopepti…
At3g18840	E+	21-S-S-1-P-3-L-S-2-S-1-P-L-S-S-36-L-S-P-L2-S-5-E-E+-7	none	C	591	446	694	702	0.035	0.063	0.029	0.75	1.17	1.19	Tetratricopeptide repeat (TPR)-like superfamily protein; CONTAINS InterPro DOMAIN/s: Pentatricopeptide repeat (InterPro:IPR002885); BEST Arabidopsis thaliana protein match is: Pentatricopeptide repeat (PPR) superfamily protein (TAIR:AT2G13600.1);
At3g18970	E	108-L-1-S-S-6-L-2-S-P-L2-S-4-E	possibly mitochondrial	M	969	855	1052	1150	0.196	0.066	0.003	0.88	1.09	1.19	MEF20. pentatricopeptide (PPR) repeat-containing protein; similar to pentatricopeptide (PPR) repeat-containing protein [Arabidopsis thaliana] (TAIR:AT5G59200.1); similar to unnamed protein product [Vitis vinifera] (GB:CAO43067.1); contains InterPro domain Pentatricopeptide repeat (InterPro:IPR002885)
At3g20730	E	11-L-S-P-L-S-P-L-S-P-L-1-S-P-L2-S-6-E	possibly ER	S	535	381	467	598	0.014	0.131	0.275	0.71	0.87	1.12	pentatricopeptide (PPR) repeat-containing protein; similar to pentatricopeptide (PPR) repeat-containing protein [Arabidopsis thaliana] (TAIR:AT2G27610.1); similar to pentatricopeptide (PPR) repeat-containing protein [Arabidopsis thaliana] (TAIR:AT3G12770.1); similar to unnamed protein product [Vitis vinifera] (GB:CAO47896.1); contains InterPro domain Tetratricopeptide-like helical; (InterPro:IPR0…
At3g21470	E	43-L-S-S-1-S-2-S-S-P-L-S-4-P-L2-S-4-E	none	_	1136	1045	1204	1272	0.321	0.337	0.064	0.92	1.06	1.12	pentatricopeptide (PPR) repeat-containing protein; similar to CRR4 (CHLORORESPIRATORY REDUCTION 4) [Arabidopsis thaliana] (TAIR:AT2G45350.1); similar to unnamed protein product [Vitis vinifera] (GB:CAO60897.1); contains InterPro domain Pentatricopeptide repeat (InterPro:IPR002885)
At3g22150	E+	68-P-2-L-S-P-L-2-S-P-1-L-S-P-L-32-P-L-S-P-L2-S-5-E-E+-19	plastid	C	486	312	408	488	0.037	0.216	0.982	0.64	0.84	1	pentatricopeptide (PPR) repeat-containing protein; similar to pentatricopeptide (PPR) repeat-containing protein [Arabidopsis thaliana] (TAIR:AT3G57430.1); similar to unnamed protein product [Vitis vinifera] (GB:CAO48921.1); similar to B0403H10-OSIGBa0105A11.20 [Oryza sativa (indica cultivar-group)] (GB:CAH67868.1); similar to hypothetical protein [Vitis vinifera] (GB:CAN67593.1); contains InterPr…
At3g22470	P	68-P-P-P-P-P-P-P-P-P-P-P-P-P-P-P-26	mitochondrial	M	788	529	703	896	0.119	0.378	0.414	0.67	0.89	1.14	pentatricopeptide (PPR) repeat-containing protein; similar to pentatricopeptide (PPR) repeat-containing protein [Arabidopsis thaliana] (TAIR:AT1G12620.1); similar to pentatricopeptide (PPR) repeat-containing protein [Arabidopsis thaliana] (TAIR:AT1G12300.1); similar to unknown protein [Arabidopsis thaliana] (TAIR:AT1G12775.1); similar to hypothetical protein [Brassica rapa] (GB:ABQ50546.1); conta…
At3g22670	P	164-S-6-P-1-S-3-P-P-P-P-P-3-P-P-43	mitochondrial	M	779	589	625	934	0.2	0.217	0.276	0.76	0.8	1.2	pentatricopeptide (PPR) repeat-containing protein; similar to pentatricopeptide (PPR) repeat-containing protein [Arabidopsis thaliana] (TAIR:AT3G04130.2); similar to pentatricopeptide (PPR) repeat-containing protein [Arabidopsis thaliana] (TAIR:AT3G04130.1); similar to unnamed protein product [Vitis vinifera] (GB:CAO71207.1); contains InterPro domain Pentatricopeptide repeat (InterPro:IPR002885)
At3g22690	DYW	97-P-L-S-P-1-L-S-P-L-S-S-P-1-L-S-P-L2-S-4-E-E+-DYW	possibly plastid	C	1076	880	1046	1170	0.067	0.497	0.031	0.82	0.97	1.09	pentatricopeptide (PPR) repeat-containing protein; similar to pentatricopeptide (PPR) repeat-containing protein [Arabidopsis thaliana] (TAIR:AT2G29760.1); similar to unnamed protein product [Vitis vinifera] (GB:CAO71209.1); contains InterPro domain Protein of unknown function DUF1685 (InterPro:IPR012881); contains InterPro domain Pentatricopeptide repeat (InterPro:IPR002885)
At3g23020	P	185-P-P-S-10-P-P-P-P-S-3-S-3-P-P-P-P-P-3-S-3-P-P-P-22	possibly plastid	_	1519	1432	1512	1585	0.236	0.845	0.335	0.94	1	1.04	pentatricopeptide (PPR) repeat-containing protein; similar to pentatricopeptide (PPR) repeat-containing protein [Arabidopsis thaliana] (TAIR:AT1G73710.1); similar to hypothetical protein OsI_009889 [Oryza sativa (indica cultivar-group)] (GB:EAY88656.1); similar to unnamed protein product [Vitis vinifera] (GB:CAO71278.1); similar to Tetratricopeptide-like helical [Medicago truncatula] (GB:ABE86686…
At3g23330	DYW	37-S-P-L-S-33-P-L-S-P-L-S-P-L2-S-4-E-E+-DYW	possibly mitochondrial	_	2290	2165	2452	2736	0.3	0.064	0.005	0.95	1.07	1.2	pentatricopeptide (PPR) repeat-containing protein; similar to pentatricopeptide (PPR) repeat-containing protein [Arabidopsis thaliana] (TAIR:AT4G18750.1); similar to pentatricopeptide (PPR) repeat-containing protein [Arabidopsis thaliana] (TAIR:AT3G12770.1); similar to unnamed protein product [Vitis vinifera] (GB:CAO45388.1); similar to hypothetical protein [Vitis vinifera] (GB:CAN70248.1); conta…
At3g03580	DYW	2-L-32-P-L-S-P-L-S-S-3-L-S-P-L-S-P-L-S-P-L2-S-4-E-E+-DYW	possibly plastid	C	729	498	665	846	0.038	0.299	0.193	0.68	0.91	1.16	pentatricopeptide (PPR) repeat-containing protein; similar to pentatricopeptide (PPR) repeat-containing protein [Arabidopsis thaliana] (TAIR:AT4G18750.1); similar to unnamed protein product [Vitis vinifera] (GB:CAO17828.1); similar to hypothetical protein [Vitis vinifera] (GB:CAN83351.1); contains InterPro domain Pentatricopeptide repeat (InterPro:IPR002885)
At3g24000	DYW	93-S-P-L-S-P-L-S-P-L2-S-4-E-E+-DYW	mitochondrial	M	1973	1856	1875	1978	0.317	0.408	0.96	0.94	0.95	1	pentatricopeptide (PPR) repeat-containing protein; similar to pentatricopeptide (PPR) repeat-containing protein [Arabidopsis thaliana] (TAIR:AT3G23330.1); similar to unnamed protein product [Vitis vinifera] (GB:CAO23685.1); similar to hypothetical protein [Vitis vinifera] (GB:CAN70212.1); similar to pentatricopeptide, putative [Oryza sativa (japonica cultivar-group)] (GB:ABB47711.2); contains Int…
At3g25060	E+	48-S-P-L-S-P-L-S-P-L-30-P-L2-P-E-E+-7	mitochondrial	M	611	552	631	670	0.151	0.584	0.133	0.9	1.03	1.1	pentatricopeptide (PPR) repeat-containing protein; similar to pentatricopeptide (PPR) repeat-containing protein [Arabidopsis thaliana] (TAIR:AT3G12770.1); similar to unnamed protein product [Vitis vinifera] (GB:CAO17278.1); contains InterPro domain Pentatricopeptide repeat (InterPro:IPR002885)
At3g25210	P	141-P-44-P-P-P-P-18	mitochondrial	C	2139	1962	1599	1852	0.345	0.008	0.097	0.92	0.75	0.87	pentatricopeptide (PPR) repeat-containing protein; similar to binding [Arabidopsis thaliana] (TAIR:AT2G27800.1); similar to pentatricopeptide (PPR) repeat-containing protein-like [Oryza sativa (japonica cultivar-group)] (GB:BAD72524.1); contains InterPro domain Pentatricopeptide repeat; (InterPro:IPR002885)
At3g25970	E+	33-S-P-L-S-P-1-L-S-1-P-L-S-P-L-S-1-P-L2-S-4-E-E+-15	none	S	574	347	591	779	0.018	0.692	0.062	0.61	1.03	1.36	pentatricopeptide (PPR) repeat-containing protein; similar to pentatricopeptide (PPR) repeat-containing protein [Arabidopsis thaliana] (TAIR:AT4G13650.1); similar to unnamed protein product [Vitis vinifera] (GB:CAO44381.1); similar to hypothetical protein [Vitis vinifera] (GB:CAN67135.1); contains InterPro domain Pentatricopeptide repeat (InterPro:IPR002885)
At3g26540	PLS	94-S-S-4-L-S-P-L-S-S-P-L-S-1-S-3-L-S-P-L2-S-38	possibly plastid	_	3014	2413	3004	3314	0.055	0.876	0.072	0.8	1	1.1	pentatricopeptide (PPR) repeat-containing protein; similar to pentatricopeptide (PPR) repeat-containing protein [Arabidopsis thaliana] (TAIR:AT5G16860.1); similar to unnamed protein product [Vitis vinifera] (GB:CAO60934.1); contains InterPro domain Pentatricopeptide repeat (InterPro:IPR002885)
At3g26630	PLS	50-S-P-1-L-S-S-P-L-S-P-1-L2-S-37	possibly plastid	C	1583	1450	1236	1254	0.354	0.01	0.011	0.92	0.78	0.79	pentatricopeptide (PPR) repeat-containing protein; similar to pentatricopeptide (PPR) repeat-containing protein [Arabidopsis thaliana] (TAIR:AT5G66520.1); similar to unnamed protein product [Vitis vinifera] (GB:CAO44140.1); contains InterPro domain Pentatricopeptide repeat (InterPro:IPR002885)
At3g26780	DYW	39-P-L-S-P-6-L-S-P-1-L-S-P-L2-S-4-E-E+-DYW	mitochondrial	M	4434	4650	3401	3947	0.247	0.004	0.092	1.05	0.77	0.89	catalytic; similar to phosphoglycerate/bisphosphoglycerate mutase family protein [Arabidopsis thaliana] (TAIR:AT1G12850.1); similar to phosphoglycerate/bisphosphoglycerate mutase family protein [Overexpression vector pFC12850OE] (GB:ABK41845.1); contains InterPro domain Phosphoglycerate mutase (InterPro:IPR013078); contains InterPro domain Uncharacterised conserved protein UCP036920, phosphoglyce…
At4g20740	P	156-P-P-P-P-P-P-P-P-P-34-P-P-P-1-P-P-46	none	C	1559	1064	1437	1786	0.033	0.13	0.147	0.68	0.92	1.15	pentatricopeptide (PPR) repeat-containing protein; similar to pentatricopeptide (PPR) repeat-containing protein [Arabidopsis thaliana] (TAIR:AT1G06710.1); similar to pentatricopeptide (PPR) repeat-containing protein [Arabidopsis thaliana] (TAIR:AT5G59900.1); similar to unnamed protein product [Vitis vinifera] (GB:CAO40718.1); contains InterPro domain Pentatricopeptide repeat (InterPro:IPR002885)
At4g20770	E	4-L-S-S-P-L-S-P-L-S-P-S-P-L-S-1-P-1-L-S-P-L2-S-4-E-9	possibly mitochondrial	M	498	319	453	552	0.025	0.349	0.498	0.64	0.91	1.11	pentatricopeptide (PPR) repeat-containing protein; similar to pentatricopeptide (PPR) repeat-containing protein [Arabidopsis thaliana] (TAIR:AT4G13650.1); similar to unnamed protein product [Vitis vinifera] (GB:CAO42624.1); similar to hypothetical protein OsI_005858 [Oryza sativa (indica cultivar-group)] (GB:EAY84625.1); similar to putative pentatricopeptide (PPR) repeat-containing protein [Oryza…
At4g21070	DYW	83-P-1-L-S-P-L-S-P-1-L2-S-4-E-E+-DYW	none	S	1511	948	1067	1175	0.05	0.01	0.065	0.63	0.71	0.78	Encodes AtBRCA1, an ortholog of the human breast cancer susceptibility gene 1. Contains one N-terminal RING finger, two C-terminal BRCT and the p300/CBP interacting domain. Strongly induced by gamma rays, consistent with a putative role in DNA repair and in cell cycle control.
At4g21170	P	151-P-P-30-P-P-2-P-1-P-72-P-S-3-P-13	possibly mitochondrial	C	958	723	905	1061	0.064	0.387	0.108	0.75	0.94	1.11	pentatricopeptide (PPR) repeat-containing protein; similar to unknown protein [Arabidopsis thaliana] (TAIR:AT1G19290.1); similar to hypothetical protein [Vitis vinifera] (GB:CAN66818.1); similar to unnamed protein product [Vitis vinifera] (GB:CAO61227.1); contains InterPro domain Pentatricopeptide repeat (InterPro:IPR002885)
At4g21300	E+	37-L-S-2-P-35-S-P-L-S-P-L-S-P-L-S-P-L-S-P-1-L2-S-4-E-E+-37	mitochondrial	C	400	212	285	414	0.062	0.147	0.882	0.53	0.71	1.03	pentatricopeptide (PPR) repeat-containing protein; similar to pentatricopeptide (PPR) repeat-containing protein [Arabidopsis thaliana] (TAIR:AT3G03580.1); similar to hypothetical protein [Vitis vinifera] (GB:CAN66615.1); similar to hypothetical protein [Oryza sativa (japonica cultivar-group)] (GB:AAK09236.1); similar to unnamed protein product [Vitis vinifera] (GB:CAO42616.1); contains InterPro d…
At4g21705	P	124-P-P-P-1-P-P-35-P-122	mitochondrial	M	2346	2155	2287	2569	0.29	0.529	0.059	0.92	0.98	1.1	pentatricopeptide (PPR) repeat-containing protein; similar to pentatricopeptide (PPR) repeat-containing protein [Arabidopsis thaliana] (TAIR:AT2G20710.1); similar to pentatricopeptide (PPR) repeat-containing protein [Arabidopsis thaliana] (TAIR:AT1G60770.1); similar to unnamed protein product [Vitis vinifera] (GB:CAO41302.1); contains InterPro domain Pentatricopeptide repeat (InterPro:IPR002885)
At4g22760	E	67-P-L-S-S-S-S-S-S-6-L-S-P-L2-S-4-E-2	possibly mitochondrial	S	863	706	822	984	0.121	0.24	0.016	0.82	0.95	1.14	pentatricopeptide (PPR) repeat-containing protein; similar to CRR4 (CHLORORESPIRATORY REDUCTION 4) [Arabidopsis thaliana] (TAIR:AT2G45350.1); similar to hypothetical protein [Vitis vinifera] (GB:CAN64316.1); contains InterPro domain Pentatricopeptide repeat (InterPro:IPR002885)
At4g25270	E	125-S-4-P-L-S-P-L-S-S-4-L2-S-5-E	possibly plastid	C	1921	1659	1695	1843	0.027	0.009	0.291	0.86	0.88	0.96	pentatricopeptide (PPR) repeat-containing protein; similar to CRR2 (CHLORORESPIRATORY REDUCTION 2) [Arabidopsis thaliana] (TAIR:AT3G46790.1); similar to unnamed protein product [Vitis vinifera] (GB:CAO42662.1); contains InterPro domain Pentatricopeptide repeat (InterPro:IPR002885)
At4g02750	DYW	62-S-S-S-S-S-S-S-S-S-S-P-L-S-P-L2-S-4-E-E+-DYW	none	M	1298	1049	1324	1536	0.175	0.759	0.048	0.81	1.02	1.18	pentatricopeptide (PPR) repeat-containing protein; similar to pentatricopeptide (PPR) repeat-containing protein [Arabidopsis thaliana] (TAIR:AT1G56690.1); similar to pentatricopeptide (PPR) repeat-containing protein [Arabidopsis thaliana] (TAIR:AT1G09410.1); similar to hypothetical protein OsI_029864 [Oryza sativa (indica cultivar-group)] (GB:EAZ08632.1); similar to Tetratricopeptide-like helical…
At4g26680	P	113-P-18-P-P-P-P-P-P-P-P-P-P-5	mitochondrial	M	1567	1727	1429	1493	0.381	0.252	0.435	1.1	0.91	0.95	pentatricopeptide (PPR) repeat-containing protein; similar to UDP-glucoronosyl/UDP-glucosyl transferase family protein [Arabidopsis thaliana] (TAIR:AT1G05670.1); similar to unnamed protein product [Vitis vinifera] (GB:CAO41185.1); contains InterPro domain Pentatricopeptide repeat (InterPro:IPR002885)
At4g26800	P	121-P-P-P-P-P-P-P-P-P-P-P-8	possibly mitochondrial	M	894	682	950	1141	0.047	0.264	0.046	0.76	1.06	1.28	pentatricopeptide (PPR) repeat-containing protein; similar to unknown protein [Arabidopsis thaliana] (TAIR:AT1G62680.1); similar to hypothetical protein [Brassica rapa] (GB:ABQ50546.1); contains InterPro domain Pentatricopeptide repeat (InterPro:IPR002885)
At4g02820	P	160-P-S-3-P-P-P-P-P-P-36-P-24	mitochondrial	M	3491	3381	3681	4109	0.613	0.317	0.039	0.97	1.05	1.18	pentatricopeptide (PPR) repeat-containing protein; similar to pentatricopeptide (PPR) repeat-containing protein [Arabidopsis thaliana] (TAIR:AT1G02150.1); similar to hypothetical protein [Vitis vinifera] (GB:CAN64701.1); similar to unnamed protein product [Vitis vinifera] (GB:CAO62249.1); contains InterPro domain Pentatricopeptide repeat (InterPro:IPR002885)
At4g28010	P	70-P-P-P-P-P-P-P-P-P-P-2-P-P-P-P-P-P-P-37	none	M	792	599	505	682	0.213	0.058	0.467	0.76	0.64	0.86	pentatricopeptide (PPR) repeat-containing protein; similar to pentatricopeptide (PPR) repeat-containing protein [Arabidopsis thaliana] (TAIR:AT1G62670.1); similar to unnamed protein product [Vitis vinifera] (GB:CAO16865.1); contains InterPro domain Pentatricopeptide repeat (InterPro:IPR002885)
At4g30700	DYW	50-S-S-5-L-S-P-1-L-S-P-L-S-P-L-S-P-L2-S-4-E-E+-DYW	possibly mitochondrial	_	994	674	950	1173	0.038	0.516	0.229	0.68	0.96	1.18	pentatricopeptide (PPR) repeat-containing protein; similar to pentatricopeptide (PPR) repeat-containing protein [Arabidopsis thaliana] (TAIR:AT1G11290.1); similar to unnamed protein product [Vitis vinifera] (GB:CAO66644.1); similar to Os06g0185800 [Oryza sativa (japonica cultivar-group)] (GB:NP_001057005.1); contains InterPro domain Pentatricopeptide repeat (InterPro:IPR002885)
At4g30825	P	172-P-1-P-P-P-P-P-P-P-34-P-P-P-S-5-P-P-P-P-P-P-P-P	plastid	C	1770	1474	1656	1751	0.125	0.365	0.68	0.83	0.94	0.99	pentatricopeptide (PPR) repeat-containing protein; similar to pentatricopeptide (PPR) repeat-containing protein [Arabidopsis thaliana] (TAIR:AT3G06920.1); similar to Os09g0423300 [Oryza sativa (japonica cultivar-group)] (GB:NP_001063210.1); similar to hypothetical protein OsI_030374 [Oryza sativa (indica cultivar-group)] (GB:EAZ09142.1); similar to unnamed protein product [Vitis vinifera] (GB:CAO…
At4g31070	E	55-L-S-P-37-S-P-L-S-P-L-S-P-L2-S-4-E-14	mitochondrial	M	431	295	377	461	0.029	0.13	0.558	0.69	0.87	1.07	pentatricopeptide (PPR) repeat-containing protein; similar to EMB2758 (EMBRYO DEFECTIVE 2758) [Arabidopsis thaliana] (TAIR:AT4G33990.1); similar to unnamed protein product [Vitis vinifera] (GB:CAO45490.1); contains InterPro domain Pentatricopeptide repeat (InterPro:IPR002885)
At4g31850	P	116-P-P-P-P-P-P-P-P-P-P-P-P-P-P-P-P-107-P-P-P-1-P-P-P-P-1-P-P-12	plastid	C	1848	1793	1899	1815	0.588	0.515	0.767	0.97	1.03	0.98	encodes a protein containing 27 pentatrico-peptide repeat (PPR) motifs
At4g32430	E+	76-L-S-P-L-S-P-L-S-30-L-S-S-3-L-S-S-4-L2-S-4-E-3-E+-7	possibly mitochondrial	M	505	351	467	624	0.091	0.549	0.284	0.69	0.92	1.23	pentatricopeptide (PPR) repeat-containing protein; similar to pentatricopeptide (PPR) repeat-containing protein [Arabidopsis thaliana] (TAIR:AT2G27610.1); similar to unnamed protein product [Vitis vinifera] (GB:CAO65650.1); contains InterPro domain Pentatricopeptide repeat (InterPro:IPR002885)
At4g32450	DYW	214-S-P-L2-P-60-E+-DYW	mitochondrial	M	1900	1501	1860	2072	0.009	0.575	0.055	0.79	0.98	1.09	pentatricopeptide (PPR) repeat-containing protein; similar to unknown protein [Arabidopsis thaliana] (TAIR:AT2G25580.1); similar to unnamed protein product [Vitis vinifera] (GB:CAO44189.1); contains InterPro domain Pentatricopeptide repeat (InterPro:IPR002885)
At4g33170	DYW	72-S-40-L-S-P-69-L-S-P-L-S-3-P-L-S-P-L-S-P-L2-S-4-E-E+-DYW	none	C	708	580	740	791	0.107	0.646	0.306	0.82	1.04	1.12	pentatricopeptide (PPR) repeat-containing protein; similar to pentatricopeptide (PPR) repeat-containing protein [Arabidopsis thaliana] (TAIR:AT5G09950.1); similar to unnamed protein product [Vitis vinifera] (GB:CAO43906.1); similar to unnamed protein product [Vitis vinifera] (GB:CAO43905.1); similar to hypothetical protein [Vitis vinifera] (GB:CAN76239.1); contains InterPro domain Pentatricopepti…
At4g33990	DYW	84-S-P-L-S-S-L-S-P-L-1-S-P-1-L-S-4-P-L2-S-4-E-E+-DYW	possibly mitochondrial	M	1337	886	1201	1466	0.031	0.009	0.11	0.66	0.9	1.1	EMB2758 (EMBRYO DEFECTIVE 2758); similar to pentatricopeptide (PPR) repeat-containing protein [Arabidopsis thaliana] (TAIR:AT1G11290.1); similar to unnamed protein product [Vitis vinifera] (GB:CAO49809.1); similar to Tetratricopeptide-like helical [Medicago truncatula] (GB:ABN08546.1); similar to hypothetical protein [Vitis vinifera] (GB:CAN64990.1); contains InterPro domain Pentatricopeptide rep…
At4g34830	P	465-P-P-P-P-2-P-P-P-37	plastid	C	555	375	563	564	0.003	0.746	0.682	0.68	1.02	1.02	binding; similar to EMB2745 (EMBRYO DEFECTIVE 2745), binding [Arabidopsis thaliana] (TAIR:AT5G39710.1); similar to Putative crp1 protein [Oryza sativa (japonica cultivar-group)] (GB:AAL76193.1); similar to pentatricopeptide, putative, expressed [Oryza sativa (japonica cultivar-group)] (GB:ABG65945.1); similar to pentatricopeptide, putative, expressed [Oryza sativa (japonica cultivar-group)] (GB:A…
At4g35130	DYW	62-S-P-L-S-P-L-1-S-S-5-L-S-P-L-S-P-L2-S-4-E-E+-1-DYW	plastid	C	950	959	766	852	0.946	0.116	0.39	1.01	0.81	0.9	pentatricopeptide (PPR) repeat-containing protein; similar to pentatricopeptide (PPR) repeat-containing protein [Arabidopsis thaliana] (TAIR:AT4G18750.1); similar to hypothetical protein OsI_009686 [Oryza sativa (indica cultivar-group)] (GB:EAY88453.1); similar to pentatricopeptide, putative, expressed [Oryza sativa (japonica cultivar-group)] (GB:ABF93859.1); similar to unnamed protein product [V…
At4g36680	P	100-P-P-2-P-P-P-P-P-P-31	mitochondrial	M	7506	6651	7804	8534	0.041	0.512	0.04	0.89	1.04	1.14	pentatricopeptide (PPR) repeat-containing protein; similar to pentatricopeptide (PPR) repeat-containing protein [Arabidopsis thaliana] (TAIR:AT2G18520.1); similar to hypothetical protein [Vitis vinifera] (GB:CAN68320.1); contains InterPro domain Pentatricopeptide repeat (InterPro:IPR002885)
At4g37170	DYW	83-L-S-S-P-1-L-S-P-L-S-P-L2-S-4-E-E+-DYW	none	M	1296	1028	1311	1448	0.051	0.861	0.211	0.79	1.01	1.12	pentatricopeptide (PPR) repeat-containing protein; similar to pentatricopeptide (PPR) repeat-containing protein [Arabidopsis thaliana] (TAIR:AT2G22070.1); similar to unnamed protein product [Vitis vinifera] (GB:CAO43336.1); contains InterPro domain Pentatricopeptide repeat (InterPro:IPR002885)
At4g37380	DYW	93-P-L-S-S-P-1-L-S-S-5-L2-S-4-E-E+-DYW	plastid	C	980	771	884	1065	0.102	0.277	0.343	0.79	0.9	1.09	pentatricopeptide (PPR) repeat-containing protein; similar to pentatricopeptide (PPR) repeat-containing protein [Arabidopsis thaliana] (TAIR:AT5G66520.1); similar to unnamed protein product [Vitis vinifera] (GB:CAO71956.1); similar to hypothetical protein [Vitis vinifera] (GB:CAN77232.1); contains InterPro domain Pentatricopeptide repeat (InterPro:IPR002885)
At4g38010	E	69-P-L-S-S-1-L-S-P-1-L-S-P-L2-S-4-E-5	none	_	1088	817	1259	1628	0.026	0.064	0.003	0.75	1.16	1.5	pentatricopeptide (PPR) repeat-containing protein; similar to pentatricopeptide (PPR) repeat-containing protein [Arabidopsis thaliana] (TAIR:AT1G08070.1); similar to unnamed protein product [Vitis vinifera] (GB:CAO24593.1); contains InterPro domain Pentatricopeptide repeat (InterPro:IPR002885)
At4g38150	P	129-P-P-P-S-37	possibly mitochondrial	C	1366	1362	1449	1607	0.971	0.227	0.073	1	1.06	1.18	pentatricopeptide (PPR) repeat-containing protein; similar to pentatricopeptide (PPR) repeat-containing protein [Arabidopsis thaliana] (TAIR:AT5G61990.1); similar to hypothetical protein [Vitis vinifera] (GB:CAN78573.1); contains InterPro domain Pentatricopeptide repeat (InterPro:IPR002885)
At4g39530	E+	77-S-36-L-S-P-L-S-P-L-S-S-4-L-S-P-L-S-P-L2-S-4-E-E+-3	possibly mitochondrial	M	774	517	756	866	0.041	0.793	0.32	0.67	0.98	1.12	pentatricopeptide (PPR) repeat-containing protein; similar to pentatricopeptide (PPR) repeat-containing protein [Arabidopsis thaliana] (TAIR:AT4G13650.1); similar to hypothetical protein OsJ_025868 [Oryza sativa (japonica cultivar-group)] (GB:EAZ42385.1); similar to hypothetical protein [Vitis vinifera] (GB:CAN67343.1); similar to unnamed protein product [Vitis vinifera] (GB:CAO71763.1); contains…
At4g39620	P	131-P-P-5-P-P-P-P-S-4-P-P-54	plastid	C	913	586	748	987	0.082	0.141	0.388	0.64	0.82	1.08	EMB2453 (EMBRYO DEFECTIVE 2453); similar to EMB2750 (EMBRYO DEFECTIVE 2750) [Arabidopsis thaliana] (TAIR:AT3G06430.1); similar to unnamed protein product [Vitis vinifera] (GB:CAO71784.1); contains InterPro domain Pentatricopeptide repeat (InterPro:IPR002885)
At4g39952	E	57-S-P-L-1-S-P-3-L-S-P-L-S-1-S-4-L-S-S-4-L-S-P-L2-S-4-E	mitochondrial	M	1360	1446	1387	1501	0.288	0.802	0.094	1.06	1.02	1.1	pentatricopeptide (PPR) repeat-containing protein; similar to pentatricopeptide (PPR) repeat-containing protein [Arabidopsis thaliana] (TAIR:AT3G03580.1); similar to unnamed protein product [Vitis vinifera] (GB:CAO62249.1); contains InterPro domain Tetratricopeptide-like helical; (InterPro:IPR011990); contains InterPro domain Pentatricopeptide repeat (InterPro:IPR002885)
At4g04370	E+	9-P-L-S-P-32-S-P-L-S-P-L-S-S-5-L-S-P-L2-S-4-E-E+-6	possibly plastid	_	1058	818	1097	1237	0.119	0.537	0.036	0.77	1.04	1.17	pentatricopeptide (PPR) repeat-containing protein; similar to pentatricopeptide (PPR) repeat-containing protein [Arabidopsis thaliana] (TAIR:AT3G03580.1); similar to unnamed protein product [Vitis vinifera] (GB:CAO69656.1); contains InterPro domain Pentatricopeptide repeat (InterPro:IPR002885)
At4g08210	E	3-L-S-P-1-L-S-S-P-L-S-3-P-L-S-P-L-S-P-L2-S-4-E-1	none	_	597	437	576	723	0.037	0.679	0.078	0.73	0.97	1.21	pentatricopeptide (PPR) repeat-containing protein; similar to pentatricopeptide (PPR) repeat-containing protein [Arabidopsis thaliana] (TAIR:AT4G39530.1); similar to unnamed protein product [Vitis vinifera] (GB:CAO61812.1); similar to hypothetical protein [Vitis vinifera] (GB:CAN65641.1); contains InterPro domain Pentatricopeptide repeat (InterPro:IPR002885)
At4g01030	DYW	21-S-P-L-S-S-4-P-L-S-P-P-P-L-S-P-L2-S-4-E-E+-DYW	possibly mitochondrial	M	645	503	616	702	0.015	0.426	0.153	0.78	0.96	1.09	pentatricopeptide (PPR) repeat-containing protein; similar to pentatricopeptide (PPR) repeat-containing protein [Arabidopsis thaliana] (TAIR:AT2G22070.1); similar to unnamed protein product [Vitis vinifera] (GB:CAO39743.1); contains InterPro domain Pentatricopeptide repeat (InterPro:IPR002885)
At4g01400	P	117-P-1-P-P-P-P-P-P-P-68	mitochondrial	M	9363	8997	9047	9543	0.186	0.086	0.478	0.96	0.97	1.02	pentatricopeptide (PPR) repeat-containing protein; similar to pentatricopeptide (PPR) repeat-containing protein [Arabidopsis thaliana] (TAIR:AT5G46100.1); similar to Conserved oligomeric Golgi complex component 4, related [Medicago truncatula] (GB:ABD32707.1); similar to hypothetical protein OsJ_006403 [Oryza sativa (japonica cultivar-group)] (GB:EAZ22920.1); similar to unnamed protein product [V…
At4g11690	P	37-P-20-P-34-P-P-P-P-P-P-P-P-P-P-P-20	possibly ER	S	557	384	528	705	0.038	0.628	0.103	0.69	0.95	1.26	pentatricopeptide (PPR) repeat-containing protein; similar to EMB2745 (EMBRYO DEFECTIVE 2745) [Arabidopsis thaliana] (TAIR:AT5G39710.1); similar to unnamed protein product [Vitis vinifera] (GB:CAO21651.1); contains InterPro domain Pentatricopeptide repeat (InterPro:IPR002885)
At4g01570	P	90-P-P-P-15-P-1-P-6-P-P-P-P-P-P-95-P-1-P-P-P-P-37	none	C	3664	3494	3683	4276	0.556	0.929	0.099	0.95	1.01	1.17	pentatricopeptide (PPR) repeat-containing protein; similar to pentatricopeptide (PPR) repeat-containing protein [Arabidopsis thaliana] (TAIR:AT1G62910.1); similar to Pentatricopeptide repeat [Medicago truncatula] (GB:ABD33347.1); similar to unnamed protein product [Vitis vinifera] (GB:CAO66190.1); contains InterPro domain Pentatricopeptide repeat (InterPro:IPR002885)
At4g13650	DYW	42-L-S-P-L-S-P-L-S-P-L-S-P-L-S-P-L-S-P-L-S-P-L2-S-4-E-E+-DYW	possibly mitochondrial	M	805	636	792	970	0.063	0.8	0.094	0.79	0.98	1.21	pentatricopeptide (PPR) repeat-containing protein; similar to pentatricopeptide (PPR) repeat-containing protein [Arabidopsis thaliana] (TAIR:AT5G09950.1); similar to pentatricopeptide, putative, expressed [Oryza sativa (japonica cultivar-group)] (GB:ABA99524.2); similar to hypothetical protein OsJ_035025 [Oryza sativa (japonica cultivar-group)] (GB:EAZ20816.1); similar to unnamed protein product …
At4g14050	DYW	36-S-L2-L-S-S-P-1-L-S-P-L2-S-4-E-E+-1-DYW	possibly mitochondrial	M	1309	1058	1374	1605	0.146	0.265	0.019	0.81	1.05	1.23	pentatricopeptide (PPR) repeat-containing protein; similar to pentatricopeptide (PPR) repeat-containing protein [Arabidopsis thaliana] (TAIR:AT1G68930.1); similar to unnamed protein product [Vitis vinifera] (GB:CAO63067.1); similar to unnamed protein product [Vitis vinifera] (GB:CAO16371.1); contains InterPro domain Pentatricopeptide repeat (InterPro:IPR002885)
At4g14170	E	64-S-P-1-L-S-P-L-S-P-L2-S-4-E	possibly plastid	C	1230	1010	1184	1332	0.092	0.494	0.171	0.82	0.96	1.08	pentatricopeptide (PPR) repeat-containing protein; similar to pentatricopeptide (PPR) repeat-containing protein [Arabidopsis thaliana] (TAIR:AT2G22410.1); similar to unnamed protein product [Vitis vinifera] (GB:CAO67310.1); contains InterPro domain Pentatricopeptide repeat (InterPro:IPR002885)
At4g14190	P	156-P-1-P-P-P-P-70-P-91	possibly plastid	C	1545	1848	1543	1617	0.06	0.988	0.484	1.2	1	1.05	binding; similar to pentatricopeptide (PPR) repeat-containing protein [Arabidopsis thaliana] (TAIR:AT3G42630.1); similar to pentatricopeptide repeat protein [Capsella rubella] (GB:ABA18107.1); contains InterPro domain Pentatricopeptide repeat; (InterPro:IPR002885); contains InterPro domain Protein prenyltransferase; (InterPro:IPR008940); contains InterPro domain Tetratricopeptide-like helical; (I…
At4g14820	DYW	109-L-S-P-L-S-S-P-L-S-P-L2-S-4-E-E+-DYW	possibly plastid	_	1164	926	1062	1210	0.099	0.291	0.617	0.8	0.91	1.04	pentatricopeptide (PPR) repeat-containing protein; similar to pentatricopeptide (PPR) repeat-containing protein [Arabidopsis thaliana] (TAIR:AT2G29760.1); similar to unnamed protein product [Vitis vinifera] (GB:CAO71188.1); contains InterPro domain Pentatricopeptide repeat (InterPro:IPR002885)
At4g14850	DYW	4-L-2-S-P-L-S-P-L-S-P-L-S-P-2-L2-S-4-E-E+-DYW	none	C	2677	2392	2714	2985	0.071	0.387	0.038	0.89	1.01	1.11	LOI1 (LOVASTATIN INSENSITIVE 1)/MEF11; similar to pentatricopeptide (PPR) repeat-containing protein [Arabidopsis thaliana] (TAIR:AT5G09950.1); similar to hypothetical protein OsJ_033061 [Oryza sativa (japonica cultivar-group)] (GB:EAZ18852.1); similar to PPR986-12, putative, expressed [Oryza sativa (japonica cultivar-group)] (GB:ABA94388.1); similar to unnamed protein product [Vitis vinifera] (GB…
At4g15720	DYW	62-S-P-1-L-S-2-P-2-L-S-P-L2-S-6-E-E+-6-DYW	none	_	805	749	1201	1304	0.46	0.003	0.001	0.93	1.49	1.62	pentatricopeptide (PPR) repeat-containing protein; similar to pentatricopeptide (PPR) repeat-containing protein [Arabidopsis thaliana] (TAIR:AT3G23330.1); similar to unnamed protein product [Vitis vinifera] (GB:CAO70991.1); contains InterPro domain Pentatricopeptide repeat (InterPro:IPR002885)
At4g16390	P	159-P-P-S-4-P-P-P-P-1-P-P-67-P-111	plastid	C	1773	1482	1884	2063	0.176	0.188	0.047	0.84	1.06	1.16	chloroplastic RNA-binding protein P67, putative; similar to pentatricopeptide (PPR) repeat-containing protein [Arabidopsis thaliana] (TAIR:AT5G46580.1); similar to unnamed protein product [Vitis vinifera] (GB:CAO43700.1); similar to RSP67.2 [Raphanus sativus] (GB:CAC01941.1); similar to 67kD chloroplastic RNA-binding protein, P67.1 [Raphanus sativus] (GB:CAC01940.1); contains InterPro domain Smr …
At4g16470	E+	106-L-S-P-L-S-P-L2-S-4-E-E+-15	possibly mitochondrial	S	731	552	661	782	0.083	0.062	0.449	0.76	0.9	1.07	binding; similar to pentatricopeptide (PPR) repeat-containing protein [Arabidopsis thaliana] (TAIR:AT1G11290.1); similar to Thymidine kinase [Medicago truncatula] (GB:ABE88233.1); contains InterPro domain Pentatricopeptide repeat; (InterPro:IPR002885); contains InterPro domain Protein prenyltransferase; (InterPro:IPR008940); contains InterPro domain Tetratricopeptide-like helical; (InterPro:IPR01…
At4g16835	DYW	59-S-S-S-S-S-S-1-P-L-S-P-L2-S-4-E-E+-DYW	mitochondrial	M	1128	1037	548	688	0.544	0.005	0.018	0.92	0.49	0.61	pentatricopeptide (PPR) repeat-containing protein; similar to pentatricopeptide (PPR) repeat-containing protein [Arabidopsis thaliana] (TAIR:AT4G02750.1); similar to unnamed protein product [Vitis vinifera] (GB:CAO22324.1); contains InterPro domain Tetratricopeptide-like helical; (InterPro:IPR011990); contains InterPro domain Pentatricopeptide repeat (InterPro:IPR002885)
At4g01990	E	138-P-P-P-71-P-S-40-E-10	mitochondrial	M	2097	1824	2339	2832	0.135	0.036	0.006	0.87	1.12	1.35	pentatricopeptide (PPR) repeat-containing protein; similar to pentatricopeptide (PPR) repeat-containing protein [Arabidopsis thaliana] (TAIR:AT1G02370.1); similar to unnamed protein product [Vitis vinifera] (GB:CAO40131.1); contains InterPro domain Tetratricopeptide-like helical; (InterPro:IPR011990); contains InterPro domain Pentatricopeptide repeat (InterPro:IPR002885)
At1g03100	P	126-P-51-P-161-P-P-40-P-P-86	possibly mitochondrial	M	1686	1293	1606	1793	0.04	0.47	0.346	0.77	0.95	1.06	pentatricopeptide (PPR) repeat-containing protein; similar to pentatricopeptide (PPR) repeat-containing protein [Arabidopsis thaliana] (TAIR:AT1G69290.1); similar to hypothetical protein OsJ_030327 [Oryza sativa (japonica cultivar-group)] (GB:EAZ16118.1); similar to hypothetical protein OsI_032496 [Oryza sativa (indica cultivar-group)] (GB:EAY78537.1); similar to unnamed protein product [Vitis vi…
At4g17910	P	11-P-P-P-P-S-3-P-P-P-P-P-S-P-36	possibly mitochondrial	M	3935	3257	4016	4525	0.065	0.656	0.044	0.83	1.02	1.15	zinc finger (C3HC4-type RING finger) family protein / pentatricopeptide (PPR) repeat-containing protein; Identical to Putative RING-H2 finger protein ATL4H (ATL4H) [Arabidopsis Thaliana] (GB:P0C041;GB:O49690); Identical to Hypothetical PPR-repeat protein At4g17915 [Arabidopsis Thaliana] (GB:P0C043;GB:O49690); similar to pentatricopeptide (PPR) repeat-containing protein [Arabidopsis thaliana] (TAI…
At4g18520	PLS	115-S-P-1-S-3-S-P-L-S-P-L-S-P-L-S-P-32	possibly mitochondrial	C	3385	2930	3116	3512	0.095	0.165	0.35	0.87	0.92	1.04	binding; similar to pentatricopeptide (PPR) repeat-containing protein [Arabidopsis thaliana] (TAIR:AT4G39530.1); similar to pentatricopeptide (PPR) repeat-containing protein [Arabidopsis thaliana] (TAIR:AT3G53360.1); similar to Os03g0644200 [Oryza sativa (japonica cultivar-group)] (GB:NP_001050757.1); similar to PPR986-12 [Physcomitrella patens] (GB:BAD67155.1); contains InterPro domain Pentatric…
At4g18750	DYW	59-P-33-S-P-L-S-P-L-S-P-L-S-P-1-L-S-P-L2-S-4-E-E+-DYW	plastid	C	568	422	557	657	0.033	0.819	0.239	0.74	0.98	1.16	Encodes a pentatricopeptide (PPR) protein involved in leaf and root development. dot4 mutants have an aberrant midgap venation pattern in juvenile leaves and cotyledons.
At4g18840	E	3-L-34-P-L-S-S-S-P-1-L-S-P-L2-S-4-E	possibly plastid	_	1006	825	1051	1225	0.003	0.088	0.002	0.82	1.04	1.22	pentatricopeptide (PPR) repeat-containing protein; similar to pentatricopeptide (PPR) repeat-containing protein [Arabidopsis thaliana] (TAIR:AT1G74630.1); similar to unnamed protein product [Vitis vinifera] (GB:CAO48011.1); contains InterPro domain Pentatricopeptide repeat (InterPro:IPR002885)
At1g11290	E+	15-P-L-S-P-L-S-2-P-L-S-P-L-1-S-P-L2-S-4-E-E+-19	possibly mitochondrial	M	1346	1210	1381	1359	0.091	0.509	0.775	0.9	1.03	1.01	Pentatricopeptide Repeat Protein containing the DYW motif. Required for editing of multiple plastid transcripts. Endonuclease activity.
At4g19220	E	120-S-P-L-S-P-L-2-S-P-1-L-1-S-P-2-L-S-1-P-1-L-S-S-1-L-S-P-1-L2-S-4-E-6	mitochondrial	M	366	250	310	359	0.027	0.176	0.896	0.68	0.85	0.98	pentatricopeptide (PPR) repeat-containing protein; similar to pentatricopeptide (PPR) repeat-containing protein [Arabidopsis thaliana] (TAIR:AT4G13650.1); similar to unnamed protein product [Vitis vinifera] (GB:CAO63740.1); contains InterPro domain Pentatricopeptide repeat (InterPro:IPR002885)
At4g19440	P	137-P-65-S-3-P-P-P-P-P-P-P-P-P-P-P-P-P-P-P-42	plastid	C	1353	1118	740	946	0.288	0.009	0.06	0.83	0.55	0.7	pentatricopeptide (PPR) repeat-containing protein; similar to pentatricopeptide (PPR) repeat-containing protein [Arabidopsis thaliana] (TAIR:AT3G22470.1); similar to unnamed protein product [Vitis vinifera] (GB:CAO63774.1); contains InterPro domain Pentatricopeptide repeat (InterPro:IPR002885)
At4g19900	P	145-P-S-4-P-P-P-P-1-P-P-P-P-P-P-P-100	possibly mitochondrial	C	1527	1167	1406	1592	0.059	0.227	0.377	0.76	0.92	1.04	glycosyl transferase-related; similar to EMB2745 (EMBRYO DEFECTIVE 2745) [Arabidopsis thaliana] (TAIR:AT5G39710.1); similar to hypothetical protein [Vitis vinifera] (GB:CAN61637.1); similar to unnamed protein product [Vitis vinifera] (GB:CAO41999.1); contains InterPro domain Alpha 1,4-glycosyltransferase conserved region; (InterPro:IPR007652); contains InterPro domain Glycosyltransferase sugar-bi…
At4g20090	P	75-S-4-P-1-P-4-P-P-P-P-P-P-P-P-P-P-3-P-87	ER	C	1149	1005	1027	1258	0.279	0.121	0.302	0.87	0.89	1.09	EMB1025 (EMBRYO DEFECTIVE 1025); similar to pentatricopeptide (PPR) repeat-containing protein [Arabidopsis thaliana] (TAIR:AT5G64320.1); similar to unnamed protein product [Vitis vinifera] (GB:CAO41926.1); contains InterPro domain Pentatricopeptide repeat (InterPro:IPR002885)
At5g03800	DYW	112-S-P-1-L-S-P-1-L-S-S-P-L-S-2-S-5-L-S-P-L2-S-4-E-E+-DYW	none	C	597	450	406	496	0.188	0.057	0.309	0.75	0.68	0.83	Encodes a protein with a large central domain of 14 internal pentatricopeptide motifs (some degenerate) arranged in tandem. Mutations in this locus result in embryo lethality.
At5g28370	P	183-S-43-P-P-P-6-P-1-P-P-P-P-P-P-P-1-P-P-7	possibly mitochondrial	M	5045	4998	4944	5452	0.772	0.59	0.04	0.99	0.98	1.08	pentatricopeptide (PPR) repeat-containing protein; similar to pentatricopeptide (PPR) repeat-containing protein [Arabidopsis thaliana] (TAIR:AT3G61520.1); similar to pentatricopeptide (PPR) repeat-containing protein [Arabidopsis thaliana] (TAIR:AT5G28460.1); similar to unnamed protein product [Vitis vinifera] (GB:CAO39647.1); contains InterPro domain Pentatricopeptide repeat (InterPro:IPR002885)
At5g28460	P	183-S-43-P-P-P-6-P-1-P-P-P-P-P-P-P-1-P-P-46	possibly mitochondrial	M											Pentatricopeptide repeat (PPR) superfamily protein; CONTAINS InterPro DOMAIN/s: Pentatricopeptide repeat (InterPro:IPR002885); BEST Arabidopsis thaliana protein match is: Pentatricopeptide repeat (PPR) superfamily protein (TAIR:AT3G61520.1)
At5g04780	DYW	59-L-S-P-L-S-P-L-S-P-L2-S-4-E-E+-DYW	possibly mitochondrial	C	1119	906	1092	1205	0.002	0.56	0.281	0.81	0.98	1.08	binding; similar to pentatricopeptide (PPR) repeat-containing protein [Arabidopsis thaliana] (TAIR:AT5G52630.1); similar to SEC14 cytosolic factor, putative [Oryza sativa (japonica cultivar-group)] (GB:ABA96502.1); contains InterPro domain Pentatricopeptide repeat; (InterPro:IPR002885); contains InterPro domain Protein prenyltransferase; (InterPro:IPR008940); contains InterPro domain Tetratricope…
At5g04810	P	305-P-P-P-P-P-P-P-P-P-P-P-P-P-P-P-120	possibly plastid	_	5150	5080	5010	5090	0.859	0.695	0.867	0.99	0.97	0.99	pentatricopeptide (PPR) repeat-containing protein; similar to UDP-glucoronosyl/UDP-glucosyl transferase family protein [Arabidopsis thaliana] (TAIR:AT1G05670.1); similar to unnamed protein product [Vitis vinifera] (GB:CAO62398.1); similar to H0913C04.4 [Oryza sativa (indica cultivar-group)] (GB:CAJ86163.1); similar to pentatricopeptide repeat protein [Zea mays] (GB:NP_001105869.1); contains Inter…
At1g06580	P	9-P-P-2-P-P-P-1-P-11-P-P-30	none	M	943	783	807	766	0.117	0.162	0.061	0.83	0.86	0.81	pentatricopeptide (PPR) repeat-containing protein; similar to pentatricopeptide (PPR) repeat-containing protein [Arabidopsis thaliana] (TAIR:AT1G64580.1); similar to hypothetical protein [Brassica rapa] (GB:ABQ50546.1); contains InterPro domain Pentatricopeptide repeat (InterPro:IPR002885)
At5g37570	E	72-P-1-L-S-S-S-S-P-L-1-S-P-L2-S-4-E	mitochondrial	_	1143	751	1183	1509	0.034	0.717	0.002	0.66	1.03	1.32	pentatricopeptide (PPR) repeat-containing protein; similar to pentatricopeptide (PPR) repeat-containing protein [Arabidopsis thaliana] (TAIR:AT3G29230.1); similar to unnamed protein product [Vitis vinifera] (GB:CAO15857.1); contains InterPro domain Pentatricopeptide repeat (InterPro:IPR002885)
At5g38730	P	131-P-P-P-P-S-3-P-P-P-P-P-P-S-50	possibly plastid	_	1025	1042	1189	1295	0.807	0.006	0.001	1.02	1.16	1.26	pentatricopeptide (PPR) repeat-containing protein; similar to pentatricopeptide (PPR) repeat-containing protein [Arabidopsis thaliana] (TAIR:AT4G11690.1); similar to unnamed protein product [Vitis vinifera] (GB:CAO49254.1); similar to hypothetical protein [Vitis vinifera] (GB:CAN75614.1); contains InterPro domain Pentatricopeptide repeat (InterPro:IPR002885)
At5g39350	E	47-S-P-2-L-S-P-L-S-P-L-S-P-L-S-4-P-L2-S-4-E-7	possibly plastid	M	3783	3383	4065	4548	0.185	0.186	0.013	0.89	1.07	1.2	pentatricopeptide (PPR) repeat-containing protein; similar to pentatricopeptide (PPR) repeat-containing protein [Arabidopsis thaliana] (TAIR:AT4G18750.1); similar to unnamed protein product [Vitis vinifera] (GB:CAO15051.1); similar to hypothetical protein [Vitis vinifera] (GB:CAN68962.1); contains InterPro domain Pentatricopeptide repeat (InterPro:IPR002885)
At5g39680	DYW	34-L-3-S-P-1-L-S-S-4-L-S-P-L-S-P-L2-S-4-E-E+-DYW	none	_	778	518	441	520	0.023	0.002	0.011	0.67	0.57	0.67	EMB2744 (EMBRYO DEFECTIVE 2744); similar to pentatricopeptide (PPR) repeat-containing protein [Arabidopsis thaliana] (TAIR:AT2G22070.1); similar to unnamed protein product [Vitis vinifera] (GB:CAO62708.1); contains InterPro domain Pentatricopeptide repeat (InterPro:IPR002885)
At5g39710	P	132-P-1-P-P-P-P-P-P-P-P-P-P-P-P-15-P-P-35-P-4	possibly mitochondrial	M	1919	1652	2027	2355	0.203	0.301	0.023	0.86	1.06	1.23	EMB2745 (EMBRYO DEFECTIVE 2745); similar to pentatricopeptide (PPR) repeat-containing protein [Arabidopsis thaliana] (TAIR:AT5G55840.1); similar to unnamed protein product [Vitis vinifera] (GB:CAO47770.1); contains InterPro domain Pentatricopeptide repeat (InterPro:IPR002885)
At5g39980	P	153-P-P-P-P-P-P-P-P-P-S-S-4-P-P-35-P-4	plastid	C	1558	1268	1378	1498	0.09	0.025	0.39	0.81	0.88	0.96	pentatricopeptide (PPR) repeat-containing protein; similar to unknown protein [Arabidopsis thaliana] (TAIR:AT1G62930.1); similar to unnamed protein product [Vitis vinifera] (GB:CAO14883.1); contains InterPro domain Pentatricopeptide repeat (InterPro:IPR002885)
At5g40400	P	111-P-18-P-P-P-P-P-P-P-P-1-P-P-S-4-P-24	possibly mitochondrial	C	2182	2182	2294	2596	0.998	0.34	0.018	1	1.05	1.19	binding; similar to pentatricopeptide (PPR) repeat-containing protein [Arabidopsis thaliana] (TAIR:AT5G55840.1); similar to Pentatricopeptide repeat [Medicago truncatula] (GB:ABE84479.1); contains InterPro domain Pentatricopeptide repeat; (InterPro:IPR002885); contains InterPro domain Protein prenyltransferase; (InterPro:IPR008940); contains InterPro domain Tetratricopeptide-like helical; (InterP…
At5g40410	DYW	69-P-2-L-S-S-P-L-S-P-L2-S-4-E-E+-DYW	none	_	646	612	617	750	0.536	0.498	0.092	0.95	0.95	1.16	binding; similar to pentatricopeptide (PPR) repeat-containing protein [Arabidopsis thaliana] (TAIR:AT1G08070.1); similar to PPR986-12 [Physcomitrella patens] (GB:BAD67155.1); contains InterPro domain Pentatricopeptide repeat; (InterPro:IPR002885); contains InterPro domain Protein prenyltransferase; (InterPro:IPR008940); contains InterPro domain Tetratricopeptide-like helical; (InterPro:IPR011990)
At5g40410	DYW	29-L-S-P-2-L-S-P-L-S-P-L2-S-4-E-E+-1-DYW	mitochondrial	M	646	612	617	750	0.536	0.498	0.092	0.95	0.95	1.16	binding; similar to pentatricopeptide (PPR) repeat-containing protein [Arabidopsis thaliana] (TAIR:AT1G08070.1); similar to PPR986-12 [Physcomitrella patens] (GB:BAD67155.1); contains InterPro domain Pentatricopeptide repeat; (InterPro:IPR002885); contains InterPro domain Protein prenyltransferase; (InterPro:IPR008940); contains InterPro domain Tetratricopeptide-like helical; (InterPro:IPR011990)
At5g41170	P	70-P-P-P-P-P-P-P-P-P-P-3-P-P-P	mitochondrial	M	960	627	729	852	0.005	0.033	0.237	0.65	0.76	0.89	pentatricopeptide (PPR) repeat-containing protein; similar to unknown protein [Arabidopsis thaliana] (TAIR:AT3G16710.1); similar to fertility restorer homologue C [Raphanus sativus] (GB:CAD80164.1); contains InterPro domain Pentatricopeptide repeat (InterPro:IPR002885)
At5g42310	P	195-P-37-P-P-P-P-P-P-P-P-P-P-P-P-22	mitochondrial	M	1597	1365	1462	1537	0.13	0.172	0.472	0.86	0.92	0.96	pentatricopeptide (PPR) repeat-containing protein; similar to pentatricopeptide (PPR) repeat-containing protein [Arabidopsis thaliana] (TAIR:AT3G22470.1); similar to chloroplast RNA processing1 [Zea mays] (GB:NP_001105879.1); similar to hypothetical protein [Vitis vinifera] (GB:CAN83144.1); similar to unnamed protein product [Vitis vinifera] (GB:CAO66231.1); contains InterPro domain Pentatricopep…
At5g42450	E+	56-P-L-S-S-P-1-L-1-S-2-P-1-L2-3-S-4-E-E+-8	mitochondrial	M	1210	1007	1453	1563	0.016	0.048	0.022	0.83	1.2	1.29	pentatricopeptide (PPR) repeat-containing protein; similar to pentatricopeptide (PPR) repeat-containing protein [Arabidopsis thaliana] (TAIR:AT2G13600.1); similar to unnamed protein product [Vitis vinifera] (GB:CAO18097.1); contains InterPro domain Tetratricopeptide-like helical; (InterPro:IPR011990); contains InterPro domain Pentatricopeptide repeat (InterPro:IPR002885)
At5g43790	E	110-L-2-S-P-L-S-P-L2-S-4-E	none	_	898	873	381	493	0.908	0.016	0.045	0.97	0.42	0.55	pentatricopeptide (PPR) repeat-containing protein; similar to pentatricopeptide (PPR) repeat-containing protein [Arabidopsis thaliana] (TAIR:AT4G37380.1); similar to unnamed protein product [Vitis vinifera] (GB:CAO71240.1); contains InterPro domain Pentatricopeptide repeat (InterPro:IPR002885)
At5g43820	P	149-P-P-S-3-P-P-P-P-P-P-P-S-17	mitochondrial	M	912	739	890	1062	0.056	0.588	0.007	0.81	0.98	1.16	pentatricopeptide (PPR) repeat-containing protein; similar to pentatricopeptide (PPR) repeat-containing protein [Arabidopsis thaliana] (TAIR:AT5G15010.1); similar to unnamed protein product [Vitis vinifera] (GB:CAO66251.1); contains InterPro domain Pentatricopeptide repeat (InterPro:IPR002885)
At5g44230	DYW	44-L-33-P-35-S-S-P-L-2-S-P-1-L2-S-4-E-1-E+-DYW	possibly plastid	C	1195	822	1088	1408	0.034	0.323	0.262	0.69	0.91	1.18	pentatricopeptide (PPR) repeat-containing protein; similar to pentatricopeptide (PPR) repeat-containing protein [Arabidopsis thaliana] (TAIR:AT2G29760.1); similar to unnamed protein product [Vitis vinifera] (GB:CAO48311.1); contains InterPro domain Pentatricopeptide repeat (InterPro:IPR002885)
At5g46100	P	49-P-P-P-P-P-P-P-P-P-7-P-P-31	possibly mitochondrial	_	915	605	777	941	0.022	0.031	0.771	0.66	0.85	1.03	pentatricopeptide (PPR) repeat-containing protein; similar to EMB1025 (EMBRYO DEFECTIVE 1025) [Arabidopsis thaliana] (TAIR:AT4G20090.1); similar to unnamed protein product [Vitis vinifera] (GB:CAO64138.1); contains InterPro domain Pentatricopeptide repeat (InterPro:IPR002885)
At5g46460	DYW	38-S-S-S-S-S-P-L-S-P-L-S-P-L2-3-S-4-E-E+-DYW	mitochondrial	M	799	494	556	698	0.034	0.045	0.387	0.62	0.7	0.87	pentatricopeptide (PPR) repeat-containing protein; similar to pentatricopeptide (PPR) repeat-containing protein [Arabidopsis thaliana] (TAIR:AT1G09410.1); similar to unnamed protein product [Vitis vinifera] (GB:CAO66891.1); contains InterPro domain Pentatricopeptide repeat (InterPro:IPR002885)
At5g46580	P	184-P-P-P-P-P-P-P-1-P-P-S-36-P-109	plastid	C	2462	2496	2755	3086	0.766	0.018	0.01	1.01	1.12	1.25	pentatricopeptide (PPR) repeat-containing protein; similar to chloroplastic RNA-binding protein P67, putative [Arabidopsis thaliana] (TAIR:AT4G16390.1); similar to unnamed protein product [Vitis vinifera] (GB:CAO63424.1); similar to putative chloroplastic RNA-binding protein, with alternative splicing isoforms [Oryza sativa (japonica cultivar-group)] (GB:AAS01974.1); similar to hypothetical prote…
At5g46680	P	11-P-P-P-P-S-3-P-P-P-1-P-P-S-P-40	mitochondrial	_	701	828	734	765	0.368	0.432	0.297	1.18	1.05	1.09	pentatricopeptide (PPR) repeat-containing protein; similar to pentatricopeptide (PPR) repeat-containing protein [Arabidopsis thaliana] (TAIR:AT1G09900.1); similar to hypothetical protein [Vitis vinifera] (GB:CAN63846.1); contains InterPro domain Pentatricopeptide repeat (InterPro:IPR002885)
At5g47360	P	128-P-P-P-P-4-P-36-P-P-2-P-27	possibly plastid	M	1943	1731	1603	1763	0.244	0.028	0.111	0.89	0.83	0.91	pentatricopeptide (PPR) repeat-containing protein; similar to unknown protein [Arabidopsis thaliana] (TAIR:AT1G12775.1); similar to PPR repeat containing protein [Brassica oleracea] (GB:ABD64962.1); contains InterPro domain Pentatricopeptide repeat (InterPro:IPR002885)
At5g47460	E	53-L-S-P-L-1-S-S-S-P-L-S-S-5-L2-S-4-E-6	none	M	905	895	1040	1083	0.902	0.054	0.045	0.99	1.15	1.2	pentatricopeptide (PPR) repeat-containing protein; similar to pentatricopeptide (PPR) repeat-containing protein [Arabidopsis thaliana] (TAIR:AT3G47840.1); similar to PPR repeat containing protein [Brassica oleracea] (GB:ABD65008.1); contains InterPro domain Pentatricopeptide repeat (InterPro:IPR002885)
At5g48730	P	148-P-S-5-P-P-1-P-P-P-P-P-P-8	plastid	C	835	668	711	943	0.094	0.243	0.383	0.8	0.85	1.13	pentatricopeptide (PPR) repeat-containing protein; similar to pentatricopeptide (PPR) repeat-containing protein [Arabidopsis thaliana] (TAIR:AT3G53170.1); similar to unnamed protein product [Vitis vinifera] (GB:CAO46133.1); contains InterPro domain Pentatricopeptide repeat (InterPro:IPR002885)
At5g48910	DYW	53-S-P-1-L-S-14-S-P-L-S-P-L2-S-4-E-E+-DYW	none	C	2923	2347	2943	3114	0.075	0.86	0.249	0.8	1.01	1.07	LPA66. pentatricopeptide (PPR) repeat-containing protein; similar to pentatricopeptide (PPR) repeat-containing protein [Arabidopsis thaliana] (TAIR:AT5G66520.1); similar to unnamed protein product [Vitis vinifera] (GB:CAO70785.1); contains InterPro domain Pentatricopeptide repeat (InterPro:IPR002885)
At5g06400	P	187-P-P-P-P-P-P-P-P-P-P-140-P-P-P-34-P-P-P-P-P-38	mitochondrial	M	901	641	866	1043	0.03	0.604	0.174	0.71	0.96	1.16	pentatricopeptide (PPR) repeat-containing protein; similar to pentatricopeptide (PPR) repeat-containing protein [Arabidopsis thaliana] (TAIR:AT1G62910.1); similar to Os12g0456100 [Oryza sativa (japonica cultivar-group)] (GB:NP_001066728.1); similar to unnamed protein product [Vitis vinifera] (GB:CAO39913.1); similar to hypothetical protein OsI_036985 [Oryza sativa (indica cultivar-group)] (GB:EAY…
At5g06540	DYW	10-L-38-P-L-S-S-P-L-S-P-L2-S-4-E-E+-DYW	possibly mitochondrial	S	912	742	925	1066	0.102	0.774	0.005	0.81	1.01	1.17	pentatricopeptide (PPR) repeat-containing protein; similar to pentatricopeptide (PPR) repeat-containing protein [Arabidopsis thaliana] (TAIR:AT5G66520.1); similar to unnamed protein product [Vitis vinifera] (GB:CAO39889.1); contains InterPro domain Pentatricopeptide repeat (InterPro:IPR002885)
At5g50280	P	271-P-P-P-P-P-P-P-P-P-P-P-65	plastid	C	2785	2745	2585	2798	0.858	0.301	0.954	0.99	0.93	1	EMB1006 (EMBRYO DEFECTIVE 1006); similar to pentatricopeptide (PPR) repeat-containing protein [Arabidopsis thaliana] (TAIR:AT5G02860.1); similar to hypothetical protein [Vitis vinifera] (GB:CAN76897.1); contains InterPro domain Pentatricopeptide repeat (InterPro:IPR002885)
At5g50390	DYW	85-S-5-P-S-P-L-S-P-L-S-P-L2-S-4-E-E+-DYW	possibly plastid	C	3549	3168	3361	3768	0.224	0.279	0.35	0.89	0.95	1.06	pentatricopeptide (PPR) repeat-containing protein; similar to pentatricopeptide (PPR) repeat-containing protein [Arabidopsis thaliana] (TAIR:AT3G23330.1); similar to unnamed protein product [Vitis vinifera] (GB:CAO68294.1); similar to hypothetical protein [Vitis vinifera] (GB:CAN62482.1); contains InterPro domain Pentatricopeptide repeat (InterPro:IPR002885)
At5g50990	DYW	5-L-64-P-1-L-S-P-L2-S-4-E-E+-DYW	none	_	1926	1758	1875	2084	0.108	0.638	0.146	0.91	0.97	1.08	binding; similar to binding [Arabidopsis thaliana] (TAIR:AT3G62890.1); similar to PPR868-14 [Physcomitrella patens] (GB:BAD67154.1); similar to Tetratricopeptide-like helical [Medicago truncatula] (GB:ABE91570.1); similar to Os07g0113500 [Oryza sativa (japonica cultivar-group)] (GB:NP_001058748.1); contains InterPro domain Pentatricopeptide repeat; (InterPro:IPR002885); contains InterPro domain P…
At5g52630	DYW	13-L-S-P-L-S-P-L-S-P-L2-S-4-E-E+-DYW	none	_	1164	604	1172	1370	0.119	0.923	0.047	0.52	1.01	1.18	MEF1. pentatricopeptide (PPR) repeat-containing protein; similar to unknown protein [Arabidopsis thaliana] (TAIR:AT5G04780.1); similar to Tetratricopeptide-like helical [Medicago truncatula] (GB:ABN08217.1); similar to unnamed protein product [Vitis vinifera] (GB:CAO23556.1); contains InterPro domain Pentatricopeptide repeat (InterPro:IPR002885)
[truncated: 57 more rows]

## Sheet: (d) Root1.3 significant
Additional file 13(d). Significantly changed PPR genes in the roots of both OE lines (FC>= 1.3 or <= 0.77).
AGI code	Subclass	Motif arrangement (numbers indicate size of gaps in aa)	Prediction (Predotar v1.03)	Prediction (TargetP)	WT-mean	pap2-mean	OE7-mean	OE21-mean	P(pap2 vs WT)	P(OE7 vs WT)	P(OE21 vs WT)	FC (pap2)	FC OE7	FC OE21	Gene Model Description
[truncated: 25 more rows]

## Sheet: (e) 1.3FC in both L and R
Additional file 13(e). Summary of significantly changed PPR genes in both leaves and roots.
[truncated: 13 more rows]
