# Supplementary material for: Global small RNA analysis in fast-growing Arabidopsis thaliana with elevated concentrations of ATP and sugars
Source: BMC Genomics. 2014 Feb 10;15:116. doi: 10.1186/1471-2164-15-116 (PMC3925372; doi:10.1186/1471-2164-15-116)
Supplement: Additional file 16 — Primers used in Quantitative RT-PCR validation. [file 1471-2164-15-116-S16.xlsx]

## Sheet: Additional_file_16
Additional file 16: Primers used in Quantitative RT-PCR validation
Name	Primer sequences (5' to 3' direction)
miR173-5p	TTCGCTTGCAGAGAGAAATCAC
miR390a/b	AAGCTCAGGAGGGATAGCGCC
miR391	TTCGCAGGAGAGATAGCGCCA
Tas1B(551-571)	TTACAAATATCATTCCGGACA
TAS1C(378-398)	TACAAGCGAATAGACCATTTA
TAS2(629-649)	TTTTGCATATACTCGAATACC
TAS4-siR81(-)(949-969)	TGAAGGATCGAGGTCGAGGCA
SGS3-Forward	CGTGGGATGAGTGTTCTGATGT
SGS3-Reverse	CTGACCCCAGGCAATTCTATCT
PPR-Forward(AT1G12620)	TACTCATCAGGGCACATCTTGG
PPR-Reverse(AT1G12620)	CGTGGAAGCATCAACTGAGAAC
Actin2_Forward	CCCGCTATGTATGTCGC
Actin2_Reverse	AAGGTCAAGACGGAGGAT
